# Supplementary material for: Regeneration leads to global tissue rejuvenation in aging sexual planarians
Source: Nat Aging. 2025 Apr 3;5(5):780–98. doi: 10.1038/s43587-025-00847-9 (PMC12092299; doi:10.1038/s43587-025-00847-9)
Supplement: Supplementary file 4 — Summary of scRNA-seq data, including the following information of each sample: name, age, sequencing saturation, total captured and filter passed cell number, thresholds for cell quality control, and median detected UMIs and gene number. [file 43587_2025_847_MOESM4_ESM.xlsx]

## Sheet: Supplementary Table 1
	Summary of single-cell RNA sequencing data, including the following information of each sample: name, age, sequencing saturation, total captured and filter passed cell number, thresholds for cell quality control, and median detected UMI and gene number.
	Summary of scRNA-seq data
	sample	age	sequencing saturation(%)	total cell number	UMI low threshold	UMI high threshold	mt.percent	filtered cell number	median gene number	median UMI number
	5MO1	5 month	32.8	9951	500	30000	30	9887	1002	1552
	5MO2	5 month	35.6	11144	500	30000	30	10528	1058	1658
	5MO3	5 month	35.4	7604	500	30000	30	7192	944	1542
	5MO4	5 month	42.2	5757	500	30000	30	5530	1220	2198
	7MO1	7 month	39.1	6572	500	30000	15	6282	1646	3163
	7MO2	7 month	29.1	7823	500	30000	15	7377	1271	2122
	12MO	12 month	58.2	4999	500	30000	15	4798	1526	3248
	18MO1	18 month	44.1	4984	500	30000	30	4778	1271	2234
	18MO2	18 month	45	6908	500	30000	15	6551	1315	2632
	18MO3	18 month	53.3	4468	500	30000	30	4353	1309	2434
	18MO4	18 month	45.3	5053	500	30000	30	4892	1452	2677
	18MO5	18 month	39.7	4474	500	30000	30	4321	1394	2498
	32MO	32 month	44.2	7649	500	30000	15	7292	1348	2676
	Reg1	21MO-3Mpa-5Mpa-3Mpa	28.9	8890	500	20000	15	8354	1442	2530
	Reg2	21MO-3Mpa-5Mpa-3Mpa	38.7	6518	500	20000	15	6228	1459	2712
	Reg3	21MO-3Mpa-5Mpa-3Mpa	38.7	6566	500	20000	20	6254	1420	2542
