# Supplementary material for: Regeneration leads to global tissue rejuvenation in aging sexual planarians
Source: Nat Aging. 2025 Apr 3;5(5):780–98. doi: 10.1038/s43587-025-00847-9 (PMC12092299; doi:10.1038/s43587-025-00847-9)
Supplement: Supplementary file 5 — List of marker genes for cell-type annotation of each subcluster. [file 43587_2025_847_MOESM5_ESM.xlsx]

## Sheet: Supplementary Table 2
	List of marker genes for cell type annotation of each sub-cluster.
	Cell type annotation of subclusters
	tissue type	cluster	cell type	gene name	gene id
	neoblast	all	neoblast	smedwi-1	SMESG000036375
		neo_0	zeta	soxp-3	SMESG000051170
				egr-1	SMESG000034285
				zfp-1	SMESG000066384
				p53	SMESG000078256
		neo_1	muscle	foxF-1	SMESG000066497
				myoD	SMESG000034317
				nkx1-1	SMESG000051002
		neo_2	gamma	hnf4	SMESG000014588
				gata456-1	SMESG000037031
				nkx2.2	SMESG000079512
		neo_3	es-neo1	Tert	SMESG000061912
		neo_4	sigma	soxp-1	SMESG000010063
				soxp-2	SMESG000074761
				tgs-1	SMESG000058876
		neo_5	phi	F-spondin	SMESG000009946
				LDLRR-3	SMESG000012051
				PTPRJ	SMESG000032045
				ETS-1	SMESG000065612
		neo_6	es-neo2	Tert	SMESG000061912
		neo_7	zeta	soxp-3	SMESG000051170
				egr-1	SMESG000034285
		neo_8	secretory	ascl-4	SMESG000026861
				pdi-1	SMESG000077361
				zf-2	SMESG000059614
		neo_9	muscle	foxF-1	SMESG000066497
				myoD	SMESG000034317
				nkx1-1	SMESG000051002
		neo_10	gp1	METK2	SMESG000053202
				GNMT	SMESG000037719
		neo_11	cpeb1+	cpeb1	SMESG000055011
				tyrosinase	SMESG000080469
				C-type lectin-like protein	SMESG000074695
				capsule tanning factor 1	SMESG000055728
				surfactant B-associated protein	SMESG000078551
	neural	all	neural	pc2	SMESG000008070
		neu_0	progenitor	smedwi-1	SMESG000036375
				soxp-1	SMESG000010063
				soxp-2	SMESG000074761
				tgs-1	SMESG000058876
				TcF/Lef-1	SMESG000009225
		neu_1	Cholinergic	ChAT	SMESG000051357
				eya	SMESG000001561
		neu_2	Cholinergic	ChAT	SMESG000051357
				eya	SMESG000001561
		neu_3	Cholinergic	ChAT	SMESG000051357
				eya	SMESG000001561
				dlx	SMESG000045025
				TcF/Lef-1	SMESG000009225
		neu_4	Cholinergic	ChAT	SMESG000051357
				eya	SMESG000001561
				TcF/Lef-1	SMESG000009225
		neu_5	GABAergic	GABRB3	SMESG000064433
				GABRB2	SMESG000041829
				coe	SMESG000069088
		neu_6	Dopaminergic	th	SMESG000034472
				prox1	SMESG000068287
		neu_7	TMPRSS9+	TMPRSS9	SMESG000072099
				prox1	SMESG000068287
				dlx	SMESG000045025
		neu_8	glia	estrella	SMESG000026791
				if-1	SMESG000046938
				cali	SMESG000030049
				TcF/Lef-1	SMESG000009225
		neu_9	chemosensory	cintillo	SMESG000000638
				ChAT	SMESG000051357
				eya	SMESG000001561
				TcF/Lef-1	SMESG000009225
		neu_10	neuroD-1+	neuroD-1	SMESG000066244
				coe	SMESG000069088
		neu_11	GLIPR1+ neuron	GLIPR1	SMESG000036363
				dlx	SMESG000045025
		neu_12	dd4180+ neuron	dd4180	SMESG000050943
		neu_13	photoreceptor	Rhodopsin	SMESG000074489
				ovo	SMESG000081129
				six-1/2	SMESG000001687
				eya	SMESG000001561
				otxA	SMESG000031965
		neu_14	POU4F3+	POU4F3	SMESG000030759
		neu_15	CALM+	CALM	SMESG000021029
				dlx	SMESG000045025
		neu_16	tlx-1+	coe	SMESG000069088
				tlx-1	SMESG000017206
		neu_17	six1/2-2+	six1/2-2	SMESG000005975
		neu_18	soxP-3+	soxP-3	SMESG000051170
		neu_19	serotonergic	pitx	SMESG000080359
				tph	SMESG000000522
				aadcb	SMESG000066844
				sert	SMESG000021044
				vmat	SMESG000009088
				pitx	SMESG000080359
		neu_20	ascl-2+	ascl-2	SMESG000032619
				Synaptotagmin 1	SMESG000021478
	muscle		muscle	COL4A6A	SMESG000016766
				COL21A1	SMESG000077977
				mhc	SMESG000056451
				troponin	SMESG000002071
		mus_0	DVM	foxF-1	SMESG000066497
				ETS-1	SMESG000065612
		mus_1	medial DVM	foxF-1	SMESG000066497
				gata4/5/6-2	SMESG000022702
				nk4	SMESG000018735
				mp-1	SMESG000075164
				dd_8528	SMESG000019927
		mus_2	progenitor	smedwi-1	SMESG000036375
				foxF-1	SMESG000066497
				nk4	SMESG000018735
		mus_3	unknown
		mus_4	lateral DVM	foxF-1	SMESG000066497
				mp-1	SMESG000075164
				nk4	SMESG000018735
		mus_5	ston-2+	ski-3	SMESG000044463
				ston-2	SMESG000017305
				estrella	SMESG000026791
				if-1	SMESG000046938
				cali	SMESG000030049
		mus_6	longitudinal BWM	bwm-1	SMESG000035186
				myoD	SMESG000034317
		mus_7	DVM	foxF-1	SMESG000066497
				mp-1	SMESG000075164
				dd_8528	SMESG000019927
		mus_8	PTPRD+ IM	foxF-1	SMESG000066497
				mp-1	SMESG000075164
				PTPRD	SMESG000068618
				HSPG2	SMESG000075928
		mus_9	dd8528+ DVM	mp-1	SMESG000075164
				dd_8528	SMESG000019927
		mus_10	progenitor	smedwi-1	SMESG000036375
				bwm-1	SMESG000035186
				myoD	SMESG000034317
		mus_11	circular BWM	bwm-1	SMESG000035186
				nkx1-1	SMESG000051002
		mus_12	BWM	bwm-1	SMESG000035186
		mus_13	BWM	bwm-1	SMESG000035186
		mus_14	dd8528+ DVM	foxF-1	SMESG000066497
				dd_8528	SMESG000019927
		mus_15	HSPG2+	HSPG2	SMESG000075928
		mus_16	PTPRD+ IM	foxF-1	SMESG000066497
				mp-1	SMESG000075164
				PTPRD	SMESG000068618
	cathepsin+	all	cathepsin+	CTSL2	SMESG000049722
		all		GRN	SMESG000002628
		cat_0	ldlrr-1+ cell	Idlrr-1	SMESG000027815
		cat_1	ldlrr-1+ cell	Idlrr-1	SMESG000027815
		cat_2	ldlrr-1+ cell	Idlrr-1	SMESG000027815
		cat_3	progenitor	smedwi-1	SMESG000036375
		cat_4	psap+ cell	psap	SMESG000019976
		cat_5	ldlrr-1+ cell	Idlrr-1	SMESG000027815
		cat_6	pigment cell	PBGD-1	SMESG000025072
				ALAS	SMESG000078664
				KMO-1	SMESG000055705
				Idlrr-1	SMESG000027815
		cat_7	aqp+ cell	aqp	SMESG000023353
		cat_8	ldlrr-1+ cell	Idlrr-1	SMESG000027815
		cat_9	ldlrr-1+ cell	Idlrr-1	SMESG000027815
	epidermal	epi_0	early EP	prog-1	SMESG000024882
				prog-2	SMESG000024991
		epi_1	unknown
		epi_2	late EP	agat-1	SMESG000051964
				agat-2	SMESG000051953
				agat-3	SMESG000068402
		epi_3	late EP	agat-3	SMESG000068402
				vim-1	SMESG000030598
		epi_4	mature epidermis	PRSS12	SMESG000075230
				vim-1	SMESG000030598
		epi_5	progenitor	smedwi-1	SMESG000036375
				zfp-1	SMESG000066384
		epi_6	early EP	prog-1	SMESG000024882
				prog-2	SMESG000024991
		epi_7	early EP	prog-1	SMESG000024882
				prog-2	SMESG000024991
		epi_8	mature	PRSS12	SMESG000075230
		epi_9	mature	laminB	SMESG000062826
		epi_10	early EP	prog-2	SMESG000024991
	protonephridia	pro_0	proximal tubule cell	slc23a-1	SMESG000066904
		pro_1	collecting duct	slc4a-7	SMESG000063821
				slc6a-5	SMESG000042091
		pro_2	flame cell	egfr-5	SMESG000044603
				smedwi-1	SMESG000036375
		pro_3	flame cell	egfr-5	SMESG000044603
				dd_2920	SMESG000003437
		pro_4	flame cell	egfr-5	SMESG000044603
				dd_2920	SMESG000003437
		pro_5	distal tubule cell	slc13a-7	SMESG000041354
		pro_6	progenitor	smedwi-1	SMESG000036375
		pro_7	flame cell	egfr-5	SMESG000044603
				dd_2920	SMESG000003437
		pro_8	flame cell	egfr-5	SMESG000044603
				dd_2920	SMESG000003437
		pro_9	flame cell	egfr-5	SMESG000044603
				dd_2920	SMESG000003437
	secretory	all	secretory	ANO7	SMESG000006381
		sec_0	progenitor	smedwi-1	SMESG000036375
			secretory 4	pdi-1	SMESG000077361
		sec_1	progenitor	smedwi-1	SMESG000036375
				SSPO	SMESG000042714
		sec_2	secretory 4	pdi-1	SMESG000077361
		sec_3	secretory 1	lemA-like	SMESG000048204
				dd_2169	SMESG000057704
		sec_4	secretory 4	pdi-1	SMESG000077361
				SOSd	SMESG000040790
				dd_12179	SMESG000023662
		sec_5	secretory 4	pdi-1	SMESG000077361
		sec_6	secretory 4	pdi-1	SMESG000077361
		sec_7	dd_8476+	dd_8476	SMESG000059631
		sec_8	secretory 3	glipr-1	SMESG000003513
		sec_9	secretory 4	pdi-1	SMESG000077361
		sec_10	secretory 4	dd_4277	SMESG000001228
				dd_43	SMESG000079227
				pdi-1	SMESG000077361
		sec_11	secretory 4	pdi-1	SMESG000077361
			MAP2+	dd_385	SMESG000061316
				dd57	SMESG000044323
		sec_12	dd_2786+	dd_2786	SMESG000074186
		sec_13	secretory 2	pi16	SMESG000001227
				dd_829	SMESG000066465
				fer3l-3	SMESG000062901
		sec_14	secretory 4	pdi-1	SMESG000077361
	intestine	itst_0	phagocyte	apolipophorin	SMESG000037977
		itst_1	dd115+	dd115	SMESG000066413
				PTF1A	SMESG000040081
		itst_2	progenitor	smedwi-1	SMESG000036375
		itst_3	phagocyte	apolipophorin	SMESG000037977
		itst_4	phagocyte	apolipophorin	SMESG000037977
		itst_5	phagocyte	apolipophorin	SMESG000037977
		itst_6	goblet cell	bruixot	SMESG000035312
		itst_7	phagocyte	apolipophorin	SMESG000037977
		itst_8	phagocyte	apolipophorin	SMESG000037977
		itst_9	phagocyte	apolipophorin	SMESG000037977
		itst_10	PTF1A+	PTF1A	SMESG000040081
