# Supplementary material for: Regeneration leads to global tissue rejuvenation in aging sexual planarians
Source: Nat Aging. 2025 Apr 3;5(5):780–98. doi: 10.1038/s43587-025-00847-9 (PMC12092299; doi:10.1038/s43587-025-00847-9)
Supplement: Supplementary file 6 — Quantification of tgs-1+ and tspan-1+ cell ratio in sigma neoblasts and tspan-1+ cell ratio in muscle neoblasts based on the scRNA-seq data. [file 43587_2025_847_MOESM6_ESM.xlsx]

## Sheet: Supplementary Table 3
Quantification of tgs-1+ and tspan-1+ cell ratio in sigma neoblasts and tspan-1+ cell ratio in muscle neoblasts based on the scRNA-seq data.
counts in sigma	5MO1	5MO2	5MO3	5MO4	7MO1	7MO2	12MO	18MO1	18MO2	18MO3	18MO4	18MO5	32MO	Reg1	Reg2	Reg3
#sigma	125	119	40	44	63	39	43	42	46	16	19	28	68	82	47	35
# tgs-1+	105	93	31	34	51	32	41	36	44	12	16	24	58	62	42	28
# tgs-1+ & soxp-1+ or soxp-2+	87	84	24	30	48	23	40	32	43	10	16	24	53	61	40	27
# tspan-1+	22	16	5	8	20	8	13	10	12	3	4	8	27	22	13	11
ratio	5MO1	5MO2	5MO3	5MO4	7MO1	7MO2	12MO	18MO1	18MO2	18MO3	18MO4	18MO5	32MO	Reg1	Reg2	Reg3	SEM	average
tgs-1+/sigma	0.84	0.781513	0.775	0.772727	0.809524	0.820513	0.953488	0.857143	0.956522	0.75	0.842105	0.857143	0.852941	0.756098	0.893617	0.314286	0.0360572	0.802039
soxp-1+ or soxp-2+/tgs-1+	0.828571	0.903226	0.774194	0.882353	0.941176	0.71875	0.97561	0.888889	0.977273	0.833333	1	1	0.913793	0.983871	0.952381	0.964286	0.0209135	0.908607
tspan-1+/sigma	0.176	0.134454	0.125	0.181818	0.31746	0.205128	0.302326	0.238095	0.26087	0.1875	0.210526	0.285714	0.397059	0.268293	0.276596	0.771429	0.0377937	0.271142
counts in muscle	5MO1	5MO2	5MO3	5MO4	7MO1	7MO2	12MO	18MO1	18MO2	18MO3	18MO4	18MO5	32MO	Reg1	Reg2	Reg3
#muscle	194	221	82	115	82	112	58	79	71	31	69	84	139	97	101	78
# tspan-1+	21	22	8	17	7	26	15	13	8	4	8	15	27	19	15	12
ratio	5MO1	5MO2	5MO3	5MO4	7MO1	7MO2	12MO	18MO1	18MO2	18MO3	18MO4	18MO5	32MO	Reg1	Reg2	Reg3	SEM	average
tspan-1+/muscle	0.108247	0.0995475	0.097561	0.147826	0.0853659	0.232143	0.258621	0.164557	0.112676	0.129032	0.115942	0.178571	0.194245	0.195876	0.148515	0.153846	0.0125557	0.143243
tspan-1+	zeta	muscle	gamma	es-neo1	sigma	phi	es-neo2	secretory	gp1	cpeb1+	total
5MO1	5	21	4	3	22	3	1	1	1	0	61
5MO2	3	22	1	7	16	3	2	0	0	1	55
5MO3	0	8	0	0	5	3	0	1	0	0	17
5MO4	3	17	1	0	8	1	1	0	1	0	32
7MO1	5	7	4	0	20	0	1	1	0	0	38
7MO2	3	26	1	0	8	5	0	0	1	0	44
12MO	5	15	3	1	13	1	0	1	0	0	39
18MO2	4	13	4	1	12	0	1	0	0	0	35
18MO1	4	8	2	0	10	0	0	0	1	0	25
18MO3	2	4	0	0	3	0	1	0	0	0	10
18MO4	5	8	1	2	4	2	1	0	0	0	23
18MO5	7	15	0	0	8	2	0	0	1	0	33
32MO	4	27	3	3	27	2	0	1	2	0	69
Reg1	4	19	3	2	22	3	0	0	1	0	54
Reg2	5	15	0	1	13	4	1	2	0	0	41
Reg3	4	12	3	0	11	5	0	0	1	0	36
	sigma	muscle
5MO1	0.360656	0.344262
5MO2	0.290909	0.4
5MO3	0.294118	0.470588
5MO4	0.25	0.53125
7MO1	0.526316	0.184211
7MO2	0.181818	0.590909
12MO	0.333333	0.384615
18MO1	0.4	0.32
18MO2	0.342857	0.371429
18MO3	0.3	0.4
18MO4	0.173913	0.347826
18MO5	0.242424	0.454545
32MO	0.391304	0.391304
Reg1	0.407407	0.351852
Reg2	0.317073	0.365854
Reg3	0.305556	0.333333
	sigma	muscle
average	0.319855	0.390124
SEM	0.0221294	0.0230869
