# Supplementary material for: Regeneration leads to global tissue rejuvenation in aging sexual planarians
Source: Nat Aging. 2025 Apr 3;5(5):780–98. doi: 10.1038/s43587-025-00847-9 (PMC12092299; doi:10.1038/s43587-025-00847-9)
Supplement: Supplementary file 7 — Quantification of cpeb1+ cell ratio in each scRNA-seq sample. [file 43587_2025_847_MOESM7_ESM.xlsx]

## Sheet: Supplementary Table 4
	Quantification of cpeb1+ cell ratio in each scRNA-seq sample.
	Cell ratio of cpeb1+ cells in each sample
	sample	# total cell	# cpeb1+ cell	ratio of cpeb1+
	5MO1	9441	7	0.000741447
	5MO2	10528	13	0.0012348
	5MO3	7192	0	0
	5MO4	5530	2	0.000361664
	7MO1	6282	1	0.000159185
	7MO2	7377	4	0.000542226
	12MO	4798	4	0.000833681
	18MO1	4321	2	0.000462856
	18MO2	4778	11	0.00230222
	18MO3	4892	0	0
	18MO4	6551	0	0
	18MO5	4353	2	0.000459453
	32MO	7292	8	0.00109709
	Reg1	8354	2	0.000239406
	Reg2	6228	2	0.00032113
	Reg3	6254	0	0
			average	0.000547198
			SEM	0.000151636
