# Supplementary material for: Regeneration leads to global tissue rejuvenation in aging sexual planarians
Source: Nat Aging. 2025 Apr 3;5(5):780–98. doi: 10.1038/s43587-025-00847-9 (PMC12092299; doi:10.1038/s43587-025-00847-9)
Supplement: Supplementary file 8 — Cell ratio of Tert+ and POU-P1+ cells in each neoblast subtype at different expression levels in the dataset from Extended Data Fig. 6. [file 43587_2025_847_MOESM8_ESM.xlsx]

## Sheet: Supplementary Table 13
	Cell ratio of Tert+ and POU-P1+ cells in each neoblast subtype at different expression level in the integrated dataset from Extended data Fig. 6.
	Head (Dai et al.)
		es-neo1	es-neo2	nu-neoblast (neural)	zeta	muscle	gamma	sigma	phi	secretory	gp1	cpeb1+	es-neo	total	es-neo/total
	Tert>2	13	33	5	4	8	1	2	3	0	1	0	46	70	0.657143
	2>=Tert>1	23	50	5	349	171	111	113	52	20	9	4
	1>=Tert>0	25	3	0	679	290	253	134	95	15	16	11
	Tert=0	806	414	1879	1492	1144	582	607	491	143	51	43
	total	867	500	1889	2524	1613	947	856	641	178	77	58		10150	0.00453202
	expression level	es-neo1	es-neo2	nu-neoblast (neural)	zeta	muscle	gamma	sigma	phi	secretory	gp1	cpeb1+
	Tert>2	0.0149942	0.066	0.0026469	0.00158479	0.0049597	0.00105597	0.00233645	0.00468019	0	0.012987	0
	2>=Tert>1	0.0265283	0.1	0.0026469	0.138273	0.106014	0.117212	0.132009	0.0811232	0.11236	0.116883	0.0689655
	1>=Tert>0	0.0288351	0.006	0	0.269017	0.179789	0.267159	0.156542	0.148206	0.0842697	0.207792	0.189655
	Tert=0	0.929642	0.828	0.994706	0.591125	0.709237	0.614572	0.709112	0.765991	0.803371	0.662338	0.741379
	Anterior (Issigonis et al.)
	anterior	neoA.6	neoA.9	neoA.1	nu-neoblast	zeta	muscle	gamma	sigma	phi	secretory	GSCs	es-neo	total	es-neo/total
	Tert>2	2	3	27	2	4	7	7	5	2	0	0	32	59	0.542373
	2>=Tert>1	4	6	13	14	75	72	44	82	0	13	10
	1>=Tert>0	3	1	0	3	73	63	51	39	0	3	16
	Tert=0	288	92	417	374	279	387	522	358	49	79	103
	total	297	102	457	393	431	529	624	484	51	95	129		3592	0.00890869
	anterior	neoA.6	neoA.9	neoA.1	nu-neoblast	zeta	muscle	gamma	sigma	phi	secretory	GSCs
	Tert>2	0.00673401	0.0294118	0.059081	0.00508906	0.00928074	0.0132325	0.0112179	0.0103306	0.0392157	0	0
	2>=Tert>1	0.013468	0.0588235	0.0284464	0.0356234	0.174014	0.136106	0.0705128	0.169421	0	0.136842	0.0775194
	1>=Tert>0	0.010101	0.00980392	0	0.00763359	0.169374	0.119093	0.0817308	0.0805785	0	0.0315789	0.124031
	Tert=0	0.969697	0.901961	0.912473	0.951654	0.647332	0.731569	0.836538	0.739669	0.960784	0.831579	0.79845
	Posterior (Issigonis et al.)
	posterior	neoP.7	neoP.2	nu-neoblast	zeta	muscle	gamma	sigma	GSCs	neoP.11	neoP.14	neoP.6	neoP.8	es-neo	total	es-neo/total
	Tert>2	8	39	0	3	15	1	3	2	4	7	10	16	47	108	0.435185
	2>=Tert>1	33	3	1	150	184	83	185	25	25	25	57	2
	1>=Tert>0	0	0	0	103	75	61	39	14	3	2	10	0
	Tert=0	219	413	75	483	777	317	545	95	109	92	250	216
	total	260	455	76	739	1051	462	772	136	141	126	327	234		4779	0.00983469
	posterior	neoP.7	neoP.2	nu-neoblast	zeta	muscle	gamma	sigma	GSCs	neoP.11	neoP.14	neoP.6	neoP.8
	Tert>2	0.0307692	0.0857143	0	0.00405954	0.0142721	0.0021645	0.00388601	0.0147059	0.0283688	0.0555556	0.030581	0.0683761
	2>=Tert>1	0.126923	0.00659341	0.0131579	0.202977	0.175071	0.179654	0.239637	0.183824	0.177305	0.198413	0.174312	0.00854701
	1>=Tert>0	0	0	0	0.139378	0.0713606	0.132035	0.0505181	0.102941	0.0212766	0.015873	0.030581	0
	Tert=0	0.842308	0.907692	0.986842	0.653586	0.739296	0.686147	0.705959	0.698529	0.77305	0.730159	0.764526	0.923077
	head	es-neo1	es-neo2	nu-neoblast (neural)	zeta	muscle	gamma	sigma	phi	secretory	gp1	cpeb1+	es-neo	total	es-neo/total
	Tert>2	0.0149942	0.066	0.0026469	0.00158479	0.0049597	0.00105597	0.00233645	0.00468019	0	0.012987	0	46	70	0.657143
	1<Tert<=2	0.0265283	0.1	0.0026469	0.138273	0.106014	0.117212	0.132009	0.0811232	0.11236	0.116883	0.0689655
	0<Tert<=1	0.0288351	0.006	0	0.269017	0.179789	0.267159	0.156542	0.148206	0.0842697	0.207792	0.189655
	Tert=0	0.929642	0.828	0.994706	0.591125	0.709237	0.614572	0.709112	0.765991	0.803371	0.662338	0.741379
	anterior (Issigonis et al)	neoA.6	neoA.9	neoA.1	nu-neoblast	zeta	muscle	gamma	sigma	phi	secretory	GSCs	es-neo	total	es-neo/total
	Tert>2	0.00673401	0.0294118	0.059081	0.00508906	0.00928074	0.0132325	0.0112179	0.0103306	0.0392157	0	0	0.0952267	0.183593	0.518683
	2>=Tert>1	0.013468	0.0588235	0.0284464	0.0356234	0.174014	0.136106	0.0705128	0.169421	0	0.136842	0.0775194
	1>=Tert>0	0.010101	0.00980392	0	0.00763359	0.169374	0.119093	0.0817308	0.0805785	0	0.0315789	0.124031
	Tert=0	0.969697	0.901961	0.912473	0.951654	0.647332	0.731569	0.836538	0.739669	0.960784	0.831579	0.79845
	posterior	neoP.7	neoP.2	nu-neoblast	zeta	muscle	gamma	sigma	GSCs	neoP.11	neoP.14	neoP.6	neoP.8	es-neo	total	es-neo/total
	Tert>2	0.0307692	0.0857143	0	0.00405954	0.0142721	0.0021645	0.00388601	0.0147059	0.0283688	0.0555556	0.030581	0.0683761	47	108	0.435185
	2>=Tert>1	0.126923	0.00659341	0.0131579	0.202977	0.175071	0.179654	0.239637	0.183824	0.177305	0.198413	0.174312	0.00854701
	1>=Tert>0	0	0	0	0.139378	0.0713606	0.132035	0.0505181	0.102941	0.0212766	0.015873	0.030581	0
	Tert=0	0.842308	0.907692	0.986842	0.653586	0.739296	0.686147	0.705959	0.698529	0.77305	0.730159	0.764526	0.923077
		head	es-neo1	es-neo2	nu-neoblast (neural)	zeta	muscle	gamma	sigma	phi	secretory	gp1	cpeb1+
		Tert>2	0.0149942	0.066	0.0026469	0.00158479	0.0049597	0.00105597	0.00233645	0.00468019	0	0.012987	0
		1<Tert<=2	0.0265283	0.1	0.0026469	0.138273	0.106014	0.117212	0.132009	0.0811232	0.11236	0.116883	0.0689655
		0<Tert<=1	0.0288351	0.006	0	0.269017	0.179789	0.267159	0.156542	0.148206	0.0842697	0.207792	0.189655
		Tert=0	0.929642	0.828	0.994706	0.591125	0.709237	0.614572	0.709112	0.765991	0.803371	0.662338	0.741379
		Tert+ cell expression level
		cell type	median
		es-neo1	1.18
		es-neo2	1.89
		zeta	0.855
		muscle	0.891
		gamma	0.795
		sigma	0.979
		secretory	1.05
		phi	0.874
		gp1	0.848
		cpeb1+	0.849
	Head (Dai et al.)	es-neo1	es-neo2	nu-neoblast (neu_0)	zeta	muscle	gamma	sigma	phi	secretory	Nb12	cpeb1+
	POU-P1>2	0.0149942	0.022	0.0243515	0.00118859	0.00309981	0	0.00584112	0.00624025	0.00561798	0	0
	2>=POU-P1>1	0.0472895	0.052	0.0397035	0.0804279	0.112213	0.0728617	0.107477	0.0702028	0.0842697	0.0909091	0.0344828
	1>POU-P1>0	0.0299885	0.004	0.00370566	0.226624	0.158091	0.230201	0.14486	0.145086	0.0786517	0.194805	0.224138
	POU-P1=0	0.907728	0.922	0.932239	0.691759	0.726596	0.696938	0.741822	0.778471	0.831461	0.714286	0.741379
	Anterior (Issigonis et al.)	neoA.6	neoA.9	neoA.1	nu-neoblast(neoA.4)	zeta	muscle	gamma	sigma	phi	secretory	GSCs
	POU-P1>2	0.037037	0.00980392	0.0437637	0.0610687	0.0139211	0.00567108	0.0192308	0.00619835	0.0196078	0	0
	2>=POU-P1>1	0.013468	0.0588235	0.0131291	0.0458015	0.0974478	0.0982987	0.0400641	0.130165	0	0.105263	0.0697674
	1>=POU-P1>0	0.00673401	0	0	0.0279898	0.12993	0.0869565	0.0641026	0.0619835	0	0.0526316	0.0697674
	POU-P1=0	0.942761	0.931373	0.943107	0.86514	0.758701	0.809074	0.876603	0.801653	0.980392	0.842105	0.860465
	Posterior (Issigonis et al.)	neoP.7	neoP.2	nu-neoblast(neoP.16)	zeta	muscle	gamma	sigma	GSCs	neoP.11	neoP.14	neoP.6	neoP.8
	POU-P1>2	0.0115385	0.0527473	0.0131579	0.00405954	0.00856327	0.0021645	0.00388601	0.00735294	0.0141844	0.015873	0.0152905	0.0213675
	2>=POU-P1>1	0.103846	0.0131868	0	0.105548	0.124643	0.121212	0.163212	0.0661765	0.141844	0.0634921	0.110092	0.017094
	1>=POU-P1>0	0	0	0	0.124493	0.0456708	0.0930736	0.0401554	0.0661765	0.0212766	0.00793651	0.0214067	0
	POU-P1=0	0.884615	0.934066	0.986842	0.7659	0.821123	0.78355	0.792746	0.860294	0.822695	0.912698	0.853211	0.961538
