# Supplementary material for: Regeneration leads to global tissue rejuvenation in aging sexual planarians
Source: Nat Aging. 2025 Apr 3;5(5):780–98. doi: 10.1038/s43587-025-00847-9 (PMC12092299; doi:10.1038/s43587-025-00847-9)
Supplement: Supplementary file 9 — Top 30 marker genes of different neoblast subtypes from Extended data Fig. 7e. P value was obtained using a two-sided Wilcoxon rank-sum test and adjusted using Bonferroni correction. [file 43587_2025_847_MOESM9_ESM.xlsx]

## Sheet: Supplementary Table 14
Top 30 marker genes of different neoblast subtypes from Extended data Fig. 7e. P-value was obtained using two-sided Wilcoxon Rank Sum test and adjusted using Bonferroni correction.
	p_val	avg_log2FC	pct.1	pct.2	p_val_adj	cluster	gene	swissprot top blast hit	evalue		statistical test
1	4.04335e-182	1.34682	0.837	0.889	9.02435e-178	es-neo1	SMESG000058106	sp|B4PEU8|RS9_DROYA	6e-104		two-sided Wilcoxon Rank Sum test, p-value adjusted using Bonferroni correction.
2	8.20569e-131	1.01076	0.853	0.9	1.83143e-126	es-neo1	SMESG000079482	sp|P19889|RLA0_DROME	8e-97
3	2.0702e-126	1.10737	0.795	0.865	4.62049e-122	es-neo1	SMESG000058013	ybx2	9e-19
4	2.78469e-124	1.17309	0.794	0.862	6.21515e-120	es-neo1	SMESG000034631	sp|P47830|RL27A_XENLA	1e-76
5	9.53066e-113	0.974508	0.781	0.848	2.12715e-108	es-neo1	SMESG000027088	sp|Q7ZYS8|RL10A_XENLA	3e-101
6	2.97884e-98	1.07585	0.868	0.902	6.64848e-94	es-neo1	SMESG000060017	#N/A	#N/A
7	6.70615e-97	1.27553	0.716	0.783	1.49674e-92	es-neo1	SMESG000008153	sp|Q7ZV96|RL10_DANRE	2e-115
8	2.74222e-96	1.17827	0.72	0.812	6.12037e-92	es-neo1	SMESG000039926	sp|Q8JGS9|RS18_DANRE	6e-82
9	1.15237e-88	1.22612	0.715	0.814	2.57198e-84	es-neo1	SMESG000031033	sp|P62083|RS7_RAT	1e-73
10	1.61573e-71	1.30539	0.702	0.812	3.60614e-67	es-neo1	SMESG000017264	sp|Q9GRJ3|RS23_LUMRU	7e-87
11	5.23022e-69	1.17834	0.68	0.771	1.16733e-64	es-neo1	SMESG000034720	sp|Q962R9|RS10_SPOFR	3e-38
12	8.34413e-64	1.11942	0.668	0.764	1.86233e-59	es-neo1	SMESG000045074	sp|Q7ZV82|RL27_DANRE	4e-57
13	6.82302e-59	0.983729	0.677	0.768	1.52283e-54	es-neo1	SMESG000059049	sp|Q8ISN9|RS25_BRABE	2e-27
14	3.01398e-54	1.13147	0.671	0.781	6.7269e-50	es-neo1	SMESG000015520	sp|P31674|RS15_ORYSJ	6e-56
15	4.68497e-54	1.10179	0.66	0.757	1.04564e-49	es-neo1	SMESG000041069	sp|P42798|R15A1_ARATH	8e-73
16	2.59911e-35	1.13042	0.588	0.676	5.80096e-31	es-neo1	SMESG000009232	sp|P90703|RLA2_BRUMA	7e-21
17	1.10018e-34	1.11719	0.602	0.71	2.45549e-30	es-neo1	SMESG000002673	sp|P23403|RS20_XENLA	4e-44
18	4.28046e-31	1.35687	0.551	0.618	9.55356e-27	es-neo1	SMESG000057890	sp|P90703|RLA2_BRUMA	9e-20
19	2.30208e-25	1.2992	0.495	0.533	5.138e-21	es-neo1	SMESG000041594	sp|Q1MTN8|ACL4_SCHPO	9e-17
20	5.09064e-18	1.05348	0.533	0.622	1.13618e-13	es-neo1	SMESG000008925	#N/A	#N/A
21	2.98594e-15	0.986781	0.537	0.645	6.66432e-11	es-neo1	SMESG000059768	sp|Q9U505|AT5G_MANSE	3e-45
22	1.92845e-14	2.10009	0.394	0.408	4.30411e-10	es-neo1	SMESG000006040	sp|Q9BTM1|H2AJ_HUMAN	7e-70
23	1.10226e-11	1.11181	0.375	0.35	2.46014e-07	es-neo1	SMESG000003087	sp|P09792|GST28_SCHMA	5e-39
24	2.51363e-09	1.34955	0.344	0.346	5.61017e-05	es-neo1	SMESG000020880	sp|O73872|SODC_DANRE	2e-65
25	9.59481e-09	1.6441	0.282	0.257	0.000214147	es-neo1	SMESG000040823	sp|Q28983|ZAN_PIG	2e-34
26	8.10413e-08	1.10988	0.419	0.474	0.00180876	es-neo1	SMESG000009833	sp|Q5RCU5|CBR1_PONAB	1e-78
27	1.1683e-06	1.06834	0.437	0.523	0.0260752	es-neo1	SMESG000012668	sp|P46222|RL11_DROME	8e-91
28	1.43424e-06	0.944657	0.456	0.55	0.0320107	es-neo1	SMESG000072630	sp|Q0MQB3|NDUA9_GORGO	1e-58
29	0.000210541	1.15476	0.34	0.353	1	es-neo1	SMESG000040790	sp|Q28983|ZAN_PIG	1e-25
30	0.000254504	1.00652	0.41	0.498	1	es-neo1	SMESG000012475	sp|P46222|RL11_DROME	8e-91
31	1.73737e-227	1.18374	0.989	0.999	3.87764e-223	es-neo2	MT.ATP6	#N/A	#N/A
32	9.51235e-93	1.54377	0.673	0.736	2.12306e-88	es-neo2	MT.COB	#N/A	#N/A
33	3.35982e-55	1.71867	0.565	0.588	7.49877e-51	es-neo2	MT.NAD6	#N/A	#N/A
34	5.31156e-54	1.42242	0.601	0.693	1.18549e-49	es-neo2	MT.NAD5	#N/A	#N/A
35	2.60275e-41	1.2358	0.582	0.691	5.80909e-37	es-neo2	SMESG000038799	sp|Q9DCV4|RMD1_MOUSE	2e-32
36	1.4338e-40	1.87296	0.433	0.368	3.20009e-36	es-neo2	SMESG000048845	#N/A	#N/A
37	1.948e-30	1.16316	0.576	0.712	4.34775e-26	es-neo2	SMESG000064035	#N/A	#N/A
38	2.45226e-23	1.2412	0.53	0.647	5.4732e-19	es-neo2	SMESG000022573	#N/A	#N/A
39	5.12513e-10	1.12037	0.157	0.272	1.14388e-05	es-neo2	SMESG000017265	sp|D3ZSI8|PI51A_RAT	5e-110
40	7.11816e-10	1.14658	0.178	0.305	1.5887e-05	es-neo2	SMESG000016902	#N/A	#N/A
41	4.96172e-09	1.12115	0.17	0.286	0.000110741	es-neo2	SMESG000052981	#N/A	#N/A
42	7.35084e-09	1.12046	0.17	0.286	0.000164063	es-neo2	transcript:SMEST067243001	#N/A	#N/A
43	1.70971e-08	1.15432	0.152	0.254	0.00038159	es-neo2	SMESG000080567	spdef-2	1e-20
44	6.72766e-08	1.32302	0.163	0.269	0.00150155	es-neo2	SMESG000064079	#N/A	#N/A
45	1.51898e-07	1.12685	0.173	0.277	0.00339021	es-neo2	SMESG000022275	#N/A	#N/A
46	1.71938e-07	1.12211	0.165	0.268	0.00383748	es-neo2	SMESG000015872	sp|B0JZD0|CTL5_XENTR	6e-161
47	2.56037e-07	1.20784	0.171	0.277	0.00571449	es-neo2	SMESG000012351	#N/A	#N/A
48	4.36367e-07	1.12271	0.192	0.31	0.00973928	es-neo2	SMESG000058746	sp|Q5EA90|T106A_BOVIN	1e-19
49	4.4071e-07	1.17775	0.187	0.302	0.00983622	es-neo2	SMESG000053118	sp|Q9VNJ5|DISP_DROME	5e-26
50	1.14898e-06	1.22178	0.214	0.343	0.0256441	es-neo2	SMESG000026055	#N/A	#N/A
51	6.73051e-05	1.17053	0.216	0.329	1	es-neo2	SMESG000000765	sp|Q80U87|UBP8_MOUSE	2e-10
52	0.000107788	1.12495	0.268	0.421	1	es-neo2	SMESG000006057	sp|Q15751|HERC1_HUMAN	6e-167
53	0.000151088	1.17131	0.256	0.397	1	es-neo2	SMESG000005064	sp|Q91YD4|TRPM2_MOUSE	2e-77
54	0.000176927	1.15831	0.219	0.329	1	es-neo2	SMESG000074107	#N/A	#N/A
55	0.000196119	1.24342	0.183	0.27	1	es-neo2	SMESG000044320	#N/A	#N/A
56	0.000210458	1.19459	0.269	0.418	1	es-neo2	SMESG000067123	#N/A	#N/A
57	0.000319445	1.64882	0.185	0.266	1	es-neo2	SMESG000040823	sp|Q28983|ZAN_PIG	2e-34
58	0.000334	1.35013	0.198	0.296	1	es-neo2	SMESG000013490	#N/A	#N/A
59	0.0011313	1.25824	0.233	0.349	1	es-neo2	SMESG000056944	sp|Q9QZ67|PPM1D_MOUSE	5e-68
60	0.0031469	1.25729	0.271	0.407	1	es-neo2	SMESG000028985	sp|Q9UXR9|DNAJ_METTE	4e-12
61	2.69147e-281	4.56779	0.423	0.065	6.0071e-277	nu-neoblast	SMESG000080376	zfp-10	2e-10
62	6.58648e-185	4.30399	0.327	0.056	1.47004e-180	nu-neoblast	SMESG000017736	sp|P20905|5HT1R_DROME	1e-83
63	1.44121e-163	4.42321	0.253	0.037	3.21663e-159	nu-neoblast	SMESG000026947	sp|Q8N6W0|CELF5_HUMAN	3e-95
64	4.21573e-126	3.67622	0.349	0.091	9.40908e-122	nu-neoblast	SMESG000060422	zf-4	5e-32
65	1.61433e-102	2.89691	0.507	0.229	3.60303e-98	nu-neoblast	SMESG000016670	alx3-1	2e-21
66	6.71093e-77	2.63278	0.37	0.14	1.49781e-72	nu-neoblast	SMESG000022408	#N/A	#N/A
67	8.73347e-71	2.32559	0.398	0.167	1.94922e-66	nu-neoblast	SMESG000057491	sp|O17185|SUP9_CAEEL	5e-105
68	2.35937e-61	3.01103	0.346	0.148	5.26588e-57	nu-neoblast	SMESG000078604	sp|O60268|K0513_HUMAN	6e-21
69	7.53365e-60	2.31349	0.459	0.254	1.68144e-55	nu-neoblast	SMESG000026243	znf91	1e-19
70	6.6108e-46	1.74397	0.52	0.362	1.47547e-41	nu-neoblast	SMESG000000524	sp|Q25452|CAC1M_MUSDO	0
71	7.11471e-45	2.54992	0.361	0.188	1.58793e-40	nu-neoblast	SMESG000078547	sp|O02695|PTPR2_MACNE	2e-123
72	2.00475e-44	1.74287	0.512	0.337	4.4744e-40	nu-neoblast	SMESG000021620	sp|E7FDW2|PZR3B_DANRE	1e-15
73	7.60781e-44	3.03786	0.253	0.103	1.69799e-39	nu-neoblast	SMESG000009276	sp|Q6DIB4|NOL4L_MOUSE	1e-12
74	7.70069e-37	1.96168	0.463	0.324	1.71872e-32	nu-neoblast	SMESG000048249	#N/A	#N/A
75	1.31138e-36	1.84565	0.491	0.361	2.92687e-32	nu-neoblast	SMESG000055143	sp|P41823|SY65_APLCA	8e-179
76	3.67587e-34	2.3163	0.275	0.132	8.20417e-30	nu-neoblast	SMESG000004865	#N/A	#N/A
77	8.17523e-34	2.31669	0.268	0.126	1.82463e-29	nu-neoblast	SMESG000022366	znf596	1e-18
78	6.47745e-31	1.96108	0.434	0.31	1.4457e-26	nu-neoblast	SMESG000008070	sp|Q5REC2|NEC2_PONAB	0
79	3.05054e-28	2.46173	0.257	0.131	6.80851e-24	nu-neoblast	SMESG000065026	cux-1	2e-35
80	1.42902e-26	1.76297	0.493	0.417	3.18942e-22	nu-neoblast	SMESG000023289	sp|E2QWQ2|NLK_CANLF	2e-139
81	3.08853e-26	1.74053	0.39	0.261	6.89329e-22	nu-neoblast	SMESG000009290	#N/A	#N/A
82	3.20548e-25	2.48552	0.301	0.179	7.1543e-21	nu-neoblast	SMESG000050479	sp|P47709|RP3A_RAT	3e-10
83	2.00869e-24	1.637	0.436	0.321	4.48319e-20	nu-neoblast	SMESG000017137	sp|P26794|PIM1_RAT	2e-76
84	6.98678e-20	2.25086	0.251	0.147	1.55938e-15	nu-neoblast	SMESG000053741	sp|Q96A44|SPSB4_HUMAN	3e-83
85	6.46004e-17	1.63167	0.515	0.513	1.44182e-12	nu-neoblast	SMESG000010063	soxP-1	2e-15
86	1.64022e-12	1.70765	0.304	0.227	3.66081e-08	nu-neoblast	SMESG000043575	sp|O01393|UNC9_CAEEL	9e-51
87	1.01038e-10	1.63953	0.325	0.262	2.25507e-06	nu-neoblast	SMESG000046667	sp|O01393|UNC9_CAEEL	1e-108
88	3.70216e-10	1.67583	0.336	0.284	8.26284e-06	nu-neoblast	SMESG000074761	soxP-2	6e-14
89	3.12869e-09	1.68275	0.357	0.321	6.98293e-05	nu-neoblast	SMESG000020158	zfp-4	8e-07
90	5.36439e-07	1.6973	0.276	0.235	0.0119728	nu-neoblast	SMESG000066557	sp|P38040|GBG1_DROME	3e-16
91	0	3.42586	0.68	0.069	0	zeta	SMESG000034285	egr-1	2e-25
92	0	3.25401	0.258	0.024	0	zeta	SMESG000004009	pax2/5/8-1	3e-71
93	0	3.03361	0.549	0.063	0	zeta	SMESG000060967	six6-1	2e-51
94	0	2.9857	0.818	0.127	0	zeta	SMESG000051170	soxP-3	4e-25
95	0	2.86833	0.388	0.039	0	zeta	SMESG000046849	#N/A	#N/A
96	0	2.76194	0.517	0.076	0	zeta	SMESG000066558	sp|O35516|NOTC2_MOUSE	5e-62
97	0	2.66094	0.259	0.029	0	zeta	SMESG000069311	prdm1-1	3e-55
98	0	2.63742	0.578	0.082	0	zeta	SMESG000069780	#N/A	#N/A
99	0	2.63645	0.326	0.038	0	zeta	SMESG000016720	sp|Q63083|NUCB1_RAT	7e-41
100	0	2.54212	0.257	0.031	0	zeta	SMESG000030375	barhl2-2	3e-43
101	0	2.48916	0.388	0.047	0	zeta	SMESG000079514	gata123	5e-64
102	0	2.46841	0.345	0.045	0	zeta	SMESG000026288	sp|P14202|TEGU_SCHMA	1e-18
103	0	2.38897	0.4	0.055	0	zeta	SMESG000011158	#N/A	#N/A
104	0	2.30007	0.536	0.086	0	zeta	SMESG000033048	post-2b	1e-19
105	0	2.29041	0.417	0.085	0	zeta	SMESG000058949	#N/A	#N/A
106	0	2.15239	0.548	0.108	0	zeta	SMESG000037556	lmo1-1	1e-54
107	0	2.117	0.543	0.107	0	zeta	SMESG000077405	sp|Q6IQP3|CALUA_DANRE	8e-49
108	0	1.88672	0.73	0.207	0	zeta	SMESG000078256	p53	1e-13
109	0	1.85861	0.658	0.18	0	zeta	SMESG000070273	sp|P26038|MOES_HUMAN	2e-177
110	0	1.85531	0.356	0.074	0	zeta	SMESG000024613	sp|Q5RKR3|ISLR2_MOUSE	1e-12
111	0	1.83595	0.851	0.274	0	zeta	SMESG000066384	zfp-1	6e-12
112	0	1.81159	0.518	0.125	0	zeta	SMESG000043679	sp|Q08174|PCDH1_HUMAN	2e-74
113	0	1.79192	0.407	0.097	0	zeta	SMESG000054475	#N/A	#N/A
114	0	1.76085	0.423	0.101	0	zeta	SMESG000015928	sp|Q7JQD3|GELS1_LUMTE	7e-108
115	0	1.55102	0.452	0.127	0	zeta	SMESG000075452	rest-1	#N/A
116	0	1.52697	0.675	0.218	0	zeta	SMESG000006119	sp|O96006|ZBED1_HUMAN	1e-16
117	3.34795e-296	1.52991	0.406	0.136	7.47229e-292	zeta	SMESG000070650	sp|Q8TE68|ES8L1_HUMAN	7e-36
118	3.73568e-273	1.49169	0.296	0.074	8.33766e-269	zeta	SMESG000041447	#N/A	#N/A
119	8.02774e-261	1.58523	0.336	0.101	1.79171e-256	zeta	SMESG000015184	sp|P0CI71|K0319_RAT	7e-21
120	2.01849e-245	1.53136	0.26	0.064	4.50507e-241	zeta	SMESG000036597	#N/A	#N/A
121	0	4.06128	0.632	0.042	0	neo.muscle	SMESG000051236	sp|Q6KEQ9|PC11X_PIG	5e-81
122	0	3.70634	0.381	0.026	0	neo.muscle	SMESG000063104	nr4a-1	2e-55
123	0	3.50112	0.523	0.035	0	neo.muscle	SMESG000014489	sp|Q5U367|PLOD3_RAT	0
124	0	3.477	0.307	0.031	0	neo.muscle	SMESG000022746	sp|Q5MD89|VGFR3_DANRE	7e-34
125	0	3.40363	0.485	0.041	0	neo.muscle	SMESG000049852	meis-3	7e-10
126	0	2.85054	0.25	0.046	0	neo.muscle	SMESG000019264	sp|P18910|ANPRA_RAT	0
127	0	2.67406	0.287	0.057	0	neo.muscle	SMESG000065612	ets-1	7e-40
128	0	2.39141	0.775	0.196	0	neo.muscle	SMESG000055070	sp|P98160|PGBM_HUMAN	3e-60
129	0	2.30521	0.471	0.136	0	neo.muscle	SMESG000067105	#N/A	#N/A
130	0	2.29321	0.717	0.202	0	neo.muscle	SMESG000066035	sp|P53471|ACT2_SCHMA	0
131	0	2.28141	0.437	0.097	0	neo.muscle	SMESG000060999	sp|Q60715|P4HA1_MOUSE	2e-133
132	0	2.20579	0.257	0.049	0	neo.muscle	SMESG000054821	#N/A	#N/A
133	0	2.03856	0.437	0.105	0	neo.muscle	SMESG000007739	sp|P19351|TNNT_DROME	2e-26
134	0	1.91214	0.358	0.098	0	neo.muscle	SMESG000021729	sp|P08120|CO4A1_DROME	0
135	0	1.82222	0.829	0.32	0	neo.muscle	SMESG000066027	sp|P53471|ACT2_SCHMA	0
136	0	1.69019	0.687	0.207	0	neo.muscle	SMESG000066029	sp|P53471|ACT2_SCHMA	0
137	0	1.47367	0.645	0.321	0	neo.muscle	SMESG000052359	sp|P50593|GPC1_CHICK	1e-28
138	6.76645e-270	2.48735	0.301	0.082	1.5102e-265	neo.muscle	SMESG000002697	smad6/7-1	#N/A
139	9.17379e-251	2.60999	0.269	0.07	2.0475e-246	neo.muscle	SMESG000017121	hb-1	2e-50
140	8.73069e-248	1.38025	0.321	0.093	1.9486e-243	neo.muscle	SMESG000078684	meis-2	1e-50
141	7.30991e-231	1.19516	0.566	0.295	1.6315e-226	neo.muscle	SMESG000062836	#N/A	#N/A
142	4.97466e-228	1.39795	0.266	0.069	1.11029e-223	neo.muscle	SMESG000035960	sp|Q8LGG8|USPAL_ARATH	3e-10
143	5.20806e-225	1.70301	0.314	0.101	1.16239e-220	neo.muscle	SMESG000041513	sp|Q29116|TENA_PIG	3e-25
144	1.32432e-207	1.01386	0.603	0.336	2.95575e-203	neo.muscle	SMESG000072162	sp|O04193|WLI2A_ARATH	1e-16
145	3.0858e-189	1.66183	0.375	0.155	6.88721e-185	neo.muscle	SMESG000041500	sp|Q90Y54|JAG1B_DANRE	4e-15
146	7.83328e-169	1.388	0.286	0.103	1.74831e-164	neo.muscle	SMESG000027311	#N/A	#N/A
147	1.97067e-159	1.13514	0.416	0.204	4.39833e-155	neo.muscle	SMESG000025206	sp|Q95ZJ1|GALT5_CAEEL	0
148	1.00289e-151	1.41335	0.301	0.122	2.23834e-147	neo.muscle	SMESG000061842	sp|Q18515|C1GLT_CAEEL	3e-65
149	2.61991e-142	1.28956	0.367	0.178	5.84738e-138	neo.muscle	SMESG000066725	soxP-5	3e-48
150	2.77316e-67	1.13523	0.303	0.182	6.18942e-63	neo.muscle	SMESG000009032	sp|Q7T2H2|FGRL1_CHICK	1e-25
151	0	4.18916	0.561	0.025	0	gamma	SMESG000079512	nkx2-2	0
152	0	4.11868	0.302	0.015	0	gamma	SMESG000014566	#N/A	#N/A
153	0	4.07726	0.302	0.015	0	gamma	SMESG000014578	#N/A	#N/A
154	0	4.03214	0.289	0.015	0	gamma	SMESG000058295	sp|H9JIQ1|MESH_BOMMO	1e-10
155	0	3.80223	0.612	0.038	0	gamma	SMESG000039559	gata456-1	3e-37
156	0	3.77281	0.256	0.012	0	gamma	SMESG000033650	sp|Q9Y6A2|CP46A_HUMAN	1e-72
157	0	3.74079	0.37	0.02	0	gamma	SMESG000079326	sp|Q7K4Y6|DAT_DROME	1e-35
158	0	3.72855	0.259	0.016	0	gamma	SMESG000015726	#N/A	#N/A
159	0	3.5569	0.265	0.018	0	gamma	SMESG000076526	sp|P98073|ENTK_HUMAN	5e-21
160	0	3.50312	0.319	0.022	0	gamma	SMESG000014562	#N/A	#N/A
161	0	3.48059	0.297	0.022	0	gamma	SMESG000021419	sp|Q80W94|MOGT2_MOUSE	3e-122
162	0	3.40498	0.538	0.037	0	gamma	SMESG000068287	prox-1	2e-55
163	0	3.40442	0.267	0.036	0	gamma	SMESG000013579	#N/A	#N/A
164	0	3.38316	0.255	0.019	0	gamma	SMESG000006139	sp|B4JYU5|TMEDA_DROGR	8e-09
165	0	3.38193	0.433	0.042	0	gamma	SMESG000002694	sp|A7YWP4|HUTH_BOVIN	0
166	0	3.35208	0.386	0.031	0	gamma	SMESG000040291	sp|P22105|TENX_HUMAN	1e-07
167	0	3.34475	0.502	0.054	0	gamma	SMESG000017520	#N/A	#N/A
168	0	3.31477	0.511	0.042	0	gamma	SMESG000027424	sp|Q71M42|PC11X_PANTR	2e-80
169	0	3.26674	0.456	0.051	0	gamma	SMESG000016699	#N/A	#N/A
170	0	3.25284	0.324	0.032	0	gamma	SMESG000013576	sp|Q5YCC5|TMC7_CHICK	4e-39
171	0	3.23525	0.301	0.031	0	gamma	SMESG000005644	sp|P57721|PCBP3_HUMAN	4e-56
172	0	3.22364	0.404	0.034	0	gamma	SMESG000053020	#N/A	#N/A
173	0	3.12009	0.338	0.032	0	gamma	SMESG000017519	sp|Q03001|DYST_HUMAN	6e-52
174	0	3.11255	0.281	0.032	0	gamma	SMESG000076123	sp|Q9I922|RGN_XENLA	2e-50
175	0	3.08073	0.281	0.022	0	gamma	SMESG000001565	sp|Q13114|TRAF3_HUMAN	9e-28
176	0	3.07176	0.467	0.058	0	gamma	SMESG000016088	sp|Q5G265|NETR_SAGLB	8e-96
177	0	3.02525	0.294	0.033	0	gamma	SMESG000079764	sp|O08726|GALR2_RAT	5e-10
178	0	3.00154	0.332	0.033	0	gamma	SMESG000022030	sp|Q6IE26|EPHX4_MOUSE	9e-70
179	0	2.87015	0.698	0.108	0	gamma	SMESG000014588	hnf4	3e-112
180	0	2.83803	0.255	0.028	0	gamma	SMESG000016089	sp|Q5G265|NETR_SAGLB	2e-89
181	0	3.30552	0.739	0.114	0	sigma	SMESG000058876	#N/A	#N/A
182	0	2.63192	0.348	0.044	0	sigma	SMESG000033582	sp|Q9HC56|PCDH9_HUMAN	4e-63
183	0	2.51964	0.45	0.086	0	sigma	SMESG000022366	znf596	1e-18
184	0	2.20514	0.331	0.05	0	sigma	SMESG000021722	#N/A	#N/A
185	0	2.18894	0.538	0.093	0	sigma	SMESG000022408	#N/A	#N/A
186	0	1.4354	0.302	0.047	0	sigma	SMESG000080376	zfp-10	2e-10
187	2.88116e-291	1.68408	0.473	0.152	6.43046e-287	sigma	SMESG000008589	sp|P28473|GBRG3_RAT	1e-12
188	2.15256e-268	1.08151	0.694	0.322	4.8043e-264	sigma	SMESG000000524	sp|Q25452|CAC1M_MUSDO	0
189	1.83007e-265	0.899783	0.954	0.746	4.08453e-261	sigma	SMESG000061591	#N/A	#N/A
190	1.52449e-240	2.54147	0.259	0.054	3.40252e-236	sigma	SMESG000035759	sp|Q11082|YT66_CAEEL	5e-07
191	8.70585e-222	1.12444	0.614	0.285	1.94306e-217	sigma	SMESG000023007	sp|Q9UQ26|RIMS2_HUMAN	2e-54
192	3.12488e-200	1.2624	0.458	0.173	6.97441e-196	sigma	SMESG000017198	sp|P25931|RYAR_DROME	2e-53
193	5.60826e-199	1.08724	0.579	0.276	1.25171e-194	sigma	SMESG000008070	sp|Q5REC2|NEC2_PONAB	0
194	3.87999e-195	1.29665	0.536	0.25	8.65975e-191	sigma	SMESG000074761	soxP-2	6e-14
195	2.28778e-187	1.22688	0.424	0.162	5.10611e-183	sigma	SMESG000078547	sp|O02695|PTPR2_MACNE	2e-123
196	2.27551e-179	1.15766	0.61	0.306	5.07871e-175	sigma	SMESG000021620	sp|E7FDW2|PZR3B_DANRE	1e-15
197	3.92248e-178	0.964416	0.514	0.226	8.75459e-174	sigma	SMESG000026243	znf91	1e-19
198	9.05032e-161	1.04366	0.565	0.294	2.01994e-156	sigma	SMESG000009316	sp|D3ZUQ0|RIPL1_RAT	8e-49
199	5.24989e-116	1.07947	0.294	0.113	1.17172e-111	sigma	SMESG000065026	cux-1	2e-35
200	1.65143e-115	0.971621	0.464	0.24	3.68583e-111	sigma	SMESG000060313	#N/A	#N/A
201	4.61561e-114	1.20281	0.33	0.141	1.03016e-109	sigma	SMESG000005304	lhx2-2	2e-48
202	2.70006e-113	0.982492	0.329	0.136	6.02626e-109	sigma	SMESG000040152	sp|Q8C8R3|ANK2_MOUSE	0
203	1.00952e-105	1.12757	0.467	0.26	2.25315e-101	sigma	SMESG000071247	meis-4	3e-13
204	5.51e-102	1.16939	0.273	0.108	1.22978e-97	sigma	SMESG000014973	ikzf1	3e-10
205	2.95213e-86	0.918314	0.38	0.196	6.58886e-82	sigma	SMESG000049383	#N/A	#N/A
206	2.34756e-67	1.11359	0.284	0.143	5.23951e-63	sigma	SMESG000024682	sp|O01761|UNC89_CAEEL	4e-30
207	7.12893e-61	1.01683	0.307	0.168	1.59111e-56	sigma	SMESG000056158	sp|Q80UG8|TTLL4_MOUSE	4e-167
208	2.37744e-59	1.05922	0.274	0.143	5.30621e-55	sigma	SMESG000050428	sp|Q8BTM8|FLNA_MOUSE	6e-74
209	2.68985e-57	1.0421	0.251	0.126	6.00348e-53	sigma	SMESG000047754	sp|Q3TES0|IQEC3_MOUSE	2e-15
210	1.18668e-49	1.01573	0.328	0.196	2.64854e-45	sigma	SMESG000051203	sp|Q52KG5|KI26A_MOUSE	3e-52
211	0	5.02084	0.253	0.007	0	phi	SMESG000070778	sp|Q25188|OAR_HELVI	2e-69
212	0	4.97315	0.572	0.05	0	phi	SMESG000038351	sp|Q8T5T1|MDN1_GIAIN	5e-11
213	0	4.94645	0.49	0.03	0	phi	SMESG000014705	#N/A	#N/A
214	0	4.78166	0.364	0.022	0	phi	SMESG000024875	sp|Q9WVL0|MAAI_MOUSE	5e-62
215	0	4.68722	0.252	0.01	0	phi	SMESG000009259	#N/A	#N/A
216	0	4.65688	0.493	0.036	0	phi	SMESG000013666	#N/A	#N/A
217	0	4.6532	0.407	0.031	0	phi	SMESG000026704	#N/A	#N/A
218	0	4.64293	0.266	0.011	0	phi	SMESG000065015	sp|Q6Q4G3|AMPQ_HUMAN	2e-80
219	0	4.62924	0.56	0.047	0	phi	SMESG000009946	sp|Q9HCB6|SPON1_HUMAN	2e-59
220	0	4.56166	0.356	0.023	0	phi	SMESG000014791	#N/A	#N/A
221	0	4.55805	0.367	0.018	0	phi	SMESG000077660	#N/A	#N/A
222	0	4.54262	0.364	0.027	0	phi	SMESG000080918	sp|Q9QX15|CA3A1_MOUSE	8e-35
223	0	4.52348	0.448	0.03	0	phi	SMESG000022897	#N/A	#N/A
224	0	4.4806	0.675	0.126	0	phi	SMESG000006859	sp|Q91WM2|HDHD5_MOUSE	1e-92
225	0	4.4418	0.737	0.133	0	phi	SMESG000080916	sp|Q2TU62|CLCA1_HORSE	6e-44
226	0	4.43764	0.695	0.109	0	phi	SMESG000080919	sp|P54281|CLCA1_BOVIN	1e-31
227	0	4.43642	0.454	0.036	0	phi	SMESG000049230	#N/A	#N/A
228	0	4.42427	0.527	0.05	0	phi	SMESG000049716	sp|O60911|CATL2_HUMAN	6e-109
229	0	4.41501	0.698	0.143	0	phi	SMESG000053698	sp|P22897|MRC1_HUMAN	2e-35
230	0	4.40873	0.577	0.054	0	phi	SMESG000048912	sp|B8XY56|RNT2_DANRE	1e-25
231	0	4.40724	0.355	0.029	0	phi	SMESG000062349	#N/A	#N/A
232	0	4.4009	0.533	0.046	0	phi	SMESG000069696	#N/A	#N/A
233	0	4.38735	0.376	0.022	0	phi	SMESG000032045	sp|Q9W6V5|PTPRJ_CHICK	1e-43
234	0	4.36107	0.271	0.011	0	phi	SMESG000046847	#N/A	#N/A
235	0	4.33778	0.289	0.016	0	phi	SMESG000062015	#N/A	#N/A
236	0	4.32489	0.323	0.02	0	phi	SMESG000048503	sp|P16354|PA23_HELSU	1e-24
237	0	4.31856	0.252	0.015	0	phi	SMESG000043996	sp|P70712|KYNU_RAT	8e-141
238	8.9115e-287	4.34763	0.801	0.306	1.98896e-282	phi	SMESG000002628	sp|P28799|GRN_HUMAN	4e-15
239	1.12581e-279	4.53784	0.351	0.04	2.51269e-275	phi	SMESG000068121	sp|P19891|ASNS_CRIGR	0
240	1.85793e-238	4.32733	0.258	0.024	4.14672e-234	phi	SMESG000050640	#N/A	#N/A
241	0	5.68781	0.275	0.01	0	neo.secretory	SMESG000031846	sim	1e-175
242	0	4.89415	0.272	0.018	0	neo.secretory	SMESG000026861	ascl-4	5e-11
243	0	4.72649	0.266	0.016	0	neo.secretory	SMESG000029910	#N/A	#N/A
244	0	4.18816	0.486	0.033	0	neo.secretory	SMESG000059614	zf-2	1e-18
245	0	4.16417	0.413	0.042	0	neo.secretory	SMESG000033740	#N/A	#N/A
246	2.82894e-293	3.57614	0.387	0.051	6.31391e-289	neo.secretory	SMESG000068114	#N/A	#N/A
247	1.13203e-257	3.71181	0.28	0.029	2.52659e-253	neo.secretory	SMESG000037799	sp|Q99550|MPP9_HUMAN	5e-09
248	7.15174e-186	2.43668	0.552	0.159	1.5962e-181	neo.secretory	SMESG000057491	sp|O17185|SUP9_CAEEL	5e-105
249	7.52952e-185	2.61949	0.477	0.122	1.68051e-180	neo.secretory	SMESG000004865	#N/A	#N/A
250	7.03861e-181	3.21924	0.298	0.048	1.57095e-176	neo.secretory	SMESG000020242	nr1d2	4e-23
251	3.62417e-166	4.02069	0.26	0.04	8.08878e-162	neo.secretory	SMESG000041298	sp|Q6ZQ12|NINL_MOUSE	9e-25
252	3.53511e-160	3.05551	0.309	0.057	7.89e-156	neo.secretory	SMESG000032988	sp|Q86B91|TINC_DROME	1e-06
253	1.4475e-151	3.6492	0.273	0.048	3.23067e-147	neo.secretory	SMESG000027936	rreb1	4e-17
254	5.55679e-150	3.00666	0.284	0.052	1.24022e-145	neo.secretory	SMESG000041788	#N/A	#N/A
255	3.2321e-126	3.3077	0.343	0.089	7.21371e-122	neo.secretory	SMESG000020040	#N/A	#N/A
256	1.71653e-123	2.42935	0.489	0.175	3.83113e-119	neo.secretory	SMESG000041792	sp|Q9Z139|ROR1_MOUSE	1e-142
257	1.28042e-119	3.50317	0.47	0.184	2.85778e-115	neo.secretory	SMESG000037282	nkx2-4	0
258	2.57109e-96	3.02135	0.328	0.1	5.73842e-92	neo.secretory	SMESG000041674	sp|Q8VHQ2|SOCS7_MOUSE	5e-41
259	3.89842e-96	2.07731	0.287	0.073	8.70087e-92	neo.secretory	SMESG000033582	sp|Q9HC56|PCDH9_HUMAN	4e-63
260	1.63638e-76	3.78491	0.254	0.075	3.65223e-72	neo.secretory	SMESG000044963	sp|Q28279|CNGA1_CANLF	8e-122
261	6.33707e-70	2.54865	0.272	0.088	1.41437e-65	neo.secretory	SMESG000072430	sp|Q91048|PTK7_CHICK	3e-62
262	4.60583e-67	1.8188	0.373	0.151	1.02797e-62	neo.secretory	SMESG000040152	sp|Q8C8R3|ANK2_MOUSE	0
263	5.49091e-67	2.1286	0.303	0.106	1.22552e-62	neo.secretory	SMESG000008788	sp|A8X6H1|EGL4_CAEBR	0
264	5.4855e-66	2.31267	0.301	0.106	1.22431e-61	neo.secretory	SMESG000042710	sp|Q1LV17|I2BP1_DANRE	1e-20
265	1.92473e-60	1.98496	0.556	0.372	4.29581e-56	neo.secretory	SMESG000037781	foxO	2e-25
266	3.92715e-54	1.81166	0.4	0.198	8.76501e-50	neo.secretory	SMESG000075370	sp|Q948R0|CML5_ORYSJ	4e-26
267	3.21525e-52	1.72648	0.31	0.124	7.17611e-48	neo.secretory	SMESG000076072	sp|Q92847|GHSR_HUMAN	9e-06
268	6.63187e-43	1.70491	0.367	0.188	1.48017e-38	neo.secretory	SMESG000073042	sp|Q9ZQ47|GRDP1_ARATH	2e-31
269	2.15544e-32	2.27875	0.25	0.117	4.81073e-28	neo.secretory	SMESG000051213	#N/A	#N/A
270	3.12717e-27	1.71504	0.283	0.153	6.97954e-23	neo.secretory	SMESG000029015	#N/A	#N/A
271	4.19197e-180	4.75714	0.327	0.012	9.35606e-176	gp1	SMESG000023444	sp|Q66H59|NPL_RAT	5e-30
272	1.48094e-172	4.01359	0.389	0.018	3.3053e-168	gp1	SMESG000056430	sp|O01393|UNC9_CAEEL	2e-92
273	3.08309e-167	4.73242	0.345	0.014	6.88115e-163	gp1	SMESG000066417	#N/A	#N/A
274	1.84492e-142	4.58574	0.434	0.027	4.11768e-138	gp1	SMESG000066416	#N/A	#N/A
275	1.29034e-138	3.97683	0.425	0.027	2.87991e-134	gp1	SMESG000073691	#N/A	#N/A
276	3.83133e-129	4.66384	0.363	0.021	8.55114e-125	gp1	SMESG000035335	#N/A	#N/A
277	7.20632e-129	5.21817	0.257	0.01	1.60838e-124	gp1	SMESG000028260	sp|P82596|PLC_HALLA	8e-10
278	1.1949e-125	4.61742	0.319	0.017	2.66689e-121	gp1	SMESG000028261	#N/A	#N/A
279	2.00113e-120	4.4732	0.274	0.013	4.46631e-116	gp1	SMESG000035068	#N/A	#N/A
280	6.92752e-106	4.0587	0.549	0.06	1.54615e-101	gp1	SMESG000032522	#N/A	#N/A
281	1.95803e-104	3.99711	0.257	0.013	4.37012e-100	gp1	SMESG000069768	sp|Q2KIA9|ENOF1_BOVIN	0
282	4.06295e-104	3.34577	0.372	0.027	9.06809e-100	gp1	SMESG000038052	sp|P0DJ50|VKT31_MESMA	1e-17
283	1.03366e-99	3.45674	0.354	0.026	2.30703e-95	gp1	SMESG000053202	sp|Q5R5H1|METK2_PONAB	0
284	5.74682e-94	3.955	0.345	0.026	1.28263e-89	gp1	SMESG000036036	#N/A	#N/A
285	1.75898e-92	4.0828	0.558	0.071	3.92587e-88	gp1	SMESG000066414	#N/A	#N/A
286	2.18134e-92	3.92802	0.257	0.014	4.86852e-88	gp1	SMESG000039062	sp|O00463|TRAF5_HUMAN	5e-27
287	4.7583e-89	3.93828	0.301	0.021	1.06201e-84	gp1	SMESG000035061	#N/A	#N/A
288	5.6512e-87	3.52085	0.319	0.024	1.26129e-82	gp1	SMESG000020910	sp|Q9VCA2|ORCT_DROME	8e-35
289	5.11228e-85	3.96489	0.619	0.096	1.14101e-80	gp1	SMESG000002883	#N/A	#N/A
290	2.46015e-84	3.47452	0.31	0.023	5.4908e-80	gp1	SMESG000028475	sp|P46720|SO1A1_RAT	2e-62
291	1.69097e-82	4.44481	0.584	0.086	3.77409e-78	gp1	SMESG000037977	sp|Q6RG02|VIT_PENME	5e-57
292	1.39208e-79	4.13564	0.69	0.128	3.10699e-75	gp1	SMESG000027140	#N/A	#N/A
293	6.4805e-79	3.47415	0.531	0.072	1.44638e-74	gp1	SMESG000020860	#N/A	#N/A
294	2.26589e-71	4.15983	0.796	0.193	5.05723e-67	gp1	SMESG000037978	sp|Q9U943|APLP_LOCMI	4e-28
295	2.3223e-71	3.69429	0.513	0.076	5.18313e-67	gp1	SMESG000017804	#N/A	#N/A
296	8.32786e-71	3.52411	0.575	0.095	1.85869e-66	gp1	SMESG000017801	#N/A	#N/A
297	1.67937e-68	3.35973	0.319	0.03	3.74818e-64	gp1	SMESG000060691	sp|P37662|YHJX_ECOLI	7e-20
298	3.92079e-65	3.92145	0.301	0.028	8.75081e-61	gp1	SMESG000014167	sp|P25782|CYSP2_HOMAM	1e-120
299	1.22668e-57	3.6405	0.257	0.023	2.73783e-53	gp1	SMESG000022839	#N/A	#N/A
300	1.67142e-55	3.36998	0.708	0.182	3.73043e-51	gp1	SMESG000049723	sp|P25782|CYSP2_HOMAM	3e-119
301	0	8.33129	0.291	0.001	0	GSCs/cpeb1+	SMESG000073847	sp|P23128|DDX6_DROME	7e-108
302	0	7.83036	0.546	0.003	0	GSCs/cpeb1+	SMESG000055011	sp|Q91572|CPE1A_XENLA	2e-93
303	0	7.50436	0.788	0.036	0	GSCs/cpeb1+	SMESG000000719	#N/A	#N/A
304	0	7.42738	0.549	0.006	0	GSCs/cpeb1+	SMESG000080469	sp|Q0MVP0|TYRO_PELES	2e-64
305	0	7.25289	0.822	0.011	0	GSCs/cpeb1+	SMESG000023959	#N/A	#N/A
306	0	7.08554	0.433	0.005	0	GSCs/cpeb1+	SMESG000055728	#N/A	#N/A
307	0	6.62831	0.294	0.005	0	GSCs/cpeb1+	SMESG000031008	sp|O43474|KLF4_HUMAN	3e-24
308	0	6.41049	0.298	0.005	0	GSCs/cpeb1+	SMESG000066650	sp|Q28107|FA5_BOVIN	3e-10
309	0	5.80593	0.672	0.021	0	GSCs/cpeb1+	SMESG000079925	#N/A	#N/A
310	0	5.26356	0.485	0.033	0	GSCs/cpeb1+	SMESG000016995	#N/A	#N/A
311	0	5.08779	0.411	0.019	0	GSCs/cpeb1+	SMESG000011782	sp|Q5RKR3|ISLR2_MOUSE	2e-07
312	0	4.7131	0.69	0.064	0	GSCs/cpeb1+	SMESG000006741	sp|Q9I8B3|RB24B_XENLA	2e-43
313	0	4.23628	0.837	0.089	0	GSCs/cpeb1+	SMESG000023227	sp5	3e-46
314	0	3.84046	0.782	0.12	0	GSCs/cpeb1+	SMESG000076072	sp|Q92847|GHSR_HUMAN	9e-06
315	1.32514e-297	4.63576	0.35	0.02	2.95758e-293	GSCs/cpeb1+	SMESG000038221	#N/A	#N/A
316	2.26906e-287	2.91769	0.503	0.044	5.06431e-283	GSCs/cpeb1+	SMESG000059614	zf-2	1e-18
317	2.5554e-246	3.72903	0.653	0.101	5.70339e-242	GSCs/cpeb1+	SMESG000078505	sp|Q4R8T9|CDKL3_MACFA	2e-26
318	7.17776e-227	4.03627	0.331	0.024	1.602e-222	GSCs/cpeb1+	SMESG000063815	sp|Q61YG1|LMLN_CAEBR	3e-88
319	3.29213e-191	2.93989	0.586	0.094	7.3477e-187	GSCs/cpeb1+	SMESG000039559	gata456-1	3e-37
320	4.6031e-171	3.73894	0.337	0.034	1.02737e-166	GSCs/cpeb1+	SMESG000074229	sp|Q5F364|MRP1_CHICK	0
321	5.90343e-148	3.67684	0.307	0.032	1.31759e-143	GSCs/cpeb1+	SMESG000037031	gata456-4	3e-37
322	9.31823e-136	2.89537	0.617	0.154	2.07974e-131	GSCs/cpeb1+	SMESG000029199	sp|Q9C0H5|RHG39_HUMAN	4e-54
323	9.00712e-129	3.59848	0.331	0.044	2.0103e-124	GSCs/cpeb1+	SMESG000077687	sp|Q4V7M2|CRE2B_XENLA	6e-08
324	2.1693e-126	3.54189	0.331	0.045	4.84166e-122	GSCs/cpeb1+	SMESG000064846	snail-2	6e-53
325	1.89812e-112	3.18291	0.414	0.077	4.23641e-108	GSCs/cpeb1+	SMESG000059487	sp|Q6IVV8|PKD2_DANRE	4e-158
326	1.4799e-109	6.13378	0.325	0.049	3.303e-105	GSCs/cpeb1+	SMESG000073948	#N/A	#N/A
327	7.33817e-99	2.84573	0.328	0.054	1.63781e-94	GSCs/cpeb1+	SMESG000008497	sp|Q19503|HM40_CAEEL	3e-07
328	3.87354e-96	2.70487	0.383	0.074	8.64536e-92	GSCs/cpeb1+	SMESG000068583	sp|Q8BG95|MYPT2_MOUSE	4e-09
329	6.15237e-91	2.95301	0.255	0.036	1.37315e-86	GSCs/cpeb1+	SMESG000009872	sp|Q5RFR0|TTPAL_PONAB	4e-28
330	2.18949e-68	3.1094	0.282	0.056	4.88673e-64	GSCs/cpeb1+	SMESG000018169	sp|E7FDB3|NANO1_DANRE	5e-21
331	0	7.82043	0.674	0.009	0	pigment cell	SMESG000071507	sp|P19356|HEM3_RAT	2e-85
332	0	7.56513	0.535	0.005	0	pigment cell	SMESG000025072	sp|P08397|HEM3_HUMAN	7e-66
333	1.05192e-210	6.67581	0.767	0.024	2.34777e-206	pigment cell	SMESG000003214	#N/A	#N/A
334	1.71879e-186	7.39942	0.93	0.043	3.83617e-182	pigment cell	SMESG000024741	sp|P22907|HEM3_MOUSE	3e-94
335	4.60745e-160	5.67413	0.721	0.028	1.02834e-155	pigment cell	SMESG000000211	sp|Q04831|GLNA_PANAR	0
336	1.36584e-152	6.46244	0.256	0.003	3.04842e-148	pigment cell	SMESG000046825	#N/A	#N/A
337	8.52522e-118	4.83595	0.814	0.049	1.90274e-113	pigment cell	SMESG000019342	sp|Q32LQ4|BHMT1_DANRE	0
338	2.55538e-103	4.94661	0.651	0.036	5.70336e-99	pigment cell	SMESG000016191	sp|Q75N73|S39AE_MOUSE	8e-71
339	3.59418e-100	5.26947	0.279	0.006	8.02184e-96	pigment cell	SMESG000076464	sp|Q8VCV9|MF4B1_MOUSE	3e-12
340	5.66783e-80	5.92913	0.326	0.011	1.265e-75	pigment cell	SMESG000055705	sp|Q7Q6A7|KMO_ANOGA	8e-124
341	2.68452e-77	5.206	0.744	0.066	5.99159e-73	pigment cell	SMESG000019986	sp|O13035|SAP_CHICK	9e-10
342	1.3776e-69	5.49235	0.349	0.015	3.07466e-65	pigment cell	SMESG000048127	sp|Q74FW6|TSAL_GEOSL	1e-59
343	1.27687e-64	4.7665	0.651	0.059	2.84985e-60	pigment cell	SMESG000064126	sp|P31596|EAA2_RAT	0
344	9.01917e-57	4.93855	0.256	0.01	2.01299e-52	pigment cell	SMESG000011426	sp|P35558|PCKGC_HUMAN	0
345	6.51831e-56	4.10716	0.302	0.014	1.45482e-51	pigment cell	SMESG000009888	sp|O76840|PPN1_CAEEL	7e-06
346	9.86314e-51	4.35567	0.326	0.018	2.20135e-46	pigment cell	SMESG000035446	sp|P39428|TRAF1_MOUSE	1e-10
347	3.71185e-49	4.75929	0.326	0.018	8.28448e-45	pigment cell	SMESG000057490	sp|Q5DTL9|S4A10_MOUSE	0
348	2.69046e-46	3.81963	0.372	0.025	6.00484e-42	pigment cell	SMESG000016854	sp|Q9NP59|S40A1_HUMAN	7e-91
349	4.85825e-43	4.56985	0.372	0.028	1.08431e-38	pigment cell	SMESG000013804	sp|Q9Y6L7|TLL2_HUMAN	4e-27
350	4.97294e-41	3.68485	0.442	0.04	1.10991e-36	pigment cell	SMESG000009254	sp|O64411|PAO1_MAIZE	3e-28
351	2.5884e-39	3.236	0.767	0.13	5.77706e-35	pigment cell	SMESG000080919	sp|P54281|CLCA1_BOVIN	1e-31
352	6.9333e-39	3.80005	0.512	0.056	1.54744e-34	pigment cell	SMESG000035843	sp|Q8QZR1|ATTY_MOUSE	1e-146
353	2.44045e-29	3.39867	0.465	0.06	5.44684e-25	pigment cell	SMESG000056251	sp|Q5BKL0|HPPD_XENTR	3e-180
354	3.76864e-28	3.50031	0.302	0.027	8.41122e-24	pigment cell	SMESG000027815	sp|Q05793|PGBM_MOUSE	4e-16
355	1.95245e-26	4.11176	0.605	0.123	4.35767e-22	pigment cell	SMESG000078664	sp|Q9XS79|HEM1_DELLE	8e-170
356	1.02796e-25	3.49649	0.256	0.022	2.29429e-21	pigment cell	SMESG000032548	sp|Q14767|LTBP2_HUMAN	2e-57
357	1.82219e-25	4.15411	0.326	0.035	4.06695e-21	pigment cell	SMESG000074522	sp|Q19673|TYR3_CAEEL	4e-24
358	3.23462e-24	4.06198	0.302	0.031	7.21935e-20	pigment cell	SMESG000031958	#N/A	#N/A
359	2.01109e-21	3.18378	0.419	0.065	4.48855e-17	pigment cell	SMESG000012051	sp|P98160|PGBM_HUMAN	1e-29
360	4.39842e-16	3.11147	0.256	0.033	9.81683e-12	pigment cell	SMESG000064830	sp|Q62633|NTCP2_RAT	1e-42
361	0	5.83121	0.519	0.026	0	neoP.11	SMESG000001687	six1/2-2	4e-106
362	0	5.08761	0.663	0.047	0	neoP.11	SMESG000080064	#N/A	#N/A
363	0	4.11821	0.702	0.052	0	neoP.11	SMESG000020242	nr1d2	4e-23
364	8.54099e-224	4.81048	0.304	0.012	1.90626e-219	neoP.11	SMESG000005975	six1/2-3	5e-115
365	1.45113e-191	4.6973	0.343	0.019	3.23878e-187	neoP.11	SMESG000080385	dmd-1	7e-11
366	4.69579e-113	4.3022	0.265	0.019	1.04805e-108	neoP.11	SMESG000033639	sp|Q08174|PCDH1_HUMAN	1e-69
367	3.18661e-74	3.47474	0.343	0.049	7.1122e-70	neoP.11	SMESG000010479	sp|Q8MY85|FGFR2_DUGJA	0
368	9.90672e-49	2.35419	0.575	0.188	2.21108e-44	neoP.11	SMESG000073676	rest-2	8e-09
369	3.65616e-47	1.70934	0.768	0.34	8.16019e-43	neoP.11	SMESG000021620	sp|E7FDW2|PZR3B_DANRE	1e-15
370	2.11482e-26	1.33015	0.729	0.425	4.72007e-22	neoP.11	SMESG000071508	sp|P08120|CO4A1_DROME	0
371	9.59006e-26	1.80429	0.381	0.128	2.1404e-21	neoP.11	SMESG000008973	sp|Q9U3V5|TIPT_DROME	2e-14
372	2.89402e-24	2.03927	0.337	0.112	6.45917e-20	neoP.11	SMESG000066973	sp|O89026|ROBO1_MOUSE	5e-56
373	4.51057e-23	1.69596	0.475	0.21	1.00671e-18	neoP.11	SMESG000051203	sp|Q52KG5|KI26A_MOUSE	3e-52
374	1.8136e-22	2.52159	0.26	0.076	4.04778e-18	neoP.11	SMESG000043155	lox4	2e-37
375	1.48777e-21	1.76803	0.304	0.098	3.32056e-17	neoP.11	SMESG000020040	#N/A	#N/A
376	4.28372e-19	1.47197	0.348	0.13	9.56084e-15	neoP.11	SMESG000076072	sp|Q92847|GHSR_HUMAN	9e-06
377	4.47808e-19	1.91315	0.348	0.136	9.99462e-15	neoP.11	SMESG000071390	#N/A	#N/A
378	6.29151e-19	1.62831	0.354	0.137	1.4042e-14	neoP.11	SMESG000078684	meis-2	1e-50
379	7.3516e-19	1.68013	0.298	0.101	1.6408e-14	neoP.11	SMESG000023227	sp5	3e-46
380	1.97281e-15	1.39203	0.431	0.22	4.40311e-11	neoP.11	SMESG000035909	sp|Q80TR4|SLIT1_MOUSE	4e-19
381	2.27298e-15	1.73026	0.337	0.144	5.07305e-11	neoP.11	SMESG000030162	#N/A	#N/A
382	7.75145e-15	1.26805	0.525	0.319	1.73005e-10	neoP.11	SMESG000073669	sp|Q9CQY7|PAQRB_MOUSE	1e-51
383	9.4121e-15	1.79385	0.376	0.186	2.10069e-10	neoP.11	SMESG000020939	sp|B4LXW1|SUR8_DROVI	5e-89
384	2.77578e-12	1.26776	0.486	0.298	6.19526e-08	neoP.11	SMESG000053883	#N/A	#N/A
385	3.34787e-12	1.35088	0.575	0.433	7.47211e-08	neoP.11	SMESG000016751	sp|Q5XXB5|MSH2_CHLAE	0
386	8.49744e-12	1.37073	0.575	0.41	1.89654e-07	neoP.11	SMESG000013389	sp|P24733|MYS_ARGIR	0
387	1.28734e-05	1.34106	0.503	0.424	0.287321	neoP.11	SMESG000016735	sp|O61307|TENM_DROME	5e-178
388	1.72933e-05	1.26081	0.381	0.289	0.385968	neoP.11	SMESG000009923	lmpt-3	8e-97
389	3.0608e-05	1.26435	0.265	0.165	0.68314	neoP.11	SMESG000033819	sp|Q5R962|TRM11_PONAB	1e-80
390	4.94667e-05	1.75362	0.26	0.17	1	neoP.11	SMESG000009236	sp|B0JZV4|CBPC5_XENTR	4e-114
