# Supplementary material for: Regeneration leads to global tissue rejuvenation in aging sexual planarians
Source: Nat Aging. 2025 Apr 3;5(5):780–98. doi: 10.1038/s43587-025-00847-9 (PMC12092299; doi:10.1038/s43587-025-00847-9)
Supplement: Supplementary file 10 — List of PAGs in each tissue. P value was obtained using a two-sided Wilcoxon rank-sum test and adjusted using Bonferroni correction. PAGs were identified with the threshold of adjusted P value < 0.05 and |avg_log2FC| > 0.25. [file 43587_2025_847_MOESM10_ESM.xlsx]

## Sheet: Supplementary Table 6
List of planarian age-associated genes (PAGs) in each tissue. P-value was obtained using two-sided Wilcoxon Rank Sum test and adjusted using Bonferroni correction. PAGs were identified with the threshold of adjusted p-value < 0.05 and |avg_log2FC| > 0.25.
versus	tissue	p_value	p_val_adj	avg_log2FC	gene		statistical test
Aged_Young	intestine	2.13e-297	4.76e-293	-1.70436	SMESG000040790		two-sided Wilcoxon Rank Sum test, p-value adjusted using Bonferroni correction.
Aged_Young	intestine	1.95e-189	4.35e-185	0.661953	SMESG000051672
Aged_Young	intestine	9.53e-108	2.13e-103	1.08562	transcript:SMEST006000001
Aged_Young	intestine	2.28e-104	5.08e-100	0.593869	SMESG000012954
Aged_Young	intestine	5.76e-78	1.29e-73	1.41157	SMESG000028258
Aged_Young	intestine	9.94e-78	2.22e-73	1.67266	SMESG000028263
Aged_Young	intestine	1.21e-76	2.71e-72	-0.684442	SMESG000019975
Aged_Young	intestine	1.53e-74	3.42e-70	1.43437	SMESG000028260
Aged_Young	intestine	7.26e-74	1.62e-69	0.669805	SMESG000071344
Aged_Young	intestine	4.78e-73	1.07e-68	-0.468736	KM115583.1:14420-14743.path1
Aged_Young	intestine	1.85e-67	4.12e-63	-0.422	KM115583.1:11849-12325.path1
Aged_Young	intestine	3.15e-66	7.02e-62	-0.489682	KM115583.1:12386-13222.path1
Aged_Young	intestine	5.25e-65	1.17e-60	0.812606	SMESG000028261
Aged_Young	intestine	2.3e-62	5.14e-58	0.650594	SMESG000023649
Aged_Young	intestine	3.78e-61	8.43e-57	-0.710584	SMESG000024822
Aged_Young	intestine	5.52e-60	1.23e-55	0.553745	SMESG000023842
Aged_Young	intestine	1.82e-59	4.05e-55	1.06752	SMESG000025410
Aged_Young	intestine	3.96e-59	8.85e-55	0.501324	SMESG000057816
Aged_Young	intestine	1.37e-55	3.07e-51	0.763475	SMESG000035878
Aged_Young	intestine	1.34e-54	2.99e-50	0.478588	SMESG000055903
Aged_Young	intestine	5.4e-54	1.21e-49	-0.622244	SMESG000055421
Aged_Young	intestine	1.41e-53	3.14e-49	-0.640267	SMESG000041107
Aged_Young	intestine	1.89e-53	4.22e-49	0.676474	SMESG000001790
Aged_Young	intestine	4.15e-50	9.26e-46	0.252251	SMESG000032189
Aged_Young	intestine	7.82e-50	1.75e-45	0.546512	SMESG000037103
Aged_Young	intestine	1.82e-48	4.06e-44	0.745948	SMESG000045267
Aged_Young	intestine	8.45e-48	1.89e-43	0.464416	SMESG000051670
Aged_Young	intestine	8.72e-47	1.95e-42	0.774447	SMESG000032522
Aged_Young	intestine	9.58e-47	2.14e-42	0.410896	SMESG000073127
Aged_Young	intestine	1.32e-44	2.95e-40	0.377778	SMESG000023212
Aged_Young	intestine	4.45e-44	9.94e-40	0.838523	SMESG000030694
Aged_Young	intestine	1.96e-43	4.38e-39	0.64277	SMESG000057910
Aged_Young	intestine	5.75e-42	1.28e-37	0.607013	SMESG000026036
Aged_Young	intestine	3.39e-40	7.56e-36	0.881603	SMESG000008865
Aged_Young	intestine	4.01e-40	8.96e-36	0.789484	SMESG000040823
Aged_Young	intestine	1.99e-39	4.44e-35	0.306482	SMESG000075481
Aged_Young	intestine	5.24e-39	1.17e-34	0.655176	SMESG000055659
Aged_Young	intestine	2.11e-38	4.71e-34	-0.516588	SMESG000078181
Aged_Young	intestine	2.71e-38	6.05e-34	0.434705	SMESG000080129
Aged_Young	intestine	9.88e-38	2.2e-33	0.382324	SMESG000022047
Aged_Young	intestine	1.8e-37	4.02e-33	0.614307	SMESG000058074
Aged_Young	intestine	1.93e-37	4.32e-33	0.473341	SMESG000001797
Aged_Young	intestine	2.64e-37	5.89e-33	0.826658	SMESG000062723
Aged_Young	intestine	6.5e-37	1.45e-32	0.347251	SMESG000025889
Aged_Young	intestine	1.37e-36	3.05e-32	0.480463	SMESG000040762
Aged_Young	intestine	6.27e-36	1.4e-31	0.501618	SMESG000016663
Aged_Young	intestine	2.64e-35	5.88e-31	1.05601	SMESG000035335
Aged_Young	intestine	9.6e-35	2.14e-30	0.430404	SMESG000068159
Aged_Young	intestine	3.81e-34	8.5e-30	-0.460285	SMESG000062699
Aged_Young	intestine	2.83e-33	6.31e-29	0.383144	SMESG000063568
Aged_Young	intestine	8e-33	1.79e-28	-0.273572	KM115583.1:10588-11376.path1
Aged_Young	intestine	1.02e-32	2.28e-28	0.368214	SMESG000018556
Aged_Young	intestine	1.4e-32	3.13e-28	0.509799	SMESG000030473
Aged_Young	intestine	2.65e-32	5.91e-28	0.601672	SMESG000074689
Aged_Young	intestine	3.27e-32	7.3e-28	0.41744	SMESG000056380
Aged_Young	intestine	6.02e-32	1.34e-27	0.607033	SMESG000027140
Aged_Young	intestine	3.39e-31	7.56e-27	0.682711	SMESG000035953
Aged_Young	intestine	1.5e-30	3.36e-26	0.488919	SMESG000024670
Aged_Young	intestine	1.88e-30	4.19e-26	0.559438	SMESG000030472
Aged_Young	intestine	2.33e-30	5.19e-26	0.605239	SMESG000031958
Aged_Young	intestine	2.75e-30	6.15e-26	0.528168	SMESG000076328
Aged_Young	intestine	3.05e-30	6.81e-26	0.543891	SMESG000052600
Aged_Young	intestine	5.87e-30	1.31e-25	-0.828689	SMESG000057519
Aged_Young	intestine	1.68e-29	3.75e-25	0.343821	SMESG000035348
Aged_Young	intestine	2.23e-29	4.97e-25	0.281583	SMESG000016436
Aged_Young	intestine	7.37e-29	1.64e-24	0.436144	SMESG000081113
Aged_Young	intestine	1e-28	2.24e-24	0.338927	SMESG000052432
Aged_Young	intestine	1.15e-28	2.57e-24	0.394622	SMESG000053202
Aged_Young	intestine	1.73e-28	3.86e-24	-0.869127	SMESG000021340
Aged_Young	intestine	1.79e-28	3.99e-24	0.56734	SMESG000033650
Aged_Young	intestine	1e-27	2.24e-23	0.523289	SMESG000060403
Aged_Young	intestine	1.44e-27	3.21e-23	-0.376322	SMESG000002628
Aged_Young	intestine	3.06e-27	6.83e-23	0.536745	SMESG000008013
Aged_Young	intestine	6.17e-27	1.38e-22	0.585934	SMESG000027142
Aged_Young	intestine	7.96e-27	1.78e-22	0.434327	SMESG000036926
Aged_Young	intestine	1.44e-26	3.22e-22	0.681434	SMESG000035061
Aged_Young	intestine	2.78e-26	6.2e-22	0.931	SMESG000038052
Aged_Young	intestine	3.43e-26	7.65e-22	0.454293	SMESG000001945
Aged_Young	intestine	3.73e-26	8.32e-22	0.347989	SMESG000067543
Aged_Young	intestine	1.7e-25	3.79e-21	0.381569	SMESG000041460
Aged_Young	intestine	2.09e-25	4.67e-21	0.697468	SMESG000024592
Aged_Young	intestine	2.13e-25	4.75e-21	0.604617	SMESG000036408
Aged_Young	intestine	4.1e-25	9.16e-21	0.356831	SMESG000018435
Aged_Young	intestine	5.85e-25	1.31e-20	0.376862	SMESG000070130
Aged_Young	intestine	7.2e-25	1.61e-20	0.481738	SMESG000009419
Aged_Young	intestine	1.21e-24	2.7e-20	-0.534706	SMESG000007855
Aged_Young	intestine	1.27e-24	2.83e-20	0.488251	SMESG000003087
Aged_Young	intestine	1.35e-24	3.01e-20	0.385619	SMESG000029906
Aged_Young	intestine	2.73e-24	6.1e-20	0.777844	SMESG000035068
Aged_Young	intestine	3.05e-24	6.81e-20	0.431847	SMESG000005586
Aged_Young	intestine	3.07e-24	6.85e-20	0.473527	SMESG000006486
Aged_Young	intestine	3.88e-24	8.66e-20	0.505062	SMESG000020955
Aged_Young	intestine	4.6e-24	1.03e-19	-0.357576	SMESG000008845
Aged_Young	intestine	1.89e-23	4.23e-19	0.417041	SMESG000017823
Aged_Young	intestine	2.71e-23	6.06e-19	0.449565	SMESG000062750
Aged_Young	intestine	4.51e-23	1.01e-18	0.415697	SMESG000043664
Aged_Young	intestine	1.12e-22	2.5e-18	0.431994	SMESG000024353
Aged_Young	intestine	1.74e-22	3.87e-18	0.819541	SMESG000066355
Aged_Young	intestine	1.84e-22	4.12e-18	0.301401	SMESG000055733
Aged_Young	intestine	2.19e-22	4.88e-18	0.650975	SMESG000020860
Aged_Young	intestine	1.02e-21	2.28e-17	0.323619	SMESG000078269
Aged_Young	intestine	1.03e-21	2.3e-17	0.292048	SMESG000064169
Aged_Young	intestine	1.07e-21	2.39e-17	0.434805	SMESG000018901
Aged_Young	intestine	1.47e-21	3.27e-17	-0.344955	SMESG000049722
Aged_Young	intestine	1.51e-21	3.36e-17	-0.970305	SMESG000005000
Aged_Young	intestine	1.58e-21	3.53e-17	0.364412	SMESG000017012
Aged_Young	intestine	1.8e-21	4.03e-17	-0.636998	SMESG000074268
Aged_Young	intestine	1.88e-21	4.2e-17	-0.433804	SMESG000011919
Aged_Young	intestine	2.36e-21	5.27e-17	0.453153	SMESG000056926
Aged_Young	intestine	2.73e-21	6.1e-17	0.370268	SMESG000017249
Aged_Young	intestine	9.67e-21	2.16e-16	0.330287	SMESG000017245
Aged_Young	intestine	1.37e-20	3.06e-16	0.339683	SMESG000040565
Aged_Young	intestine	2.06e-20	4.6e-16	0.344194	SMESG000003392
Aged_Young	intestine	2.13e-20	4.75e-16	0.335341	SMESG000056595
Aged_Young	intestine	5.18e-20	1.16e-15	0.537608	SMESG000020952
Aged_Young	intestine	5.44e-20	1.21e-15	-0.829881	SMESG000072172
Aged_Young	intestine	5.64e-20	1.26e-15	-0.542032	SMESG000077723
Aged_Young	intestine	5.84e-20	1.3e-15	0.342064	SMESG000019381
Aged_Young	intestine	6.15e-20	1.37e-15	-0.605639	SMESG000053412
Aged_Young	intestine	6.31e-20	1.41e-15	0.378423	SMESG000060415
Aged_Young	intestine	6.86e-20	1.53e-15	0.373495	SMESG000008042
Aged_Young	intestine	7.04e-20	1.57e-15	0.437731	SMESG000054476
Aged_Young	intestine	7.42e-20	1.66e-15	-0.628245	SMESG000060425
Aged_Young	intestine	1.15e-19	2.57e-15	0.360066	SMESG000062111
Aged_Young	intestine	1.55e-19	3.46e-15	0.342749	SMESG000019746
Aged_Young	intestine	1.91e-19	4.27e-15	0.462734	SMESG000007358
Aged_Young	intestine	1.96e-19	4.38e-15	0.312769	SMESG000027124
Aged_Young	intestine	2.02e-19	4.51e-15	-0.781307	SMESG000033266
Aged_Young	intestine	2.09e-19	4.66e-15	0.512145	SMESG000046728
Aged_Young	intestine	2.25e-19	5.01e-15	0.300281	SMESG000023415
Aged_Young	intestine	6.69e-19	1.49e-14	0.394299	SMESG000000989
Aged_Young	intestine	7.19e-19	1.6e-14	0.314783	SMESG000072849
Aged_Young	intestine	1.32e-18	2.95e-14	0.4223	SMESG000036870
Aged_Young	intestine	2.17e-18	4.85e-14	0.650443	SMESG000037719
Aged_Young	intestine	2.48e-18	5.53e-14	0.425208	SMESG000046412
Aged_Young	intestine	3.83e-18	8.55e-14	-0.472786	SMESG000022619
Aged_Young	intestine	4.93e-18	1.1e-13	0.44296	SMESG000055743
Aged_Young	intestine	5.88e-18	1.31e-13	0.276783	SMESG000016883
Aged_Young	intestine	7.53e-18	1.68e-13	-0.479221	SMESG000032777
Aged_Young	intestine	7.6e-18	1.7e-13	-0.403304	SMESG000016745
Aged_Young	intestine	1.27e-17	2.84e-13	-0.410979	SMESG000006859
Aged_Young	intestine	1.28e-17	2.86e-13	0.277935	SMESG000068628
Aged_Young	intestine	1.81e-17	4.05e-13	0.336934	SMESG000070267
Aged_Young	intestine	2.24e-17	4.99e-13	0.275574	SMESG000043601
Aged_Young	intestine	2.62e-17	5.84e-13	0.428053	SMESG000071531
Aged_Young	intestine	2.69e-17	6e-13	0.281226	SMESG000061897
Aged_Young	intestine	5.21e-17	1.16e-12	0.334552	SMESG000079512
Aged_Young	intestine	6.05e-17	1.35e-12	0.357416	SMESG000046453
Aged_Young	intestine	6.16e-17	1.37e-12	0.267668	SMESG000059431
Aged_Young	intestine	6.2e-17	1.38e-12	0.378405	SMESG000016474
Aged_Young	intestine	9.98e-17	2.23e-12	0.322281	SMESG000016829
Aged_Young	intestine	1.53e-16	3.41e-12	0.296556	SMESG000045852
Aged_Young	intestine	1.69e-16	3.78e-12	0.290777	SMESG000011961
Aged_Young	intestine	1.77e-16	3.96e-12	0.341853	SMESG000065334
Aged_Young	intestine	1.9e-16	4.23e-12	0.376168	SMESG000002890
Aged_Young	intestine	2.05e-16	4.58e-12	0.254147	SMESG000074907
Aged_Young	intestine	2.46e-16	5.5e-12	0.342412	SMESG000055804
Aged_Young	intestine	2.5e-16	5.59e-12	0.257063	SMESG000068863
Aged_Young	intestine	2.61e-16	5.83e-12	0.325928	SMESG000031975
Aged_Young	intestine	3.15e-16	7.04e-12	0.32375	SMESG000004927
Aged_Young	intestine	4.35e-16	9.7e-12	0.310879	SMESG000064151
Aged_Young	intestine	4.63e-16	1.03e-11	-0.318041	SMESG000070665
Aged_Young	intestine	5.35e-16	1.19e-11	-0.396008	SMESG000068003
Aged_Young	intestine	5.56e-16	1.24e-11	0.276257	SMESG000051766
Aged_Young	intestine	7e-16	1.56e-11	-0.290717	SMESG000061402
Aged_Young	intestine	8.58e-16	1.92e-11	-0.375436	SMESG000021391
Aged_Young	intestine	8.63e-16	1.93e-11	0.384146	SMESG000025667
Aged_Young	intestine	1.05e-15	2.35e-11	0.282546	SMESG000029126
Aged_Young	intestine	1.16e-15	2.6e-11	0.262397	SMESG000032527
Aged_Young	intestine	1.19e-15	2.65e-11	0.285237	SMESG000062123
Aged_Young	intestine	1.37e-15	3.05e-11	-0.48025	SMESG000034017
Aged_Young	intestine	1.56e-15	3.48e-11	0.330569	SMESG000036649
Aged_Young	intestine	1.65e-15	3.68e-11	0.365575	SMESG000045122
Aged_Young	intestine	1.67e-15	3.73e-11	0.361705	SMESG000078092
Aged_Young	intestine	2.41e-15	5.37e-11	0.318894	SMESG000055844
Aged_Young	intestine	2.8e-15	6.24e-11	0.466543	SMESG000004536
Aged_Young	intestine	3.01e-15	6.73e-11	0.471787	SMESG000001789
Aged_Young	intestine	4.98e-15	1.11e-10	0.259317	SMESG000000175
Aged_Young	intestine	5.87e-15	1.31e-10	0.290062	SMESG000014187
Aged_Young	intestine	6e-15	1.34e-10	-0.462033	SMESG000016949
Aged_Young	intestine	8.68e-15	1.94e-10	0.339208	SMESG000045023
Aged_Young	intestine	9.94e-15	2.22e-10	0.314628	SMESG000011257
Aged_Young	intestine	1.14e-14	2.54e-10	-0.565008	SMESG000026331
Aged_Young	intestine	1.47e-14	3.29e-10	0.291327	SMESG000061372
Aged_Young	intestine	1.57e-14	3.5e-10	0.3089	SMESG000018333
Aged_Young	intestine	1.65e-14	3.67e-10	0.255373	SMESG000061733
Aged_Young	intestine	1.88e-14	4.19e-10	0.280511	SMESG000024348
Aged_Young	intestine	1.95e-14	4.35e-10	0.291565	SMESG000037637
Aged_Young	intestine	2.03e-14	4.53e-10	0.333893	SMESG000030828
Aged_Young	intestine	2.24e-14	4.99e-10	0.317084	SMESG000024504
Aged_Young	intestine	2.62e-14	5.85e-10	0.268607	SMESG000068710
Aged_Young	intestine	2.65e-14	5.91e-10	0.310021	SMESG000052602
Aged_Young	intestine	3.78e-14	8.43e-10	-0.434791	SMESG000012033
Aged_Young	intestine	4.86e-14	1.08e-09	0.366493	SMESG000005130
Aged_Young	intestine	4.93e-14	1.1e-09	-0.788255	SMESG000014755
Aged_Young	intestine	4.96e-14	1.11e-09	-0.631314	SMESG000003089
Aged_Young	intestine	8.75e-14	1.95e-09	0.279581	SMESG000005050
Aged_Young	intestine	9.29e-14	2.07e-09	-0.458847	SMESG000062284
Aged_Young	intestine	9.88e-14	2.21e-09	0.542723	SMESG000023444
Aged_Young	intestine	1.04e-13	2.32e-09	-0.499888	SMESG000017700
Aged_Young	intestine	1.05e-13	2.35e-09	0.335468	SMESG000039746
Aged_Young	intestine	1.18e-13	2.64e-09	0.371164	SMESG000069905
Aged_Young	intestine	1.43e-13	3.19e-09	0.289824	SMESG000003144
Aged_Young	intestine	1.6e-13	3.57e-09	0.313721	SMESG000022898
Aged_Young	intestine	1.62e-13	3.63e-09	0.361589	SMESG000077660
Aged_Young	intestine	1.7e-13	3.8e-09	0.345835	SMESG000017804
Aged_Young	intestine	1.98e-13	4.41e-09	0.267387	SMESG000078548
Aged_Young	intestine	2.12e-13	4.73e-09	0.258396	SMESG000043173
Aged_Young	intestine	2.22e-13	4.95e-09	0.297904	SMESG000070311
Aged_Young	intestine	2.83e-13	6.31e-09	0.29305	SMESG000021174
Aged_Young	intestine	3.04e-13	6.79e-09	-0.299076	SMESG000001708
Aged_Young	intestine	3.74e-13	8.35e-09	-0.463909	SMESG000000556
Aged_Young	intestine	4.17e-13	9.31e-09	0.416368	SMESG000017801
Aged_Young	intestine	4.65e-13	1.04e-08	0.261277	SMESG000025870
Aged_Young	intestine	4.95e-13	1.11e-08	-0.659636	SMESG000057239
Aged_Young	intestine	5.29e-13	1.18e-08	0.280649	SMESG000076354
Aged_Young	intestine	6.49e-13	1.45e-08	0.438839	SMESG000020889
Aged_Young	intestine	6.92e-13	1.55e-08	0.337621	SMESG000017522
Aged_Young	intestine	7.82e-13	1.75e-08	0.314154	SMESG000048024
Aged_Young	intestine	1.06e-12	2.36e-08	0.306386	SMESG000041069
Aged_Young	intestine	1.25e-12	2.78e-08	-0.315131	SMESG000015653
Aged_Young	intestine	1.5e-12	3.34e-08	0.269407	SMESG000034612
Aged_Young	intestine	1.57e-12	3.5e-08	-0.405341	SMESG000080919
Aged_Young	intestine	1.57e-12	3.51e-08	-0.647306	SMESG000057810
Aged_Young	intestine	2.04e-12	4.56e-08	-0.298466	SMESG000065325
Aged_Young	intestine	2.07e-12	4.63e-08	-0.4441	SMESG000042307
Aged_Young	intestine	2.3e-12	5.14e-08	0.300075	SMESG000062349
Aged_Young	intestine	2.32e-12	5.19e-08	0.262686	SMESG000057909
Aged_Young	intestine	2.35e-12	5.24e-08	-0.562875	SMESG000057392
Aged_Young	intestine	2.51e-12	5.59e-08	-0.751601	SMESG000041066
Aged_Young	intestine	2.68e-12	5.98e-08	0.285394	SMESG000048845
Aged_Young	intestine	3.06e-12	6.83e-08	0.251689	SMESG000026465
Aged_Young	intestine	3.53e-12	7.87e-08	-0.571077	SMESG000050221
Aged_Young	intestine	3.82e-12	8.53e-08	0.2594	SMESG000077674
Aged_Young	intestine	3.93e-12	8.76e-08	0.448982	SMESG000024479
Aged_Young	intestine	4.32e-12	9.65e-08	-0.636996	SMESG000010485
Aged_Young	intestine	4.51e-12	1.01e-07	0.326745	SMESG000040447
Aged_Young	intestine	4.66e-12	1.04e-07	-0.65548	SMESG000051710
Aged_Young	intestine	4.82e-12	1.08e-07	-0.689787	SMESG000029310
Aged_Young	intestine	4.92e-12	1.1e-07	0.267125	SMESG000079834
Aged_Young	intestine	5.76e-12	1.29e-07	0.250966	SMESG000017290
Aged_Young	intestine	6.05e-12	1.35e-07	0.351298	SMESG000079498
Aged_Young	intestine	6.15e-12	1.37e-07	0.285482	SMESG000051516
Aged_Young	intestine	6.39e-12	1.43e-07	-0.689652	SMESG000069667
Aged_Young	intestine	1.21e-11	2.71e-07	0.267974	SMESG000030941
Aged_Young	intestine	1.23e-11	2.74e-07	-0.591409	SMESG000026061
Aged_Young	intestine	1.74e-11	3.88e-07	0.262865	SMESG000057004
Aged_Young	intestine	2.03e-11	4.54e-07	0.558626	SMESG000066416
Aged_Young	intestine	2.09e-11	4.65e-07	-0.682823	SMESG000068148
Aged_Young	intestine	2.63e-11	5.87e-07	-0.348707	SMESG000051188
Aged_Young	intestine	2.64e-11	5.89e-07	-0.398666	SMESG000053627
Aged_Young	intestine	3.17e-11	7.07e-07	0.36958	SMESG000036932
Aged_Young	intestine	3.29e-11	7.33e-07	-0.530305	SMESG000045558
Aged_Young	intestine	4.21e-11	9.4e-07	-0.352111	SMESG000068340
Aged_Young	intestine	4.96e-11	1.11e-06	0.251539	SMESG000050509
Aged_Young	intestine	5.13e-11	1.14e-06	-0.35356	SMESG000060741
Aged_Young	intestine	6.62e-11	1.48e-06	0.252888	SMESG000005477
Aged_Young	intestine	7.99e-11	1.78e-06	0.400473	SMESG000069768
Aged_Young	intestine	9.55e-11	2.13e-06	-0.318096	SMESG000004901
Aged_Young	intestine	1.05e-10	2.34e-06	0.527311	SMESG000042333
Aged_Young	intestine	1.09e-10	2.44e-06	-0.658284	SMESG000003948
Aged_Young	intestine	1.18e-10	2.62e-06	0.265255	SMESG000029143
Aged_Young	intestine	2.09e-10	4.67e-06	-0.258519	SMESG000059698
Aged_Young	intestine	2.44e-10	5.45e-06	0.456036	SMESG000013389
Aged_Young	intestine	3.3e-10	7.36e-06	0.340791	SMESG000059828
Aged_Young	intestine	3.41e-10	7.61e-06	-0.493431	SMESG000004364
Aged_Young	intestine	4.33e-10	9.67e-06	-0.64205	SMESG000024843
Aged_Young	intestine	4.68e-10	1.04e-05	0.257872	SMESG000014166
Aged_Young	intestine	6.07e-10	1.36e-05	-0.675642	SMESG000042173
Aged_Young	intestine	8.02e-10	1.79e-05	-0.638548	SMESG000023639
Aged_Young	intestine	8.9e-10	1.99e-05	0.365472	SMESG000078349
Aged_Young	intestine	9.84e-10	2.2e-05	-0.289336	SMESG000036410
Aged_Young	intestine	1.3e-09	2.89e-05	0.324448	SMESG000045684
Aged_Young	intestine	1.36e-09	3.03e-05	0.257182	SMESG000065681
Aged_Young	intestine	1.65e-09	3.69e-05	-0.437408	SMESG000028017
Aged_Young	intestine	1.69e-09	3.77e-05	0.358925	SMESG000075109
Aged_Young	intestine	2.19e-09	4.88e-05	0.475161	SMESG000073691
Aged_Young	intestine	2.53e-09	5.65e-05	-0.322352	SMESG000014753
Aged_Young	intestine	3.24e-09	7.24e-05	0.262364	SMESG000061482
Aged_Young	intestine	3.48e-09	7.77e-05	-0.60371	SMESG000059433
Aged_Young	intestine	3.8e-09	8.48e-05	0.259254	SMESG000003786
Aged_Young	intestine	5.35e-09	0.000119349	0.258067	SMESG000045656
Aged_Young	intestine	7.85e-09	0.000175308	0.263794	SMESG000048067
Aged_Young	intestine	8.46e-09	0.000188847	-0.426264	SMESG000051464
Aged_Young	intestine	1.14e-08	0.000254099	-0.659529	SMESG000077752
Aged_Young	intestine	1.87e-08	0.000416367	-0.305431	SMESG000035241
Aged_Young	intestine	2.02e-08	0.000451024	0.283864	SMESG000055175
Aged_Young	intestine	2.3e-08	0.000512705	-0.531982	SMESG000069673
Aged_Young	intestine	2.31e-08	0.000516321	-0.39034	SMESG000041291
Aged_Young	intestine	2.57e-08	0.000572562	-0.362754	SMESG000038397
Aged_Young	intestine	3.58e-08	0.000798373	-0.521868	SMESG000005602
Aged_Young	intestine	4.27e-08	0.000953053	-0.575268	SMESG000025206
Aged_Young	intestine	4.33e-08	0.000966959	-0.427716	SMESG000073369
Aged_Young	intestine	4.57e-08	0.00102104	-0.537457	SMESG000013746
Aged_Young	intestine	5.89e-08	0.00131478	-0.607257	SMESG000026055
Aged_Young	intestine	6.33e-08	0.00141281	0.276607	SMESG000021565
Aged_Young	intestine	6.42e-08	0.0014335	-0.48567	SMESG000038799
Aged_Young	intestine	7.65e-08	0.00170823	-0.286077	SMESG000015784
Aged_Young	intestine	8.45e-08	0.00188613	-0.420851	SMESG000032139
Aged_Young	intestine	8.57e-08	0.0019127	-0.34806	SMESG000072525
Aged_Young	intestine	8.62e-08	0.00192331	-0.403561	SMESG000048292
Aged_Young	intestine	1.01e-07	0.00225985	-0.747408	SMESG000023203
Aged_Young	intestine	1.1e-07	0.00245762	-0.331266	SMESG000033768
Aged_Young	intestine	1.29e-07	0.00288643	-0.631704	SMESG000062710
Aged_Young	intestine	1.38e-07	0.00308769	-0.30315	SMESG000038766
Aged_Young	intestine	1.43e-07	0.00318201	-0.521428	SMESG000078148
Aged_Young	intestine	1.82e-07	0.00405417	-0.473323	SMESG000049767
Aged_Young	intestine	2.25e-07	0.00503286	-0.506409	SMESG000067135
Aged_Young	intestine	2.63e-07	0.0058763	-0.286888	SMESG000046560
Aged_Young	intestine	2.79e-07	0.00622236	-0.336187	SMESG000052369
Aged_Young	intestine	2.84e-07	0.00633357	-0.545921	SMESG000061401
Aged_Young	intestine	2.92e-07	0.00651872	-0.428159	SMESG000041798
Aged_Young	intestine	3.81e-07	0.0084995	-0.316544	SMESG000016697
Aged_Young	intestine	4.28e-07	0.00954606	-0.545678	SMESG000028609
Aged_Young	intestine	4.31e-07	0.00961472	0.419037	SMESG000016191
Aged_Young	intestine	4.37e-07	0.00974352	-0.314545	SMESG000039842
Aged_Young	intestine	4.82e-07	0.0107494	0.294142	SMESG000006038
Aged_Young	intestine	4.83e-07	0.0107893	-0.280692	SMESG000024345
Aged_Young	intestine	5.05e-07	0.0112663	-0.530757	SMESG000047050
Aged_Young	intestine	6.07e-07	0.0135581	-0.25456	SMESG000017020
Aged_Young	intestine	7.35e-07	0.0164111	0.272766	SMESG000065324
Aged_Young	intestine	8.2e-07	0.0182913	-0.398556	SMESG000031703
Aged_Young	intestine	8.34e-07	0.0186143	-0.528401	SMESG000080051
Aged_Young	intestine	1.28e-06	0.0286042	-0.263959	SMESG000064593
Aged_Young	intestine	1.32e-06	0.0293896	-0.283155	SMESG000006323
Aged_Young	intestine	1.71e-06	0.0381422	-0.414963	SMESG000000990
Aged_Young	intestine	1.76e-06	0.0393655	-0.579636	SMESG000051245
Aged_Young	intestine	1.85e-06	0.0413983	-0.468959	SMESG000041589
Aged_Young	intestine	1.93e-06	0.0431576	-0.411699	SMESG000031711
Aged_Young	intestine	1.95e-06	0.0435899	-0.382983	SMESG000016088
Aged_Young	cathepsin	0	0	-1.83373	SMESG000040790
Aged_Young	cathepsin	2.45e-224	5.46e-220	1.01481	transcript:SMEST006000001
Aged_Young	cathepsin	5.04e-218	1.13e-213	0.76808	SMESG000070014
Aged_Young	cathepsin	8.97e-177	2e-172	0.970932	SMESG000006038
Aged_Young	cathepsin	7.41e-166	1.65e-161	0.843593	SMESG000012954
Aged_Young	cathepsin	3.58e-165	7.99e-161	0.483348	SMESG000062420
Aged_Young	cathepsin	1.29e-158	2.87e-154	0.668434	SMESG000081113
Aged_Young	cathepsin	1.17e-150	2.62e-146	0.67676	SMESG000077893
Aged_Young	cathepsin	5.44e-144	1.21e-139	0.745304	SMESG000077703
Aged_Young	cathepsin	2.71e-141	6.05e-137	-0.478206	KM115583.1:12386-13222.path1
Aged_Young	cathepsin	3.44e-136	7.68e-132	0.662977	SMESG000013666
Aged_Young	cathepsin	7.92e-136	1.77e-131	0.742042	SMESG000023567
Aged_Young	cathepsin	2.88e-135	6.43e-131	0.713879	SMESG000071344
Aged_Young	cathepsin	8.08e-133	1.8e-128	0.579177	SMESG000080916
Aged_Young	cathepsin	2.06e-131	4.61e-127	0.550208	SMESG000056380
Aged_Young	cathepsin	1.06e-130	2.37e-126	0.479568	SMESG000051670
Aged_Young	cathepsin	5.3e-130	1.18e-125	0.678193	SMESG000049230
Aged_Young	cathepsin	2.59e-127	5.78e-123	0.692739	SMESG000048413
Aged_Young	cathepsin	5.84e-126	1.3e-121	0.571802	SMESG000001790
Aged_Young	cathepsin	1.27e-125	2.83e-121	0.794082	SMESG000077202
Aged_Young	cathepsin	7.5e-125	1.67e-120	0.491843	SMESG000023649
Aged_Young	cathepsin	1.19e-119	2.67e-115	0.587216	SMESG000057816
Aged_Young	cathepsin	3.91e-117	8.73e-113	0.663958	SMESG000053698
Aged_Young	cathepsin	1.46e-115	3.26e-111	0.585948	SMESG000031112
Aged_Young	cathepsin	3.33e-115	7.43e-111	0.560763	SMESG000048912
Aged_Young	cathepsin	5.72e-115	1.28e-110	-0.379078	KM115583.1:11849-12325.path1
Aged_Young	cathepsin	2.17e-111	4.85e-107	-0.391374	KM115583.1:14420-14743.path1
Aged_Young	cathepsin	1.29e-109	2.88e-105	0.557349	SMESG000028157
Aged_Young	cathepsin	1.49e-109	3.33e-105	0.496775	SMESG000023212
Aged_Young	cathepsin	2.33e-109	5.21e-105	0.474114	SMESG000035963
Aged_Young	cathepsin	2.67e-109	5.96e-105	0.634924	SMESG000012027
Aged_Young	cathepsin	4.59e-109	1.02e-104	0.338678	SMESG000040632
Aged_Young	cathepsin	4.86e-109	1.08e-104	0.612964	SMESG000065075
Aged_Young	cathepsin	1.4e-107	3.13e-103	0.312731	SMESG000032189
Aged_Young	cathepsin	1.73e-104	3.87e-100	0.896113	SMESG000008865
Aged_Young	cathepsin	1.76e-103	3.92e-99	0.63525	SMESG000057910
Aged_Young	cathepsin	1.1e-102	2.46e-98	0.415826	SMESG000065612
Aged_Young	cathepsin	1.35e-102	3.01e-98	0.534929	SMESG000024479
Aged_Young	cathepsin	1.43e-102	3.19e-98	0.952952	SMESG000037149
Aged_Young	cathepsin	1.73e-102	3.87e-98	0.702316	SMESG000069202
Aged_Young	cathepsin	1.72e-101	3.84e-97	0.603188	SMESG000043664
Aged_Young	cathepsin	9.87e-101	2.2e-96	0.436884	SMESG000051672
Aged_Young	cathepsin	1.38e-100	3.09e-96	0.488908	SMESG000060612
Aged_Young	cathepsin	2.4e-100	5.36e-96	0.363552	SMESG000004901
Aged_Young	cathepsin	2.49e-98	5.56e-94	0.573111	SMESG000068628
Aged_Young	cathepsin	6.62e-98	1.48e-93	0.502878	SMESG000041069
Aged_Young	cathepsin	9.46e-98	2.11e-93	0.379226	SMESG000072548
Aged_Young	cathepsin	1.69e-97	3.76e-93	0.406462	SMESG000050810
Aged_Young	cathepsin	3.93e-96	8.76e-92	0.537633	SMESG000011518
Aged_Young	cathepsin	1.46e-94	3.26e-90	0.666579	SMESG000016663
Aged_Young	cathepsin	7.56e-94	1.69e-89	0.515927	SMESG000043679
Aged_Young	cathepsin	1.27e-93	2.83e-89	0.700026	SMESG000044540
Aged_Young	cathepsin	1.68e-93	3.75e-89	0.413106	SMESG000014298
Aged_Young	cathepsin	2.15e-93	4.8e-89	0.432165	SMESG000013908
Aged_Young	cathepsin	2.78e-92	6.2e-88	0.554948	SMESG000041460
Aged_Young	cathepsin	6.59e-92	1.47e-87	0.438036	SMESG000002628
Aged_Young	cathepsin	1.15e-91	2.57e-87	0.405677	SMESG000077696
Aged_Young	cathepsin	3.62e-91	8.09e-87	0.625263	SMESG000044681
Aged_Young	cathepsin	1.05e-90	2.35e-86	0.633269	SMESG000014678
Aged_Young	cathepsin	1.67e-90	3.73e-86	0.5645	SMESG000070256
Aged_Young	cathepsin	1.79e-90	3.99e-86	-0.335168	KM115583.1:10588-11376.path1
Aged_Young	cathepsin	2.83e-89	6.31e-85	-0.583085	SMESG000007855
Aged_Young	cathepsin	3.27e-89	7.3e-85	0.348348	SMESG000073127
Aged_Young	cathepsin	3.81e-89	8.5e-85	0.52749	SMESG000023842
Aged_Young	cathepsin	4.53e-86	1.01e-81	0.67462	SMESG000062349
Aged_Young	cathepsin	1.7e-85	3.79e-81	-0.284327	KM115583.1:4471-5619.path1
Aged_Young	cathepsin	4.01e-85	8.96e-81	0.466104	SMESG000034246
Aged_Young	cathepsin	1.06e-84	2.37e-80	0.46634	SMESG000042333
Aged_Young	cathepsin	1.46e-84	3.25e-80	0.468448	SMESG000022746
Aged_Young	cathepsin	3.41e-84	7.61e-80	0.576744	SMESG000038351
Aged_Young	cathepsin	1.83e-83	4.09e-79	0.754173	SMESG000034294
Aged_Young	cathepsin	6.35e-83	1.42e-78	0.593069	SMESG000016968
Aged_Young	cathepsin	7.59e-82	1.69e-77	0.46035	SMESG000016883
Aged_Young	cathepsin	1.11e-80	2.48e-76	0.728478	SMESG000049716
Aged_Young	cathepsin	2.32e-80	5.19e-76	0.485371	SMESG000066847
Aged_Young	cathepsin	3.36e-80	7.5e-76	0.433235	SMESG000068141
Aged_Young	cathepsin	7.24e-79	1.62e-74	0.534131	SMESG000071531
Aged_Young	cathepsin	5.09e-78	1.14e-73	0.428889	SMESG000002914
Aged_Young	cathepsin	6.05e-78	1.35e-73	0.592578	SMESG000014783
Aged_Young	cathepsin	9.69e-78	2.16e-73	0.53697	SMESG000022762
Aged_Young	cathepsin	1.42e-77	3.17e-73	0.485315	SMESG000036932
Aged_Young	cathepsin	2.62e-77	5.84e-73	0.484075	SMESG000058915
Aged_Young	cathepsin	3.3e-77	7.37e-73	0.404823	SMESG000003117
Aged_Young	cathepsin	2.27e-76	5.07e-72	0.440577	SMESG000015778
Aged_Young	cathepsin	3.02e-76	6.74e-72	0.434812	SMESG000003228
Aged_Young	cathepsin	4.1e-76	9.14e-72	0.485087	SMESG000049854
Aged_Young	cathepsin	5.18e-76	1.16e-71	0.411654	SMESG000024353
Aged_Young	cathepsin	2.83e-74	6.33e-70	0.48389	SMESG000026704
Aged_Young	cathepsin	3.58e-74	7.99e-70	0.391807	SMESG000044487
Aged_Young	cathepsin	3.69e-74	8.23e-70	0.436011	SMESG000037203
Aged_Young	cathepsin	2.11e-73	4.71e-69	-0.648973	SMESG000010485
Aged_Young	cathepsin	2.85e-73	6.35e-69	0.458665	SMESG000045004
Aged_Young	cathepsin	3.03e-73	6.76e-69	0.394872	SMESG000056926
Aged_Young	cathepsin	2.03e-72	4.53e-68	0.50495	SMESG000049481
Aged_Young	cathepsin	3.51e-72	7.83e-68	0.469401	SMESG000042736
Aged_Young	cathepsin	1.77e-71	3.94e-67	0.423124	SMESG000037355
Aged_Young	cathepsin	2.26e-71	5.04e-67	0.41411	SMESG000079498
Aged_Young	cathepsin	3.13e-71	7e-67	0.308303	SMESG000079650
Aged_Young	cathepsin	5.96e-71	1.33e-66	0.494868	SMESG000000124
Aged_Young	cathepsin	1.14e-70	2.55e-66	-0.644894	SMESG000022619
Aged_Young	cathepsin	1.74e-70	3.89e-66	-0.564505	SMESG000078181
Aged_Young	cathepsin	7.65e-70	1.71e-65	0.508323	SMESG000046775
Aged_Young	cathepsin	9.14e-70	2.04e-65	0.323875	SMESG000025075
Aged_Young	cathepsin	9.32e-70	2.08e-65	0.449761	SMESG000001797
Aged_Young	cathepsin	1.8e-69	4.02e-65	0.411901	SMESG000001789
Aged_Young	cathepsin	6.85e-69	1.53e-64	0.408287	SMESG000024504
Aged_Young	cathepsin	1.54e-68	3.43e-64	0.539826	SMESG000032326
Aged_Young	cathepsin	6.58e-68	1.47e-63	0.486616	SMESG000048843
Aged_Young	cathepsin	7.74e-68	1.73e-63	0.505524	SMESG000012028
Aged_Young	cathepsin	1.25e-67	2.8e-63	0.375325	SMESG000060415
Aged_Young	cathepsin	7.03e-67	1.57e-62	0.352071	SMESG000046847
Aged_Young	cathepsin	1.1e-66	2.45e-62	0.500781	SMESG000007797
Aged_Young	cathepsin	2.41e-66	5.39e-62	0.365991	SMESG000064169
Aged_Young	cathepsin	6.26e-66	1.4e-61	0.381553	SMESG000078631
Aged_Young	cathepsin	9.94e-66	2.22e-61	0.351606	SMESG000052792
Aged_Young	cathepsin	1.54e-65	3.44e-61	0.373141	SMESG000073991
Aged_Young	cathepsin	1.89e-65	4.21e-61	0.375884	SMESG000046092
Aged_Young	cathepsin	2.61e-65	5.83e-61	0.413316	SMESG000044136
Aged_Young	cathepsin	2.81e-65	6.27e-61	0.366053	SMESG000077912
Aged_Young	cathepsin	1.02e-64	2.27e-60	0.427198	SMESG000035446
Aged_Young	cathepsin	1.32e-64	2.95e-60	0.399199	SMESG000038704
Aged_Young	cathepsin	1.36e-64	3.03e-60	0.375363	SMESG000000175
Aged_Young	cathepsin	1.37e-64	3.06e-60	0.347916	SMESG000060723
Aged_Young	cathepsin	1.91e-64	4.26e-60	0.440585	SMESG000005279
Aged_Young	cathepsin	2.5e-63	5.59e-59	0.371723	SMESG000079660
Aged_Young	cathepsin	5.25e-63	1.17e-58	0.423827	SMESG000022877
Aged_Young	cathepsin	8.68e-62	1.94e-57	0.33281	SMESG000049306
Aged_Young	cathepsin	8.97e-62	2e-57	0.405513	SMESG000081287
Aged_Young	cathepsin	1.65e-61	3.68e-57	0.366317	SMESG000023677
Aged_Young	cathepsin	2.29e-61	5.11e-57	0.421094	SMESG000005776
Aged_Young	cathepsin	9.08e-61	2.03e-56	0.346681	SMESG000050288
Aged_Young	cathepsin	2e-60	4.46e-56	0.340415	SMESG000002045
Aged_Young	cathepsin	2.03e-60	4.53e-56	0.394911	SMESG000080705
Aged_Young	cathepsin	3.57e-60	7.97e-56	0.323205	SMESG000024961
Aged_Young	cathepsin	8.42e-60	1.88e-55	0.311473	SMESG000037103
Aged_Young	cathepsin	8.66e-60	1.93e-55	0.331415	SMESG000020341
Aged_Young	cathepsin	8.67e-60	1.93e-55	0.439878	SMESG000068863
Aged_Young	cathepsin	9.84e-60	2.2e-55	0.320213	SMESG000063458
Aged_Young	cathepsin	1.36e-59	3.03e-55	0.376526	SMESG000012051
Aged_Young	cathepsin	1.45e-59	3.25e-55	0.324376	SMESG000062993
Aged_Young	cathepsin	7.08e-59	1.58e-54	0.371299	SMESG000017249
Aged_Young	cathepsin	1.04e-58	2.31e-54	0.714118	SMESG000036145
Aged_Young	cathepsin	1.24e-58	2.77e-54	0.33453	SMESG000030873
Aged_Young	cathepsin	1.25e-58	2.79e-54	0.434682	SMESG000074196
Aged_Young	cathepsin	2.55e-58	5.69e-54	0.382308	SMESG000058633
Aged_Young	cathepsin	2.62e-58	5.86e-54	0.41312	SMESG000014705
Aged_Young	cathepsin	5.72e-58	1.28e-53	0.365934	SMESG000000703
Aged_Young	cathepsin	7.65e-58	1.71e-53	1.21518	SMESG000030694
Aged_Young	cathepsin	1.28e-57	2.86e-53	0.381501	SMESG000048449
Aged_Young	cathepsin	1.62e-57	3.61e-53	0.280815	SMESG000026646
Aged_Young	cathepsin	2.54e-57	5.67e-53	0.436473	SMESG000070267
Aged_Young	cathepsin	4.13e-57	9.23e-53	0.447057	SMESG000077296
Aged_Young	cathepsin	4.59e-57	1.02e-52	0.42589	SMESG000074506
Aged_Young	cathepsin	6.88e-57	1.54e-52	0.368908	SMESG000035843
Aged_Young	cathepsin	8.36e-57	1.87e-52	0.32317	SMESG000032321
Aged_Young	cathepsin	1.02e-56	2.28e-52	0.423722	SMESG000006273
Aged_Young	cathepsin	2.66e-56	5.93e-52	0.40775	SMESG000025677
Aged_Young	cathepsin	3.73e-56	8.33e-52	0.449742	SMESG000074509
Aged_Young	cathepsin	4.69e-56	1.05e-51	0.382645	SMESG000005004
Aged_Young	cathepsin	8.37e-56	1.87e-51	0.45277	SMESG000029986
Aged_Young	cathepsin	8.63e-56	1.93e-51	0.325415	SMESG000019700
Aged_Young	cathepsin	1.43e-55	3.2e-51	0.351157	SMESG000045248
Aged_Young	cathepsin	1.84e-55	4.1e-51	0.34905	SMESG000022047
Aged_Young	cathepsin	5.66e-55	1.26e-50	0.403458	SMESG000010133
Aged_Young	cathepsin	7.32e-55	1.63e-50	0.330094	SMESG000000171
Aged_Young	cathepsin	7.77e-55	1.73e-50	0.360845	SMESG000077660
Aged_Young	cathepsin	8.71e-55	1.94e-50	0.353839	SMESG000065959
Aged_Young	cathepsin	9.09e-55	2.03e-50	0.401847	SMESG000081053
Aged_Young	cathepsin	1.49e-54	3.32e-50	0.696106	SMESG000051013
Aged_Young	cathepsin	1.85e-54	4.12e-50	0.355834	SMESG000009754
Aged_Young	cathepsin	2.96e-54	6.61e-50	0.328905	SMESG000036533
Aged_Young	cathepsin	3.05e-54	6.81e-50	0.344072	SMESG000012999
Aged_Young	cathepsin	4.11e-54	9.17e-50	0.430341	SMESG000035344
Aged_Young	cathepsin	4.43e-54	9.88e-50	-0.64688	SMESG000077236
Aged_Young	cathepsin	5.11e-54	1.14e-49	0.442202	SMESG000023217
Aged_Young	cathepsin	7.43e-54	1.66e-49	0.370329	SMESG000057004
Aged_Young	cathepsin	7.55e-54	1.68e-49	0.431153	SMESG000036870
Aged_Young	cathepsin	8.99e-54	2.01e-49	0.420677	SMESG000003391
Aged_Young	cathepsin	9.95e-54	2.22e-49	0.349694	SMESG000029164
Aged_Young	cathepsin	1.4e-53	3.13e-49	0.395374	SMESG000025873
Aged_Young	cathepsin	1.5e-53	3.35e-49	0.345772	SMESG000022897
Aged_Young	cathepsin	3.99e-53	8.9e-49	0.271361	SMESG000047644
Aged_Young	cathepsin	4.08e-53	9.1e-49	0.324325	SMESG000063221
Aged_Young	cathepsin	5.68e-53	1.27e-48	0.342323	SMESG000062944
Aged_Young	cathepsin	7.84e-53	1.75e-48	0.314202	SMESG000062111
Aged_Young	cathepsin	1.83e-52	4.09e-48	0.343129	SMESG000071613
Aged_Young	cathepsin	3.09e-52	6.89e-48	0.291592	SMESG000080129
Aged_Young	cathepsin	3.71e-52	8.29e-48	0.327718	SMESG000062685
Aged_Young	cathepsin	7.02e-52	1.57e-47	0.280811	SMESG000024134
Aged_Young	cathepsin	1.46e-51	3.26e-47	0.344724	SMESG000039783
Aged_Young	cathepsin	1.61e-51	3.6e-47	0.31052	SMESG000015244
Aged_Young	cathepsin	1.66e-51	3.7e-47	0.318157	SMESG000017012
Aged_Young	cathepsin	4.4e-51	9.83e-47	0.394945	SMESG000061897
Aged_Young	cathepsin	5.57e-51	1.24e-46	0.30799	SMESG000077919
Aged_Young	cathepsin	5.89e-51	1.32e-46	0.441572	SMESG000077197
Aged_Young	cathepsin	8.5e-51	1.9e-46	0.6438	SMESG000031958
Aged_Young	cathepsin	1.55e-50	3.46e-46	0.436501	SMESG000049722
Aged_Young	cathepsin	1.62e-50	3.61e-46	0.259473	SMESG000014791
Aged_Young	cathepsin	2.24e-50	5.01e-46	0.331274	SMESG000014290
Aged_Young	cathepsin	2.41e-50	5.38e-46	0.350096	SMESG000065015
Aged_Young	cathepsin	2.69e-50	6.01e-46	0.361804	SMESG000056595
Aged_Young	cathepsin	3.28e-50	7.32e-46	0.304848	SMESG000069968
Aged_Young	cathepsin	1.05e-49	2.35e-45	0.488213	SMESG000008737
Aged_Young	cathepsin	1.35e-49	3e-45	0.400559	SMESG000008741
Aged_Young	cathepsin	2.77e-49	6.17e-45	0.441105	SMESG000005418
Aged_Young	cathepsin	8.81e-49	1.97e-44	0.308448	SMESG000036502
Aged_Young	cathepsin	1.45e-48	3.23e-44	0.383534	SMESG000023415
Aged_Young	cathepsin	2.04e-48	4.55e-44	0.309499	SMESG000003839
Aged_Young	cathepsin	2.1e-48	4.7e-44	0.28853	SMESG000051766
Aged_Young	cathepsin	4.2e-48	9.37e-44	0.492742	SMESG000026662
Aged_Young	cathepsin	4.77e-48	1.06e-43	0.292542	SMESG000016291
Aged_Young	cathepsin	1.56e-47	3.48e-43	0.315217	SMESG000071275
Aged_Young	cathepsin	2.29e-47	5.11e-43	0.433675	SMESG000043190
Aged_Young	cathepsin	6.93e-47	1.55e-42	0.350459	SMESG000024871
Aged_Young	cathepsin	9.65e-47	2.15e-42	0.384681	SMESG000023170
Aged_Young	cathepsin	1.13e-46	2.52e-42	0.343512	SMESG000019014
Aged_Young	cathepsin	1.84e-46	4.11e-42	0.670624	SMESG000049723
Aged_Young	cathepsin	2.09e-46	4.66e-42	0.386045	SMESG000005054
Aged_Young	cathepsin	2.97e-46	6.64e-42	0.376272	SMESG000008042
Aged_Young	cathepsin	3.62e-46	8.07e-42	0.298823	SMESG000020805
Aged_Young	cathepsin	4.33e-46	9.66e-42	0.313647	SMESG000042179
Aged_Young	cathepsin	5.59e-46	1.25e-41	0.271424	SMESG000035457
Aged_Young	cathepsin	5.74e-46	1.28e-41	0.288095	SMESG000078273
Aged_Young	cathepsin	6.37e-46	1.42e-41	0.309513	SMESG000029407
Aged_Young	cathepsin	1.48e-45	3.29e-41	0.28827	SMESG000029882
Aged_Young	cathepsin	1.66e-45	3.7e-41	0.461232	SMESG000081036
Aged_Young	cathepsin	2.85e-45	6.36e-41	0.372557	SMESG000052600
Aged_Young	cathepsin	3.39e-44	7.57e-40	0.259666	SMESG000043355
Aged_Young	cathepsin	4.51e-44	1.01e-39	0.398229	SMESG000035878
Aged_Young	cathepsin	2.05e-43	4.57e-39	0.31323	SMESG000045852
Aged_Young	cathepsin	2.05e-43	4.58e-39	0.313256	SMESG000029126
Aged_Young	cathepsin	2.09e-43	4.66e-39	0.359928	SMESG000042238
Aged_Young	cathepsin	2.56e-43	5.71e-39	0.40275	SMESG000019984
Aged_Young	cathepsin	3.24e-43	7.23e-39	0.310545	SMESG000023047
Aged_Young	cathepsin	5.88e-43	1.31e-38	0.318321	SMESG000046103
Aged_Young	cathepsin	6.28e-43	1.4e-38	0.254465	SMESG000043211
Aged_Young	cathepsin	7.31e-43	1.63e-38	0.331631	SMESG000059878
Aged_Young	cathepsin	8e-43	1.79e-38	0.275151	SMESG000072818
Aged_Young	cathepsin	8.34e-43	1.86e-38	0.559078	SMESG000044395
Aged_Young	cathepsin	1.11e-42	2.48e-38	0.281744	SMESG000009259
Aged_Young	cathepsin	1.65e-42	3.68e-38	0.300903	SMESG000014341
Aged_Young	cathepsin	3.82e-42	8.53e-38	0.479804	SMESG000079926
Aged_Young	cathepsin	5.29e-42	1.18e-37	0.330045	SMESG000049480
Aged_Young	cathepsin	5.94e-42	1.33e-37	0.342378	SMESG000048042
Aged_Young	cathepsin	7.04e-42	1.57e-37	0.255342	SMESG000041085
Aged_Young	cathepsin	7.17e-42	1.6e-37	0.260324	SMESG000009320
Aged_Young	cathepsin	9.21e-42	2.05e-37	0.266728	SMESG000034870
Aged_Young	cathepsin	9.37e-42	2.09e-37	0.268732	SMESG000006230
Aged_Young	cathepsin	1.41e-41	3.15e-37	0.268106	SMESG000018845
Aged_Young	cathepsin	3.94e-41	8.79e-37	0.326288	SMESG000011257
Aged_Young	cathepsin	4.3e-41	9.59e-37	0.341116	SMESG000048502
Aged_Young	cathepsin	4.72e-41	1.05e-36	0.288073	SMESG000062015
Aged_Young	cathepsin	9.42e-41	2.1e-36	0.514125	SMESG000038304
Aged_Young	cathepsin	1.36e-40	3.04e-36	0.253992	SMESG000046453
Aged_Young	cathepsin	2.5e-40	5.57e-36	0.271075	SMESG000042839
Aged_Young	cathepsin	3.23e-40	7.21e-36	0.252148	SMESG000008209
Aged_Young	cathepsin	5.16e-40	1.15e-35	0.311593	SMESG000001249
Aged_Young	cathepsin	6.95e-40	1.55e-35	-0.678733	SMESG000021340
Aged_Young	cathepsin	5.84e-39	1.3e-34	0.316518	SMESG000074424
Aged_Young	cathepsin	1.97e-38	4.41e-34	0.289593	SMESG000051516
Aged_Young	cathepsin	2.95e-38	6.58e-34	0.252003	SMESG000025209
Aged_Young	cathepsin	3.8e-38	8.48e-34	0.266211	SMESG000079665
Aged_Young	cathepsin	3.95e-38	8.81e-34	0.283256	SMESG000016283
Aged_Young	cathepsin	5.11e-38	1.14e-33	0.261286	SMESG000007277
Aged_Young	cathepsin	6.03e-38	1.35e-33	0.344229	SMESG000060403
Aged_Young	cathepsin	6.46e-38	1.44e-33	0.278108	SMESG000073809
Aged_Young	cathepsin	9.91e-38	2.21e-33	0.297798	SMESG000062345
Aged_Young	cathepsin	1.02e-37	2.27e-33	0.283038	SMESG000017192
Aged_Young	cathepsin	1.06e-37	2.36e-33	0.917726	SMESG000037599
Aged_Young	cathepsin	1.32e-37	2.94e-33	0.278243	SMESG000030472
Aged_Young	cathepsin	3.73e-37	8.33e-33	0.269366	SMESG000049483
Aged_Young	cathepsin	8.94e-37	1.99e-32	0.348121	SMESG000068371
Aged_Young	cathepsin	4.84e-36	1.08e-31	0.306806	SMESG000014710
Aged_Young	cathepsin	6.21e-36	1.39e-31	0.296563	SMESG000029906
Aged_Young	cathepsin	7.56e-36	1.69e-31	0.261435	SMESG000077471
Aged_Young	cathepsin	9.31e-36	2.08e-31	0.251985	SMESG000067583
Aged_Young	cathepsin	1.35e-35	3.01e-31	0.29692	SMESG000016829
Aged_Young	cathepsin	1.46e-35	3.26e-31	-0.251772	SMESG000056451
Aged_Young	cathepsin	1.5e-35	3.35e-31	0.274242	SMESG000038559
Aged_Young	cathepsin	2.66e-35	5.93e-31	0.252489	SMESG000016192
Aged_Young	cathepsin	3.58e-35	7.99e-31	-0.315299	SMESG000024822
Aged_Young	cathepsin	8.54e-35	1.91e-30	0.250338	SMESG000039746
Aged_Young	cathepsin	8.58e-35	1.91e-30	0.258867	SMESG000056577
Aged_Young	cathepsin	1.29e-34	2.87e-30	0.306928	SMESG000005069
Aged_Young	cathepsin	1.9e-34	4.24e-30	0.284213	SMESG000019381
Aged_Young	cathepsin	1.31e-33	2.91e-29	0.269871	SMESG000010412
Aged_Young	cathepsin	5.36e-33	1.2e-28	-0.503935	SMESG000040791
Aged_Young	cathepsin	6.23e-33	1.39e-28	0.260929	SMESG000034030
Aged_Young	cathepsin	8.49e-33	1.9e-28	-0.345312	SMESG000003859
Aged_Young	cathepsin	3.6e-32	8.03e-28	0.321633	SMESG000068031
Aged_Young	cathepsin	4.3e-32	9.59e-28	0.250153	SMESG000024584
Aged_Young	cathepsin	7.99e-32	1.78e-27	0.252731	SMESG000074998
Aged_Young	cathepsin	2.12e-31	4.73e-27	0.285531	SMESG000047739
Aged_Young	cathepsin	2.7e-31	6.02e-27	0.286013	SMESG000003969
Aged_Young	cathepsin	1.17e-30	2.62e-26	-0.378171	SMESG000070665
Aged_Young	cathepsin	1.8e-30	4.01e-26	0.270495	SMESG000020880
Aged_Young	cathepsin	2.53e-30	5.65e-26	0.37251	SMESG000019836
Aged_Young	cathepsin	7.43e-30	1.66e-25	0.343515	SMESG000000211
Aged_Young	cathepsin	4.91e-29	1.1e-24	-0.512955	SMESG000074268
Aged_Young	cathepsin	5.03e-29	1.12e-24	-0.319669	SMESG000041107
Aged_Young	cathepsin	4.42e-28	9.86e-24	-0.596892	SMESG000037978
Aged_Young	cathepsin	2.08e-27	4.63e-23	-0.644213	SMESG000049767
Aged_Young	cathepsin	9.6e-27	2.14e-22	-0.460904	SMESG000040257
Aged_Young	cathepsin	1.34e-26	3e-22	-0.450655	SMESG000006377
Aged_Young	cathepsin	2.27e-26	5.07e-22	-0.374306	SMESG000068340
Aged_Young	cathepsin	1.21e-25	2.69e-21	-0.520982	SMESG000062284
Aged_Young	cathepsin	1.84e-25	4.1e-21	-0.503023	SMESG000072525
Aged_Young	cathepsin	2.22e-25	4.96e-21	-0.503209	SMESG000080771
Aged_Young	cathepsin	2.62e-25	5.85e-21	0.284839	SMESG000009254
Aged_Young	cathepsin	3.91e-25	8.72e-21	-0.485883	SMESG000032715
Aged_Young	cathepsin	5.95e-25	1.33e-20	-0.459481	SMESG000009316
Aged_Young	cathepsin	1.38e-22	3.08e-18	-0.521079	SMESG000067789
Aged_Young	cathepsin	1.66e-22	3.71e-18	-0.389759	SMESG000010516
Aged_Young	cathepsin	2.83e-22	6.31e-18	-0.57112	SMESG000039747
Aged_Young	cathepsin	7.09e-22	1.58e-17	-0.44717	SMESG000069667
Aged_Young	cathepsin	2.34e-21	5.23e-17	0.323992	SMESG000024348
Aged_Young	cathepsin	1.52e-20	3.4e-16	0.256745	SMESG000024875
Aged_Young	cathepsin	7.5e-20	1.67e-15	-0.403664	SMESG000011919
Aged_Young	cathepsin	1.17e-19	2.61e-15	-0.568197	SMESG000028017
Aged_Young	cathepsin	1.42e-19	3.16e-15	-0.304128	SMESG000032045
Aged_Young	cathepsin	2.2e-19	4.92e-15	-0.699469	SMESG000029310
Aged_Young	cathepsin	2.65e-18	5.93e-14	-0.495902	SMESG000053412
Aged_Young	cathepsin	7.95e-18	1.77e-13	0.270734	SMESG000050880
Aged_Young	cathepsin	8.04e-18	1.79e-13	-0.641548	SMESG000057392
Aged_Young	cathepsin	1.36e-17	3.04e-13	-0.402276	SMESG000036216
Aged_Young	cathepsin	1.97e-17	4.39e-13	-0.416283	SMESG000034017
Aged_Young	cathepsin	2.13e-17	4.76e-13	-0.404096	SMESG000059698
Aged_Young	cathepsin	2.62e-17	5.85e-13	0.381793	SMESG000019977
Aged_Young	cathepsin	5.31e-17	1.18e-12	-0.422142	SMESG000011575
Aged_Young	cathepsin	1.54e-16	3.43e-12	-0.414463	SMESG000057239
Aged_Young	cathepsin	2.76e-16	6.16e-12	-0.540171	SMESG000062710
Aged_Young	cathepsin	5.67e-16	1.27e-11	0.276412	SMESG000055572
Aged_Young	cathepsin	2.17e-15	4.84e-11	-0.458172	SMESG000013746
Aged_Young	cathepsin	6.18e-15	1.38e-10	-0.259595	SMESG000001708
Aged_Young	cathepsin	7.91e-15	1.76e-10	-0.315075	SMESG000061468
Aged_Young	cathepsin	9.41e-15	2.1e-10	-0.504512	SMESG000041410
Aged_Young	cathepsin	3.33e-14	7.44e-10	-0.410429	SMESG000057671
Aged_Young	cathepsin	4.55e-14	1.02e-09	-0.561613	SMESG000004364
Aged_Young	cathepsin	4.92e-14	1.1e-09	-0.508744	SMESG000040301
Aged_Young	cathepsin	5.39e-14	1.2e-09	-0.447124	SMESG000059433
Aged_Young	cathepsin	1.25e-13	2.79e-09	-0.304	SMESG000015653
Aged_Young	cathepsin	2.01e-13	4.49e-09	-0.372491	SMESG000063217
Aged_Young	cathepsin	3.25e-13	7.24e-09	-0.308363	SMESG000036410
Aged_Young	cathepsin	3.67e-13	8.18e-09	-0.456186	SMESG000007139
Aged_Young	cathepsin	4.06e-13	9.06e-09	0.317427	SMESG000019986
Aged_Young	cathepsin	5.01e-13	1.12e-08	-0.523603	SMESG000051050
Aged_Young	cathepsin	6.63e-13	1.48e-08	-0.446273	SMESG000035241
Aged_Young	cathepsin	7.61e-13	1.7e-08	-0.408597	SMESG000076551
Aged_Young	cathepsin	1.47e-12	3.27e-08	-0.568758	SMESG000077752
Aged_Young	cathepsin	2.02e-12	4.5e-08	-0.271607	SMESG000081983
Aged_Young	cathepsin	2.3e-12	5.14e-08	0.276268	SMESG000016191
Aged_Young	cathepsin	2.72e-12	6.07e-08	-0.393892	SMESG000080382
Aged_Young	cathepsin	3.15e-12	7.04e-08	-0.397332	SMESG000039089
Aged_Young	cathepsin	4.82e-12	1.07e-07	-0.352387	SMESG000033395
Aged_Young	cathepsin	8.8e-12	1.97e-07	-0.505992	SMESG000057810
Aged_Young	cathepsin	1.1e-11	2.45e-07	-0.506689	SMESG000023450
Aged_Young	cathepsin	1.43e-11	3.19e-07	-0.52902	SMESG000038799
Aged_Young	cathepsin	3.49e-11	7.79e-07	-0.580364	SMESG000053420
Aged_Young	cathepsin	4.61e-11	1.03e-06	-0.425033	SMESG000068819
Aged_Young	cathepsin	6.59e-11	1.47e-06	-0.526068	SMESG000031725
Aged_Young	cathepsin	8.78e-11	1.96e-06	-0.494241	SMESG000049772
Aged_Young	cathepsin	9.1e-11	2.03e-06	-0.271066	SMESG000061401
Aged_Young	cathepsin	9.27e-11	2.07e-06	-0.458405	SMESG000024772
Aged_Young	cathepsin	9.62e-11	2.15e-06	-0.398984	SMESG000033763
Aged_Young	cathepsin	1.19e-10	2.66e-06	-0.52036	SMESG000003184
Aged_Young	cathepsin	1.41e-10	3.15e-06	-0.369672	SMESG000024345
Aged_Young	cathepsin	5.79e-10	1.29e-05	-0.389494	SMESG000038894
Aged_Young	cathepsin	7.45e-10	1.66e-05	-0.418719	SMESG000034888
Aged_Young	cathepsin	8.06e-10	1.8e-05	0.313904	SMESG000050640
Aged_Young	cathepsin	9.83e-10	2.19e-05	-0.394745	SMESG000024845
Aged_Young	cathepsin	1.06e-09	2.36e-05	-0.449778	SMESG000018996
Aged_Young	cathepsin	1.53e-09	3.41e-05	-0.433704	SMESG000052083
Aged_Young	cathepsin	2.14e-09	4.78e-05	-0.429709	SMESG000057519
Aged_Young	cathepsin	3.94e-09	8.79e-05	-0.34933	SMESG000028609
Aged_Young	cathepsin	4.81e-09	0.000107447	-0.544864	SMESG000059836
Aged_Young	cathepsin	7.06e-09	0.000157594	-0.433888	SMESG000028598
Aged_Young	cathepsin	7.29e-09	0.000162639	-0.449288	SMESG000031703
Aged_Young	cathepsin	1.52e-08	0.000339813	-0.42306	SMESG000019928
Aged_Young	cathepsin	1.76e-08	0.000393563	-0.347876	SMESG000055989
Aged_Young	cathepsin	2.18e-08	0.000485463	-0.319102	SMESG000004977
Aged_Young	cathepsin	2.55e-08	0.000568026	-0.296081	SMESG000043646
Aged_Young	cathepsin	2.7e-08	0.000601601	-0.487274	SMESG000027427
Aged_Young	cathepsin	2.83e-08	0.000631931	-0.346667	SMESG000057514
Aged_Young	cathepsin	3.35e-08	0.000748513	-0.412361	SMESG000051104
Aged_Young	cathepsin	3.97e-08	0.000886539	0.264615	SMESG000019975
Aged_Young	cathepsin	4.41e-08	0.000984706	-0.423877	SMESG000032139
Aged_Young	cathepsin	5.44e-08	0.00121369	-0.255254	SMESG000055438
Aged_Young	cathepsin	1.07e-07	0.0023822	-0.263748	SMESG000066444
Aged_Young	cathepsin	1.96e-07	0.00437888	-0.427627	SMESG000056024
Aged_Young	cathepsin	5.72e-07	0.0127556	-0.40021	SMESG000003011
Aged_Young	cathepsin	7.45e-07	0.0166312	-0.466624	SMESG000031711
Aged_Young	cathepsin	7.79e-07	0.017389	-0.387268	SMESG000019626
Aged_Young	cathepsin	1.01e-06	0.0225863	-0.393365	SMESG000011963
Aged_Young	cathepsin	1.27e-06	0.0283087	-0.31042	SMESG000046276
Aged_Young	cathepsin	2.14e-06	0.047805	-0.282836	SMESG000041572
Aged_Young	epidermal	0	0	-2.15493	SMESG000040790
Aged_Young	epidermal	2.65e-201	5.92e-197	0.979317	SMESG000012954
Aged_Young	epidermal	6.22e-193	1.39e-188	0.933262	SMESG000027587
Aged_Young	epidermal	1.36e-174	3.05e-170	0.942078	transcript:SMEST006000001
Aged_Young	epidermal	8.84e-170	1.97e-165	-0.399594	KM115583.1:11849-12325.path1
Aged_Young	epidermal	3.94e-133	8.8e-129	1.03817	SMESG000059918
Aged_Young	epidermal	4.85e-131	1.08e-126	0.788153	SMESG000028183
Aged_Young	epidermal	2.18e-115	4.86e-111	-0.380559	KM115583.1:12386-13222.path1
Aged_Young	epidermal	2.34e-115	5.22e-111	0.71925	SMESG000012166
Aged_Young	epidermal	7.22e-115	1.61e-110	0.545096	SMESG000041069
Aged_Young	epidermal	1.39e-112	3.1e-108	0.587535	SMESG000040290
Aged_Young	epidermal	2.19e-111	4.89e-107	0.594018	SMESG000024857
Aged_Young	epidermal	9.91e-108	2.21e-103	0.58582	SMESG000034080
Aged_Young	epidermal	8.82e-107	1.97e-102	0.551604	SMESG000018333
Aged_Young	epidermal	5.55e-106	1.24e-101	0.304306	SMESG000040632
Aged_Young	epidermal	8.14e-104	1.82e-99	-0.349657	KM115583.1:14420-14743.path1
Aged_Young	epidermal	1.82e-103	4.06e-99	0.55351	SMESG000071880
Aged_Young	epidermal	6.78e-100	1.51e-95	0.642879	SMESG000071531
Aged_Young	epidermal	7.37e-100	1.65e-95	0.721995	SMESG000038686
Aged_Young	epidermal	2.49e-97	5.56e-93	0.539495	SMESG000011158
Aged_Young	epidermal	2.75e-97	6.13e-93	0.501481	SMESG000052687
Aged_Young	epidermal	3.19e-97	7.11e-93	0.607517	SMESG000068198
Aged_Young	epidermal	9.45e-95	2.11e-90	-0.317802	KM115583.1:10588-11376.path1
Aged_Young	epidermal	4.14e-94	9.24e-90	0.552882	SMESG000061777
Aged_Young	epidermal	7.65e-94	1.71e-89	0.530283	SMESG000059799
Aged_Young	epidermal	2.78e-92	6.21e-88	0.835861	SMESG000022407
Aged_Young	epidermal	6.25e-91	1.39e-86	0.507915	SMESG000010762
Aged_Young	epidermal	8.79e-91	1.96e-86	0.361408	SMESG000016791
Aged_Young	epidermal	2.61e-90	5.82e-86	0.531556	SMESG000038945
Aged_Young	epidermal	1.23e-89	2.75e-85	0.445282	SMESG000011875
Aged_Young	epidermal	1.15e-88	2.58e-84	0.506417	SMESG000016669
Aged_Young	epidermal	2.41e-87	5.37e-83	0.501915	SMESG000047315
Aged_Young	epidermal	5.19e-87	1.16e-82	0.516078	SMESG000015102
Aged_Young	epidermal	2.3e-86	5.13e-82	0.464571	SMESG000017823
Aged_Young	epidermal	2.34e-86	5.23e-82	0.50278	SMESG000048173
Aged_Young	epidermal	9.61e-86	2.14e-81	0.386523	SMESG000005384
Aged_Young	epidermal	1.46e-85	3.25e-81	0.491075	SMESG000030472
Aged_Young	epidermal	5.87e-85	1.31e-80	0.48187	SMESG000056595
Aged_Young	epidermal	2.63e-83	5.86e-79	0.602358	SMESG000053883
Aged_Young	epidermal	5.09e-83	1.14e-78	0.498016	SMESG000002889
Aged_Young	epidermal	1.1e-82	2.44e-78	0.383143	SMESG000047115
Aged_Young	epidermal	2.48e-82	5.54e-78	0.589666	SMESG000010356
Aged_Young	epidermal	8.2e-82	1.83e-77	0.550244	SMESG000021463
Aged_Young	epidermal	7.44e-81	1.66e-76	0.551773	SMESG000074673
Aged_Young	epidermal	1.65e-80	3.68e-76	0.502625	SMESG000018435
Aged_Young	epidermal	5.88e-80	1.31e-75	0.447268	SMESG000080319
Aged_Young	epidermal	3.25e-79	7.25e-75	0.475618	SMESG000039761
Aged_Young	epidermal	2.41e-78	5.38e-74	0.571118	SMESG000016714
Aged_Young	epidermal	5.05e-77	1.13e-72	0.398891	SMESG000011657
Aged_Young	epidermal	5.16e-77	1.15e-72	0.393757	SMESG000032739
Aged_Young	epidermal	5.59e-77	1.25e-72	0.436264	SMESG000062123
Aged_Young	epidermal	1.09e-76	2.44e-72	0.492356	SMESG000048024
Aged_Young	epidermal	3.11e-76	6.93e-72	0.440064	SMESG000004991
Aged_Young	epidermal	5.47e-76	1.22e-71	0.557438	SMESG000016237
Aged_Young	epidermal	1.01e-75	2.26e-71	0.475135	SMESG000034920
Aged_Young	epidermal	1.07e-75	2.39e-71	0.413148	SMESG000014486
Aged_Young	epidermal	1.3e-75	2.9e-71	0.281737	SMESG000036432
Aged_Young	epidermal	1.17e-74	2.6e-70	0.876272	SMESG000006132
Aged_Young	epidermal	1.25e-73	2.79e-69	0.27573	SMESG000032189
Aged_Young	epidermal	1.64e-73	3.65e-69	0.447824	SMESG000063382
Aged_Young	epidermal	2.74e-73	6.11e-69	0.36074	SMESG000000571
Aged_Young	epidermal	3.07e-73	6.86e-69	0.510182	SMESG000063568
Aged_Young	epidermal	6.51e-73	1.45e-68	0.309653	SMESG000047324
Aged_Young	epidermal	1.33e-72	2.97e-68	0.382986	SMESG000024353
Aged_Young	epidermal	8.67e-72	1.93e-67	0.286181	SMESG000054432
Aged_Young	epidermal	9.67e-72	2.16e-67	0.324089	SMESG000057944
Aged_Young	epidermal	9.93e-72	2.22e-67	0.336086	SMESG000045560
Aged_Young	epidermal	1.83e-71	4.09e-67	0.366638	SMESG000063148
Aged_Young	epidermal	1.44e-70	3.21e-66	0.376287	SMESG000045280
Aged_Young	epidermal	1.24e-69	2.77e-65	0.481154	SMESG000060104
Aged_Young	epidermal	2.43e-69	5.43e-65	0.403111	SMESG000009089
Aged_Young	epidermal	3.25e-69	7.25e-65	0.714013	SMESG000024882
Aged_Young	epidermal	6.69e-69	1.49e-64	-0.375358	SMESG000055421
Aged_Young	epidermal	1.16e-68	2.6e-64	0.408407	SMESG000026020
Aged_Young	epidermal	1.17e-68	2.62e-64	0.354614	SMESG000015928
Aged_Young	epidermal	1.55e-68	3.45e-64	0.455642	SMESG000056075
Aged_Young	epidermal	1.99e-68	4.45e-64	0.36235	SMESG000018404
Aged_Young	epidermal	3.12e-68	6.97e-64	0.430646	SMESG000055936
Aged_Young	epidermal	4.08e-68	9.11e-64	0.494651	SMESG000000077
Aged_Young	epidermal	5.59e-68	1.25e-63	0.379749	SMESG000040762
Aged_Young	epidermal	8.05e-68	1.8e-63	0.442198	SMESG000054393
Aged_Young	epidermal	2.67e-67	5.96e-63	0.36453	SMESG000070890
Aged_Young	epidermal	2.81e-67	6.27e-63	0.369115	SMESG000063434
Aged_Young	epidermal	1.14e-66	2.54e-62	0.371987	SMESG000048100
Aged_Young	epidermal	1.5e-66	3.35e-62	0.444178	SMESG000071220
Aged_Young	epidermal	1.59e-66	3.56e-62	0.312637	SMESG000059000
Aged_Young	epidermal	1.69e-66	3.77e-62	0.379486	SMESG000024727
Aged_Young	epidermal	2.88e-66	6.43e-62	0.386469	SMESG000066540
Aged_Young	epidermal	6.45e-66	1.44e-61	0.290806	SMESG000075212
Aged_Young	epidermal	1.43e-65	3.18e-61	0.322068	SMESG000023160
Aged_Young	epidermal	2.11e-65	4.71e-61	0.342509	SMESG000033574
Aged_Young	epidermal	3.23e-65	7.2e-61	-0.625297	SMESG000025001
Aged_Young	epidermal	7.56e-65	1.69e-60	0.373885	SMESG000024368
Aged_Young	epidermal	9.33e-65	2.08e-60	0.736532	SMESG000006122
Aged_Young	epidermal	1.09e-64	2.44e-60	0.437178	SMESG000041239
Aged_Young	epidermal	1.35e-64	3.01e-60	0.327643	SMESG000011961
Aged_Young	epidermal	1.93e-64	4.31e-60	0.795508	SMESG000054781
Aged_Young	epidermal	2.14e-64	4.78e-60	0.369737	SMESG000034612
Aged_Young	epidermal	2.85e-64	6.35e-60	0.35737	SMESG000026827
Aged_Young	epidermal	3.24e-64	7.23e-60	0.373393	SMESG000035348
Aged_Young	epidermal	9.15e-64	2.04e-59	0.372567	SMESG000068795
Aged_Young	epidermal	1.32e-63	2.95e-59	0.261878	SMESG000075694
Aged_Young	epidermal	1.51e-63	3.38e-59	0.340987	SMESG000078995
Aged_Young	epidermal	1.53e-63	3.42e-59	0.323516	SMESG000071314
Aged_Young	epidermal	3.46e-63	7.71e-59	0.335638	SMESG000070130
Aged_Young	epidermal	1.33e-62	2.97e-58	0.328049	SMESG000029843
Aged_Young	epidermal	3.38e-62	7.54e-58	0.393598	SMESG000021154
Aged_Young	epidermal	4.26e-62	9.52e-58	0.390765	SMESG000018556
Aged_Young	epidermal	6.19e-62	1.38e-57	0.395315	SMESG000071293
Aged_Young	epidermal	7.61e-62	1.7e-57	0.297994	SMESG000037259
Aged_Young	epidermal	1.48e-61	3.31e-57	0.317504	SMESG000074998
Aged_Young	epidermal	3.83e-61	8.55e-57	0.266495	SMESG000052829
Aged_Young	epidermal	5.94e-61	1.33e-56	0.341425	SMESG000042728
Aged_Young	epidermal	1.03e-60	2.31e-56	0.301776	SMESG000063102
Aged_Young	epidermal	1.05e-60	2.35e-56	0.283627	SMESG000065680
Aged_Young	epidermal	1.21e-60	2.71e-56	0.338165	SMESG000059283
Aged_Young	epidermal	1.38e-60	3.07e-56	0.376462	SMESG000001878
Aged_Young	epidermal	1.87e-60	4.17e-56	0.301951	SMESG000003347
Aged_Young	epidermal	3.01e-60	6.72e-56	0.2761	SMESG000068328
Aged_Young	epidermal	4.15e-60	9.26e-56	0.287844	SMESG000031975
Aged_Young	epidermal	9.35e-60	2.09e-55	0.321663	SMESG000077214
Aged_Young	epidermal	1.09e-59	2.43e-55	0.311249	SMESG000036897
Aged_Young	epidermal	1.21e-59	2.69e-55	0.287986	SMESG000061372
Aged_Young	epidermal	1.31e-59	2.92e-55	0.45177	SMESG000017497
Aged_Young	epidermal	2.58e-59	5.77e-55	0.377066	SMESG000062713
Aged_Young	epidermal	2.6e-59	5.8e-55	0.260601	SMESG000052311
Aged_Young	epidermal	3.74e-59	8.34e-55	0.33658	SMESG000035189
Aged_Young	epidermal	3.94e-59	8.8e-55	0.572613	SMESG000016970
Aged_Young	epidermal	1.11e-58	2.48e-54	0.258678	SMESG000055046
Aged_Young	epidermal	2.84e-58	6.33e-54	0.259069	SMESG000002145
Aged_Young	epidermal	3.85e-58	8.59e-54	0.353791	SMESG000025747
Aged_Young	epidermal	3.94e-58	8.79e-54	0.294165	SMESG000047416
Aged_Young	epidermal	9.51e-58	2.12e-53	0.336076	SMESG000017150
Aged_Young	epidermal	1.12e-57	2.5e-53	0.274272	SMESG000015790
Aged_Young	epidermal	1.33e-57	2.98e-53	0.316729	SMESG000037103
Aged_Young	epidermal	1.47e-57	3.28e-53	0.285125	SMESG000052485
Aged_Young	epidermal	3.48e-57	7.77e-53	0.340491	SMESG000043853
Aged_Young	epidermal	3.75e-57	8.38e-53	0.280544	SMESG000076727
Aged_Young	epidermal	8.38e-57	1.87e-52	0.25386	SMESG000063653
Aged_Young	epidermal	1.41e-56	3.15e-52	0.302095	SMESG000054494
Aged_Young	epidermal	1.52e-56	3.4e-52	0.414044	SMESG000050440
Aged_Young	epidermal	2.16e-56	4.83e-52	0.321618	SMESG000068874
Aged_Young	epidermal	2.18e-56	4.87e-52	0.325419	SMESG000025422
Aged_Young	epidermal	2.99e-56	6.66e-52	0.317695	SMESG000002076
Aged_Young	epidermal	6.24e-56	1.39e-51	0.31984	SMESG000005704
Aged_Young	epidermal	8.98e-56	2e-51	0.364593	SMESG000045255
Aged_Young	epidermal	1.45e-55	3.23e-51	0.271699	SMESG000077160
Aged_Young	epidermal	3.82e-55	8.53e-51	0.25402	SMESG000006823
Aged_Young	epidermal	4.28e-55	9.54e-51	0.317486	SMESG000075508
Aged_Young	epidermal	1.23e-54	2.76e-50	0.387579	SMESG000055903
Aged_Young	epidermal	1.38e-54	3.08e-50	0.331443	SMESG000023212
Aged_Young	epidermal	3.08e-54	6.87e-50	0.383973	SMESG000016943
Aged_Young	epidermal	5.37e-54	1.2e-49	0.264373	SMESG000014593
Aged_Young	epidermal	6.88e-54	1.54e-49	0.330493	SMESG000052763
Aged_Young	epidermal	1.04e-53	2.33e-49	0.263698	SMESG000059440
Aged_Young	epidermal	1.36e-53	3.03e-49	0.304494	SMESG000024670
Aged_Young	epidermal	2.06e-53	4.61e-49	0.297924	SMESG000012408
Aged_Young	epidermal	2.55e-53	5.68e-49	0.303547	SMESG000045122
Aged_Young	epidermal	3.67e-53	8.2e-49	0.375958	SMESG000028525
Aged_Young	epidermal	3.86e-53	8.62e-49	0.289449	SMESG000049504
Aged_Young	epidermal	8.7e-53	1.94e-48	0.256026	SMESG000019835
Aged_Young	epidermal	2.24e-52	5.01e-48	0.325072	SMESG000015925
Aged_Young	epidermal	3.73e-52	8.32e-48	0.290052	SMESG000047653
Aged_Young	epidermal	4.25e-52	9.48e-48	0.380511	SMESG000050581
Aged_Young	epidermal	7.53e-52	1.68e-47	0.30245	SMESG000056252
Aged_Young	epidermal	8.16e-52	1.82e-47	0.259017	SMESG000004954
Aged_Young	epidermal	8.99e-52	2.01e-47	0.264435	SMESG000054987
Aged_Young	epidermal	6.06e-51	1.35e-46	0.296962	SMESG000018901
Aged_Young	epidermal	1.11e-50	2.48e-46	0.295432	SMESG000013437
Aged_Young	epidermal	1.26e-50	2.81e-46	0.257941	SMESG000023220
Aged_Young	epidermal	1.39e-50	3.1e-46	0.253119	SMESG000010283
Aged_Young	epidermal	2.1e-50	4.69e-46	0.255849	SMESG000065054
Aged_Young	epidermal	2.98e-50	6.65e-46	0.258813	SMESG000078594
Aged_Young	epidermal	1.17e-49	2.61e-45	0.347322	SMESG000034285
Aged_Young	epidermal	1.74e-49	3.87e-45	0.285167	SMESG000026847
Aged_Young	epidermal	1.82e-49	4.06e-45	0.279568	SMESG000018845
Aged_Young	epidermal	1.88e-49	4.19e-45	0.287941	SMESG000007639
Aged_Young	epidermal	2.1e-49	4.7e-45	0.286466	SMESG000062712
Aged_Young	epidermal	1.02e-48	2.27e-44	0.274125	SMESG000023088
Aged_Young	epidermal	1.26e-48	2.81e-44	0.28933	SMESG000023303
Aged_Young	epidermal	1.47e-48	3.27e-44	0.255223	SMESG000009191
Aged_Young	epidermal	1.5e-48	3.34e-44	0.275552	SMESG000014262
Aged_Young	epidermal	2.37e-48	5.29e-44	0.252169	SMESG000029426
Aged_Young	epidermal	6.18e-48	1.38e-43	0.276613	SMESG000026745
Aged_Young	epidermal	6.62e-48	1.48e-43	0.515988	SMESG000035060
Aged_Young	epidermal	9.16e-48	2.04e-43	0.25064	SMESG000032689
Aged_Young	epidermal	1.04e-47	2.33e-43	0.253213	SMESG000043630
Aged_Young	epidermal	1.34e-47	2.99e-43	0.284493	SMESG000026829
Aged_Young	epidermal	1.44e-47	3.21e-43	0.269311	SMESG000024763
Aged_Young	epidermal	2.06e-47	4.59e-43	0.26008	SMESG000045852
Aged_Young	epidermal	5.32e-47	1.19e-42	0.286236	SMESG000038344
Aged_Young	epidermal	7.42e-47	1.66e-42	0.752334	SMESG000068428
Aged_Young	epidermal	1.45e-46	3.24e-42	0.252671	SMESG000046453
Aged_Young	epidermal	1.61e-46	3.59e-42	0.288696	SMESG000026416
Aged_Young	epidermal	2.66e-46	5.94e-42	0.253548	SMESG000050010
Aged_Young	epidermal	3.05e-46	6.81e-42	0.276002	SMESG000023342
Aged_Young	epidermal	3.88e-46	8.66e-42	0.250979	SMESG000057328
Aged_Young	epidermal	4.03e-46	8.99e-42	0.269056	SMESG000006908
Aged_Young	epidermal	7.32e-46	1.63e-41	0.468974	SMESG000024348
Aged_Young	epidermal	1.66e-45	3.71e-41	0.293698	SMESG000076681
Aged_Young	epidermal	3.4e-45	7.58e-41	0.267138	SMESG000041240
Aged_Young	epidermal	8.79e-45	1.96e-40	0.260118	SMESG000073204
Aged_Young	epidermal	1.14e-44	2.54e-40	0.25669	SMESG000041756
Aged_Young	epidermal	2.51e-44	5.6e-40	0.251574	SMESG000032133
Aged_Young	epidermal	3.73e-44	8.32e-40	-0.643493	SMESG000040791
Aged_Young	epidermal	3.66e-43	8.17e-39	0.278381	SMESG000037102
Aged_Young	epidermal	8.74e-42	1.95e-37	0.269095	SMESG000058043
Aged_Young	epidermal	1.05e-41	2.34e-37	0.251545	SMESG000057653
Aged_Young	epidermal	1.14e-41	2.55e-37	0.256367	SMESG000064169
Aged_Young	epidermal	2e-41	4.47e-37	0.285569	SMESG000051649
Aged_Young	epidermal	1.29e-40	2.87e-36	0.262983	SMESG000017099
Aged_Young	epidermal	4.11e-40	9.18e-36	0.256255	SMESG000022815
Aged_Young	epidermal	1.51e-39	3.37e-35	0.261948	SMESG000066644
Aged_Young	epidermal	4.84e-39	1.08e-34	0.429605	SMESG000034805
Aged_Young	epidermal	4.9e-38	1.09e-33	0.396433	SMESG000059907
Aged_Young	epidermal	7.88e-37	1.76e-32	0.255854	SMESG000077405
Aged_Young	epidermal	9.74e-36	2.17e-31	0.437645	SMESG000035183
Aged_Young	epidermal	2.42e-34	5.39e-30	0.385471	SMESG000048475
Aged_Young	epidermal	6.15e-34	1.37e-29	0.262202	SMESG000022928
Aged_Young	epidermal	3.47e-33	7.75e-29	0.273136	SMESG000074738
Aged_Young	epidermal	1.57e-32	3.5e-28	0.301091	SMESG000060403
Aged_Young	epidermal	4.14e-31	9.24e-27	0.317872	SMESG000025000
Aged_Young	epidermal	9.41e-31	2.1e-26	0.295281	SMESG000024881
Aged_Young	epidermal	2.91e-30	6.49e-26	0.411578	SMESG000022399
Aged_Young	epidermal	6.36e-30	1.42e-25	0.264881	SMESG000013975
Aged_Young	epidermal	2.61e-29	5.82e-25	-0.374087	SMESG000020501
Aged_Young	epidermal	1.36e-28	3.04e-24	-0.283942	SMESG000056451
Aged_Young	epidermal	1.26e-26	2.8e-22	0.288105	SMESG000046732
Aged_Young	epidermal	2.9e-25	6.46e-21	0.569719	SMESG000012688
Aged_Young	epidermal	1.05e-23	2.34e-19	-0.333237	SMESG000049722
Aged_Young	epidermal	1.22e-23	2.73e-19	0.267862	SMESG000012332
Aged_Young	epidermal	2.36e-22	5.28e-18	0.526896	SMESG000007775
Aged_Young	epidermal	1.45e-20	3.23e-16	0.252997	SMESG000019341
Aged_Young	epidermal	1.6e-20	3.57e-16	0.343492	SMESG000073811
Aged_Young	epidermal	5.26e-20	1.17e-15	0.334777	SMESG000042787
Aged_Young	epidermal	9.23e-18	2.06e-13	0.535299	SMESG000012702
Aged_Young	epidermal	4.68e-17	1.04e-12	-0.310369	KM115583.1:3070-4119.path1
Aged_Young	epidermal	1.32e-16	2.95e-12	-0.445264	SMESG000037978
Aged_Young	epidermal	4.95e-14	1.11e-09	-0.252447	SMESG000004901
Aged_Young	epidermal	1.45e-13	3.23e-09	-0.306309	SMESG000058321
Aged_Young	epidermal	5.5e-13	1.23e-08	-0.250844	KM115583.1:2428-2733.path1
Aged_Young	epidermal	5.53e-11	1.23e-06	-0.261926	SMESG000041107
Aged_Young	epidermal	1.38e-09	3.08e-05	-0.271035	SMESG000022143
Aged_Young	epidermal	2.59e-09	5.78e-05	-0.25531	SMESG000064892
Aged_Young	epidermal	5.59e-09	0.000124653	-0.250136	SMESG000071627
Aged_Young	epidermal	2.96e-08	0.000659942	-0.254972	SMESG000009990
Aged_Young	epidermal	4.29e-08	0.000957535	-0.25316	SMESG000007728
Aged_Young	epidermal	9.28e-08	0.00207198	-0.314647	SMESG000006859
Aged_Young	epidermal	1.14e-07	0.00254226	-0.297411	SMESG000034289
Aged_Young	epidermal	1.27e-07	0.00282633	-0.305724	SMESG000007133
Aged_Young	epidermal	1.3e-07	0.00289448	-0.333809	SMESG000062710
Aged_Young	epidermal	1.88e-07	0.00420021	-0.270202	SMESG000049663
Aged_Young	epidermal	3.9e-07	0.00870449	-0.320527	SMESG000005937
Aged_Young	epidermal	5.96e-07	0.0132986	-0.338395	SMESG000030598
Aged_Young	epidermal	6.81e-07	0.0151927	-0.308711	SMESG000048258
Aged_Young	epidermal	8.16e-07	0.0182167	0.258171	SMESG000009941
Aged_Young	epidermal	1.23e-06	0.0274104	-0.259051	SMESG000012096
Aged_Young	neural	0	0	-1.57852	SMESG000040790
Aged_Young	neural	5.2e-68	1.16e-63	0.932706	transcript:SMEST006000001
Aged_Young	neural	7.09e-67	1.58e-62	0.721437	SMESG000040632
Aged_Young	neural	5.53e-56	1.23e-51	0.67257	SMESG000041069
Aged_Young	neural	1.66e-49	3.7e-45	0.576901	SMESG000022928
Aged_Young	neural	7.3e-48	1.63e-43	-0.520027	SMESG000055421
Aged_Young	neural	4.7e-44	1.05e-39	0.467763	SMESG000077214
Aged_Young	neural	2.58e-42	5.77e-38	0.421325	SMESG000048830
Aged_Young	neural	3.1e-42	6.92e-38	0.348903	SMESG000014298
Aged_Young	neural	8.25e-40	1.84e-35	0.550579	SMESG000027587
Aged_Young	neural	2.4e-39	5.35e-35	0.537426	SMESG000052687
Aged_Young	neural	9.71e-38	2.17e-33	0.360009	KM115583.1:6446-7846.path1
Aged_Young	neural	2.39e-37	5.32e-33	0.365154	SMESG000042430
Aged_Young	neural	1.32e-36	2.95e-32	0.477995	SMESG000017099
Aged_Young	neural	4.93e-35	1.1e-30	0.528095	SMESG000018333
Aged_Young	neural	6.66e-35	1.49e-30	0.369312	SMESG000061164
Aged_Young	neural	6.58e-34	1.47e-29	0.376294	SMESG000066644
Aged_Young	neural	5.52e-33	1.23e-28	0.333312	SMESG000065562
Aged_Young	neural	1.55e-32	3.47e-28	1.09079	SMESG000026662
Aged_Young	neural	2.56e-32	5.72e-28	0.730666	SMESG000011024
Aged_Young	neural	5.45e-32	1.22e-27	0.356633	SMESG000007869
Aged_Young	neural	1.82e-31	4.07e-27	0.708616	SMESG000026655
Aged_Young	neural	5.06e-30	1.13e-25	0.358943	SMESG000019835
Aged_Young	neural	3.06e-29	6.83e-25	0.484772	SMESG000060104
Aged_Young	neural	4.99e-29	1.11e-24	0.303258	SMESG000009479
Aged_Young	neural	6.49e-29	1.45e-24	0.359467	SMESG000039926
Aged_Young	neural	1.4e-28	3.13e-24	0.620567	SMESG000025700
Aged_Young	neural	2.14e-28	4.78e-24	0.420346	SMESG000037102
Aged_Young	neural	9.11e-28	2.03e-23	0.475522	SMESG000010769
Aged_Young	neural	1.45e-27	3.23e-23	0.369477	SMESG000023040
Aged_Young	neural	4.34e-27	9.69e-23	0.565844	SMESG000016846
Aged_Young	neural	8.18e-27	1.83e-22	0.429077	SMESG000076939
Aged_Young	neural	8.83e-27	1.97e-22	0.346992	SMESG000039168
Aged_Young	neural	9.03e-27	2.02e-22	0.394741	SMESG000069974
Aged_Young	neural	1.29e-26	2.88e-22	0.343925	SMESG000061372
Aged_Young	neural	1.68e-26	3.76e-22	0.413378	SMESG000076275
Aged_Young	neural	2.14e-26	4.77e-22	0.357454	SMESG000002673
Aged_Young	neural	6.16e-26	1.38e-21	0.379581	SMESG000079660
Aged_Young	neural	6.21e-26	1.39e-21	0.341499	SMESG000061905
Aged_Young	neural	8.39e-26	1.87e-21	0.327377	SMESG000060163
Aged_Young	neural	9.02e-26	2.01e-21	0.659049	SMESG000071613
Aged_Young	neural	1.52e-25	3.39e-21	0.399545	SMESG000080376
Aged_Young	neural	2.05e-25	4.59e-21	0.624298	SMESG000065959
Aged_Young	neural	2.22e-25	4.96e-21	0.295745	SMESG000058013
Aged_Young	neural	7.3e-25	1.63e-20	0.390712	SMESG000018349
Aged_Young	neural	7.97e-25	1.78e-20	0.414911	SMESG000008070
Aged_Young	neural	9.78e-25	2.18e-20	0.295908	SMESG000026745
Aged_Young	neural	1.24e-24	2.77e-20	0.296426	KM115583.1:13373-14107.path1
Aged_Young	neural	1.68e-24	3.76e-20	0.253102	SMESG000005289
Aged_Young	neural	2.59e-24	5.78e-20	0.384004	SMESG000055903
Aged_Young	neural	2.79e-24	6.23e-20	0.291281	SMESG000061099
Aged_Young	neural	3.57e-24	7.96e-20	0.351881	SMESG000026827
Aged_Young	neural	4.47e-24	9.98e-20	0.307864	SMESG000035681
Aged_Young	neural	5.2e-24	1.16e-19	0.607877	SMESG000003144
Aged_Young	neural	5.25e-24	1.17e-19	0.317822	SMESG000001317
Aged_Young	neural	6.69e-24	1.49e-19	0.369688	SMESG000057324
Aged_Young	neural	7.68e-24	1.71e-19	0.357142	SMESG000058491
Aged_Young	neural	2.1e-23	4.68e-19	0.354266	SMESG000040274
Aged_Young	neural	2.54e-23	5.67e-19	0.352395	SMESG000026399
Aged_Young	neural	4.83e-23	1.08e-18	0.29774	SMESG000003347
Aged_Young	neural	8.96e-23	2e-18	0.286603	SMESG000017087
Aged_Young	neural	1.48e-22	3.31e-18	0.430929	SMESG000011907
Aged_Young	neural	2.36e-22	5.28e-18	0.463834	SMESG000004975
Aged_Young	neural	2.48e-22	5.54e-18	0.256905	SMESG000009564
Aged_Young	neural	2.69e-22	6.01e-18	0.548815	SMESG000074998
Aged_Young	neural	3.3e-22	7.36e-18	0.265003	SMESG000057653
Aged_Young	neural	3.56e-22	7.94e-18	0.435393	SMESG000077643
Aged_Young	neural	5.66e-22	1.26e-17	0.331302	SMESG000036992
Aged_Young	neural	5.83e-22	1.3e-17	0.473623	SMESG000048845
Aged_Young	neural	6.5e-22	1.45e-17	0.507382	SMESG000023212
Aged_Young	neural	7.03e-22	1.57e-17	0.390596	SMESG000023160
Aged_Young	neural	8.87e-22	1.98e-17	0.464284	SMESG000062691
Aged_Young	neural	1.02e-21	2.28e-17	0.354091	SMESG000045852
Aged_Young	neural	3.36e-21	7.51e-17	0.436657	SMESG000064169
Aged_Young	neural	4.12e-21	9.18e-17	0.357322	SMESG000079482
Aged_Young	neural	5.26e-21	1.17e-16	0.259009	SMESG000062259
Aged_Young	neural	7.01e-21	1.56e-16	0.282893	SMESG000051503
Aged_Young	neural	7.16e-21	1.6e-16	0.341486	SMESG000035098
Aged_Young	neural	8.17e-21	1.82e-16	0.264941	SMESG000006898
Aged_Young	neural	8.83e-21	1.97e-16	0.542816	SMESG000063504
Aged_Young	neural	1.38e-20	3.08e-16	0.423848	SMESG000003839
Aged_Young	neural	1.61e-20	3.6e-16	-0.670703	SMESG000037978
Aged_Young	neural	1.91e-20	4.26e-16	0.412739	SMESG000072849
Aged_Young	neural	2.14e-20	4.78e-16	0.302734	SMESG000018807
Aged_Young	neural	2.16e-20	4.82e-16	0.282395	SMESG000006324
Aged_Young	neural	2.72e-20	6.08e-16	0.271684	SMESG000077304
Aged_Young	neural	3.27e-20	7.29e-16	0.337219	SMESG000040216
Aged_Young	neural	3.78e-20	8.45e-16	0.398165	SMESG000076677
Aged_Young	neural	4.15e-20	9.27e-16	0.267336	SMESG000004936
Aged_Young	neural	4.38e-20	9.78e-16	0.39457	SMESG000012332
Aged_Young	neural	4.54e-20	1.01e-15	0.277356	SMESG000022343
Aged_Young	neural	5.39e-20	1.2e-15	0.253746	SMESG000030605
Aged_Young	neural	8.16e-20	1.82e-15	0.250536	SMESG000008177
Aged_Young	neural	9.25e-20	2.07e-15	0.447199	SMESG000012107
Aged_Young	neural	1.25e-19	2.78e-15	0.510716	SMESG000047284
Aged_Young	neural	1.39e-19	3.1e-15	0.533163	SMESG000024348
Aged_Young	neural	1.48e-19	3.3e-15	0.253765	SMESG000017137
Aged_Young	neural	2.35e-19	5.25e-15	0.257316	SMESG000080252
Aged_Young	neural	3.6e-19	8.03e-15	0.289875	SMESG000041483
Aged_Young	neural	4.04e-19	9.02e-15	0.272197	SMESG000045809
Aged_Young	neural	4.32e-19	9.64e-15	0.401252	SMESG000005487
Aged_Young	neural	5.34e-19	1.19e-14	0.30063	SMESG000033574
Aged_Young	neural	1.44e-18	3.22e-14	0.266873	SMESG000035929
Aged_Young	neural	1.65e-18	3.68e-14	-0.56084	SMESG000060403
Aged_Young	neural	2.97e-18	6.64e-14	0.306476	SMESG000059049
Aged_Young	neural	6.57e-18	1.47e-13	0.262453	SMESG000060876
Aged_Young	neural	1.27e-17	2.83e-13	0.258763	SMESG000060036
Aged_Young	neural	1.41e-17	3.14e-13	0.280879	SMESG000029917
Aged_Young	neural	1.78e-17	3.98e-13	0.255382	SMESG000072542
Aged_Young	neural	2.69e-17	6.01e-13	0.265804	SMESG000064093
Aged_Young	neural	5.65e-17	1.26e-12	0.291082	SMESG000002076
Aged_Young	neural	5.72e-17	1.28e-12	0.323517	SMESG000076644
Aged_Young	neural	6.87e-17	1.53e-12	0.297773	SMESG000009924
Aged_Young	neural	9.57e-17	2.14e-12	0.525309	SMESG000046374
Aged_Young	neural	1.32e-16	2.94e-12	0.574049	SMESG000025287
Aged_Young	neural	1.86e-16	4.16e-12	0.296916	SMESG000004507
Aged_Young	neural	1.97e-16	4.4e-12	0.322561	SMESG000058745
Aged_Young	neural	2e-16	4.46e-12	0.299898	SMESG000081496
Aged_Young	neural	3.04e-16	6.79e-12	0.269411	SMESG000026320
Aged_Young	neural	3.45e-16	7.71e-12	0.274214	SMESG000079659
Aged_Young	neural	3.51e-16	7.82e-12	0.288049	SMESG000008345
Aged_Young	neural	3.88e-16	8.67e-12	0.283097	SMESG000017305
Aged_Young	neural	4.4e-16	9.83e-12	0.261859	SMESG000062712
Aged_Young	neural	4.74e-16	1.06e-11	0.280948	SMESG000078818
Aged_Young	neural	5.39e-16	1.2e-11	0.512744	SMESG000034720
Aged_Young	neural	5.43e-16	1.21e-11	0.285905	SMESG000059206
Aged_Young	neural	9.09e-16	2.03e-11	0.298338	SMESG000025422
Aged_Young	neural	1.21e-15	2.71e-11	0.25853	SMESG000012740
Aged_Young	neural	2.32e-15	5.19e-11	0.26781	SMESG000020535
Aged_Young	neural	3.54e-15	7.9e-11	0.254144	SMESG000016791
Aged_Young	neural	4.39e-15	9.79e-11	0.263575	SMESG000058865
Aged_Young	neural	8.04e-15	1.79e-10	0.410851	SMESG000017289
Aged_Young	neural	1.17e-14	2.61e-10	0.375031	SMESG000039065
Aged_Young	neural	1.94e-14	4.32e-10	-0.404727	SMESG000049722
Aged_Young	neural	2.88e-14	6.42e-10	0.268787	SMESG000008153
Aged_Young	neural	3.47e-14	7.75e-10	0.822952	SMESG000030694
Aged_Young	neural	3.83e-14	8.55e-10	0.295291	SMESG000075212
Aged_Young	neural	9e-14	2.01e-09	0.393851	SMESG000016510
Aged_Young	neural	9.88e-14	2.2e-09	0.296664	SMESG000059828
Aged_Young	neural	1.77e-13	3.96e-09	0.374183	SMESG000035755
Aged_Young	neural	2.33e-13	5.21e-09	0.286806	SMESG000015520
Aged_Young	neural	3.57e-13	7.97e-09	0.278304	SMESG000037103
Aged_Young	neural	5.09e-13	1.14e-08	0.265835	SMESG000012673
Aged_Young	neural	7.26e-13	1.62e-08	0.307333	SMESG000058317
Aged_Young	neural	9.55e-13	2.13e-08	0.295639	SMESG000034095
Aged_Young	neural	1.14e-12	2.55e-08	0.288205	SMESG000049154
Aged_Young	neural	2.2e-12	4.91e-08	0.262161	SMESG000076636
Aged_Young	neural	1.19e-11	2.65e-07	0.296564	SMESG000032189
Aged_Young	neural	2.09e-11	4.67e-07	0.269118	SMESG000050810
Aged_Young	neural	7.11e-11	1.59e-06	0.278619	SMESG000066027
Aged_Young	neural	1.21e-10	2.69e-06	0.305278	SMESG000080160
Aged_Young	neural	1.48e-10	3.3e-06	0.275239	SMESG000047644
Aged_Young	neural	2.24e-10	4.99e-06	-0.362248	SMESG000067789
Aged_Young	neural	1.33e-09	2.96e-05	-0.389682	SMESG000049723
Aged_Young	neural	1.36e-09	3.03e-05	0.297121	SMESG000004485
Aged_Young	neural	4.32e-09	9.65e-05	-0.305654	SMESG000023842
Aged_Young	neural	3.81e-08	0.000849598	-0.553686	SMESG000021340
Aged_Young	neural	5.71e-08	0.00127513	0.254661	SMESG000037720
Aged_Young	neural	2.71e-07	0.00604	-0.379914	SMESG000061008
Aged_Young	neural	4.46e-07	0.00995118	-0.41641	SMESG000060017
Aged_Young	neural	4.59e-07	0.0102541	-0.501749	SMESG000039045
Aged_Young	neural	8.87e-07	0.0197949	0.268399	SMESG000032180
Aged_Young	neural	1.02e-06	0.022661	0.281537	SMESG000073851
Aged_Young	neural	1.28e-06	0.0285557	0.294499	SMESG000005721
Aged_Young	neural	1.62e-06	0.0361874	-0.252335	SMESG000041927
Aged_Young	muscle	5.73e-279	1.28e-274	-1.58603	SMESG000040790
Aged_Young	muscle	6.79e-74	1.52e-69	0.682195	SMESG000040632
Aged_Young	muscle	9.05e-60	2.02e-55	1.19304	SMESG000013389
Aged_Young	muscle	2.82e-59	6.29e-55	0.791684	SMESG000058328
Aged_Young	muscle	1.49e-58	3.33e-54	0.600979	SMESG000041069
Aged_Young	muscle	4.56e-58	1.02e-53	0.959548	SMESG000016835
Aged_Young	muscle	5.18e-52	1.16e-47	0.881651	SMESG000009422
Aged_Young	muscle	2.86e-49	6.39e-45	0.582808	SMESG000067773
Aged_Young	muscle	9.12e-49	2.04e-44	0.614667	SMESG000075512
Aged_Young	muscle	1.87e-46	4.18e-42	0.664882	SMESG000011386
Aged_Young	muscle	6.66e-45	1.49e-40	0.661781	SMESG000071613
Aged_Young	muscle	6.34e-44	1.42e-39	0.483786	SMESG000022928
Aged_Young	muscle	7.01e-44	1.56e-39	0.577821	SMESG000066035
Aged_Young	muscle	1.38e-41	3.07e-37	0.628926	SMESG000057599
Aged_Young	muscle	5.43e-41	1.21e-36	0.847578	SMESG000030694
Aged_Young	muscle	2.01e-40	4.48e-36	0.574197	SMESG000023212
Aged_Young	muscle	2.22e-39	4.96e-35	0.31303	SMESG000061164
Aged_Young	muscle	1.51e-38	3.36e-34	0.572835	SMESG000000190
Aged_Young	muscle	3.57e-37	7.96e-33	0.616168	SMESG000065959
Aged_Young	muscle	9.75e-37	2.18e-32	0.607442	SMESG000076529
Aged_Young	muscle	6.84e-36	1.53e-31	0.515626	SMESG000052353
Aged_Young	muscle	9.93e-36	2.22e-31	0.653287	SMESG000056451
Aged_Young	muscle	1.41e-35	3.14e-31	0.562368	SMESG000025700
Aged_Young	muscle	9.87e-35	2.2e-30	0.616454	SMESG000074053
Aged_Young	muscle	1.88e-34	4.2e-30	0.482713	SMESG000035098
Aged_Young	muscle	7.35e-33	1.64e-28	0.470393	SMESG000018333
Aged_Young	muscle	7.77e-33	1.73e-28	0.759346	SMESG000040562
Aged_Young	muscle	8.29e-33	1.85e-28	0.74287	SMESG000016909
Aged_Young	muscle	8.43e-33	1.88e-28	0.557821	SMESG000003144
Aged_Young	muscle	3.11e-32	6.93e-28	-0.347745	SMESG000003538
Aged_Young	muscle	3.31e-32	7.38e-28	0.527448	SMESG000066027
Aged_Young	muscle	4.85e-29	1.08e-24	0.278108	SMESG000042430
Aged_Young	muscle	1.27e-28	2.84e-24	0.341927	SMESG000032189
Aged_Young	muscle	1.6e-28	3.57e-24	0.406342	SMESG000039783
Aged_Young	muscle	1.82e-28	4.05e-24	0.612707	SMESG000016249
Aged_Young	muscle	2.27e-28	5.08e-24	0.434799	SMESG000007739
Aged_Young	muscle	2.06e-27	4.6e-23	0.539864	SMESG000000645
Aged_Young	muscle	2.49e-27	5.56e-23	0.797192	SMESG000066979
Aged_Young	muscle	3.44e-27	7.68e-23	0.454788	SMESG000057890
Aged_Young	muscle	4.64e-27	1.04e-22	0.467684	SMESG000064169
Aged_Young	muscle	5.68e-27	1.27e-22	0.606214	SMESG000004975
Aged_Young	muscle	7.22e-27	1.61e-22	0.416721	SMESG000027376
Aged_Young	muscle	1.3e-26	2.91e-22	0.440066	SMESG000045852
Aged_Young	muscle	1.87e-26	4.18e-22	0.49271	SMESG000051496
Aged_Young	muscle	2.03e-26	4.53e-22	0.33343	SMESG000077214
Aged_Young	muscle	3.12e-26	6.97e-22	0.502123	SMESG000023284
Aged_Young	muscle	4e-26	8.94e-22	0.414492	SMESG000049512
Aged_Young	muscle	8.53e-26	1.9e-21	0.325621	SMESG000002071
Aged_Young	muscle	9.07e-26	2.02e-21	0.395829	SMESG000058317
Aged_Young	muscle	1.18e-25	2.63e-21	0.447122	SMESG000001306
Aged_Young	muscle	1.23e-25	2.75e-21	0.552936	SMESG000071531
Aged_Young	muscle	1.39e-25	3.09e-21	0.36682	SMESG000066078
Aged_Young	muscle	1.85e-25	4.12e-21	0.45741	SMESG000037128
Aged_Young	muscle	2.65e-25	5.92e-21	0.447599	SMESG000074998
Aged_Young	muscle	2.71e-25	6.05e-21	0.509445	SMESG000054705
Aged_Young	muscle	2.74e-25	6.13e-21	0.467101	SMESG000077643
Aged_Young	muscle	6.19e-25	1.38e-20	0.417431	SMESG000010769
Aged_Young	muscle	1.23e-24	2.74e-20	0.336301	SMESG000019835
Aged_Young	muscle	1.93e-24	4.3e-20	0.574583	SMESG000029197
Aged_Young	muscle	2.91e-24	6.49e-20	0.447423	SMESG000047284
Aged_Young	muscle	9.87e-24	2.2e-19	0.45994	SMESG000029240
Aged_Young	muscle	1.03e-23	2.3e-19	0.348662	SMESG000076939
Aged_Young	muscle	2.14e-23	4.78e-19	0.485056	SMESG000017290
Aged_Young	muscle	9.11e-23	2.03e-18	0.499048	SMESG000001248
Aged_Young	muscle	1.3e-22	2.89e-18	0.28323	SMESG000048830
Aged_Young	muscle	2.42e-22	5.41e-18	0.36149	SMESG000049154
Aged_Young	muscle	5.12e-22	1.14e-17	0.340933	SMESG000008345
Aged_Young	muscle	5.62e-22	1.25e-17	0.377939	SMESG000011029
Aged_Young	muscle	6.06e-22	1.35e-17	0.428317	SMESG000046974
Aged_Young	muscle	6.13e-22	1.37e-17	0.305065	SMESG000059049
Aged_Young	muscle	9.5e-22	2.12e-17	0.383498	SMESG000003839
Aged_Young	muscle	1.07e-21	2.39e-17	0.382828	SMESG000037103
Aged_Young	muscle	1.75e-21	3.91e-17	0.320417	SMESG000058745
Aged_Young	muscle	2.1e-21	4.69e-17	0.373133	SMESG000075481
Aged_Young	muscle	2.75e-21	6.14e-17	0.787314	SMESG000026662
Aged_Young	muscle	2.95e-21	6.58e-17	0.356309	SMESG000053228
Aged_Young	muscle	2.98e-21	6.65e-17	0.444308	SMESG000008925
Aged_Young	muscle	3.73e-21	8.33e-17	0.336465	SMESG000047644
Aged_Young	muscle	4.13e-21	9.22e-17	0.348238	SMESG000026399
Aged_Young	muscle	5.08e-21	1.13e-16	0.296672	SMESG000035681
Aged_Young	muscle	5.49e-21	1.22e-16	0.374833	SMESG000037102
Aged_Young	muscle	1.07e-20	2.4e-16	0.458556	SMESG000011356
Aged_Young	muscle	1.11e-20	2.47e-16	0.305172	SMESG000060036
Aged_Young	muscle	1.41e-20	3.14e-16	0.41852	SMESG000056595
Aged_Young	muscle	3.26e-20	7.27e-16	0.291284	SMESG000052687
Aged_Young	muscle	3.3e-20	7.38e-16	0.375919	SMESG000003969
Aged_Young	muscle	3.7e-20	8.25e-16	0.29002	SMESG000036992
Aged_Young	muscle	3.76e-20	8.39e-16	0.451787	SMESG000037841
Aged_Young	muscle	3.86e-20	8.61e-16	0.494463	SMESG000051697
Aged_Young	muscle	6.84e-20	1.53e-15	-0.421896	SMESG000055421
Aged_Young	muscle	7.99e-20	1.78e-15	0.37883	SMESG000061372
Aged_Young	muscle	8.31e-20	1.85e-15	0.359812	SMESG000033587
Aged_Young	muscle	1.48e-19	3.3e-15	0.352889	SMESG000023375
Aged_Young	muscle	1.8e-19	4.03e-15	0.392114	SMESG000012107
Aged_Young	muscle	2.02e-19	4.5e-15	0.286711	SMESG000007869
Aged_Young	muscle	2.15e-19	4.8e-15	0.267504	SMESG000002673
Aged_Young	muscle	2.77e-19	6.18e-15	0.394521	SMESG000046374
Aged_Young	muscle	2.97e-19	6.63e-15	0.338335	SMESG000056256
Aged_Young	muscle	5.36e-19	1.2e-14	0.400634	SMESG000034905
Aged_Young	muscle	5.58e-19	1.25e-14	0.3397	SMESG000055903
Aged_Young	muscle	9.05e-19	2.02e-14	0.348793	SMESG000076677
Aged_Young	muscle	9.31e-19	2.08e-14	0.342568	SMESG000075212
Aged_Young	muscle	9.69e-19	2.16e-14	0.264344	KM115583.1:13373-14107.path1
Aged_Young	muscle	1.21e-18	2.7e-14	0.402494	KM115583.1:6122-6271.path1
Aged_Young	muscle	1.66e-18	3.71e-14	0.373639	SMESG000011907
Aged_Young	muscle	3.12e-18	6.96e-14	0.294927	SMESG000023846
Aged_Young	muscle	4.65e-18	1.04e-13	0.297129	SMESG000035929
Aged_Young	muscle	5.43e-18	1.21e-13	0.283982	SMESG000066029
Aged_Young	muscle	6.64e-18	1.48e-13	0.29307	SMESG000076681
Aged_Young	muscle	7.8e-18	1.74e-13	0.267967	SMESG000012668
Aged_Young	muscle	1.3e-17	2.89e-13	0.545555	SMESG000026655
Aged_Young	muscle	1.44e-17	3.22e-13	0.25374	SMESG000045074
Aged_Young	muscle	1.54e-17	3.45e-13	0.41892	SMESG000059632
Aged_Young	muscle	1.56e-17	3.48e-13	0.385493	SMESG000072849
Aged_Young	muscle	2.1e-17	4.69e-13	0.284467	KM115583.1:6446-7846.path1
Aged_Young	muscle	3.11e-17	6.94e-13	0.277887	SMESG000054547
Aged_Young	muscle	3.8e-17	8.47e-13	0.304487	SMESG000015520
Aged_Young	muscle	5.17e-17	1.15e-12	0.253248	SMESG000020535
Aged_Young	muscle	5.74e-17	1.28e-12	0.330554	SMESG000009924
Aged_Young	muscle	2.25e-16	5.02e-12	0.283723	SMESG000000196
Aged_Young	muscle	3.13e-16	6.98e-12	0.348861	SMESG000061901
Aged_Young	muscle	3.14e-16	7.01e-12	0.316736	SMESG000075369
Aged_Young	muscle	4.64e-16	1.04e-11	0.28174	SMESG000001317
Aged_Young	muscle	4.74e-16	1.06e-11	0.326626	SMESG000052432
Aged_Young	muscle	4.84e-16	1.08e-11	0.392106	SMESG000014221
Aged_Young	muscle	5.16e-16	1.15e-11	0.267744	SMESG000022732
Aged_Young	muscle	9.58e-16	2.14e-11	0.261602	SMESG000063568
Aged_Young	muscle	9.59e-16	2.14e-11	0.297116	SMESG000003158
Aged_Young	muscle	1.24e-15	2.77e-11	0.268994	SMESG000076275
Aged_Young	muscle	1.34e-15	2.99e-11	0.309171	SMESG000025704
Aged_Young	muscle	1.36e-15	3.04e-11	0.315974	SMESG000069974
Aged_Young	muscle	1.99e-15	4.43e-11	0.254876	SMESG000068122
Aged_Young	muscle	3.87e-15	8.64e-11	-0.252397	SMESG000003087
Aged_Young	muscle	4.36e-15	9.74e-11	-0.480149	SMESG000078181
Aged_Young	muscle	5.99e-15	1.34e-10	0.251584	SMESG000002076
Aged_Young	muscle	1.38e-14	3.07e-10	0.250513	SMESG000066935
Aged_Young	muscle	2.18e-14	4.87e-10	0.300205	SMESG000038343
Aged_Young	muscle	2.42e-14	5.39e-10	0.257999	SMESG000073379
Aged_Young	muscle	2.56e-14	5.7e-10	0.250486	SMESG000058491
Aged_Young	muscle	3.4e-14	7.6e-10	0.268047	SMESG000080160
Aged_Young	muscle	3.76e-14	8.38e-10	0.305604	SMESG000056380
Aged_Young	muscle	4.35e-14	9.71e-10	0.539974	SMESG000005752
Aged_Young	muscle	4.49e-14	1e-09	0.317702	SMESG000042839
Aged_Young	muscle	5.03e-14	1.12e-09	0.310801	SMESG000005721
Aged_Young	muscle	5.47e-14	1.22e-09	0.385977	SMESG000078349
Aged_Young	muscle	7.04e-14	1.57e-09	0.389555	SMESG000027587
Aged_Young	muscle	1.06e-13	2.37e-09	0.307344	SMESG000022047
Aged_Young	muscle	1.78e-13	3.98e-09	0.38589	SMESG000000646
Aged_Young	muscle	2.26e-13	5.03e-09	0.262406	SMESG000048845
Aged_Young	muscle	2.89e-13	6.45e-09	0.286721	SMESG000007225
Aged_Young	muscle	3.18e-13	7.09e-09	0.260704	SMESG000004374
Aged_Young	muscle	3.39e-13	7.56e-09	0.304594	SMESG000014335
Aged_Young	muscle	3.77e-13	8.4e-09	0.264636	SMESG000014187
Aged_Young	muscle	3.9e-13	8.69e-09	0.257657	SMESG000016657
Aged_Young	muscle	4.63e-13	1.03e-08	0.250256	SMESG000021608
Aged_Young	muscle	5.75e-13	1.28e-08	0.293304	SMESG000032180
Aged_Young	muscle	1.22e-12	2.72e-08	0.290381	SMESG000035436
Aged_Young	muscle	1.37e-12	3.07e-08	0.254843	SMESG000009320
Aged_Young	muscle	1.78e-12	3.97e-08	0.27337	SMESG000014369
Aged_Young	muscle	4.33e-12	9.67e-08	0.368272	SMESG000035755
Aged_Young	muscle	5.15e-12	1.15e-07	-0.484872	SMESG000080771
Aged_Young	muscle	1.14e-11	2.54e-07	0.268193	SMESG000024114
Aged_Young	muscle	2.36e-11	5.28e-07	-0.390531	SMESG000037978
Aged_Young	muscle	2.99e-11	6.68e-07	-0.332092	SMESG000038461
Aged_Young	muscle	3.2e-11	7.15e-07	0.413179	SMESG000055605
Aged_Young	muscle	5e-11	1.12e-06	-0.421618	SMESG000007855
Aged_Young	muscle	1.48e-10	3.31e-06	0.308794	SMESG000005487
Aged_Young	muscle	2.57e-09	5.74e-05	-0.57388	SMESG000036216
Aged_Young	muscle	3.26e-09	7.28e-05	-0.546384	SMESG000068148
Aged_Young	muscle	4.06e-09	9.07e-05	-0.464009	SMESG000034017
Aged_Young	muscle	4.86e-09	0.000108392	0.369954	SMESG000017288
Aged_Young	muscle	4.27e-08	0.000952088	-0.470546	SMESG000067789
Aged_Young	muscle	1.78e-07	0.00397265	0.251375	SMESG000054821
Aged_Young	muscle	1.84e-07	0.0041048	-0.381589	SMESG000024822
Aged_Young	muscle	1.02e-06	0.0226996	0.324086	SMESG000043799
Aged_Young	muscle	1.1e-06	0.0245964	-0.363836	SMESG000036410
Aged_Young	secretory	4.18e-108	9.33e-104	-0.330407	SMESG000040790
Aged_Young	secretory	2.62e-27	5.84e-23	0.933951	transcript:SMEST006000001
Aged_Young	secretory	2.51e-24	5.6e-20	0.741197	SMESG000018333
Aged_Young	secretory	4.08e-23	9.11e-19	1.16685	SMESG000080290
Aged_Young	secretory	6.05e-21	1.35e-16	0.332487	SMESG000061164
Aged_Young	secretory	1.5e-20	3.36e-16	0.559253	SMESG000041069
Aged_Young	secretory	1.04e-17	2.33e-13	-0.330219	KM115583.1:12386-13222.path1
Aged_Young	secretory	2.38e-16	5.32e-12	0.457461	SMESG000023212
Aged_Young	secretory	6e-15	1.34e-10	0.291695	SMESG000040632
Aged_Young	secretory	6.81e-15	1.52e-10	0.580443	SMESG000040762
Aged_Young	secretory	4.35e-13	9.71e-09	-0.49176	SMESG000024822
Aged_Young	secretory	1.85e-12	4.12e-08	0.430091	SMESG000071531
Aged_Young	secretory	3.12e-12	6.97e-08	0.403123	SMESG000074998
Aged_Young	secretory	3.07e-10	6.86e-06	0.490999	SMESG000048024
Aged_Young	secretory	4.99e-10	1.11e-05	0.41877	SMESG000040290
Aged_Young	secretory	5.13e-10	1.14e-05	0.327136	SMESG000035681
Aged_Young	secretory	1.1e-09	2.45e-05	0.341173	SMESG000052687
Aged_Young	secretory	1.28e-09	2.86e-05	0.395301	SMESG000016663
Aged_Young	secretory	3.67e-09	8.19e-05	0.287108	SMESG000017166
Aged_Young	secretory	7.52e-09	0.000167949	0.345552	SMESG000037102
Aged_Young	secretory	7.61e-09	0.000169929	0.395367	SMESG000058745
Aged_Young	secretory	9.7e-09	0.000216397	0.438666	SMESG000056142
Aged_Young	secretory	1.55e-08	0.000346759	-0.54372	SMESG000001708
Aged_Young	secretory	1.56e-08	0.000347823	0.519073	SMESG000035098
Aged_Young	secretory	1.62e-08	0.000361769	0.347694	SMESG000045852
Aged_Young	secretory	1.66e-08	0.000369388	0.397988	SMESG000056587
Aged_Young	secretory	1.96e-08	0.000436737	0.284133	SMESG000004991
Aged_Young	secretory	2.34e-08	0.000523376	0.305295	SMESG000035929
Aged_Young	secretory	2.38e-08	0.000531345	0.31547	SMESG000027587
Aged_Young	secretory	2.83e-08	0.000630568	0.289741	SMESG000008925
Aged_Young	secretory	4.05e-08	0.00090413	0.308698	SMESG000077214
Aged_Young	secretory	5.95e-08	0.00132718	0.87059	SMESG000018141
Aged_Young	secretory	9.99e-08	0.00222977	1.14435	SMESG000061316
Aged_Young	secretory	1.17e-07	0.00261196	0.252745	SMESG000009232
Aged_Young	secretory	1.26e-07	0.00280727	0.287749	SMESG000023040
Aged_Young	secretory	1.53e-07	0.00340611	-0.363112	SMESG000078181
Aged_Young	secretory	1.9e-07	0.00423486	0.40717	SMESG000066540
Aged_Young	secretory	2.73e-07	0.00610225	0.330966	SMESG000059049
Aged_Young	secretory	4.48e-07	0.00999052	0.266829	SMESG000000674
Aged_Young	secretory	4.67e-07	0.0104316	0.279632	SMESG000028599
Aged_Young	secretory	6.07e-07	0.0135429	0.333836	SMESG000012954
Aged_Young	secretory	6.96e-07	0.0155403	0.313984	SMESG000071613
Aged_Young	secretory	7.61e-07	0.0169788	0.294895	SMESG000018845
Aged_Young	secretory	8.66e-07	0.0193376	0.307761	SMESG000072849
Aged_Young	secretory	9.2e-07	0.0205324	0.386102	SMESG000041594
Aged_Young	secretory	1.5e-06	0.0335653	0.346791	SMESG000048845
Aged_Young	secretory	1.7e-06	0.0379305	0.255115	SMESG000064169
Aged_Young	secretory	1.71e-06	0.038216	0.498585	SMESG000019717
Aged_Young	secretory	2.16e-06	0.0481221	0.263414	SMESG000040216
Aged_Young	secretory	2.19e-06	0.0489141	-0.258745	SMESG000056451
Aged_Young	protonephridia	9.75e-147	2.18e-142	-1.69128	SMESG000040790
Aged_Young	protonephridia	1.65e-99	3.68e-95	1.53892	transcript:SMEST006000001
Aged_Young	protonephridia	6.2e-42	1.38e-37	0.924927	SMESG000012954
Aged_Young	protonephridia	1.68e-40	3.74e-36	0.99961	SMESG000079952
Aged_Young	protonephridia	4.48e-33	1e-28	-0.586366	SMESG000055421
Aged_Young	protonephridia	3.3e-32	7.37e-28	-0.353566	SMESG000051672
Aged_Young	protonephridia	4.5e-27	1.01e-22	0.934411	SMESG000017229
Aged_Young	protonephridia	5.43e-27	1.21e-22	0.349176	SMESG000024558
Aged_Young	protonephridia	3.28e-26	7.32e-22	0.442293	SMESG000040762
Aged_Young	protonephridia	5.07e-26	1.13e-21	0.60259	SMESG000010914
Aged_Young	protonephridia	2.72e-25	6.07e-21	0.500847	SMESG000030132
Aged_Young	protonephridia	3.7e-25	8.25e-21	0.496964	SMESG000039783
Aged_Young	protonephridia	7.23e-25	1.61e-20	0.665574	SMESG000029752
Aged_Young	protonephridia	2.07e-24	4.61e-20	0.333056	SMESG000000540
Aged_Young	protonephridia	2.95e-24	6.57e-20	0.47608	SMESG000021608
Aged_Young	protonephridia	3.47e-23	7.74e-19	0.513353	SMESG000005138
Aged_Young	protonephridia	3.72e-23	8.3e-19	0.391054	SMESG000037103
Aged_Young	protonephridia	3.94e-23	8.79e-19	0.634162	SMESG000005489
Aged_Young	protonephridia	7.39e-23	1.65e-18	0.421434	SMESG000079740
Aged_Young	protonephridia	8.14e-23	1.82e-18	0.863284	SMESG000021642
Aged_Young	protonephridia	1.01e-22	2.25e-18	0.472676	SMESG000077382
Aged_Young	protonephridia	2.32e-22	5.19e-18	0.455181	SMESG000065344
Aged_Young	protonephridia	2.35e-22	5.24e-18	0.519137	SMESG000071531
Aged_Young	protonephridia	3.99e-22	8.9e-18	0.512506	SMESG000023248
Aged_Young	protonephridia	4.03e-22	9e-18	0.443814	SMESG000055720
Aged_Young	protonephridia	5.31e-22	1.19e-17	0.405528	SMESG000012408
Aged_Young	protonephridia	5.4e-22	1.2e-17	0.376771	SMESG000056057
Aged_Young	protonephridia	5.93e-22	1.32e-17	0.487835	SMESG000017174
Aged_Young	protonephridia	5.98e-22	1.34e-17	-0.353362	SMESG000051670
Aged_Young	protonephridia	6.52e-22	1.46e-17	0.493528	SMESG000004991
Aged_Young	protonephridia	8.1e-22	1.81e-17	0.395081	SMESG000070130
Aged_Young	protonephridia	8.58e-22	1.92e-17	0.467123	SMESG000040565
Aged_Young	protonephridia	9.97e-22	2.22e-17	0.521806	SMESG000018845
Aged_Young	protonephridia	1.75e-21	3.9e-17	0.397919	SMESG000024857
Aged_Young	protonephridia	2.08e-21	4.63e-17	0.307732	SMESG000041069
Aged_Young	protonephridia	2.4e-21	5.36e-17	0.609594	SMESG000051401
Aged_Young	protonephridia	2.73e-21	6.09e-17	0.331928	SMESG000035348
Aged_Young	protonephridia	3.56e-21	7.94e-17	0.666211	SMESG000042224
Aged_Young	protonephridia	4.03e-21	8.99e-17	0.33991	SMESG000019783
Aged_Young	protonephridia	4.87e-21	1.09e-16	0.610981	SMESG000078710
Aged_Young	protonephridia	5.94e-21	1.33e-16	0.435452	SMESG000025213
Aged_Young	protonephridia	6.4e-21	1.43e-16	0.560966	SMESG000013781
Aged_Young	protonephridia	8.66e-21	1.93e-16	0.428923	SMESG000033044
Aged_Young	protonephridia	9.25e-21	2.06e-16	0.396163	SMESG000040290
Aged_Young	protonephridia	1.23e-20	2.75e-16	0.349479	SMESG000060583
Aged_Young	protonephridia	1.69e-20	3.78e-16	0.828816	SMESG000025410
Aged_Young	protonephridia	1.88e-20	4.2e-16	0.415918	SMESG000076173
Aged_Young	protonephridia	2.33e-20	5.2e-16	0.437878	SMESG000065952
Aged_Young	protonephridia	2.79e-20	6.23e-16	0.409035	SMESG000080414
Aged_Young	protonephridia	4.16e-20	9.29e-16	0.253144	SMESG000052687
Aged_Young	protonephridia	4.74e-20	1.06e-15	0.608962	SMESG000027587
Aged_Young	protonephridia	5.77e-20	1.29e-15	0.541744	SMESG000014761
Aged_Young	protonephridia	6.53e-20	1.46e-15	0.477761	SMESG000061127
Aged_Young	protonephridia	7.14e-20	1.59e-15	0.422581	SMESG000059828
Aged_Young	protonephridia	7.38e-20	1.65e-15	0.417146	SMESG000018333
Aged_Young	protonephridia	9.57e-20	2.14e-15	0.411067	SMESG000081251
Aged_Young	protonephridia	1.13e-19	2.52e-15	0.31863	SMESG000063102
Aged_Young	protonephridia	2.47e-19	5.51e-15	0.419516	SMESG000002904
Aged_Young	protonephridia	2.82e-19	6.3e-15	0.469453	SMESG000020805
Aged_Young	protonephridia	2.94e-19	6.56e-15	0.367195	SMESG000006785
Aged_Young	protonephridia	2.95e-19	6.59e-15	0.382014	SMESG000061777
Aged_Young	protonephridia	3.11e-19	6.93e-15	0.338306	SMESG000005975
Aged_Young	protonephridia	3.64e-19	8.12e-15	0.444401	SMESG000020960
Aged_Young	protonephridia	4.92e-19	1.1e-14	0.370089	SMESG000065125
Aged_Young	protonephridia	5.25e-19	1.17e-14	0.329062	SMESG000069827
Aged_Young	protonephridia	5.65e-19	1.26e-14	1.01659	SMESG000078589
Aged_Young	protonephridia	7.05e-19	1.57e-14	0.446012	SMESG000001466
Aged_Young	protonephridia	7.26e-19	1.62e-14	0.311773	SMESG000043687
Aged_Young	protonephridia	8.09e-19	1.81e-14	-0.560395	SMESG000002628
Aged_Young	protonephridia	8.17e-19	1.82e-14	0.455476	SMESG000003328
Aged_Young	protonephridia	8.33e-19	1.86e-14	0.378981	SMESG000034043
Aged_Young	protonephridia	8.43e-19	1.88e-14	0.426392	SMESG000008592
Aged_Young	protonephridia	9.57e-19	2.14e-14	0.513018	SMESG000046821
Aged_Young	protonephridia	1.06e-18	2.38e-14	0.282935	SMESG000038145
Aged_Young	protonephridia	1.25e-18	2.78e-14	0.327261	SMESG000019732
Aged_Young	protonephridia	1.3e-18	2.89e-14	0.364661	SMESG000081864
Aged_Young	protonephridia	1.43e-18	3.19e-14	0.400274	SMESG000007295
Aged_Young	protonephridia	1.8e-18	4.01e-14	0.517253	SMESG000078146
Aged_Young	protonephridia	1.92e-18	4.28e-14	0.432904	SMESG000078349
Aged_Young	protonephridia	1.93e-18	4.31e-14	0.404149	SMESG000023541
Aged_Young	protonephridia	2.17e-18	4.85e-14	0.715632	SMESG000051762
Aged_Young	protonephridia	2.69e-18	6e-14	0.379159	SMESG000029143
Aged_Young	protonephridia	3.06e-18	6.83e-14	0.509903	SMESG000076159
Aged_Young	protonephridia	4.63e-18	1.03e-13	0.373506	SMESG000062420
Aged_Young	protonephridia	4.85e-18	1.08e-13	0.337515	SMESG000015778
Aged_Young	protonephridia	5.5e-18	1.23e-13	0.442685	SMESG000023005
Aged_Young	protonephridia	5.56e-18	1.24e-13	0.347116	SMESG000030828
Aged_Young	protonephridia	7.04e-18	1.57e-13	0.347344	SMESG000063769
Aged_Young	protonephridia	8.97e-18	2e-13	0.395229	SMESG000039123
Aged_Young	protonephridia	1.02e-17	2.27e-13	0.433985	SMESG000044157
Aged_Young	protonephridia	1.05e-17	2.34e-13	0.332174	SMESG000072524
Aged_Young	protonephridia	1.1e-17	2.45e-13	0.404262	SMESG000049878
Aged_Young	protonephridia	1.1e-17	2.46e-13	0.334933	SMESG000044247
Aged_Young	protonephridia	1.24e-17	2.77e-13	0.344504	SMESG000077160
Aged_Young	protonephridia	2.39e-17	5.34e-13	0.254735	SMESG000015282
Aged_Young	protonephridia	2.83e-17	6.31e-13	0.270186	SMESG000029126
Aged_Young	protonephridia	3.3e-17	7.36e-13	0.305946	SMESG000000175
Aged_Young	protonephridia	4.28e-17	9.54e-13	0.580795	SMESG000049512
Aged_Young	protonephridia	4.48e-17	1e-12	0.385997	SMESG000036495
Aged_Young	protonephridia	4.59e-17	1.02e-12	0.352238	SMESG000029240
Aged_Young	protonephridia	4.79e-17	1.07e-12	0.451288	SMESG000033540
Aged_Young	protonephridia	4.99e-17	1.11e-12	0.822532	SMESG000025545
Aged_Young	protonephridia	5.06e-17	1.13e-12	0.251675	SMESG000075857
Aged_Young	protonephridia	5.49e-17	1.23e-12	0.266885	SMESG000057312
Aged_Young	protonephridia	5.93e-17	1.32e-12	0.357634	SMESG000023197
Aged_Young	protonephridia	5.95e-17	1.33e-12	0.251399	SMESG000072019
Aged_Young	protonephridia	6.01e-17	1.34e-12	0.451446	SMESG000070557
Aged_Young	protonephridia	6.2e-17	1.38e-12	0.276006	SMESG000056252
Aged_Young	protonephridia	7.87e-17	1.76e-12	0.280098	SMESG000074861
Aged_Young	protonephridia	8.44e-17	1.88e-12	0.308189	SMESG000047670
Aged_Young	protonephridia	1.24e-16	2.77e-12	0.300677	SMESG000060705
Aged_Young	protonephridia	1.27e-16	2.83e-12	0.295651	SMESG000019746
Aged_Young	protonephridia	1.31e-16	2.92e-12	0.606657	SMESG000000893
Aged_Young	protonephridia	1.47e-16	3.29e-12	0.317221	SMESG000036249
Aged_Young	protonephridia	1.51e-16	3.38e-12	0.54554	SMESG000025888
Aged_Young	protonephridia	1.68e-16	3.75e-12	0.512164	SMESG000040102
Aged_Young	protonephridia	1.73e-16	3.86e-12	0.486405	SMESG000042839
Aged_Young	protonephridia	1.91e-16	4.27e-12	0.520764	SMESG000054563
Aged_Young	protonephridia	2e-16	4.46e-12	0.283434	SMESG000056595
Aged_Young	protonephridia	2.01e-16	4.48e-12	0.274109	SMESG000072849
Aged_Young	protonephridia	2.16e-16	4.82e-12	0.275767	SMESG000042350
Aged_Young	protonephridia	2.59e-16	5.78e-12	0.593031	SMESG000018297
Aged_Young	protonephridia	2.83e-16	6.32e-12	0.274409	SMESG000069411
Aged_Young	protonephridia	3.44e-16	7.68e-12	0.261027	SMESG000034246
Aged_Young	protonephridia	3.85e-16	8.6e-12	0.342097	SMESG000025222
Aged_Young	protonephridia	4.15e-16	9.25e-12	0.275343	SMESG000015698
Aged_Young	protonephridia	4.73e-16	1.06e-11	0.392657	SMESG000065264
Aged_Young	protonephridia	5.8e-16	1.3e-11	0.272229	SMESG000058491
Aged_Young	protonephridia	6.48e-16	1.45e-11	0.279668	SMESG000026827
Aged_Young	protonephridia	6.68e-16	1.49e-11	0.347295	SMESG000020773
Aged_Young	protonephridia	6.95e-16	1.55e-11	0.256119	SMESG000013752
Aged_Young	protonephridia	7.24e-16	1.62e-11	0.309906	SMESG000025214
Aged_Young	protonephridia	1.02e-15	2.27e-11	-0.287907	KM115583.1:11849-12325.path1
Aged_Young	protonephridia	1.16e-15	2.6e-11	0.284596	SMESG000016791
Aged_Young	protonephridia	1.25e-15	2.79e-11	0.291915	SMESG000034612
Aged_Young	protonephridia	1.32e-15	2.94e-11	0.321396	SMESG000047336
Aged_Young	protonephridia	1.78e-15	3.98e-11	0.352725	SMESG000002914
Aged_Young	protonephridia	1.98e-15	4.41e-11	0.291621	SMESG000064758
Aged_Young	protonephridia	2.01e-15	4.49e-11	0.275795	SMESG000067423
Aged_Young	protonephridia	2.14e-15	4.77e-11	0.260994	SMESG000045852
Aged_Young	protonephridia	2.45e-15	5.47e-11	0.261389	SMESG000018461
Aged_Young	protonephridia	2.53e-15	5.65e-11	0.461686	SMESG000024348
Aged_Young	protonephridia	2.71e-15	6.04e-11	0.282634	SMESG000048877
Aged_Young	protonephridia	3.09e-15	6.89e-11	0.318426	SMESG000037110
Aged_Young	protonephridia	3.21e-15	7.17e-11	0.558988	SMESG000034055
Aged_Young	protonephridia	3.23e-15	7.21e-11	0.35671	SMESG000070056
Aged_Young	protonephridia	3.48e-15	7.76e-11	0.576919	SMESG000005493
Aged_Young	protonephridia	3.66e-15	8.17e-11	-0.621898	SMESG000056451
Aged_Young	protonephridia	3.76e-15	8.39e-11	0.278839	SMESG000013908
Aged_Young	protonephridia	4.22e-15	9.43e-11	0.399231	SMESG000026729
Aged_Young	protonephridia	5.36e-15	1.2e-10	0.340894	SMESG000061103
Aged_Young	protonephridia	6.03e-15	1.35e-10	0.375208	SMESG000058668
Aged_Young	protonephridia	6.59e-15	1.47e-10	0.401623	SMESG000027224
Aged_Young	protonephridia	6.74e-15	1.5e-10	0.347698	SMESG000000171
Aged_Young	protonephridia	7.31e-15	1.63e-10	0.326678	SMESG000003969
Aged_Young	protonephridia	7.72e-15	1.72e-10	-0.289084	KM115583.1:14420-14743.path1
Aged_Young	protonephridia	8.56e-15	1.91e-10	0.369966	SMESG000002154
Aged_Young	protonephridia	1.14e-14	2.54e-10	0.360753	SMESG000007460
Aged_Young	protonephridia	1.15e-14	2.57e-10	0.497332	SMESG000016977
Aged_Young	protonephridia	1.29e-14	2.88e-10	0.429123	SMESG000020949
Aged_Young	protonephridia	1.37e-14	3.06e-10	0.321272	SMESG000012303
Aged_Young	protonephridia	1.52e-14	3.4e-10	0.263184	SMESG000040594
Aged_Young	protonephridia	1.66e-14	3.7e-10	0.304963	SMESG000036637
Aged_Young	protonephridia	1.72e-14	3.85e-10	0.331058	SMESG000042736
Aged_Young	protonephridia	1.75e-14	3.9e-10	0.320234	SMESG000008082
Aged_Young	protonephridia	1.82e-14	4.07e-10	0.354285	SMESG000024545
Aged_Young	protonephridia	2.24e-14	5.01e-10	0.335201	SMESG000028931
Aged_Young	protonephridia	2.54e-14	5.67e-10	0.387736	SMESG000024740
Aged_Young	protonephridia	2.62e-14	5.85e-10	0.278635	SMESG000035564
Aged_Young	protonephridia	2.72e-14	6.07e-10	0.406947	SMESG000075481
Aged_Young	protonephridia	2.88e-14	6.42e-10	0.343976	SMESG000025078
Aged_Young	protonephridia	3e-14	6.7e-10	0.304557	SMESG000048830
Aged_Young	protonephridia	3.07e-14	6.86e-10	0.279901	SMESG000005194
Aged_Young	protonephridia	3.61e-14	8.05e-10	0.275382	SMESG000010007
Aged_Young	protonephridia	3.68e-14	8.21e-10	0.278835	SMESG000009484
Aged_Young	protonephridia	3.89e-14	8.67e-10	0.265789	SMESG000025534
Aged_Young	protonephridia	4.45e-14	9.93e-10	0.286604	SMESG000079688
Aged_Young	protonephridia	4.61e-14	1.03e-09	0.261155	SMESG000031464
Aged_Young	protonephridia	5.79e-14	1.29e-09	0.784417	SMESG000030694
Aged_Young	protonephridia	6.26e-14	1.4e-09	0.427794	SMESG000056889
Aged_Young	protonephridia	6.54e-14	1.46e-09	0.312194	SMESG000016436
Aged_Young	protonephridia	6.78e-14	1.51e-09	0.296959	SMESG000080526
Aged_Young	protonephridia	7.05e-14	1.57e-09	0.266071	SMESG000073751
Aged_Young	protonephridia	7.44e-14	1.66e-09	0.366491	SMESG000030927
Aged_Young	protonephridia	7.48e-14	1.67e-09	0.262715	SMESG000077643
Aged_Young	protonephridia	8.17e-14	1.82e-09	0.261474	SMESG000040758
Aged_Young	protonephridia	8.72e-14	1.95e-09	0.261838	SMESG000006536
Aged_Young	protonephridia	8.76e-14	1.95e-09	0.277599	SMESG000042798
Aged_Young	protonephridia	1.06e-13	2.36e-09	0.303903	SMESG000005123
Aged_Young	protonephridia	1.06e-13	2.36e-09	0.395416	SMESG000064621
Aged_Young	protonephridia	1.06e-13	2.37e-09	0.452156	SMESG000003831
Aged_Young	protonephridia	1.09e-13	2.44e-09	0.307105	SMESG000003977
Aged_Young	protonephridia	1.11e-13	2.47e-09	0.33323	SMESG000055172
Aged_Young	protonephridia	1.41e-13	3.14e-09	0.447277	SMESG000002830
Aged_Young	protonephridia	1.6e-13	3.57e-09	0.266189	SMESG000007277
Aged_Young	protonephridia	1.6e-13	3.57e-09	0.394325	SMESG000030162
Aged_Young	protonephridia	1.79e-13	3.99e-09	0.288418	SMESG000005289
Aged_Young	protonephridia	1.79e-13	4e-09	0.513614	SMESG000016835
Aged_Young	protonephridia	2.2e-13	4.92e-09	0.268798	SMESG000025433
Aged_Young	protonephridia	2.24e-13	4.99e-09	0.27425	SMESG000037132
Aged_Young	protonephridia	2.53e-13	5.66e-09	0.273966	SMESG000077304
Aged_Young	protonephridia	3.21e-13	7.17e-09	0.256658	SMESG000073334
Aged_Young	protonephridia	3.33e-13	7.42e-09	0.545872	SMESG000064593
Aged_Young	protonephridia	4.03e-13	9.01e-09	0.261855	SMESG000033729
Aged_Young	protonephridia	4.39e-13	9.79e-09	0.30014	SMESG000007248
Aged_Young	protonephridia	4.71e-13	1.05e-08	0.285217	SMESG000000577
Aged_Young	protonephridia	4.73e-13	1.06e-08	0.274087	SMESG000048176
Aged_Young	protonephridia	6.01e-13	1.34e-08	0.319897	SMESG000008925
Aged_Young	protonephridia	6.63e-13	1.48e-08	0.397544	SMESG000063568
Aged_Young	protonephridia	6.71e-13	1.5e-08	0.317567	SMESG000068491
Aged_Young	protonephridia	6.87e-13	1.53e-08	0.38617	SMESG000023006
Aged_Young	protonephridia	7.79e-13	1.74e-08	0.351673	SMESG000055640
Aged_Young	protonephridia	8.75e-13	1.95e-08	0.251399	SMESG000001555
Aged_Young	protonephridia	9.77e-13	2.18e-08	0.288709	SMESG000002723
Aged_Young	protonephridia	9.92e-13	2.21e-08	0.265736	SMESG000079482
Aged_Young	protonephridia	1.06e-12	2.37e-08	0.331511	SMESG000008737
Aged_Young	protonephridia	1.21e-12	2.71e-08	0.311697	SMESG000060657
Aged_Young	protonephridia	1.31e-12	2.93e-08	0.260326	SMESG000057909
Aged_Young	protonephridia	1.35e-12	3.01e-08	0.30285	SMESG000017675
Aged_Young	protonephridia	1.37e-12	3.05e-08	0.299432	SMESG000001053
Aged_Young	protonephridia	1.49e-12	3.32e-08	0.287091	SMESG000077214
Aged_Young	protonephridia	1.7e-12	3.78e-08	0.345915	SMESG000007775
Aged_Young	protonephridia	1.72e-12	3.83e-08	0.256568	SMESG000077210
Aged_Young	protonephridia	1.73e-12	3.86e-08	0.254659	SMESG000064169
Aged_Young	protonephridia	1.86e-12	4.15e-08	0.335067	SMESG000055743
Aged_Young	protonephridia	2.08e-12	4.64e-08	0.25912	SMESG000035031
Aged_Young	protonephridia	2.12e-12	4.73e-08	0.257143	SMESG000009941
Aged_Young	protonephridia	2.35e-12	5.25e-08	0.257241	SMESG000017950
Aged_Young	protonephridia	2.84e-12	6.34e-08	0.284144	SMESG000014472
Aged_Young	protonephridia	3.84e-12	8.57e-08	-0.25445	KM115583.1:12386-13222.path1
Aged_Young	protonephridia	3.85e-12	8.6e-08	0.284918	SMESG000027800
Aged_Young	protonephridia	3.95e-12	8.81e-08	0.302001	SMESG000019318
Aged_Young	protonephridia	4.01e-12	8.95e-08	0.257738	SMESG000004726
Aged_Young	protonephridia	4.69e-12	1.05e-07	0.437154	SMESG000012304
Aged_Young	protonephridia	4.89e-12	1.09e-07	0.258754	SMESG000033397
Aged_Young	protonephridia	5.05e-12	1.13e-07	0.260379	SMESG000008658
Aged_Young	protonephridia	5.29e-12	1.18e-07	0.355854	SMESG000041937
Aged_Young	protonephridia	5.58e-12	1.25e-07	0.336938	SMESG000020952
Aged_Young	protonephridia	5.63e-12	1.26e-07	0.253322	SMESG000015520
Aged_Young	protonephridia	5.71e-12	1.27e-07	0.254889	SMESG000039310
Aged_Young	protonephridia	5.96e-12	1.33e-07	0.254853	SMESG000055346
Aged_Young	protonephridia	7.7e-12	1.72e-07	0.259373	SMESG000000133
Aged_Young	protonephridia	7.98e-12	1.78e-07	0.367388	SMESG000015927
Aged_Young	protonephridia	9.25e-12	2.06e-07	0.516432	SMESG000038913
Aged_Young	protonephridia	9.8e-12	2.19e-07	0.314666	SMESG000054993
Aged_Young	protonephridia	1.15e-11	2.56e-07	0.257738	SMESG000030431
Aged_Young	protonephridia	1.64e-11	3.66e-07	0.268352	SMESG000048804
Aged_Young	protonephridia	1.73e-11	3.86e-07	0.273046	SMESG000027829
Aged_Young	protonephridia	2.35e-11	5.25e-07	0.459826	SMESG000055982
Aged_Young	protonephridia	2.51e-11	5.61e-07	0.53234	SMESG000062904
Aged_Young	protonephridia	2.96e-11	6.61e-07	0.250774	SMESG000081436
Aged_Young	protonephridia	3.43e-11	7.64e-07	0.393281	SMESG000039907
Aged_Young	protonephridia	4.43e-11	9.89e-07	0.324981	SMESG000033851
Aged_Young	protonephridia	4.51e-11	1.01e-06	0.267357	SMESG000024796
Aged_Young	protonephridia	4.71e-11	1.05e-06	0.256561	SMESG000061089
Aged_Young	protonephridia	5.94e-11	1.33e-06	0.294564	SMESG000017912
Aged_Young	protonephridia	8.84e-11	1.97e-06	0.321135	SMESG000020764
Aged_Young	protonephridia	1.3e-10	2.91e-06	0.468156	SMESG000066020
Aged_Young	protonephridia	1.37e-10	3.05e-06	0.250313	SMESG000031603
Aged_Young	protonephridia	1.8e-10	4.03e-06	0.279545	SMESG000033327
Aged_Young	protonephridia	1.85e-10	4.12e-06	0.2745	SMESG000074719
Aged_Young	protonephridia	3.06e-10	6.83e-06	0.320038	SMESG000078697
Aged_Young	protonephridia	4.41e-10	9.84e-06	0.351357	SMESG000016978
Aged_Young	protonephridia	4.69e-10	1.05e-05	0.421978	SMESG000025157
Aged_Young	protonephridia	9.95e-10	2.22e-05	0.330097	SMESG000069691
Aged_Young	protonephridia	1.17e-09	2.62e-05	0.266621	SMESG000044586
Aged_Young	protonephridia	1.54e-09	3.44e-05	0.30196	SMESG000030373
Aged_Young	protonephridia	1.56e-09	3.48e-05	0.432824	SMESG000023086
Aged_Young	protonephridia	2.35e-09	5.24e-05	0.253791	SMESG000024438
Aged_Young	protonephridia	2.69e-09	5.99e-05	-0.369325	SMESG000069765
Aged_Young	protonephridia	2.73e-09	6.1e-05	-0.431399	SMESG000003087
Aged_Young	protonephridia	3.1e-09	6.92e-05	0.442556	SMESG000062012
Aged_Young	protonephridia	5.69e-09	0.000127044	0.378951	SMESG000056318
Aged_Young	protonephridia	8.61e-09	0.000192265	0.307698	SMESG000018450
Aged_Young	protonephridia	9.8e-09	0.000218669	-0.729483	SMESG000037978
Aged_Young	protonephridia	1.37e-08	0.000306385	0.264325	SMESG000050880
Aged_Young	protonephridia	1.85e-08	0.000413712	-0.667077	SMESG000004901
Aged_Young	protonephridia	2.89e-08	0.000645914	0.297721	SMESG000070741
Aged_Young	protonephridia	3.07e-08	0.000684702	-0.608867	SMESG000006859
Aged_Young	protonephridia	3.2e-08	0.000713788	0.272264	SMESG000023067
Aged_Young	protonephridia	3.33e-08	0.000742457	0.261137	SMESG000009320
Aged_Young	protonephridia	7.17e-08	0.00160126	0.325178	SMESG000016410
Aged_Young	protonephridia	1.25e-07	0.00278975	0.509283	SMESG000022272
Aged_Young	protonephridia	1.74e-07	0.00388324	0.438915	SMESG000022726
Aged_Young	protonephridia	3.4e-07	0.00758055	0.286689	SMESG000017044
Aged_Young	protonephridia	4.21e-07	0.00939736	0.329605	SMESG000005487
Aged_Young	protonephridia	1.09e-06	0.0242173	0.342799	SMESG000072084
Aged_Young	neoblast	5.21e-257	1.16e-252	-2.25509	SMESG000040790
Aged_Young	neoblast	5.99e-122	1.34e-117	0.977329	transcript:SMEST006000001
Aged_Young	neoblast	7.39e-112	1.65e-107	0.276484	SMESG000061164
Aged_Young	neoblast	3.44e-108	7.67e-104	0.767694	SMESG000071531
Aged_Young	neoblast	1.17e-107	2.62e-103	-0.381036	KM115583.1:12386-13222.path1
Aged_Young	neoblast	1.35e-103	3.02e-99	0.955153	SMESG000047886
Aged_Young	neoblast	2.42e-102	5.4e-98	0.448318	SMESG000024348
Aged_Young	neoblast	1.57e-96	3.51e-92	-0.348039	KM115583.1:14420-14743.path1
Aged_Young	neoblast	1.23e-87	2.74e-83	-0.273187	KM115583.1:4471-5619.path1
Aged_Young	neoblast	3.34e-87	7.47e-83	0.663338	SMESG000016973
Aged_Young	neoblast	4.05e-76	9.04e-72	0.260569	SMESG000040632
Aged_Young	neoblast	8.81e-75	1.97e-70	0.652756	SMESG000043324
Aged_Young	neoblast	7.57e-74	1.69e-69	-0.28958	KM115583.1:10588-11376.path1
Aged_Young	neoblast	2.15e-72	4.79e-68	0.640522	SMESG000031140
Aged_Young	neoblast	8.12e-72	1.81e-67	0.494356	SMESG000018333
Aged_Young	neoblast	1.41e-69	3.15e-65	0.633478	SMESG000027587
Aged_Young	neoblast	4.68e-67	1.04e-62	0.632808	SMESG000012954
Aged_Young	neoblast	1.41e-64	3.14e-60	-0.312695	KM115583.1:11849-12325.path1
Aged_Young	neoblast	1.44e-62	3.21e-58	0.641385	SMESG000022407
Aged_Young	neoblast	9.15e-60	2.04e-55	-0.446606	SMESG000078181
Aged_Young	neoblast	6.18e-59	1.38e-54	0.558043	SMESG000066540
Aged_Young	neoblast	1.77e-58	3.96e-54	0.566037	SMESG000003911
Aged_Young	neoblast	3.96e-58	8.83e-54	0.464452	SMESG000044135
Aged_Young	neoblast	4.49e-55	1e-50	0.273902	SMESG000007869
Aged_Young	neoblast	2.29e-54	5.1e-50	0.460949	SMESG000018435
Aged_Young	neoblast	3.9e-53	8.71e-49	0.498705	SMESG000071459
Aged_Young	neoblast	2.58e-49	5.75e-45	0.392775	SMESG000003633
Aged_Young	neoblast	3.97e-49	8.85e-45	0.429733	SMESG000047115
Aged_Young	neoblast	2.31e-48	5.16e-44	0.4974	SMESG000023870
Aged_Young	neoblast	2.39e-48	5.34e-44	0.452932	SMESG000075212
Aged_Young	neoblast	2.41e-47	5.37e-43	0.36426	SMESG000047324
Aged_Young	neoblast	8.11e-47	1.81e-42	0.472866	SMESG000047416
Aged_Young	neoblast	1.46e-46	3.26e-42	0.410992	SMESG000032004
Aged_Young	neoblast	4.21e-46	9.4e-42	0.414182	SMESG000041069
Aged_Young	neoblast	6.82e-45	1.52e-40	0.463618	SMESG000054393
Aged_Young	neoblast	9.77e-45	2.18e-40	0.356208	SMESG000063148
Aged_Young	neoblast	2.08e-44	4.64e-40	0.404432	SMESG000003543
Aged_Young	neoblast	3.96e-44	8.84e-40	0.369644	SMESG000004055
Aged_Young	neoblast	4.08e-44	9.11e-40	0.476965	SMESG000046742
Aged_Young	neoblast	5.76e-44	1.28e-39	0.369362	SMESG000025194
Aged_Young	neoblast	9.88e-44	2.21e-39	-0.659453	SMESG000055421
Aged_Young	neoblast	1.02e-43	2.28e-39	0.421439	SMESG000060624
Aged_Young	neoblast	3.48e-43	7.77e-39	0.275834	SMESG000074545
Aged_Young	neoblast	3.19e-42	7.13e-38	0.377357	SMESG000000133
Aged_Young	neoblast	1.02e-41	2.27e-37	0.436317	SMESG000033535
Aged_Young	neoblast	1.15e-41	2.56e-37	0.331083	SMESG000011875
Aged_Young	neoblast	4.24e-41	9.47e-37	0.329771	SMESG000075125
Aged_Young	neoblast	4.69e-41	1.05e-36	0.384851	SMESG000002045
Aged_Young	neoblast	2.76e-40	6.17e-36	0.433205	SMESG000004991
Aged_Young	neoblast	3.31e-40	7.39e-36	0.36527	SMESG000022399
Aged_Young	neoblast	5.07e-40	1.13e-35	0.426663	SMESG000014076
Aged_Young	neoblast	5.46e-40	1.22e-35	0.429319	SMESG000070179
Aged_Young	neoblast	6.86e-40	1.53e-35	0.256104	SMESG000048830
Aged_Young	neoblast	9.67e-40	2.16e-35	0.319488	SMESG000078501
Aged_Young	neoblast	3.36e-39	7.49e-35	0.300029	SMESG000038705
Aged_Young	neoblast	3.42e-39	7.64e-35	0.323246	SMESG000000571
Aged_Young	neoblast	4.79e-39	1.07e-34	0.388432	SMESG000057424
Aged_Young	neoblast	5.62e-39	1.26e-34	0.357509	SMESG000079254
Aged_Young	neoblast	1.71e-38	3.82e-34	0.307603	SMESG000029917
Aged_Young	neoblast	9e-38	2.01e-33	0.306464	SMESG000048173
Aged_Young	neoblast	1.04e-37	2.32e-33	0.304247	SMESG000040762
Aged_Young	neoblast	1.14e-37	2.54e-33	0.391206	SMESG000026847
Aged_Young	neoblast	1.3e-37	2.89e-33	0.275213	SMESG000065706
Aged_Young	neoblast	1.51e-37	3.36e-33	0.361269	SMESG000037593
Aged_Young	neoblast	1.53e-37	3.41e-33	0.317061	SMESG000052687
Aged_Young	neoblast	1.83e-37	4.07e-33	0.382748	SMESG000046671
Aged_Young	neoblast	4.94e-37	1.1e-32	0.343838	SMESG000039690
Aged_Young	neoblast	5.23e-37	1.17e-32	0.327649	SMESG000067451
Aged_Young	neoblast	9.65e-37	2.15e-32	0.392663	SMESG000022665
Aged_Young	neoblast	1.74e-36	3.88e-32	0.419332	SMESG000000757
Aged_Young	neoblast	2.01e-36	4.5e-32	0.281579	SMESG000016669
Aged_Young	neoblast	2.08e-36	4.65e-32	0.303705	SMESG000015774
Aged_Young	neoblast	3.17e-36	7.07e-32	0.358105	SMESG000036649
Aged_Young	neoblast	1.02e-35	2.27e-31	0.322797	SMESG000023655
Aged_Young	neoblast	1.04e-35	2.31e-31	0.338816	SMESG000050605
Aged_Young	neoblast	1.33e-35	2.97e-31	0.327321	SMESG000045255
Aged_Young	neoblast	1.4e-35	3.13e-31	0.316702	SMESG000071880
Aged_Young	neoblast	2.48e-35	5.55e-31	0.326869	SMESG000013634
Aged_Young	neoblast	2.87e-35	6.41e-31	0.320408	SMESG000077440
Aged_Young	neoblast	3.94e-35	8.79e-31	0.296332	SMESG000037133
Aged_Young	neoblast	4.93e-35	1.1e-30	0.314175	SMESG000010171
Aged_Young	neoblast	8.68e-35	1.94e-30	0.426753	SMESG000072466
Aged_Young	neoblast	1.38e-34	3.09e-30	0.280689	SMESG000068428
Aged_Young	neoblast	1.63e-34	3.65e-30	0.526056	SMESG000003085
Aged_Young	neoblast	1.89e-34	4.22e-30	-0.269295	SMESG000051670
Aged_Young	neoblast	2.56e-34	5.72e-30	0.3422	SMESG000017290
Aged_Young	neoblast	2.76e-34	6.16e-30	0.288377	SMESG000044397
Aged_Young	neoblast	4.07e-34	9.08e-30	0.299966	SMESG000011657
Aged_Young	neoblast	4.15e-34	9.27e-30	0.284178	SMESG000053883
Aged_Young	neoblast	5.3e-34	1.18e-29	0.327807	SMESG000036743
Aged_Young	neoblast	5.92e-34	1.32e-29	0.305596	SMESG000005384
Aged_Young	neoblast	1.09e-33	2.44e-29	0.334234	SMESG000047956
Aged_Young	neoblast	1.12e-33	2.5e-29	0.386973	SMESG000011773
Aged_Young	neoblast	1.28e-33	2.85e-29	0.272987	SMESG000063624
Aged_Young	neoblast	1.79e-33	4e-29	0.250535	SMESG000015102
Aged_Young	neoblast	3.12e-33	6.96e-29	0.303271	SMESG000059945
Aged_Young	neoblast	3.52e-33	7.85e-29	0.322922	SMESG000079687
Aged_Young	neoblast	4.19e-33	9.35e-29	0.266545	SMESG000060148
Aged_Young	neoblast	4.65e-33	1.04e-28	0.362664	SMESG000067087
Aged_Young	neoblast	1.31e-32	2.92e-28	0.348537	SMESG000069839
Aged_Young	neoblast	1.4e-32	3.14e-28	0.375689	SMESG000005506
Aged_Young	neoblast	1.93e-32	4.31e-28	0.307628	SMESG000071436
Aged_Young	neoblast	3.13e-32	6.99e-28	0.271698	SMESG000052862
Aged_Young	neoblast	6.36e-32	1.42e-27	0.286521	SMESG000018845
Aged_Young	neoblast	6.74e-32	1.5e-27	0.260551	SMESG000038394
Aged_Young	neoblast	7.41e-32	1.65e-27	0.267599	SMESG000010838
Aged_Young	neoblast	1.22e-31	2.71e-27	0.273203	SMESG000038342
Aged_Young	neoblast	4.14e-31	9.24e-27	0.252502	SMESG000036432
Aged_Young	neoblast	4.28e-31	9.56e-27	0.30337	SMESG000047653
Aged_Young	neoblast	4.47e-31	9.97e-27	0.255021	SMESG000060010
Aged_Young	neoblast	4.72e-31	1.05e-26	0.333408	SMESG000049749
Aged_Young	neoblast	5.88e-31	1.31e-26	0.290053	SMESG000032128
Aged_Young	neoblast	8.34e-31	1.86e-26	0.50777	SMESG000018217
Aged_Young	neoblast	8.64e-31	1.93e-26	0.293069	SMESG000024857
Aged_Young	neoblast	8.73e-31	1.95e-26	0.33571	SMESG000011833
Aged_Young	neoblast	9.71e-31	2.17e-26	0.35586	SMESG000044888
Aged_Young	neoblast	1.74e-30	3.89e-26	0.330964	SMESG000026664
Aged_Young	neoblast	2.24e-30	5e-26	0.254537	SMESG000037557
Aged_Young	neoblast	2.34e-30	5.23e-26	0.270024	SMESG000075116
Aged_Young	neoblast	4.04e-30	9.01e-26	0.285334	SMESG000074998
Aged_Young	neoblast	8.26e-30	1.84e-25	0.353944	SMESG000036134
Aged_Young	neoblast	1.64e-29	3.67e-25	0.256056	SMESG000077880
Aged_Young	neoblast	1.65e-29	3.68e-25	-0.585387	SMESG000002628
Aged_Young	neoblast	1.72e-29	3.83e-25	0.282454	SMESG000002829
Aged_Young	neoblast	3.14e-29	7.01e-25	0.307219	SMESG000042583
Aged_Young	neoblast	3.85e-29	8.59e-25	0.254859	SMESG000011932
Aged_Young	neoblast	5.57e-29	1.24e-24	0.360823	SMESG000048024
Aged_Young	neoblast	8.23e-29	1.84e-24	0.418712	SMESG000081921
Aged_Young	neoblast	8.91e-29	1.99e-24	0.255845	SMESG000019717
Aged_Young	neoblast	1.44e-28	3.22e-24	0.405222	SMESG000070650
Aged_Young	neoblast	1.53e-28	3.41e-24	0.291824	SMESG000051958
Aged_Young	neoblast	2.57e-28	5.74e-24	0.25946	SMESG000001051
Aged_Young	neoblast	2.62e-28	5.85e-24	0.276103	SMESG000076677
Aged_Young	neoblast	2.81e-28	6.27e-24	0.358396	SMESG000054475
Aged_Young	neoblast	2.87e-28	6.41e-24	0.254172	SMESG000067198
Aged_Young	neoblast	1.03e-27	2.3e-23	0.265821	SMESG000074907
Aged_Young	neoblast	1.09e-27	2.42e-23	0.328857	SMESG000026827
Aged_Young	neoblast	1.09e-27	2.44e-23	0.263138	SMESG000054674
Aged_Young	neoblast	1.37e-27	3.05e-23	0.253843	SMESG000078710
Aged_Young	neoblast	2.13e-27	4.77e-23	0.374434	SMESG000005216
Aged_Young	neoblast	2.15e-27	4.79e-23	0.340791	SMESG000008925
Aged_Young	neoblast	5.84e-27	1.3e-22	0.282026	SMESG000030815
Aged_Young	neoblast	6.51e-27	1.45e-22	0.456133	SMESG000066814
Aged_Young	neoblast	7.05e-27	1.57e-22	0.255041	SMESG000077214
Aged_Young	neoblast	9.27e-27	2.07e-22	0.268294	SMESG000054557
Aged_Young	neoblast	1.18e-26	2.63e-22	0.26196	SMESG000017333
Aged_Young	neoblast	1.38e-26	3.07e-22	0.288462	SMESG000078308
Aged_Young	neoblast	1.38e-26	3.07e-22	0.288208	SMESG000048033
Aged_Young	neoblast	1.56e-26	3.48e-22	0.251568	SMESG000061662
Aged_Young	neoblast	1.8e-26	4.01e-22	0.291404	SMESG000010238
Aged_Young	neoblast	2.02e-26	4.51e-22	0.313877	SMESG000001435
Aged_Young	neoblast	2.37e-26	5.3e-22	0.272268	SMESG000017099
Aged_Young	neoblast	2.5e-26	5.59e-22	0.28656	SMESG000052688
Aged_Young	neoblast	3.04e-26	6.78e-22	0.281469	SMESG000016936
Aged_Young	neoblast	4.37e-26	9.74e-22	0.288321	SMESG000019651
Aged_Young	neoblast	4.5e-26	1e-21	0.254432	SMESG000050569
Aged_Young	neoblast	5.59e-26	1.25e-21	-0.648551	SMESG000049722
Aged_Young	neoblast	7.61e-26	1.7e-21	0.292946	SMESG000049844
Aged_Young	neoblast	1.04e-25	2.33e-21	0.283858	SMESG000052758
Aged_Young	neoblast	1.1e-25	2.45e-21	0.251132	SMESG000066903
Aged_Young	neoblast	1.56e-25	3.49e-21	0.25442	SMESG000009948
Aged_Young	neoblast	3.77e-25	8.42e-21	0.275336	SMESG000079482
Aged_Young	neoblast	3.9e-25	8.71e-21	0.285581	SMESG000023639
Aged_Young	neoblast	6.55e-25	1.46e-20	-0.611833	SMESG000056451
Aged_Young	neoblast	1.08e-24	2.4e-20	0.26863	SMESG000056595
Aged_Young	neoblast	1.1e-24	2.45e-20	0.26849	SMESG000014087
Aged_Young	neoblast	1.37e-24	3.06e-20	0.274445	SMESG000009232
Aged_Young	neoblast	2.78e-24	6.2e-20	0.27466	SMESG000037102
Aged_Young	neoblast	1.17e-23	2.6e-19	0.250727	SMESG000004147
Aged_Young	neoblast	3.46e-23	7.73e-19	0.269349	SMESG000049876
Aged_Young	neoblast	4.8e-23	1.07e-18	0.277308	SMESG000014714
Aged_Young	neoblast	5.86e-23	1.31e-18	-1.01758	SMESG000035518
Aged_Young	neoblast	8.86e-23	1.98e-18	0.260241	SMESG000059828
Aged_Young	neoblast	4.37e-22	9.75e-18	0.269164	SMESG000035929
Aged_Young	neoblast	4.52e-22	1.01e-17	0.252281	SMESG000023212
Aged_Young	neoblast	5.11e-22	1.14e-17	0.257076	SMESG000039926
Aged_Young	neoblast	8e-22	1.79e-17	-0.381842	SMESG000023147
Aged_Young	neoblast	3.38e-21	7.55e-17	0.270438	SMESG000017018
Aged_Young	neoblast	6.14e-21	1.37e-16	0.392137	SMESG000079514
Aged_Young	neoblast	1.32e-20	2.94e-16	-0.365474	SMESG000062699
Aged_Young	neoblast	3.77e-20	8.41e-16	0.453077	SMESG000033048
Aged_Young	neoblast	6.5e-20	1.45e-15	0.279114	SMESG000000674
Aged_Young	neoblast	1.21e-19	2.71e-15	0.345569	SMESG000024613
Aged_Young	neoblast	1.22e-19	2.73e-15	0.262481	SMESG000059049
Aged_Young	neoblast	1.04e-18	2.32e-14	0.273707	SMESG000076236
Aged_Young	neoblast	9.57e-18	2.14e-13	-0.405833	SMESG000075635
Aged_Young	neoblast	1.53e-17	3.42e-13	-0.286106	KM115583.1:3070-4119.path1
Aged_Young	neoblast	9.4e-17	2.1e-12	0.311462	SMESG000037556
Aged_Young	neoblast	4.23e-16	9.44e-12	0.263907	SMESG000005721
Aged_Young	neoblast	4.25e-16	9.49e-12	-0.418208	SMESG000041107
Aged_Young	neoblast	9.35e-13	2.09e-08	0.298944	SMESG000022275
Aged_Young	neoblast	1.18e-12	2.63e-08	-0.315318	SMESG000045558
Aged_Young	neoblast	1.7e-12	3.8e-08	-0.7285	SMESG000006859
Aged_Young	neoblast	8e-12	1.79e-07	-0.626682	SMESG000004901
Aged_Young	neoblast	3.89e-11	8.69e-07	-0.265883	SMESG000036410
Aged_Young	neoblast	1.36e-10	3.04e-06	-0.372592	SMESG000003087
Aged_Young	neoblast	2.45e-09	5.46e-05	-0.573079	SMESG000079650
Aged_Young	neoblast	1.23e-07	0.00275584	-0.254655	SMESG000034350
Aged_Young	neoblast	2.04e-07	0.00454936	-0.617389	SMESG000003089
Aged_Young	neoblast	5.7e-07	0.0127107	-0.309382	SMESG000007684
Aged_Young	neoblast	8.49e-07	0.0189465	-0.259949	SMESG000074013
Aged_Young	neoblast	1.12e-06	0.0249174	-0.285159	SMESG000026865
Aged_Young	neoblast	1.5e-06	0.0335333	-0.273823	SMESG000078668
Aged_Reg	intestine	3.64e-140	8.13e-136	-1.22155	SMESG000040790
Aged_Reg	intestine	2.37e-130	5.29e-126	-1.96796	SMESG000022121
Aged_Reg	intestine	9.38e-124	2.09e-119	0.624576	SMESG000051672
Aged_Reg	intestine	1.15e-122	2.57e-118	-0.962561	SMESG000060017
Aged_Reg	intestine	8.54e-121	1.91e-116	-1.57287	SMESG000021340
Aged_Reg	intestine	6.02e-113	1.34e-108	-0.546395	SMESG000056451
Aged_Reg	intestine	3.23e-108	7.22e-104	-1.39079	SMESG000047416
Aged_Reg	intestine	3.76e-108	8.4e-104	-1.64746	SMESG000014755
Aged_Reg	intestine	1.33e-106	2.96e-102	0.766357	SMESG000051670
Aged_Reg	intestine	1.32e-103	2.95e-99	-0.501791	SMESG000055421
Aged_Reg	intestine	4.31e-102	9.63e-98	0.817385	SMESG000025889
Aged_Reg	intestine	2.36e-101	5.27e-97	0.687745	SMESG000073127
Aged_Reg	intestine	2.76e-100	6.17e-96	0.440813	SMESG000032189
Aged_Reg	intestine	5.79e-100	1.29e-95	0.628604	SMESG000075481
Aged_Reg	intestine	1.83e-98	4.09e-94	0.708627	SMESG000037949
Aged_Reg	intestine	1.99e-97	4.45e-93	0.49276	SMESG000047644
Aged_Reg	intestine	1.23e-96	2.74e-92	1.25221	SMESG000032522
Aged_Reg	intestine	4.26e-96	9.5e-92	-1.02226	SMESG000038481
Aged_Reg	intestine	5.06e-96	1.13e-91	-0.992764	SMESG000007855
Aged_Reg	intestine	1.51e-95	3.37e-91	-1.01917	SMESG000011919
Aged_Reg	intestine	1.14e-93	2.55e-89	-1.9985	SMESG000030621
Aged_Reg	intestine	5.06e-92	1.13e-87	-1.2428	SMESG000004364
Aged_Reg	intestine	6.59e-92	1.47e-87	0.609361	SMESG000016436
Aged_Reg	intestine	4.15e-89	9.26e-85	-2.11086	SMESG000000283
Aged_Reg	intestine	9.52e-89	2.12e-84	-1.71192	SMESG000069670
Aged_Reg	intestine	2.33e-88	5.21e-84	-1.08455	SMESG000074268
Aged_Reg	intestine	4.57e-86	1.02e-81	0.485263	SMESG000059283
Aged_Reg	intestine	5.19e-86	1.16e-81	-1.02103	SMESG000024565
Aged_Reg	intestine	1.07e-85	2.39e-81	-1.26761	SMESG000053412
Aged_Reg	intestine	1.75e-85	3.9e-81	1.18802	SMESG000035878
Aged_Reg	intestine	1.25e-84	2.8e-80	-0.902318	SMESG000004938
Aged_Reg	intestine	1.03e-83	2.3e-79	-0.459755	SMESG000050880
Aged_Reg	intestine	1.73e-83	3.87e-79	1.75179	SMESG000062723
Aged_Reg	intestine	6.32e-81	1.41e-76	-1.88609	SMESG000061401
Aged_Reg	intestine	1.04e-80	2.32e-76	0.612843	SMESG000076939
Aged_Reg	intestine	3.9e-80	8.7e-76	-1.52338	SMESG000003948
Aged_Reg	intestine	1.09e-79	2.44e-75	-1.44788	SMESG000057810
Aged_Reg	intestine	4.33e-79	9.67e-75	-1.2279	SMESG000010485
Aged_Reg	intestine	1.9e-77	4.25e-73	-1.25767	SMESG000013576
Aged_Reg	intestine	1.62e-76	3.61e-72	0.614762	SMESG000055903
Aged_Reg	intestine	1.66e-75	3.71e-71	-1.04159	SMESG000070834
Aged_Reg	intestine	5.96e-75	1.33e-70	-1.47851	SMESG000069673
Aged_Reg	intestine	2.55e-74	5.68e-70	0.676877	SMESG000057816
Aged_Reg	intestine	3.86e-74	8.61e-70	-1.60652	SMESG000024811
Aged_Reg	intestine	3.31e-73	7.38e-69	-1.72348	SMESG000017135
Aged_Reg	intestine	9.4e-72	2.1e-67	-1.23411	SMESG000058678
Aged_Reg	intestine	1.31e-71	2.93e-67	0.802718	SMESG000078545
Aged_Reg	intestine	3.92e-71	8.74e-67	-1.30654	SMESG000026061
Aged_Reg	intestine	8.59e-71	1.92e-66	-1.08482	SMESG000024845
Aged_Reg	intestine	1.75e-70	3.91e-66	-1.62838	SMESG000016936
Aged_Reg	intestine	3.33e-70	7.42e-66	-1.80313	SMESG000074035
Aged_Reg	intestine	1.28e-69	2.86e-65	0.773913	SMESG000023842
Aged_Reg	intestine	1.45e-69	3.24e-65	-1.31875	SMESG000079090
Aged_Reg	intestine	7.28e-69	1.63e-64	-1.3059	SMESG000010368
Aged_Reg	intestine	9.87e-68	2.2e-63	-1.41214	SMESG000080906
Aged_Reg	intestine	1.01e-67	2.24e-63	-0.783165	SMESG000066444
Aged_Reg	intestine	1.23e-67	2.74e-63	-1.5673	SMESG000069667
Aged_Reg	intestine	3.03e-66	6.75e-62	-1.33411	SMESG000057239
Aged_Reg	intestine	6.68e-66	1.49e-61	0.752993	SMESG000071344
Aged_Reg	intestine	2.74e-65	6.11e-61	-0.754482	SMESG000003859
Aged_Reg	intestine	4.9e-65	1.09e-60	0.371405	SMESG000062420
Aged_Reg	intestine	6.16e-65	1.37e-60	-1.61813	SMESG000016973
Aged_Reg	intestine	1.46e-64	3.26e-60	0.765054	SMESG000023649
Aged_Reg	intestine	1.9e-64	4.24e-60	-0.822899	SMESG000067789
Aged_Reg	intestine	3.12e-64	6.96e-60	-0.805621	SMESG000081058
Aged_Reg	intestine	4.67e-64	1.04e-59	-1.12143	SMESG000078148
Aged_Reg	intestine	2.61e-63	5.82e-59	0.505926	SMESG000012107
Aged_Reg	intestine	3.02e-63	6.75e-59	0.647837	SMESG000015244
Aged_Reg	intestine	1.66e-62	3.7e-58	-1.14691	SMESG000071607
Aged_Reg	intestine	2.29e-62	5.12e-58	-1.11882	SMESG000036216
Aged_Reg	intestine	2.96e-62	6.61e-58	0.406626	SMESG000058745
Aged_Reg	intestine	4.53e-62	1.01e-57	-1.56617	SMESG000024843
Aged_Reg	intestine	4.6e-62	1.03e-57	-0.717463	SMESG000019977
Aged_Reg	intestine	1.59e-61	3.55e-57	1.00798	SMESG000051516
Aged_Reg	intestine	3.38e-61	7.54e-57	0.642858	SMESG000062403
Aged_Reg	intestine	7.28e-61	1.62e-56	-0.658924	SMESG000070665
Aged_Reg	intestine	1.42e-60	3.17e-56	-1.26466	SMESG000003184
Aged_Reg	intestine	2.27e-59	5.06e-55	-1.44854	SMESG000079579
Aged_Reg	intestine	3.86e-59	8.62e-55	0.570983	SMESG000052432
Aged_Reg	intestine	4.19e-59	9.36e-55	0.621386	SMESG000018556
Aged_Reg	intestine	4.4e-59	9.82e-55	0.292419	SMESG000040632
Aged_Reg	intestine	5.75e-59	1.28e-54	-1.49532	SMESG000069640
Aged_Reg	intestine	3.98e-58	8.89e-54	-1.32526	SMESG000057519
Aged_Reg	intestine	6.91e-58	1.54e-53	-1.5981	SMESG000075775
Aged_Reg	intestine	1.06e-57	2.36e-53	-1.54165	SMESG000061394
Aged_Reg	intestine	1.28e-57	2.87e-53	-1.24153	SMESG000076347
Aged_Reg	intestine	1.79e-57	4e-53	-1.0399	SMESG000005947
Aged_Reg	intestine	2.89e-57	6.44e-53	-1.47204	SMESG000041066
Aged_Reg	intestine	3.06e-57	6.82e-53	-1.58852	SMESG000031125
Aged_Reg	intestine	8.94e-57	2e-52	1.28311	SMESG000025410
Aged_Reg	intestine	1.39e-56	3.11e-52	-1.27577	SMESG000025197
Aged_Reg	intestine	2.13e-56	4.76e-52	-1.31815	SMESG000077752
Aged_Reg	intestine	2.32e-56	5.17e-52	-1.03333	SMESG000054312
Aged_Reg	intestine	3.98e-56	8.89e-52	-0.974459	SMESG000078236
Aged_Reg	intestine	6.36e-56	1.42e-51	-0.996476	SMESG000000860
Aged_Reg	intestine	1.28e-55	2.86e-51	-1.50603	SMESG000069681
Aged_Reg	intestine	2.36e-55	5.26e-51	0.630631	SMESG000071533
Aged_Reg	intestine	5.21e-55	1.16e-50	-0.875534	SMESG000051188
Aged_Reg	intestine	1.19e-54	2.66e-50	-1.58165	SMESG000004900
Aged_Reg	intestine	1.59e-54	3.54e-50	-1.00941	SMESG000041146
Aged_Reg	intestine	2.18e-54	4.86e-50	0.727833	SMESG000000175
Aged_Reg	intestine	2.9e-54	6.46e-50	-0.815368	SMESG000031683
Aged_Reg	intestine	3.27e-54	7.31e-50	-0.866444	SMESG000068827
Aged_Reg	intestine	6.88e-54	1.54e-49	-1.41581	SMESG000076885
Aged_Reg	intestine	7.79e-54	1.74e-49	-1.44603	SMESG000003172
Aged_Reg	intestine	1.02e-53	2.28e-49	-1.07078	SMESG000067135
Aged_Reg	intestine	4.87e-53	1.09e-48	-0.921374	SMESG000018818
Aged_Reg	intestine	4.86e-52	1.08e-47	-0.666021	SMESG000068743
Aged_Reg	intestine	5.89e-52	1.31e-47	0.965874	SMESG000046412
Aged_Reg	intestine	1.14e-51	2.54e-47	-1.26314	SMESG000018996
Aged_Reg	intestine	1.3e-51	2.91e-47	-1.20569	SMESG000033021
Aged_Reg	intestine	2.5e-51	5.58e-47	-1.23483	SMESG000042842
Aged_Reg	intestine	3.36e-51	7.51e-47	-1.75799	SMESG000060548
Aged_Reg	intestine	1.08e-50	2.4e-46	-1.33779	SMESG000025206
Aged_Reg	intestine	2.44e-50	5.45e-46	-1.25692	SMESG000026055
Aged_Reg	intestine	3.34e-50	7.46e-46	0.48212	SMESG000023212
Aged_Reg	intestine	4.12e-50	9.19e-46	-1.53566	SMESG000058947
Aged_Reg	intestine	6.41e-50	1.43e-45	0.874655	SMESG000045656
Aged_Reg	intestine	7.82e-50	1.74e-45	-1.1349	SMESG000077129
Aged_Reg	intestine	8.51e-50	1.9e-45	-1.19153	SMESG000023639
Aged_Reg	intestine	8.7e-50	1.94e-45	-0.994611	SMESG000063428
Aged_Reg	intestine	1.09e-49	2.44e-45	-1.46293	SMESG000017490
Aged_Reg	intestine	1.15e-49	2.57e-45	0.691163	SMESG000068628
Aged_Reg	intestine	4.77e-49	1.07e-44	-1.08512	SMESG000013169
Aged_Reg	intestine	1.11e-48	2.47e-44	-0.991823	SMESG000033730
Aged_Reg	intestine	1.73e-48	3.86e-44	-0.953264	SMESG000004977
Aged_Reg	intestine	1.74e-48	3.88e-44	1.02247	SMESG000040823
Aged_Reg	intestine	5.48e-48	1.22e-43	-1.14431	SMESG000029310
Aged_Reg	intestine	1.33e-47	2.97e-43	-1.12045	SMESG000033370
Aged_Reg	intestine	1.62e-47	3.61e-43	-1.16643	SMESG000033788
Aged_Reg	intestine	1.69e-47	3.78e-43	-0.847702	SMESG000067771
Aged_Reg	intestine	1.9e-47	4.25e-43	0.91003	SMESG000052600
Aged_Reg	intestine	5.12e-47	1.14e-42	-0.941074	SMESG000029655
Aged_Reg	intestine	5.18e-47	1.16e-42	-0.833377	SMESG000073369
Aged_Reg	intestine	8.27e-47	1.85e-42	-1.55607	SMESG000078899
[truncated: 4,974 more rows]
