# Supplementary material for: Regeneration leads to global tissue rejuvenation in aging sexual planarians
Source: Nat Aging. 2025 Apr 3;5(5):780–98. doi: 10.1038/s43587-025-00847-9 (PMC12092299; doi:10.1038/s43587-025-00847-9)
Supplement: Supplementary file 11 — Significantly enriched GO terms among PAGs in each tissue. Two-sided chi-squared test (when all expected frequencies are greater than 5) or Fisher’s exact test was performed. P value was adjusted with Benjamini–Hochberg correction. Adjusted P value < 0.05. [file 43587_2025_847_MOESM11_ESM.xlsx]

## Sheet: Supplementary Table 7
Significant enriched GO terms among PAGs in each tissue. Two-sided Chi-square test (when all expected frequencies are greater than 5) or Fisher’s exact test was performed, and p-value was adjusted with Benjamini-Hochberg correction. Adjusted p-value < 0.05.
GO_ID	GO_Term	GO_Class	Pvalue	AdjustedPv	x1	x2	n	N	EnrichDirect	GOlevl	GeneID	tissue	direction		statistical test
GO:0005775	vacuolar lumen	CC	1.4059e-15	1.47838e-11	37	1921	117	20101	Over	5	SMEST025209001,SMEST042839001,SMEST029882001,SMEST079650001,SMEST074424001,SMEST032321001,SMEST060403001,SMEST029164001,SMEST065015001,SMEST052792001,SMEST079660001,SMEST060415001,SMEST012051001,SMEST072548001,SMEST005054001,SMEST037355001,SMEST074506001,SMEST035344001,SMEST074196001,SMEST037203001,SMEST051672001,SMEST002628001,SMEST077197001,SMEST042333001,SMEST022746001,SMEST051670001,SMEST0589…	cathepsin	up		two-sided Chi-square test (when all expected frequencies are greater than 5) or Fisher’s exact test, p-value adjusted with Benjamini-Hochberg correction
GO:0042582	azurophil granule	CC	3.69656e-15	1.47838e-11	36	1868	117	20101	Over	5	SMEST025209001,SMEST042839001,SMEST078273001,SMEST029882001,SMEST079650001,SMEST074424001,SMEST032321001,SMEST024961001,SMEST014290001,SMEST020341001,SMEST060403001,SMEST029164001,SMEST079660001,SMEST060415001,SMEST072548001,SMEST058633001,SMEST005054001,SMEST025677001,SMEST037355001,SMEST074196001,SMEST037203001,SMEST051672001,SMEST002628001,SMEST077197001,SMEST042333001,SMEST022746001,SMEST0516…	cathepsin	up
GO:0005766	primary lysosome	CC	3.69656e-15	1.47838e-11	36	1868	117	20101	Over	7	SMEST025209001,SMEST042839001,SMEST078273001,SMEST029882001,SMEST079650001,SMEST074424001,SMEST032321001,SMEST024961001,SMEST014290001,SMEST020341001,SMEST060403001,SMEST029164001,SMEST079660001,SMEST060415001,SMEST072548001,SMEST058633001,SMEST005054001,SMEST025677001,SMEST037355001,SMEST074196001,SMEST037203001,SMEST051672001,SMEST002628001,SMEST077197001,SMEST042333001,SMEST022746001,SMEST0516…	cathepsin	up
GO:0035578	azurophil granule lumen	CC	4.36131e-12	1.30818e-08	26	1265	117	20101	Over	6	SMEST025209001,SMEST042839001,SMEST029882001,SMEST079650001,SMEST074424001,SMEST032321001,SMEST060403001,SMEST029164001,SMEST079660001,SMEST060415001,SMEST072548001,SMEST037355001,SMEST037203001,SMEST051672001,SMEST002628001,SMEST077197001,SMEST022746001,SMEST051670001,SMEST048843001,SMEST048912001,SMEST049723001,SMEST048413001,SMEST049716001,SMEST034294001,SMEST077202001,SMEST037149001	cathepsin	up
GO:0002003	angiotensin maturation	BP	6.57076e-12	1.57672e-08	11	93	117	20101	Over	5	SMEST025209001,SMEST048042001,SMEST065015001,SMEST035344001,SMEST068141001,SMEST077197001,SMEST049723001,SMEST048413001,SMEST049716001,SMEST034294001,SMEST077202001	cathepsin	up
GO:0002002	regulation of angiotensin levels in blood	BP	2.04793e-11	4.09518e-08	11	103	117	20101	Over	5	SMEST025209001,SMEST048042001,SMEST065015001,SMEST035344001,SMEST068141001,SMEST077197001,SMEST049723001,SMEST048413001,SMEST049716001,SMEST034294001,SMEST077202001	cathepsin	up
GO:0070820	tertiary granule	CC	6.35436e-11	1.08914e-07	27	1435	117	20101	Over	5	SMEST025209001,SMEST047739001,SMEST078273001,SMEST074424001,SMEST024961001,SMEST014290001,SMEST020341001,SMEST073127001,SMEST065015001,SMEST052792001,SMEST058633001,SMEST005054001,SMEST038704001,SMEST025677001,SMEST044136001,SMEST035344001,SMEST068141001,SMEST077197001,SMEST048843001,SMEST043679001,SMEST068628001,SMEST049723001,SMEST048413001,SMEST069202001,SMEST049716001,SMEST034294001,SMEST0772…	cathepsin	up
GO:0004177	aminopeptidase activity	MF	2.80713e-10	4.21e-07	12	168	117	20101	Over	7	SMEST025209001,SMEST074424001,SMEST065015001,SMEST077197001,SMEST048843001,SMEST049723001,SMEST048413001,SMEST069202001,SMEST049716001,SMEST034294001,SMEST077202001,SMEST037599001	cathepsin	up
GO:0004180	carboxypeptidase activity	MF	4.25938e-10	5.43212e-07	11	136	117	20101	Over	7	SMEST074424001,SMEST048042001,SMEST029164001,SMEST077197001,SMEST048843001,SMEST049723001,SMEST048413001,SMEST049716001,SMEST034294001,SMEST077202001,SMEST037599001	cathepsin	up
GO:0008239	dipeptidyl-peptidase activity	MF	4.52752e-10	5.43212e-07	8	50	117	20101	Over	8	SMEST074424001,SMEST077197001,SMEST048843001,SMEST049723001,SMEST048413001,SMEST049716001,SMEST034294001,SMEST077202001	cathepsin	up
GO:0005764	lysosome	CC	5.61676e-10	6.12636e-07	60	5193	117	20101	Over	6	SMEST025209001,SMEST042839001,SMEST038559001,SMEST017192001,SMEST078273001,SMEST029882001,SMEST079650001,SMEST074424001,SMEST046103001,SMEST063458001,SMEST032321001,SMEST024961001,SMEST062685001,SMEST014290001,SMEST020341001,SMEST062944001,SMEST060403001,SMEST029164001,SMEST065015001,SMEST052792001,SMEST079660001,SMEST060415001,SMEST000175001,SMEST046092001,SMEST012051001,SMEST072548001,SMEST0586…	cathepsin	up
GO:0020020	food vacuole	CC	8.7148e-10	8.71335e-07	6	19	117	20101	Over	8	SMEST035344001,SMEST077197001,SMEST028157001,SMEST048413001,SMEST034294001,SMEST077202001	cathepsin	up
GO:0034774	secretory granule lumen	CC	9.86124e-10	9.10116e-07	39	2733	117	20101	Over	5	SMEST067583001,SMEST025209001,SMEST042839001,SMEST047739001,SMEST078273001,SMEST029882001,SMEST079650001,SMEST074424001,SMEST032321001,SMEST024961001,SMEST014290001,SMEST060403001,SMEST068371001,SMEST073127001,SMEST029164001,SMEST052792001,SMEST079660001,SMEST060415001,SMEST000175001,SMEST072548001,SMEST038704001,SMEST037355001,SMEST035344001,SMEST037203001,SMEST051672001,SMEST002628001,SMEST0771…	cathepsin	up
GO:0060205	cytoplasmic vesicle lumen	CC	1.26716e-09	1.08596e-06	39	2749	117	20101	Over	5	SMEST067583001,SMEST025209001,SMEST042839001,SMEST047739001,SMEST078273001,SMEST029882001,SMEST079650001,SMEST074424001,SMEST032321001,SMEST024961001,SMEST014290001,SMEST060403001,SMEST068371001,SMEST073127001,SMEST029164001,SMEST052792001,SMEST079660001,SMEST060415001,SMEST000175001,SMEST072548001,SMEST038704001,SMEST037355001,SMEST035344001,SMEST037203001,SMEST051672001,SMEST002628001,SMEST0771…	cathepsin	up
GO:0005773	vacuole	CC	1.51175e-09	1.20919e-06	75	7399	117	20101	Over	4	SMEST025209001,SMEST024875001,SMEST042839001,SMEST038559001,SMEST017192001,SMEST047739001,SMEST078273001,SMEST029882001,SMEST016829001,SMEST079650001,SMEST045852001,SMEST074424001,SMEST046103001,SMEST063458001,SMEST032321001,SMEST024961001,SMEST062685001,SMEST014290001,SMEST020341001,SMEST062944001,SMEST048042001,SMEST060403001,SMEST068371001,SMEST029164001,SMEST065015001,SMEST052792001,SMEST0007…	cathepsin	up
GO:0031983	vesicle lumen	CC	1.98005e-09	1.41377e-06	39	2778	117	20101	Over	5	SMEST067583001,SMEST025209001,SMEST042839001,SMEST047739001,SMEST078273001,SMEST029882001,SMEST079650001,SMEST074424001,SMEST032321001,SMEST024961001,SMEST014290001,SMEST060403001,SMEST068371001,SMEST073127001,SMEST029164001,SMEST052792001,SMEST079660001,SMEST060415001,SMEST000175001,SMEST072548001,SMEST038704001,SMEST037355001,SMEST035344001,SMEST037203001,SMEST051672001,SMEST002628001,SMEST0771…	cathepsin	up
GO:0008238	exopeptidase activity	MF	2.00317e-09	1.41377e-06	15	351	117	20101	Over	6	SMEST025209001,SMEST074424001,SMEST048042001,SMEST029164001,SMEST065015001,SMEST035344001,SMEST077197001,SMEST048843001,SMEST049723001,SMEST048413001,SMEST069202001,SMEST049716001,SMEST034294001,SMEST077202001,SMEST037599001	cathepsin	up
GO:0097486	multivesicular body lumen	CC	2.48934e-09	1.65929e-06	7	39	117	20101	Over	7	SMEST035344001,SMEST077197001,SMEST049723001,SMEST048413001,SMEST049716001,SMEST034294001,SMEST077202001	cathepsin	up
GO:0043202	lysosomal lumen	CC	3.91628e-09	2.47302e-06	19	629	117	20101	Over	6	SMEST029164001,SMEST052792001,SMEST012051001,SMEST005054001,SMEST037355001,SMEST035344001,SMEST074196001,SMEST077197001,SMEST042333001,SMEST022746001,SMEST058915001,SMEST007797001,SMEST022762001,SMEST048912001,SMEST049723001,SMEST048413001,SMEST049716001,SMEST034294001,SMEST077202001	cathepsin	up
GO:0042599	lamellar body	CC	4.35731e-09	2.61395e-06	14	315	117	20101	Over	5	SMEST025209001,SMEST078273001,SMEST024961001,SMEST014290001,SMEST058633001,SMEST025677001,SMEST035344001,SMEST077197001,SMEST053698001,SMEST049723001,SMEST048413001,SMEST049716001,SMEST034294001,SMEST077202001	cathepsin	up
GO:0097208	alveolar lamellar body	CC	5.51449e-09	3.15061e-06	12	218	117	20101	Over	6	SMEST078273001,SMEST024961001,SMEST014290001,SMEST058633001,SMEST025677001,SMEST035344001,SMEST077197001,SMEST049723001,SMEST048413001,SMEST049716001,SMEST034294001,SMEST077202001	cathepsin	up
GO:0016471	vacuolar proton-transporting V-type ATPase complex	CC	7.15357e-09	3.9013e-06	6	26	117	20101	Over	6	SMEST063458001,SMEST044136001,SMEST022877001,SMEST068141001,SMEST028157001,SMEST068628001	cathepsin	up
GO:0033176	proton-transporting V-type ATPase complex	CC	9.15395e-09	4.77518e-06	6	27	117	20101	Over	5	SMEST063458001,SMEST044136001,SMEST022877001,SMEST068141001,SMEST028157001,SMEST068628001	cathepsin	up
GO:0000325	plant-type vacuole	CC	1.38576e-08	6.92762e-06	38	2801	117	20101	Over	5	SMEST024875001,SMEST042839001,SMEST047739001,SMEST078273001,SMEST016829001,SMEST079650001,SMEST045852001,SMEST024961001,SMEST014290001,SMEST062944001,SMEST029164001,SMEST000703001,SMEST035843001,SMEST079660001,SMEST052600001,SMEST000175001,SMEST044136001,SMEST037355001,SMEST022877001,SMEST074506001,SMEST035344001,SMEST043190001,SMEST051672001,SMEST005418001,SMEST077197001,SMEST051670001,SMEST0624…	cathepsin	up
GO:0042737	drug catabolic process	BP	2.03814e-08	9.78142e-06	19	961	117	20101	Over	5	SMEST025209001,SMEST046453001,SMEST024875001,SMEST009254001,SMEST016829001,SMEST046103001,SMEST035843001,SMEST046092001,SMEST024353001,SMEST037355001,SMEST074506001,SMEST077197001,SMEST060612001,SMEST041460001,SMEST049723001,SMEST048413001,SMEST049716001,SMEST034294001,SMEST077202001	cathepsin	up
GO:0060309	elastin catabolic process	BP	6.40876e-08	2.9574e-05	8	92	117	20101	Over	7	SMEST025209001,SMEST077197001,SMEST049723001,SMEST048413001,SMEST069202001,SMEST049716001,SMEST034294001,SMEST077202001	cathepsin	up
GO:0042470	melanosome	CC	6.75042e-08	2.99969e-05	22	1265	117	20101	Over	6	SMEST042839001,SMEST078273001,SMEST063458001,SMEST024961001,SMEST014290001,SMEST020341001,SMEST062944001,SMEST058633001,SMEST005054001,SMEST025677001,SMEST044136001,SMEST022877001,SMEST035344001,SMEST005418001,SMEST077197001,SMEST062420001,SMEST049723001,SMEST048413001,SMEST069202001,SMEST049716001,SMEST034294001,SMEST077202001	cathepsin	up
GO:0030141	secretory granule	CC	7.63254e-08	3.24091e-05	61	5866	117	20101	Over	4	SMEST067583001,SMEST025209001,SMEST042839001,SMEST038559001,SMEST047739001,SMEST078273001,SMEST029882001,SMEST016829001,SMEST079650001,SMEST074424001,SMEST032321001,SMEST024961001,SMEST014290001,SMEST020341001,SMEST062944001,SMEST048042001,SMEST060403001,SMEST068371001,SMEST073127001,SMEST029164001,SMEST065015001,SMEST052792001,SMEST009754001,SMEST079660001,SMEST060415001,SMEST000175001,SMEST0120…	cathepsin	up
GO:0030108	HLA-A specific activating MHC class I receptor activity	MF	8.10363e-08	3.24091e-05	6	38	117	20101	Over	7	SMEST077197001,SMEST049723001,SMEST048413001,SMEST049716001,SMEST034294001,SMEST077202001	cathepsin	up
GO:0032397	activating MHC class I receptor activity	MF	8.10363e-08	3.24091e-05	6	38	117	20101	Over	6	SMEST077197001,SMEST049723001,SMEST048413001,SMEST049716001,SMEST034294001,SMEST077202001	cathepsin	up
GO:0031639	plasminogen activation	BP	8.685e-08	3.34489e-05	11	226	117	20101	Over	8	SMEST025209001,SMEST042839001,SMEST048042001,SMEST068371001,SMEST077197001,SMEST053698001,SMEST049723001,SMEST048413001,SMEST049716001,SMEST034294001,SMEST077202001	cathepsin	up
GO:0048770	pigment granule	CC	8.9212e-08	3.34489e-05	22	1277	117	20101	Over	5	SMEST042839001,SMEST078273001,SMEST063458001,SMEST024961001,SMEST014290001,SMEST020341001,SMEST062944001,SMEST058633001,SMEST005054001,SMEST025677001,SMEST044136001,SMEST022877001,SMEST035344001,SMEST005418001,SMEST077197001,SMEST062420001,SMEST049723001,SMEST048413001,SMEST069202001,SMEST049716001,SMEST034294001,SMEST077202001	cathepsin	up
GO:0010282	senescence-associated vacuole	CC	9.53176e-08	3.46552e-05	6	39	117	20101	Over	6	SMEST077197001,SMEST049723001,SMEST048413001,SMEST049716001,SMEST034294001,SMEST077202001	cathepsin	up
GO:0031225	anchored component of membrane	CC	1.09559e-07	3.82594e-05	22	1286	117	20101	Over	4	SMEST025209001,SMEST078273001,SMEST024961001,SMEST014290001,SMEST062944001,SMEST048042001,SMEST029164001,SMEST065015001,SMEST052792001,SMEST035344001,SMEST074196001,SMEST037203001,SMEST077197001,SMEST043679001,SMEST070256001,SMEST049723001,SMEST048413001,SMEST069202001,SMEST049716001,SMEST034294001,SMEST077202001,SMEST037149001	cathepsin	up
GO:0042718	yolk granule	CC	1.11608e-07	3.82594e-05	6	40	117	20101	Over	3	SMEST077197001,SMEST049723001,SMEST048413001,SMEST049716001,SMEST034294001,SMEST077202001	cathepsin	up
GO:0016807	cysteine-type carboxypeptidase activity	MF	1.30123e-07	4.10848e-05	6	41	117	20101	Over	8	SMEST077197001,SMEST049723001,SMEST048413001,SMEST049716001,SMEST034294001,SMEST077202001	cathepsin	up
GO:0036021	endolysosome lumen	CC	1.30123e-07	4.10848e-05	6	41	117	20101	Over	6	SMEST077197001,SMEST049723001,SMEST048413001,SMEST049716001,SMEST034294001,SMEST077202001	cathepsin	up
GO:0070004	cysteine-type exopeptidase activity	MF	1.30123e-07	4.10848e-05	6	41	117	20101	Over	7	SMEST077197001,SMEST049723001,SMEST048413001,SMEST049716001,SMEST034294001,SMEST077202001	cathepsin	up
GO:0007039	protein catabolic process in the vacuole	BP	1.33938e-07	4.12048e-05	12	291	117	20101	Over	7	SMEST029882001,SMEST074424001,SMEST020341001,SMEST048042001,SMEST029164001,SMEST012051001,SMEST025677001,SMEST044136001,SMEST002628001,SMEST042333001,SMEST042736001,SMEST048843001	cathepsin	up
GO:0010755	regulation of plasminogen activation	BP	1.66938e-07	4.87636e-05	10	190	117	20101	Over	8	SMEST025209001,SMEST042839001,SMEST048042001,SMEST077197001,SMEST053698001,SMEST049723001,SMEST048413001,SMEST049716001,SMEST034294001,SMEST077202001	cathepsin	up
GO:0048388	endosomal lumen acidification	BP	1.67225e-07	4.87636e-05	7	70	117	20101	Over	7	SMEST063458001,SMEST024961001,SMEST044136001,SMEST022877001,SMEST068141001,SMEST028157001,SMEST068628001	cathepsin	up
GO:0080187	floral organ senescence	BP	1.74765e-07	4.87636e-05	6	43	117	20101	Over	4	SMEST077197001,SMEST049723001,SMEST048413001,SMEST049716001,SMEST034294001,SMEST077202001	cathepsin	up
GO:0032393	MHC class I receptor activity	MF	1.74765e-07	4.87636e-05	6	43	117	20101	Over	5	SMEST077197001,SMEST049723001,SMEST048413001,SMEST049716001,SMEST034294001,SMEST077202001	cathepsin	up
GO:0031089	platelet dense granule lumen	CC	2.03534e-07	5.50179e-05	7	72	117	20101	Over	6	SMEST077197001,SMEST053698001,SMEST049723001,SMEST048413001,SMEST049716001,SMEST034294001,SMEST077202001	cathepsin	up
GO:0032010	phagolysosome	CC	2.06352e-07	5.50179e-05	13	364	117	20101	Over	7	SMEST072548001,SMEST058633001,SMEST025677001,SMEST035344001,SMEST051672001,SMEST077197001,SMEST051670001,SMEST028157001,SMEST049723001,SMEST048413001,SMEST049716001,SMEST034294001,SMEST077202001	cathepsin	up
GO:0009735	response to cytokinin	BP	2.30233e-07	6.00508e-05	12	306	117	20101	Over	5	SMEST046103001,SMEST036533001,SMEST035843001,SMEST046092001,SMEST051672001,SMEST077197001,SMEST051670001,SMEST049723001,SMEST048413001,SMEST049716001,SMEST034294001,SMEST077202001	cathepsin	up
GO:0010813	neuropeptide catabolic process	BP	2.96324e-07	7.56446e-05	7	76	117	20101	Over	6	SMEST065015001,SMEST077197001,SMEST049723001,SMEST048413001,SMEST049716001,SMEST034294001,SMEST077202001	cathepsin	up
GO:0040032	post-embryonic body morphogenesis	BP	3.45815e-07	8.64393e-05	9	157	117	20101	Over	5	SMEST051516001,SMEST037203001,SMEST005418001,SMEST077197001,SMEST049723001,SMEST048413001,SMEST049716001,SMEST034294001,SMEST077202001	cathepsin	up
GO:0031012	extracellular matrix	CC	3.99619e-07	9.78496e-05	37	2948	117	20101	Over	3	SMEST067583001,SMEST025209001,SMEST024875001,SMEST042839001,SMEST047739001,SMEST078273001,SMEST032321001,SMEST024961001,SMEST014290001,SMEST020341001,SMEST048042001,SMEST068371001,SMEST052792001,SMEST000175001,SMEST012051001,SMEST044487001,SMEST035344001,SMEST037203001,SMEST051672001,SMEST015778001,SMEST005418001,SMEST077197001,SMEST042333001,SMEST051670001,SMEST062420001,SMEST000124001,SMEST0436…	cathepsin	up
GO:0039654	fusion of virus membrane with host endosome membrane	BP	4.97082e-07	0.00011928	6	51	117	20101	Over	7	SMEST077197001,SMEST049723001,SMEST048413001,SMEST049716001,SMEST034294001,SMEST077202001	cathepsin	up
GO:0031906	late endosome lumen	CC	5.44212e-07	0.000128029	7	83	117	20101	Over	6	SMEST035344001,SMEST077197001,SMEST049723001,SMEST048413001,SMEST049716001,SMEST034294001,SMEST077202001	cathepsin	up
GO:0016469	proton-transporting two-sector ATPase complex	CC	6.27683e-07	0.000144826	6	53	117	20101	Over	4	SMEST063458001,SMEST044136001,SMEST022877001,SMEST068141001,SMEST028157001,SMEST068628001	cathepsin	up
GO:0031905	early endosome lumen	CC	6.40799e-07	0.000145062	7	85	117	20101	Over	6	SMEST065015001,SMEST077197001,SMEST049723001,SMEST048413001,SMEST049716001,SMEST034294001,SMEST077202001	cathepsin	up
GO:0005576	extracellular region	CC	6.87157e-07	0.000152676	90	10789	117	20101	Over	3	SMEST067583001,SMEST025209001,SMEST024875001,SMEST042839001,SMEST038559001,SMEST009254001,SMEST047739001,SMEST078273001,SMEST029882001,SMEST051516001,SMEST029906001,SMEST016829001,SMEST079650001,SMEST032189001,SMEST045852001,SMEST074424001,SMEST046103001,SMEST063458001,SMEST032321001,SMEST024961001,SMEST036533001,SMEST014290001,SMEST020341001,SMEST059878001,SMEST062944001,SMEST048042001,SMEST0604…	cathepsin	up
GO:0043171	peptide catabolic process	BP	7.02072e-07	0.000153154	10	222	117	20101	Over	5	SMEST065015001,SMEST035344001,SMEST077197001,SMEST049723001,SMEST048413001,SMEST069202001,SMEST049716001,SMEST034294001,SMEST077202001,SMEST037599001	cathepsin	up
GO:0030984	kininogen binding	MF	7.85143e-07	0.000168217	6	55	117	20101	Over	4	SMEST077197001,SMEST049723001,SMEST048413001,SMEST049716001,SMEST034294001,SMEST077202001	cathepsin	up
GO:0005771	multivesicular body	CC	8.15133e-07	0.000171578	19	1100	117	20101	Over	6	SMEST078273001,SMEST024961001,SMEST014290001,SMEST020341001,SMEST065015001,SMEST012051001,SMEST072548001,SMEST058633001,SMEST025677001,SMEST035344001,SMEST074196001,SMEST077197001,SMEST042736001,SMEST053698001,SMEST049723001,SMEST048413001,SMEST049716001,SMEST034294001,SMEST077202001	cathepsin	up
GO:1904724	tertiary granule lumen	CC	8.30088e-07	0.000171714	14	482	117	20101	Over	5	SMEST025209001,SMEST047739001,SMEST073127001,SMEST065015001,SMEST052792001,SMEST038704001,SMEST035344001,SMEST077197001,SMEST049723001,SMEST048413001,SMEST069202001,SMEST049716001,SMEST034294001,SMEST077202001	cathepsin	up
GO:0051541	elastin metabolic process	BP	9.8674e-07	0.000200659	8	131	117	20101	Over	6	SMEST025209001,SMEST077197001,SMEST049723001,SMEST048413001,SMEST069202001,SMEST049716001,SMEST034294001,SMEST077202001	cathepsin	up
GO:0033181	plasma membrane proton-transporting V-type ATPase complex	CC	1.04321e-06	0.000208608	4	14	117	20101	Over	5	SMEST063458001,SMEST022877001,SMEST028157001,SMEST068628001	cathepsin	up
GO:0034230	enkephalin processing	BP	1.19744e-06	0.000232039	6	59	117	20101	Over	5	SMEST077197001,SMEST049723001,SMEST048413001,SMEST049716001,SMEST034294001,SMEST077202001	cathepsin	up
GO:0000323	lytic vacuole	CC	1.19907e-06	0.000232039	60	6088	117	20101	Over	5	SMEST025209001,SMEST042839001,SMEST038559001,SMEST017192001,SMEST078273001,SMEST029882001,SMEST079650001,SMEST074424001,SMEST046103001,SMEST063458001,SMEST032321001,SMEST024961001,SMEST062685001,SMEST014290001,SMEST020341001,SMEST062944001,SMEST060403001,SMEST029164001,SMEST065015001,SMEST052792001,SMEST079660001,SMEST060415001,SMEST000175001,SMEST046092001,SMEST012051001,SMEST072548001,SMEST0586…	cathepsin	up
GO:0060102	collagen and cuticulin-based cuticle extracellular matrix	CC	1.27284e-06	0.000235762	7	94	117	20101	Over	5	SMEST048042001,SMEST077197001,SMEST049723001,SMEST048413001,SMEST049716001,SMEST034294001,SMEST077202001	cathepsin	up
GO:0046961	proton-transporting ATPase activity, rotational mechanism	MF	1.27726e-06	0.000235762	5	33	117	20101	Over	7	SMEST063458001,SMEST044136001,SMEST022877001,SMEST028157001,SMEST068628001	cathepsin	up
GO:0044769	ATPase activity, coupled to transmembrane movement of ions, rotational mechanism	MF	1.27726e-06	0.000235762	5	33	117	20101	Over	7	SMEST063458001,SMEST044136001,SMEST022877001,SMEST028157001,SMEST068628001	cathepsin	up
GO:0001906	cell killing	BP	1.29808e-06	0.000235976	27	1918	117	20101	Over	3	SMEST025209001,SMEST009254001,SMEST078273001,SMEST051766001,SMEST079650001,SMEST032189001,SMEST024961001,SMEST014290001,SMEST068371001,SMEST029164001,SMEST079660001,SMEST072548001,SMEST058633001,SMEST025677001,SMEST037203001,SMEST077197001,SMEST022746001,SMEST000124001,SMEST043679001,SMEST022762001,SMEST053698001,SMEST049723001,SMEST048413001,SMEST049716001,SMEST034294001,SMEST077202001,SMEST0371…	cathepsin	up
GO:0042827	platelet dense granule	CC	1.31845e-06	0.000236101	11	297	117	20101	Over	5	SMEST078273001,SMEST024961001,SMEST014290001,SMEST020341001,SMEST077197001,SMEST053698001,SMEST049723001,SMEST048413001,SMEST049716001,SMEST034294001,SMEST077202001	cathepsin	up
GO:0044165	host cell endoplasmic reticulum	CC	1.46173e-06	0.00025791	6	61	117	20101	Over	7	SMEST077197001,SMEST049723001,SMEST048413001,SMEST049716001,SMEST034294001,SMEST077202001	cathepsin	up
GO:0030670	phagocytic vesicle membrane	CC	1.52133e-06	0.000264535	17	947	117	20101	Over	6	SMEST042839001,SMEST047739001,SMEST078273001,SMEST032321001,SMEST024961001,SMEST014290001,SMEST052792001,SMEST072548001,SMEST058633001,SMEST025677001,SMEST044136001,SMEST051672001,SMEST015778001,SMEST051670001,SMEST062420001,SMEST000124001,SMEST068628001	cathepsin	up
GO:0099503	secretory vesicle	CC	1.71815e-06	0.000290758	65	6876	117	20101	Over	5	SMEST067583001,SMEST025209001,SMEST042839001,SMEST038559001,SMEST047739001,SMEST078273001,SMEST029882001,SMEST016829001,SMEST079650001,SMEST074424001,SMEST063458001,SMEST032321001,SMEST024961001,SMEST036533001,SMEST014290001,SMEST020341001,SMEST062944001,SMEST048042001,SMEST060403001,SMEST068371001,SMEST073127001,SMEST029164001,SMEST065015001,SMEST052792001,SMEST009754001,SMEST079660001,SMEST0604…	cathepsin	up
GO:0010757	negative regulation of plasminogen activation	BP	1.72061e-06	0.000290758	8	141	117	20101	Over	8	SMEST025209001,SMEST048042001,SMEST077197001,SMEST049723001,SMEST048413001,SMEST049716001,SMEST034294001,SMEST077202001	cathepsin	up
GO:0033095	aleurone grain	CC	1.77185e-06	0.00029526	6	63	117	20101	Over	5	SMEST077197001,SMEST049723001,SMEST048413001,SMEST049716001,SMEST034294001,SMEST077202001	cathepsin	up
GO:0001991	regulation of systemic arterial blood pressure by circulatory renin-angiotensin	BP	1.87728e-06	0.000308542	11	308	117	20101	Over	7	SMEST025209001,SMEST048042001,SMEST065015001,SMEST035344001,SMEST068141001,SMEST077197001,SMEST049723001,SMEST048413001,SMEST049716001,SMEST034294001,SMEST077202001	cathepsin	up
GO:0007042	lysosomal lumen acidification	BP	1.94592e-06	0.000311296	6	64	117	20101	Over	10	SMEST029882001,SMEST044136001,SMEST068141001,SMEST002628001,SMEST028157001,SMEST068628001	cathepsin	up
GO:0061795	Golgi lumen acidification	BP	1.94592e-06	0.000311296	6	64	117	20101	Over	11	SMEST063458001,SMEST044136001,SMEST022877001,SMEST068141001,SMEST028157001,SMEST068628001	cathepsin	up
GO:0097655	serpin family protein binding	MF	2.21011e-06	0.000348907	7	102	117	20101	Over	4	SMEST025209001,SMEST077197001,SMEST049723001,SMEST048413001,SMEST049716001,SMEST034294001,SMEST077202001	cathepsin	up
GO:0016486	peptide hormone processing	BP	2.31867e-06	0.000359324	12	381	117	20101	Over	4	SMEST025209001,SMEST048042001,SMEST065015001,SMEST012051001,SMEST035344001,SMEST068141001,SMEST077197001,SMEST049723001,SMEST048413001,SMEST049716001,SMEST034294001,SMEST077202001	cathepsin	up
GO:0019064	fusion of virus membrane with host plasma membrane	BP	2.336e-06	0.000359324	6	66	117	20101	Over	7	SMEST077197001,SMEST049723001,SMEST048413001,SMEST049716001,SMEST034294001,SMEST077202001	cathepsin	up
GO:0005615	extracellular space	CC	2.54905e-06	0.000387133	81	9479	117	20101	Over	3	SMEST067583001,SMEST025209001,SMEST024875001,SMEST042839001,SMEST038559001,SMEST047739001,SMEST078273001,SMEST029882001,SMEST016829001,SMEST079650001,SMEST032189001,SMEST074424001,SMEST046103001,SMEST063458001,SMEST032321001,SMEST024961001,SMEST036533001,SMEST014290001,SMEST020341001,SMEST059878001,SMEST062944001,SMEST048042001,SMEST068371001,SMEST073127001,SMEST029164001,SMEST065015001,SMEST0527…	cathepsin	up
GO:0007040	lysosome organization	BP	3.02786e-06	0.000454104	18	1067	117	20101	Over	8	SMEST078273001,SMEST029882001,SMEST024961001,SMEST014290001,SMEST072548001,SMEST005054001,SMEST044136001,SMEST037355001,SMEST068141001,SMEST074196001,SMEST002628001,SMEST005418001,SMEST042736001,SMEST062420001,SMEST058915001,SMEST000124001,SMEST028157001,SMEST068628001	cathepsin	up
GO:0022617	extracellular matrix disassembly	BP	3.13624e-06	0.000464551	16	888	117	20101	Over	6	SMEST025209001,SMEST062944001,SMEST068371001,SMEST012051001,SMEST072548001,SMEST065612001,SMEST077197001,SMEST022746001,SMEST043679001,SMEST081113001,SMEST049723001,SMEST048413001,SMEST069202001,SMEST049716001,SMEST034294001,SMEST077202001	cathepsin	up
GO:0080171	lytic vacuole organization	BP	3.37415e-06	0.000493695	18	1072	117	20101	Over	7	SMEST078273001,SMEST029882001,SMEST024961001,SMEST014290001,SMEST072548001,SMEST005054001,SMEST044136001,SMEST037355001,SMEST068141001,SMEST074196001,SMEST002628001,SMEST005418001,SMEST042736001,SMEST062420001,SMEST058915001,SMEST000124001,SMEST028157001,SMEST068628001	cathepsin	up
GO:0140448	signaling receptor ligand precursor processing	BP	3.53955e-06	0.000511656	12	397	117	20101	Over	3	SMEST025209001,SMEST048042001,SMEST065015001,SMEST012051001,SMEST035344001,SMEST068141001,SMEST077197001,SMEST049723001,SMEST048413001,SMEST049716001,SMEST034294001,SMEST077202001	cathepsin	up
GO:0045335	phagocytic vesicle	CC	3.85627e-06	0.000550804	35	2914	117	20101	Over	6	SMEST042839001,SMEST047739001,SMEST078273001,SMEST079650001,SMEST032321001,SMEST024961001,SMEST014290001,SMEST073127001,SMEST052792001,SMEST079660001,SMEST072548001,SMEST058633001,SMEST025677001,SMEST044136001,SMEST022877001,SMEST035344001,SMEST051672001,SMEST015778001,SMEST005418001,SMEST077197001,SMEST022746001,SMEST051670001,SMEST062420001,SMEST058915001,SMEST060612001,SMEST000124001,SMEST0281…	cathepsin	up
GO:0010815	bradykinin catabolic process	BP	3.90457e-06	0.000551142	6	72	117	20101	Over	6	SMEST077197001,SMEST049723001,SMEST048413001,SMEST049716001,SMEST034294001,SMEST077202001	cathepsin	up
GO:0030574	collagen catabolic process	BP	3.95443e-06	0.00055169	10	269	117	20101	Over	4	SMEST025209001,SMEST012051001,SMEST077197001,SMEST053698001,SMEST049723001,SMEST048413001,SMEST069202001,SMEST049716001,SMEST034294001,SMEST077202001	cathepsin	up
GO:0060417	yolk	CC	4.02905e-06	0.000555638	8	158	117	20101	Over	3	SMEST072548001,SMEST077197001,SMEST022746001,SMEST049723001,SMEST048413001,SMEST049716001,SMEST034294001,SMEST077202001	cathepsin	up
GO:0002363	alpha-beta T cell lineage commitment	BP	4.22211e-06	0.000575646	8	159	117	20101	Over	6	SMEST078273001,SMEST024961001,SMEST077197001,SMEST049723001,SMEST048413001,SMEST049716001,SMEST034294001,SMEST077202001	cathepsin	up
GO:0001957	intramembranous ossification	BP	4.64969e-06	0.000619856	7	114	117	20101	Over	5	SMEST077197001,SMEST049723001,SMEST048413001,SMEST069202001,SMEST049716001,SMEST034294001,SMEST077202001	cathepsin	up
GO:0036072	direct ossification	BP	4.64969e-06	0.000619856	7	114	117	20101	Over	4	SMEST077197001,SMEST049723001,SMEST048413001,SMEST069202001,SMEST049716001,SMEST034294001,SMEST077202001	cathepsin	up
GO:0004185	serine-type carboxypeptidase activity	MF	4.91481e-06	0.000647021	4	20	117	20101	Over	8	SMEST074424001,SMEST048042001,SMEST029164001,SMEST048843001	cathepsin	up
GO:0060785	regulation of apoptosis involved in tissue homeostasis	BP	4.96132e-06	0.000647021	6	75	117	20101	Over	6	SMEST077197001,SMEST049723001,SMEST048413001,SMEST049716001,SMEST034294001,SMEST077202001	cathepsin	up
GO:0008236	serine-type peptidase activity	MF	5.17376e-06	0.000667471	14	564	117	20101	Over	6	SMEST025209001,SMEST074424001,SMEST048042001,SMEST068371001,SMEST029164001,SMEST012051001,SMEST077197001,SMEST048843001,SMEST049723001,SMEST048413001,SMEST069202001,SMEST049716001,SMEST034294001,SMEST077202001	cathepsin	up
GO:0001968	fibronectin binding	MF	5.40073e-06	0.00068934	13	488	117	20101	Over	4	SMEST025209001,SMEST068371001,SMEST052792001,SMEST072548001,SMEST037203001,SMEST077197001,SMEST022746001,SMEST049723001,SMEST048413001,SMEST069202001,SMEST049716001,SMEST034294001,SMEST077202001	cathepsin	up
GO:0070062	extracellular exosome	CC	5.47987e-06	0.000692078	76	8793	117	20101	Over	4	SMEST067583001,SMEST025209001,SMEST024875001,SMEST042839001,SMEST038559001,SMEST047739001,SMEST078273001,SMEST029882001,SMEST016829001,SMEST079650001,SMEST032189001,SMEST074424001,SMEST046103001,SMEST063458001,SMEST032321001,SMEST024961001,SMEST036533001,SMEST014290001,SMEST020341001,SMEST062944001,SMEST048042001,SMEST068371001,SMEST073127001,SMEST029164001,SMEST065015001,SMEST052792001,SMEST0097…	cathepsin	up
GO:0039663	membrane fusion involved in viral entry into host cell	BP	5.78682e-06	0.000715578	6	77	117	20101	Over	6	SMEST077197001,SMEST049723001,SMEST048413001,SMEST049716001,SMEST034294001,SMEST077202001	cathepsin	up
GO:0044800	multi-organism membrane fusion	BP	5.78682e-06	0.000715578	6	77	117	20101	Over	5	SMEST077197001,SMEST049723001,SMEST048413001,SMEST049716001,SMEST034294001,SMEST077202001	cathepsin	up
GO:0031642	negative regulation of myelination	BP	5.84486e-06	0.000715578	7	118	117	20101	Over	4	SMEST025209001,SMEST077197001,SMEST049723001,SMEST048413001,SMEST049716001,SMEST034294001,SMEST077202001	cathepsin	up
GO:0005765	lysosomal membrane	CC	6.08686e-06	0.000737679	35	2958	117	20101	Over	7	SMEST042839001,SMEST038559001,SMEST017192001,SMEST078273001,SMEST029882001,SMEST074424001,SMEST063458001,SMEST024961001,SMEST062685001,SMEST014290001,SMEST020341001,SMEST062944001,SMEST065015001,SMEST052792001,SMEST000175001,SMEST012051001,SMEST072548001,SMEST058633001,SMEST005054001,SMEST025677001,SMEST044136001,SMEST022877001,SMEST035344001,SMEST068141001,SMEST074196001,SMEST002628001,SMEST0054…	cathepsin	up
GO:1903561	extracellular vesicle	CC	6.34287e-06	0.000761018	76	8820	117	20101	Over	5	SMEST067583001,SMEST025209001,SMEST024875001,SMEST042839001,SMEST038559001,SMEST047739001,SMEST078273001,SMEST029882001,SMEST016829001,SMEST079650001,SMEST032189001,SMEST074424001,SMEST046103001,SMEST063458001,SMEST032321001,SMEST024961001,SMEST036533001,SMEST014290001,SMEST020341001,SMEST062944001,SMEST048042001,SMEST068371001,SMEST073127001,SMEST029164001,SMEST065015001,SMEST052792001,SMEST0097…	cathepsin	up
GO:0043230	extracellular organelle	CC	6.76631e-06	0.000803784	76	8832	117	20101	Over	4	SMEST067583001,SMEST025209001,SMEST024875001,SMEST042839001,SMEST038559001,SMEST047739001,SMEST078273001,SMEST029882001,SMEST016829001,SMEST079650001,SMEST032189001,SMEST074424001,SMEST046103001,SMEST063458001,SMEST032321001,SMEST024961001,SMEST036533001,SMEST014290001,SMEST020341001,SMEST062944001,SMEST048042001,SMEST068371001,SMEST073127001,SMEST029164001,SMEST065015001,SMEST052792001,SMEST0097…	cathepsin	up
GO:1905671	regulation of lysosome organization	BP	7.35396e-06	0.000865028	4	22	117	20101	Over	7	SMEST029882001,SMEST002628001,SMEST042736001,SMEST058915001	cathepsin	up
GO:0031904	endosome lumen	CC	8.34332e-06	0.000971876	12	432	117	20101	Over	5	SMEST020341001,SMEST065015001,SMEST012051001,SMEST072548001,SMEST035344001,SMEST077197001,SMEST022746001,SMEST049723001,SMEST048413001,SMEST049716001,SMEST034294001,SMEST077202001	cathepsin	up
GO:0043032	positive regulation of macrophage activation	BP	1.186e-05	0.00136731	8	183	117	20101	Over	5	SMEST052792001,SMEST077197001,SMEST049723001,SMEST048413001,SMEST069202001,SMEST049716001,SMEST034294001,SMEST077202001	cathepsin	up
GO:0098542	defense response to other organism	BP	1.1966e-05	0.00136731	69	7814	117	20101	Over	4	SMEST067583001,SMEST025209001,SMEST024875001,SMEST042839001,SMEST038559001,SMEST009254001,SMEST047739001,SMEST078273001,SMEST029882001,SMEST051766001,SMEST016829001,SMEST079650001,SMEST074424001,SMEST046103001,SMEST024961001,SMEST036533001,SMEST014290001,SMEST020341001,SMEST059878001,SMEST062944001,SMEST060403001,SMEST068371001,SMEST073127001,SMEST065015001,SMEST052792001,SMEST035843001,SMEST0796…	cathepsin	up
GO:1903980	positive regulation of microglial cell activation	BP	1.22193e-05	0.00138308	7	132	117	20101	Over	6	SMEST077197001,SMEST049723001,SMEST048413001,SMEST069202001,SMEST049716001,SMEST034294001,SMEST077202001	cathepsin	up
GO:0044803	multi-organism membrane organization	BP	1.25573e-05	0.00140806	6	88	117	20101	Over	4	SMEST077197001,SMEST049723001,SMEST048413001,SMEST049716001,SMEST034294001,SMEST077202001	cathepsin	up
GO:0042395	ecdysis, collagen and cuticulin-based cuticle	BP	1.28353e-05	0.0014259	8	185	117	20101	Over	4	SMEST012051001,SMEST077197001,SMEST049723001,SMEST048413001,SMEST069202001,SMEST049716001,SMEST034294001,SMEST077202001	cathepsin	up
GO:0005767	secondary lysosome	CC	1.55843e-05	0.00171542	13	539	117	20101	Over	7	SMEST072548001,SMEST058633001,SMEST025677001,SMEST035344001,SMEST051672001,SMEST077197001,SMEST051670001,SMEST028157001,SMEST049723001,SMEST048413001,SMEST049716001,SMEST034294001,SMEST077202001	cathepsin	up
GO:0009505	plant-type cell wall	CC	1.70185e-05	0.00185625	22	1561	117	20101	Over	5	SMEST042839001,SMEST009254001,SMEST078273001,SMEST079650001,SMEST024961001,SMEST036533001,SMEST014290001,SMEST029164001,SMEST052792001,SMEST079660001,SMEST052600001,SMEST005054001,SMEST074506001,SMEST051672001,SMEST077197001,SMEST051670001,SMEST028157001,SMEST049723001,SMEST048413001,SMEST049716001,SMEST034294001,SMEST077202001	cathepsin	up
GO:0007032	endosome organization	BP	1.96325e-05	0.00210313	14	635	117	20101	Over	6	SMEST042839001,SMEST078273001,SMEST063458001,SMEST024961001,SMEST014290001,SMEST038704001,SMEST044136001,SMEST022877001,SMEST068141001,SMEST042736001,SMEST058915001,SMEST000124001,SMEST028157001,SMEST068628001	cathepsin	up
GO:0062023	collagen-containing extracellular matrix	CC	2.14168e-05	0.00227397	24	1793	117	20101	Over	4	SMEST025209001,SMEST024875001,SMEST042839001,SMEST047739001,SMEST020341001,SMEST048042001,SMEST068371001,SMEST052792001,SMEST012051001,SMEST035344001,SMEST037203001,SMEST005418001,SMEST077197001,SMEST042333001,SMEST043679001,SMEST053698001,SMEST081113001,SMEST049723001,SMEST048413001,SMEST069202001,SMEST049716001,SMEST034294001,SMEST077202001,SMEST037149001	cathepsin	up
GO:0043129	surfactant homeostasis	BP	2.16754e-05	0.00228124	10	327	117	20101	Over	6	SMEST072548001,SMEST035344001,SMEST077197001,SMEST022746001,SMEST053698001,SMEST049723001,SMEST048413001,SMEST049716001,SMEST034294001,SMEST077202001	cathepsin	up
GO:0048875	chemical homeostasis within a tissue	BP	2.22488e-05	0.00229566	10	328	117	20101	Over	5	SMEST072548001,SMEST035344001,SMEST077197001,SMEST022746001,SMEST053698001,SMEST049723001,SMEST048413001,SMEST049716001,SMEST034294001,SMEST077202001	cathepsin	up
GO:0000221	vacuolar proton-transporting V-type ATPase, V1 domain	CC	2.23864e-05	0.00229566	3	10	117	20101	Over	6	SMEST063458001,SMEST022877001,SMEST028157001	cathepsin	up
GO:0033180	proton-transporting V-type ATPase, V1 domain	CC	2.23864e-05	0.00229566	3	10	117	20101	Over	5	SMEST063458001,SMEST022877001,SMEST028157001	cathepsin	up
GO:0060008	Sertoli cell differentiation	BP	2.33271e-05	0.00237055	14	645	117	20101	Over	4	SMEST047739001,SMEST078273001,SMEST016829001,SMEST024961001,SMEST014290001,SMEST072548001,SMEST077197001,SMEST022746001,SMEST044395001,SMEST049723001,SMEST048413001,SMEST049716001,SMEST034294001,SMEST077202001	cathepsin	up
GO:0071682	endocytic vesicle lumen	CC	2.35119e-05	0.00237055	7	146	117	20101	Over	5	SMEST025209001,SMEST077197001,SMEST049723001,SMEST048413001,SMEST049716001,SMEST034294001,SMEST077202001	cathepsin	up
GO:0031638	zymogen activation	BP	2.54841e-05	0.00254798	15	888	117	20101	Over	7	SMEST025209001,SMEST042839001,SMEST045852001,SMEST048042001,SMEST068371001,SMEST029164001,SMEST012051001,SMEST077197001,SMEST053698001,SMEST049723001,SMEST048413001,SMEST069202001,SMEST049716001,SMEST034294001,SMEST077202001	cathepsin	up
GO:0006516	glycoprotein catabolic process	BP	2.69047e-05	0.00266779	8	205	117	20101	Over	6	SMEST025209001,SMEST077197001,SMEST049723001,SMEST048413001,SMEST069202001,SMEST049716001,SMEST034294001,SMEST077202001	cathepsin	up
GO:0048102	autophagic cell death	BP	2.77055e-05	0.00272468	17	1082	117	20101	Over	5	SMEST038559001,SMEST047739001,SMEST000175001,SMEST058633001,SMEST025677001,SMEST065612001,SMEST074196001,SMEST077197001,SMEST058915001,SMEST068628001,SMEST038351001,SMEST049723001,SMEST048413001,SMEST049716001,SMEST023567001,SMEST034294001,SMEST077202001	cathepsin	up
GO:0035580	specific granule lumen	CC	2.82711e-05	0.0027577	16	838	117	20101	Over	6	SMEST025209001,SMEST047739001,SMEST078273001,SMEST024961001,SMEST014290001,SMEST052792001,SMEST072548001,SMEST035344001,SMEST077197001,SMEST022746001,SMEST049723001,SMEST048413001,SMEST069202001,SMEST049716001,SMEST034294001,SMEST077202001	cathepsin	up
GO:1904090	peptidase inhibitor complex	CC	3.04662e-05	0.00294785	7	152	117	20101	Over	3	SMEST025209001,SMEST077197001,SMEST049723001,SMEST048413001,SMEST049716001,SMEST034294001,SMEST077202001	cathepsin	up
GO:0048658	anther wall tapetum development	BP	3.08666e-05	0.0029627	6	103	117	20101	Over	4	SMEST077197001,SMEST049723001,SMEST048413001,SMEST049716001,SMEST034294001,SMEST077202001	cathepsin	up
GO:0042403	thyroid hormone metabolic process	BP	3.16886e-05	0.00301746	9	273	117	20101	Over	4	SMEST025209001,SMEST046103001,SMEST046092001,SMEST077197001,SMEST049723001,SMEST048413001,SMEST049716001,SMEST034294001,SMEST077202001	cathepsin	up
GO:0002360	T cell lineage commitment	BP	3.26068e-05	0.00303031	9	274	117	20101	Over	5	SMEST078273001,SMEST024961001,SMEST072548001,SMEST077197001,SMEST049723001,SMEST048413001,SMEST049716001,SMEST034294001,SMEST077202001	cathepsin	up
GO:0004197	cysteine-type endopeptidase activity	MF	3.31946e-05	0.00303031	11	418	117	20101	Over	7	SMEST072548001,SMEST035344001,SMEST077197001,SMEST022746001,SMEST038351001,SMEST049723001,SMEST048413001,SMEST049716001,SMEST023567001,SMEST034294001,SMEST077202001	cathepsin	up
GO:0052589	malate dehydrogenase (menaquinone) activity	MF	3.35916e-05	0.00303031	2	2	117	20101	Over	6	SMEST046453001,SMEST024353001	cathepsin	up
GO:0008924	malate dehydrogenase (quinone) activity	MF	3.35916e-05	0.00303031	2	2	117	20101	Over	6	SMEST046453001,SMEST024353001	cathepsin	up
GO:0009288	bacterial-type flagellum	CC	3.35916e-05	0.00303031	2	2	117	20101	Over	4	SMEST022877001,SMEST028157001	cathepsin	up
GO:0008564	protein-exporting ATPase activity	MF	3.35916e-05	0.00303031	2	2	117	20101	Over	8	SMEST022877001,SMEST028157001	cathepsin	up
GO:0030257	type III protein secretion system complex	CC	3.35916e-05	0.00303031	2	2	117	20101	Over	3	SMEST022877001,SMEST028157001	cathepsin	up
GO:0007035	vacuolar acidification	BP	3.77775e-05	0.0033825	8	215	117	20101	Over	11	SMEST029882001,SMEST063458001,SMEST044136001,SMEST022877001,SMEST068141001,SMEST002628001,SMEST028157001,SMEST068628001	cathepsin	up
GO:0070324	thyroid hormone binding	MF	3.82845e-05	0.0034025	6	107	117	20101	Over	4	SMEST077197001,SMEST049723001,SMEST048413001,SMEST049716001,SMEST034294001,SMEST077202001	cathepsin	up
GO:0034314	Arp2/3 complex-mediated actin nucleation	BP	3.95509e-05	0.00348921	10	351	117	20101	Over	7	SMEST047739001,SMEST000175001,SMEST038704001,SMEST051672001,SMEST015778001,SMEST005418001,SMEST051670001,SMEST062420001,SMEST000124001,SMEST081113001	cathepsin	up
GO:0150078	positive regulation of neuroinflammatory response	BP	4.06347e-05	0.00355865	7	159	117	20101	Over	6	SMEST077197001,SMEST049723001,SMEST048413001,SMEST069202001,SMEST049716001,SMEST034294001,SMEST077202001	cathepsin	up
GO:0034769	basement membrane disassembly	BP	4.55081e-05	0.00395657	9	286	117	20101	Over	7	SMEST025209001,SMEST077197001,SMEST043679001,SMEST049723001,SMEST048413001,SMEST069202001,SMEST049716001,SMEST034294001,SMEST077202001	cathepsin	up
GO:0044396	actin cortical patch organization	BP	4.75976e-05	0.00409652	7	163	117	20101	Over	5	SMEST038704001,SMEST051672001,SMEST015778001,SMEST051670001,SMEST062420001,SMEST000124001,SMEST081113001	cathepsin	up
GO:0006575	cellular modified amino acid metabolic process	BP	4.78008e-05	0.00409652	16	1014	117	20101	Over	4	SMEST025209001,SMEST024875001,SMEST009254001,SMEST051516001,SMEST016829001,SMEST015244001,SMEST046103001,SMEST035843001,SMEST046092001,SMEST008042001,SMEST077197001,SMEST049723001,SMEST048413001,SMEST049716001,SMEST034294001,SMEST077202001	cathepsin	up
GO:1905146	lysosomal protein catabolic process	BP	5.21033e-05	0.00438906	8	225	117	20101	Over	8	SMEST029882001,SMEST074424001,SMEST012051001,SMEST025677001,SMEST002628001,SMEST042333001,SMEST042736001,SMEST048843001	cathepsin	up
GO:0006729	tetrahydrobiopterin biosynthetic process	BP	5.26775e-05	0.00438906	3	13	117	20101	Over	6	SMEST016829001,SMEST081287001,SMEST060612001	cathepsin	up
GO:0000220	vacuolar proton-transporting V-type ATPase, V0 domain	CC	5.26775e-05	0.00438906	3	13	117	20101	Over	5	SMEST044136001,SMEST068141001,SMEST068628001	cathepsin	up
GO:0033179	proton-transporting V-type ATPase, V0 domain	CC	5.26775e-05	0.00438906	3	13	117	20101	Over	5	SMEST044136001,SMEST068141001,SMEST068628001	cathepsin	up
GO:0035751	regulation of lysosomal lumen pH	BP	6.32032e-05	0.00522974	6	117	117	20101	Over	9	SMEST029882001,SMEST044136001,SMEST068141001,SMEST002628001,SMEST028157001,SMEST068628001	cathepsin	up
GO:0019477	L-lysine catabolic process	BP	6.90628e-05	0.00559372	4	38	117	20101	Over	6	SMEST046453001,SMEST035843001,SMEST024353001,SMEST041460001	cathepsin	up
GO:0046440	L-lysine metabolic process	BP	6.90628e-05	0.00559372	4	38	117	20101	Over	5	SMEST046453001,SMEST035843001,SMEST024353001,SMEST041460001	cathepsin	up
GO:0000147	actin cortical patch assembly	BP	6.94669e-05	0.00559372	6	119	117	20101	Over	6	SMEST038704001,SMEST051672001,SMEST015778001,SMEST051670001,SMEST062420001,SMEST000124001	cathepsin	up
GO:0001909	leukocyte mediated cytotoxicity	BP	7.79957e-05	0.00623861	17	1141	117	20101	Over	4	SMEST025209001,SMEST078273001,SMEST051766001,SMEST079650001,SMEST024961001,SMEST014290001,SMEST068371001,SMEST079660001,SMEST058633001,SMEST025677001,SMEST077197001,SMEST000124001,SMEST049723001,SMEST048413001,SMEST049716001,SMEST034294001,SMEST077202001	cathepsin	up
GO:0031404	chloride ion binding	MF	7.97818e-05	0.00632241	6	122	117	20101	Over	5	SMEST077197001,SMEST049723001,SMEST048413001,SMEST049716001,SMEST034294001,SMEST077202001	cathepsin	up
GO:0019065	receptor-mediated endocytosis of virus by host cell	BP	8.00972e-05	0.00632241	7	177	117	20101	Over	5	SMEST077197001,SMEST053698001,SMEST049723001,SMEST048413001,SMEST049716001,SMEST034294001,SMEST077202001	cathepsin	up
GO:1904813	ficolin-1-rich granule lumen	CC	8.13497e-05	0.00633788	18	1246	117	20101	Over	5	SMEST067583001,SMEST025209001,SMEST073127001,SMEST065015001,SMEST052792001,SMEST009754001,SMEST000175001,SMEST038704001,SMEST035344001,SMEST051672001,SMEST077197001,SMEST051670001,SMEST049723001,SMEST048413001,SMEST069202001,SMEST049716001,SMEST034294001,SMEST077202001	cathepsin	up
GO:0101002	ficolin-1-rich granule	CC	8.13497e-05	0.00633788	18	1246	117	20101	Over	5	SMEST067583001,SMEST025209001,SMEST073127001,SMEST065015001,SMEST052792001,SMEST009754001,SMEST000175001,SMEST038704001,SMEST035344001,SMEST051672001,SMEST077197001,SMEST051670001,SMEST049723001,SMEST048413001,SMEST069202001,SMEST049716001,SMEST034294001,SMEST077202001	cathepsin	up
GO:0098595	perivitelline space	CC	8.18879e-05	0.00633865	8	240	117	20101	Over	4	SMEST025209001,SMEST012051001,SMEST077197001,SMEST049723001,SMEST048413001,SMEST049716001,SMEST034294001,SMEST077202001	cathepsin	up
GO:0150076	neuroinflammatory response	BP	8.38251e-05	0.00644701	15	947	117	20101	Over	6	SMEST029882001,SMEST052792001,SMEST012051001,SMEST072548001,SMEST035344001,SMEST002628001,SMEST077197001,SMEST022746001,SMEST062420001,SMEST049723001,SMEST048413001,SMEST069202001,SMEST049716001,SMEST034294001,SMEST077202001	cathepsin	up
GO:0043373	CD4-positive, alpha-beta T cell lineage commitment	BP	9.53962e-05	0.00729021	6	126	117	20101	Over	6	SMEST077197001,SMEST049723001,SMEST048413001,SMEST049716001,SMEST034294001,SMEST077202001	cathepsin	up
GO:0019835	cytolysis	BP	9.72177e-05	0.00738239	8	246	117	20101	Over	3	SMEST025209001,SMEST009254001,SMEST032189001,SMEST068371001,SMEST029164001,SMEST037203001,SMEST022762001,SMEST037149001	cathepsin	up
GO:0070008	serine-type exopeptidase activity	MF	9.80094e-05	0.0073957	5	79	117	20101	Over	7	SMEST025209001,SMEST074424001,SMEST048042001,SMEST029164001,SMEST048843001	cathepsin	up
GO:0002269	leukocyte activation involved in inflammatory response	BP	0.000111565	0.00821203	14	746	117	20101	Over	4	SMEST029882001,SMEST051766001,SMEST052792001,SMEST012051001,SMEST072548001,SMEST002628001,SMEST077197001,SMEST022746001,SMEST049723001,SMEST048413001,SMEST069202001,SMEST049716001,SMEST034294001,SMEST077202001	cathepsin	up
GO:0001520	outer dense fiber	CC	0.000113351	0.00829257	6	130	117	20101	Over	7	SMEST077197001,SMEST049723001,SMEST048413001,SMEST049716001,SMEST034294001,SMEST077202001	cathepsin	up
GO:0033178	proton-transporting two-sector ATPase complex, catalytic domain	CC	0.000123135	0.00895381	3	17	117	20101	Over	4	SMEST063458001,SMEST022877001,SMEST028157001	cathepsin	up
GO:0045010	actin nucleation	BP	0.000124428	0.00899329	10	403	117	20101	Over	6	SMEST047739001,SMEST000175001,SMEST038704001,SMEST051672001,SMEST015778001,SMEST005418001,SMEST051670001,SMEST062420001,SMEST000124001,SMEST081113001	cathepsin	up
GO:0075509	endocytosis involved in viral entry into host cell	BP	0.000137389	0.00987059	7	193	117	20101	Over	4	SMEST077197001,SMEST053698001,SMEST049723001,SMEST048413001,SMEST049716001,SMEST034294001,SMEST077202001	cathepsin	up
GO:0009750	response to fructose	BP	0.000148513	0.0106063	9	334	117	20101	Over	8	SMEST016829001,SMEST072548001,SMEST005054001,SMEST077197001,SMEST049723001,SMEST048413001,SMEST049716001,SMEST034294001,SMEST077202001	cathepsin	up
GO:0071944	cell periphery	CC	0.000171761	0.012194	97	13283	117	20101	Over	3	SMEST067583001,SMEST025209001,SMEST046453001,SMEST043211001,SMEST024875001,SMEST042839001,SMEST038559001,SMEST024134001,SMEST009254001,SMEST047739001,SMEST078273001,SMEST029882001,SMEST051766001,SMEST051516001,SMEST016829001,SMEST079650001,SMEST036502001,SMEST015244001,SMEST032189001,SMEST045852001,SMEST074424001,SMEST063458001,SMEST032321001,SMEST024961001,SMEST011257001,SMEST036533001,SMEST0142…	cathepsin	up
GO:0043030	regulation of macrophage activation	BP	0.000198322	0.0134066	12	600	117	20101	Over	5	SMEST029882001,SMEST052792001,SMEST012051001,SMEST002628001,SMEST077197001,SMEST062420001,SMEST049723001,SMEST048413001,SMEST069202001,SMEST049716001,SMEST034294001,SMEST077202001	cathepsin	up
GO:0102055	12-hydroxyjasmonate sulfotransferase activity	MF	0.000200015	0.0134066	2	4	117	20101	Over	6	SMEST046103001,SMEST046092001	cathepsin	up
GO:0080067	4-methylthiobutyl-desulfoglucosinolate sulfotransferase activity	MF	0.000200015	0.0134066	2	4	117	20101	Over	7	SMEST046103001,SMEST046092001	cathepsin	up
GO:0080131	hydroxyjasmonate sulfotransferase activity	MF	0.000200015	0.0134066	2	4	117	20101	Over	6	SMEST046103001,SMEST046092001	cathepsin	up
GO:0080066	3-methylthiopropyl-desulfoglucosinolate sulfotransferase activity	MF	0.000200015	0.0134066	2	4	117	20101	Over	7	SMEST046103001,SMEST046092001	cathepsin	up
GO:0080068	5-methylthiopentyl-desulfoglucosinolate sulfotransferase activity	MF	0.000200015	0.0134066	2	4	117	20101	Over	7	SMEST046103001,SMEST046092001	cathepsin	up
GO:0102056	11-hydroxyjasmonate sulfotransferase activity	MF	0.000200015	0.0134066	2	4	117	20101	Over	6	SMEST046103001,SMEST046092001	cathepsin	up
GO:0080069	7-methylthioheptyl-desulfoglucosinolate sulfotransferase activity	MF	0.000200015	0.0134066	2	4	117	20101	Over	7	SMEST046103001,SMEST046092001	cathepsin	up
GO:0080070	8-methylthiooctyl-desulfoglucosinolate sulfotransferase activity	MF	0.000200015	0.0134066	2	4	117	20101	Over	7	SMEST046103001,SMEST046092001	cathepsin	up
GO:0080071	indol-3-yl-methyl-desulfoglucosinolate sulfotransferase activity	MF	0.000200015	0.0134066	2	4	117	20101	Over	7	SMEST046103001,SMEST046092001	cathepsin	up
GO:1903978	regulation of microglial cell activation	BP	0.000202557	0.0135015	10	428	117	20101	Over	6	SMEST029882001,SMEST012051001,SMEST002628001,SMEST077197001,SMEST049723001,SMEST048413001,SMEST069202001,SMEST049716001,SMEST034294001,SMEST077202001	cathepsin	up
GO:0046933	proton-transporting ATP synthase activity, rotational mechanism	MF	0.000203819	0.0135106	3	20	117	20101	Over	6	SMEST022877001,SMEST028157001,SMEST068628001	cathepsin	up
GO:0035577	azurophil granule membrane	CC	0.000217286	0.0143241	12	606	117	20101	Over	6	SMEST078273001,SMEST074424001,SMEST024961001,SMEST014290001,SMEST020341001,SMEST058633001,SMEST005054001,SMEST025677001,SMEST074196001,SMEST042333001,SMEST048843001,SMEST068628001	cathepsin	up
GO:0001774	microglial cell activation	BP	0.000232717	0.0152576	13	704	117	20101	Over	5	SMEST029882001,SMEST052792001,SMEST012051001,SMEST072548001,SMEST002628001,SMEST077197001,SMEST022746001,SMEST049723001,SMEST048413001,SMEST069202001,SMEST049716001,SMEST034294001,SMEST077202001	cathepsin	up
GO:0048046	apoplast	CC	0.000240559	0.015686	14	907	117	20101	Over	4	SMEST024875001,SMEST042839001,SMEST009254001,SMEST078273001,SMEST014290001,SMEST035843001,SMEST005054001,SMEST077197001,SMEST049723001,SMEST048413001,SMEST069202001,SMEST049716001,SMEST034294001,SMEST077202001	cathepsin	up
GO:0019882	antigen processing and presentation	BP	0.00025077	0.0162635	16	1112	117	20101	Over	3	SMEST078273001,SMEST024961001,SMEST014290001,SMEST065015001,SMEST024504001,SMEST035446001,SMEST035344001,SMEST077197001,SMEST042333001,SMEST022746001,SMEST053698001,SMEST049723001,SMEST048413001,SMEST049716001,SMEST034294001,SMEST077202001	cathepsin	up
GO:0030312	external encapsulating structure	CC	0.000277061	0.0178719	29	2626	117	20101	Over	3	SMEST042839001,SMEST009254001,SMEST078273001,SMEST016829001,SMEST079650001,SMEST024961001,SMEST036533001,SMEST014290001,SMEST029164001,SMEST052792001,SMEST035843001,SMEST079660001,SMEST052600001,SMEST005054001,SMEST081287001,SMEST037355001,SMEST074506001,SMEST035344001,SMEST051672001,SMEST077197001,SMEST051670001,SMEST062420001,SMEST028157001,SMEST049723001,SMEST048413001,SMEST049716001,SMEST0342…	cathepsin	up
GO:0010955	negative regulation of protein processing	BP	0.00030213	0.0191797	10	450	117	20101	Over	7	SMEST025209001,SMEST048042001,SMEST074196001,SMEST077197001,SMEST043679001,SMEST049723001,SMEST048413001,SMEST049716001,SMEST034294001,SMEST077202001	cathepsin	up
GO:1903318	negative regulation of protein maturation	BP	0.00030213	0.0191797	10	450	117	20101	Over	6	SMEST025209001,SMEST048042001,SMEST074196001,SMEST077197001,SMEST043679001,SMEST049723001,SMEST048413001,SMEST049716001,SMEST034294001,SMEST077202001	cathepsin	up
GO:0016540	protein autoprocessing	BP	0.000329686	0.0198228	9	372	117	20101	Over	7	SMEST025209001,SMEST012051001,SMEST035344001,SMEST077197001,SMEST049723001,SMEST048413001,SMEST049716001,SMEST034294001,SMEST077202001	cathepsin	up
GO:0080118	brassinosteroid sulfotransferase activity	MF	0.000332088	0.0198228	2	5	117	20101	Over	6	SMEST046103001,SMEST046092001	cathepsin	up
GO:0004304	estrone sulfotransferase activity	MF	0.000332088	0.0198228	2	5	117	20101	Over	6	SMEST046103001,SMEST046092001	cathepsin	up
GO:0050294	steroid sulfotransferase activity	MF	0.000332088	0.0198228	2	5	117	20101	Over	6	SMEST046103001,SMEST046092001	cathepsin	up
GO:1990135	flavonoid sulfotransferase activity	MF	0.000332088	0.0198228	2	5	117	20101	Over	6	SMEST046103001,SMEST046092001	cathepsin	up
GO:0006711	estrogen catabolic process	BP	0.000332088	0.0198228	2	5	117	20101	Over	5	SMEST046103001,SMEST046092001	cathepsin	up
GO:0047364	desulfoglucosinolate sulfotransferase activity	MF	0.000332088	0.0198228	2	5	117	20101	Over	6	SMEST046103001,SMEST046092001	cathepsin	up
GO:0047366	quercetin-3-sulfate 4'-sulfotransferase activity	MF	0.000332088	0.0198228	2	5	117	20101	Over	6	SMEST046103001,SMEST046092001	cathepsin	up
GO:0047685	amine sulfotransferase activity	MF	0.000332088	0.0198228	2	5	117	20101	Over	6	SMEST046103001,SMEST046092001	cathepsin	up
GO:0047894	flavonol 3-sulfotransferase activity	MF	0.000332088	0.0198228	2	5	117	20101	Over	6	SMEST046103001,SMEST046092001	cathepsin	up
GO:0046932	sodium-transporting ATP synthase activity, rotational mechanism	MF	0.000332088	0.0198228	2	5	117	20101	Over	8	SMEST022877001,SMEST028157001	cathepsin	up
GO:0046962	sodium-transporting ATPase activity, rotational mechanism	MF	0.000332088	0.0198228	2	5	117	20101	Over	7	SMEST022877001,SMEST028157001	cathepsin	up
GO:0071689	muscle thin filament assembly	BP	0.000340767	0.0202402	5	103	117	20101	Over	6	SMEST044487001,SMEST038704001,SMEST051672001,SMEST051670001,SMEST062420001	cathepsin	up
GO:0051707	response to other organism	BP	0.000348578	0.0205738	74	9323	117	20101	Over	3	SMEST067583001,SMEST025209001,SMEST024875001,SMEST042839001,SMEST038559001,SMEST009254001,SMEST047739001,SMEST078273001,SMEST029882001,SMEST051766001,SMEST016829001,SMEST079650001,SMEST015244001,SMEST074424001,SMEST046103001,SMEST024961001,SMEST036533001,SMEST014290001,SMEST020341001,SMEST059878001,SMEST062944001,SMEST060403001,SMEST068371001,SMEST073127001,SMEST065015001,SMEST052792001,SMEST0358…	cathepsin	up
GO:2000601	positive regulation of Arp2/3 complex-mediated actin nucleation	BP	0.000349814	0.0205738	6	160	117	20101	Over	8	SMEST047739001,SMEST000175001,SMEST038704001,SMEST015778001,SMEST062420001,SMEST000124001	cathepsin	up
GO:0043207	response to external biotic stimulus	BP	0.000354531	0.0207215	74	9327	117	20101	Over	4	SMEST067583001,SMEST025209001,SMEST024875001,SMEST042839001,SMEST038559001,SMEST009254001,SMEST047739001,SMEST078273001,SMEST029882001,SMEST051766001,SMEST016829001,SMEST079650001,SMEST015244001,SMEST074424001,SMEST046103001,SMEST024961001,SMEST036533001,SMEST014290001,SMEST020341001,SMEST059878001,SMEST062944001,SMEST060403001,SMEST068371001,SMEST073127001,SMEST065015001,SMEST052792001,SMEST0358…	cathepsin	up
GO:0001872	(1->3)-beta-D-glucan binding	MF	0.000355778	0.0207215	3	24	117	20101	Over	5	SMEST037203001,SMEST053698001,SMEST037149001	cathepsin	up
GO:0061900	glial cell activation	BP	0.000363776	0.0210849	14	837	117	20101	Over	4	SMEST029882001,SMEST052792001,SMEST012051001,SMEST072548001,SMEST035344001,SMEST002628001,SMEST077197001,SMEST022746001,SMEST049723001,SMEST048413001,SMEST069202001,SMEST049716001,SMEST034294001,SMEST077202001	cathepsin	up
GO:0034315	regulation of Arp2/3 complex-mediated actin nucleation	BP	0.000366449	0.0211378	8	299	117	20101	Over	8	SMEST047739001,SMEST000175001,SMEST038704001,SMEST015778001,SMEST005418001,SMEST062420001,SMEST000124001,SMEST081113001	cathepsin	up
GO:0150077	regulation of neuroinflammatory response	BP	0.000384696	0.0220841	10	464	117	20101	Over	6	SMEST029882001,SMEST012051001,SMEST002628001,SMEST077197001,SMEST049723001,SMEST048413001,SMEST069202001,SMEST049716001,SMEST034294001,SMEST077202001	cathepsin	up
GO:0043320	natural killer cell degranulation	BP	0.000412174	0.0234373	6	165	117	20101	Over	5	SMEST078273001,SMEST024961001,SMEST014290001,SMEST058633001,SMEST025677001,SMEST000124001	cathepsin	up
GO:0017171	serine hydrolase activity	MF	0.000414551	0.0234613	14	848	117	20101	Over	5	SMEST025209001,SMEST074424001,SMEST048042001,SMEST068371001,SMEST029164001,SMEST012051001,SMEST077197001,SMEST048843001,SMEST049723001,SMEST048413001,SMEST069202001,SMEST049716001,SMEST034294001,SMEST077202001	cathepsin	up
GO:0016825	hydrolase activity, acting on acid phosphorus-nitrogen bonds	MF	0.000424407	0.0239063	14	850	117	20101	Over	4	SMEST025209001,SMEST074424001,SMEST048042001,SMEST068371001,SMEST029164001,SMEST012051001,SMEST077197001,SMEST048843001,SMEST049723001,SMEST048413001,SMEST069202001,SMEST049716001,SMEST034294001,SMEST077202001	cathepsin	up
GO:0006558	L-phenylalanine metabolic process	BP	0.000442367	0.0248015	5	109	117	20101	Over	5	SMEST024875001,SMEST035843001,SMEST081287001,SMEST005418001,SMEST060612001	cathepsin	up
GO:0032009	early phagosome	CC	0.000450937	0.0250558	12	657	117	20101	Over	7	SMEST047739001,SMEST078273001,SMEST024961001,SMEST014290001,SMEST052792001,SMEST072548001,SMEST044136001,SMEST035344001,SMEST051672001,SMEST022746001,SMEST051670001,SMEST062420001	cathepsin	up
GO:0010760	negative regulation of macrophage chemotaxis	BP	0.000453167	0.0250558	3	26	117	20101	Over	6	SMEST037203001,SMEST069202001,SMEST037149001	cathepsin	up
GO:1905522	negative regulation of macrophage migration	BP	0.000453167	0.0250558	3	26	117	20101	Over	5	SMEST037203001,SMEST069202001,SMEST037149001	cathepsin	up
GO:0006952	defense response	BP	0.000495004	0.0265795	72	9072	117	20101	Over	4	SMEST067583001,SMEST025209001,SMEST024875001,SMEST042839001,SMEST038559001,SMEST009254001,SMEST047739001,SMEST078273001,SMEST029882001,SMEST051766001,SMEST051516001,SMEST016829001,SMEST079650001,SMEST036502001,SMEST074424001,SMEST046103001,SMEST024961001,SMEST036533001,SMEST014290001,SMEST020341001,SMEST059878001,SMEST062944001,SMEST060403001,SMEST068371001,SMEST073127001,SMEST065015001,SMEST0527…	cathepsin	up
GO:0004062	aryl sulfotransferase activity	MF	0.000496234	0.0265795	2	6	117	20101	Over	6	SMEST046103001,SMEST046092001	cathepsin	up
GO:0047704	bile-salt sulfotransferase activity	MF	0.000496234	0.0265795	2	6	117	20101	Over	6	SMEST046103001,SMEST046092001	cathepsin	up
GO:0004027	alcohol sulfotransferase activity	MF	0.000496234	0.0265795	2	6	117	20101	Over	6	SMEST046103001,SMEST046092001	cathepsin	up
GO:0044172	host cell endoplasmic reticulum-Golgi intermediate compartment	CC	0.000496234	0.0265795	2	6	117	20101	Over	7	SMEST038351001,SMEST023567001	cathepsin	up
GO:0006590	thyroid hormone generation	BP	0.00050352	0.0268499	7	239	117	20101	Over	5	SMEST025209001,SMEST077197001,SMEST049723001,SMEST048413001,SMEST049716001,SMEST034294001,SMEST077202001	cathepsin	up
GO:0033177	proton-transporting two-sector ATPase complex, proton-transporting domain	CC	0.000507657	0.0269507	3	27	117	20101	Over	4	SMEST044136001,SMEST068141001,SMEST068628001	cathepsin	up
GO:0043369	CD4-positive or CD8-positive, alpha-beta T cell lineage commitment	BP	0.000516187	0.0272829	7	240	117	20101	Over	5	SMEST072548001,SMEST077197001,SMEST049723001,SMEST048413001,SMEST049716001,SMEST034294001,SMEST077202001	cathepsin	up
GO:0097203	phagocytic cup lip	CC	0.000521783	0.0273378	5	113	117	20101	Over	3	SMEST078273001,SMEST024961001,SMEST051672001,SMEST051670001,SMEST062420001	cathepsin	up
GO:0009678	pyrophosphate hydrolysis-driven proton transmembrane transporter activity	MF	0.000521783	0.0273378	5	113	117	20101	Over	6	SMEST063458001,SMEST044136001,SMEST022877001,SMEST028157001,SMEST068628001	cathepsin	up
GO:0051452	intracellular pH reduction	BP	0.000528149	0.027551	11	574	117	20101	Over	10	SMEST078273001,SMEST029882001,SMEST063458001,SMEST024961001,SMEST014290001,SMEST044136001,SMEST022877001,SMEST068141001,SMEST002628001,SMEST028157001,SMEST068628001	cathepsin	up
GO:0009607	response to biotic stimulus	BP	0.000551009	0.0284957	74	9433	117	20101	Over	3	SMEST067583001,SMEST025209001,SMEST024875001,SMEST042839001,SMEST038559001,SMEST009254001,SMEST047739001,SMEST078273001,SMEST029882001,SMEST051766001,SMEST016829001,SMEST079650001,SMEST015244001,SMEST074424001,SMEST046103001,SMEST024961001,SMEST036533001,SMEST014290001,SMEST020341001,SMEST059878001,SMEST062944001,SMEST060403001,SMEST068371001,SMEST073127001,SMEST065015001,SMEST052792001,SMEST0358…	cathepsin	up
GO:0003993	acid phosphatase activity	MF	0.000628829	0.0323806	3	29	117	20101	Over	7	SMEST074506001,SMEST043190001,SMEST074196001	cathepsin	up
GO:0008234	cysteine-type peptidase activity	MF	0.000635713	0.0325128	11	587	117	20101	Over	6	SMEST072548001,SMEST035344001,SMEST077197001,SMEST022746001,SMEST038351001,SMEST049723001,SMEST048413001,SMEST049716001,SMEST023567001,SMEST034294001,SMEST077202001	cathepsin	up
GO:0003081	regulation of systemic arterial blood pressure by renin-angiotensin	BP	0.000636815	0.0325128	13	864	117	20101	Over	6	SMEST025209001,SMEST078273001,SMEST024961001,SMEST048042001,SMEST065015001,SMEST035344001,SMEST068141001,SMEST077197001,SMEST049723001,SMEST048413001,SMEST049716001,SMEST034294001,SMEST077202001	cathepsin	up
GO:0048767	root hair elongation	BP	0.000643554	0.0327176	15	1071	117	20101	Over	5	SMEST047739001,SMEST016829001,SMEST079650001,SMEST024961001,SMEST079660001,SMEST000175001,SMEST051672001,SMEST077197001,SMEST051670001,SMEST062420001,SMEST049723001,SMEST048413001,SMEST049716001,SMEST034294001,SMEST077202001	cathepsin	up
GO:0005886	plasma membrane	CC	0.000656031	0.0332112	93	12861	117	20101	Over	4	SMEST067583001,SMEST025209001,SMEST046453001,SMEST043211001,SMEST024875001,SMEST042839001,SMEST038559001,SMEST024134001,SMEST047739001,SMEST078273001,SMEST029882001,SMEST051766001,SMEST051516001,SMEST016829001,SMEST079650001,SMEST036502001,SMEST015244001,SMEST032189001,SMEST045852001,SMEST074424001,SMEST063458001,SMEST032321001,SMEST024961001,SMEST011257001,SMEST036533001,SMEST014290001,SMEST0203…	cathepsin	up
GO:0043323	positive regulation of natural killer cell degranulation	BP	0.000692083	0.0334823	2	7	117	20101	Over	6	SMEST058633001,SMEST025677001	cathepsin	up
GO:0001798	positive regulation of type IIa hypersensitivity	BP	0.000692083	0.0334823	2	7	117	20101	Over	8	SMEST037203001,SMEST037149001	cathepsin	up
GO:0031715	C5L2 anaphylatoxin chemotactic receptor binding	MF	0.000692083	0.0334823	2	7	117	20101	Over	7	SMEST037203001,SMEST037149001	cathepsin	up
GO:0044533	positive regulation of apoptotic process in other organism	BP	0.000692083	0.0334823	2	7	117	20101	Over	6	SMEST037203001,SMEST037149001	cathepsin	up
GO:0043321	regulation of natural killer cell degranulation	BP	0.000692083	0.0334823	2	7	117	20101	Over	6	SMEST058633001,SMEST025677001	cathepsin	up
GO:0001794	type IIa hypersensitivity	BP	0.000692083	0.0334823	2	7	117	20101	Over	7	SMEST037203001,SMEST037149001	cathepsin	up
GO:0001796	regulation of type IIa hypersensitivity	BP	0.000692083	0.0334823	2	7	117	20101	Over	8	SMEST037203001,SMEST037149001	cathepsin	up
GO:0002445	type II hypersensitivity	BP	0.000692083	0.0334823	2	7	117	20101	Over	6	SMEST037203001,SMEST037149001	cathepsin	up
GO:0002892	regulation of type II hypersensitivity	BP	0.000692083	0.0334823	2	7	117	20101	Over	7	SMEST037203001,SMEST037149001	cathepsin	up
GO:0002894	positive regulation of type II hypersensitivity	BP	0.000692083	0.0334823	2	7	117	20101	Over	7	SMEST037203001,SMEST037149001	cathepsin	up
GO:0031714	C5a anaphylatoxin chemotactic receptor binding	MF	0.000692083	0.0334823	2	7	117	20101	Over	6	SMEST037203001,SMEST037149001	cathepsin	up
GO:0018996	molting cycle, collagen and cuticulin-based cuticle	BP	0.000736851	0.035505	9	416	117	20101	Over	4	SMEST052792001,SMEST012051001,SMEST077197001,SMEST049723001,SMEST048413001,SMEST069202001,SMEST049716001,SMEST034294001,SMEST077202001	cathepsin	up
GO:0051125	regulation of actin nucleation	BP	0.000758676	0.0360421	8	334	117	20101	Over	7	SMEST047739001,SMEST000175001,SMEST038704001,SMEST015778001,SMEST005418001,SMEST062420001,SMEST000124001,SMEST081113001	cathepsin	up
GO:0051127	positive regulation of actin nucleation	BP	0.000774466	0.0365828	6	186	117	20101	Over	7	SMEST047739001,SMEST000175001,SMEST038704001,SMEST015778001,SMEST062420001,SMEST000124001	cathepsin	up
GO:0098581	detection of external biotic stimulus	BP	0.000818801	0.0383749	6	188	117	20101	Over	5	SMEST052792001,SMEST037203001,SMEST022746001,SMEST058915001,SMEST053698001,SMEST037149001	cathepsin	up
GO:0009897	external side of plasma membrane	CC	0.000823463	0.0384432	26	2379	117	20101	Over	4	SMEST025209001,SMEST042839001,SMEST020341001,SMEST062944001,SMEST068371001,SMEST065015001,SMEST052792001,SMEST012051001,SMEST072548001,SMEST058633001,SMEST025677001,SMEST035344001,SMEST068141001,SMEST037203001,SMEST077197001,SMEST022746001,SMEST058915001,SMEST043679001,SMEST070256001,SMEST053698001,SMEST049723001,SMEST048413001,SMEST069202001,SMEST049716001,SMEST034294001,SMEST077202001	cathepsin	up
GO:0060448	dichotomous subdivision of terminal units involved in lung branching	BP	0.000846419	0.0391466	7	261	117	20101	Over	6	SMEST077197001,SMEST043679001,SMEST049723001,SMEST048413001,SMEST049716001,SMEST034294001,SMEST077202001	cathepsin	up
GO:0004252	serine-type endopeptidase activity	MF	0.000848318	0.0391466	10	514	117	20101	Over	7	SMEST025209001,SMEST068371001,SMEST012051001,SMEST077197001,SMEST049723001,SMEST048413001,SMEST069202001,SMEST049716001,SMEST034294001,SMEST077202001	cathepsin	up
GO:0010839	negative regulation of keratinocyte proliferation	BP	0.000873714	0.0400628	10	516	117	20101	Over	6	SMEST072548001,SMEST037203001,SMEST077197001,SMEST022746001,SMEST049723001,SMEST048413001,SMEST049716001,SMEST034294001,SMEST077202001,SMEST037149001	cathepsin	up
GO:0043616	keratinocyte proliferation	BP	0.000887922	0.0405068	15	1094	117	20101	Over	5	SMEST025209001,SMEST016829001,SMEST052792001,SMEST072548001,SMEST037203001,SMEST077197001,SMEST022746001,SMEST043679001,SMEST044395001,SMEST049723001,SMEST048413001,SMEST049716001,SMEST034294001,SMEST077202001,SMEST037149001	cathepsin	up
GO:0005618	cell wall	CC	0.000908394	0.0410013	27	2518	117	20101	Over	4	SMEST042839001,SMEST009254001,SMEST078273001,SMEST016829001,SMEST079650001,SMEST024961001,SMEST036533001,SMEST014290001,SMEST029164001,SMEST052792001,SMEST035843001,SMEST079660001,SMEST052600001,SMEST005054001,SMEST081287001,SMEST074506001,SMEST035344001,SMEST051672001,SMEST077197001,SMEST051670001,SMEST028157001,SMEST049723001,SMEST048413001,SMEST049716001,SMEST034294001,SMEST077202001,SMEST0375…	cathepsin	up
GO:0006553	lysine metabolic process	BP	0.000917887	0.0410013	5	128	117	20101	Over	7	SMEST046453001,SMEST015244001,SMEST035843001,SMEST024353001,SMEST041460001	cathepsin	up
GO:0008009	chemokine activity	MF	0.000919265	0.0410013	2	8	117	20101	Over	7	SMEST037203001,SMEST037149001	cathepsin	up
GO:0039595	induction by virus of catabolism of host mRNA	BP	0.000919265	0.0410013	2	8	117	20101	Over	6	SMEST038351001,SMEST023567001	cathepsin	up
GO:0039579	suppression by virus of host ISG15 activity	BP	0.000919265	0.0410013	2	8	117	20101	Over	7	SMEST038351001,SMEST023567001	cathepsin	up
GO:0045917	positive regulation of complement activation	BP	0.000923173	0.0410231	3	33	117	20101	Over	5	SMEST037203001,SMEST053698001,SMEST037149001	cathepsin	up
GO:0001942	hair follicle development	BP	0.000942957	0.0417476	17	1318	117	20101	Over	4	SMEST025209001,SMEST036533001,SMEST052792001,SMEST012051001,SMEST072548001,SMEST037203001,SMEST005418001,SMEST077197001,SMEST022746001,SMEST062420001,SMEST043679001,SMEST049723001,SMEST048413001,SMEST049716001,SMEST034294001,SMEST077202001,SMEST037149001	cathepsin	up
GO:0032490	detection of molecule of bacterial origin	BP	0.000950519	0.0419277	5	129	117	20101	Over	5	SMEST052792001,SMEST037203001,SMEST022746001,SMEST058915001,SMEST037149001	cathepsin	up
GO:0006554	lysine catabolic process	BP	0.000963762	0.0423561	4	75	117	20101	Over	8	SMEST046453001,SMEST035843001,SMEST024353001,SMEST041460001	cathepsin	up
GO:0140375	immune receptor activity	MF	0.000970635	0.0425025	8	347	117	20101	Over	4	SMEST052792001,SMEST077197001,SMEST022746001,SMEST049723001,SMEST048413001,SMEST049716001,SMEST034294001,SMEST077202001	cathepsin	up
GO:0048306	calcium-dependent protein binding	MF	0.000998177	0.0435496	13	822	117	20101	Over	4	SMEST025209001,SMEST042839001,SMEST047739001,SMEST024961001,SMEST000175001,SMEST012051001,SMEST037203001,SMEST051672001,SMEST051670001,SMEST062420001,SMEST053698001,SMEST069202001,SMEST037149001	cathepsin	up
GO:0042742	defense response to bacterium	BP	0.0010579	0.0458221	42	4584	117	20101	Over	5	SMEST025209001,SMEST042839001,SMEST009254001,SMEST078273001,SMEST029882001,SMEST051766001,SMEST016829001,SMEST024961001,SMEST036533001,SMEST014290001,SMEST060403001,SMEST068371001,SMEST052792001,SMEST035843001,SMEST060415001,SMEST012051001,SMEST072548001,SMEST005054001,SMEST044136001,SMEST065612001,SMEST074506001,SMEST035344001,SMEST043190001,SMEST037203001,SMEST002628001,SMEST005418001,SMEST0771…	cathepsin	up
GO:0019829	ATPase-coupled cation transmembrane transporter activity	MF	0.00107607	0.0464412	7	272	117	20101	Over	6	SMEST042839001,SMEST063458001,SMEST044136001,SMEST022877001,SMEST062420001,SMEST028157001,SMEST068628001	cathepsin	up
GO:0032497	detection of lipopolysaccharide	BP	0.0010981	0.0471128	3	35	117	20101	Over	6	SMEST052792001,SMEST022746001,SMEST058915001	cathepsin	up
GO:0098773	skin epidermis development	BP	0.00109948	0.0471128	17	1331	117	20101	Over	6	SMEST025209001,SMEST036533001,SMEST052792001,SMEST012051001,SMEST072548001,SMEST037203001,SMEST005418001,SMEST077197001,SMEST022746001,SMEST062420001,SMEST043679001,SMEST049723001,SMEST048413001,SMEST049716001,SMEST034294001,SMEST077202001,SMEST037149001	cathepsin	up
GO:0042581	specific granule	CC	0.00112622	0.0479163	20	1680	117	20101	Over	5	SMEST025209001,SMEST042839001,SMEST038559001,SMEST047739001,SMEST078273001,SMEST024961001,SMEST014290001,SMEST020341001,SMEST052792001,SMEST072548001,SMEST035344001,SMEST077197001,SMEST022746001,SMEST058915001,SMEST049723001,SMEST048413001,SMEST069202001,SMEST049716001,SMEST034294001,SMEST077202001	cathepsin	up
GO:0001913	T cell mediated cytotoxicity	BP	0.00114772	0.0486583	10	535	117	20101	Over	5	SMEST025209001,SMEST078273001,SMEST024961001,SMEST014290001,SMEST077197001,SMEST049723001,SMEST048413001,SMEST049716001,SMEST034294001,SMEST077202001	cathepsin	up
GO:0042777	plasma membrane ATP synthesis coupled proton transport	BP	0.00117742	0.0488811	2	9	117	20101	Over	6	SMEST022877001,SMEST028157001	cathepsin	up
GO:0045261	proton-transporting ATP synthase complex, catalytic core F(1)	CC	0.00117742	0.0488811	2	9	117	20101	Over	4	SMEST022877001,SMEST028157001	cathepsin	up
GO:1901555	response to paclitaxel	BP	0.00117742	0.0488811	2	9	117	20101	Over	6	SMEST037203001,SMEST037149001	cathepsin	up
GO:0005601	classical-complement-pathway C3/C5 convertase complex	CC	0.00117742	0.0488811	2	9	117	20101	Over	3	SMEST037203001,SMEST037149001	cathepsin	up
GO:0044220	host cell perinuclear region of cytoplasm	CC	0.00117742	0.0488811	2	9	117	20101	Over	7	SMEST038351001,SMEST023567001	cathepsin	up
GO:0044598	doxorubicin metabolic process	BP	0.00119288	0.0490142	3	36	117	20101	Over	4	SMEST016829001,SMEST046103001,SMEST046092001	cathepsin	up
GO:0009089	lysine biosynthetic process via diaminopimelate	BP	0.00119288	0.0490142	3	36	117	20101	Over	6	SMEST015244001,SMEST035843001,SMEST041460001	cathepsin	up
GO:0046451	diaminopimelate metabolic process	BP	0.00119288	0.0490142	3	36	117	20101	Over	5	SMEST015244001,SMEST035843001,SMEST041460001	cathepsin	up
GO:0051715	cytolysis in other organism	BP	0.00121699	0.049665	6	203	117	20101	Over	4	SMEST025209001,SMEST009254001,SMEST032189001,SMEST068371001,SMEST029164001,SMEST022762001	cathepsin	up
GO:0033619	membrane protein proteolysis	BP	0.00122265	0.0497267	16	1228	117	20101	Over	6	SMEST025209001,SMEST065015001,SMEST052792001,SMEST012051001,SMEST072548001,SMEST038704001,SMEST035344001,SMEST077197001,SMEST022746001,SMEST062420001,SMEST049723001,SMEST048413001,SMEST069202001,SMEST049716001,SMEST034294001,SMEST077202001	cathepsin	up
GO:1990904	ribonucleoprotein complex	CC	3.54489e-08	0.000347896	36	3163	99	20101	Over	3	SMEST032689001,SMEST029426001,SMEST009191001,SMEST019835001,SMEST004954001,SMEST066644001,SMEST017099001,SMEST052829001,SMEST058043001,SMEST024763001,SMEST032189001,SMEST037102001,SMEST026847001,SMEST061372001,SMEST049504001,SMEST076681001,SMEST003347001,SMEST040632001,SMEST036897001,SMEST059000001,SMEST074998001,SMEST077214001,SMEST023160001,SMEST029843001,SMEST045560001,SMEST059283001,SMEST0257…	epidermal	up
GO:0022613	ribonucleoprotein complex biogenesis	BP	2.16212e-07	0.00106095	31	2655	99	20101	Over	5	SMEST032689001,SMEST029426001,SMEST019835001,SMEST004954001,SMEST075694001,SMEST066644001,SMEST052829001,SMEST024763001,SMEST037102001,SMEST026847001,SMEST061372001,SMEST076681001,SMEST003347001,SMEST040632001,SMEST036897001,SMEST074998001,SMEST077214001,SMEST023160001,SMEST029843001,SMEST045560001,SMEST035189001,SMEST034285001,SMEST025747001,SMEST045255001,SMEST005384001,SMEST011657001,SMEST0601…	epidermal	up
GO:0071261	Ssh1 translocon complex	CC	4.61898e-07	0.00125352	3	4	99	20101	Over	5	SMEST050010001,SMEST013437001,SMEST062123001	epidermal	up
GO:0042254	ribosome biogenesis	BP	5.1091e-07	0.00125352	26	2089	99	20101	Over	6	SMEST032689001,SMEST019835001,SMEST004954001,SMEST075694001,SMEST066644001,SMEST024763001,SMEST037102001,SMEST026847001,SMEST003347001,SMEST040632001,SMEST036897001,SMEST074998001,SMEST077214001,SMEST023160001,SMEST045560001,SMEST035189001,SMEST034285001,SMEST025747001,SMEST045255001,SMEST005384001,SMEST011657001,SMEST060104001,SMEST048024001,SMEST052687001,SMEST041069001,SMEST071880001	epidermal	up
GO:0043021	ribonucleoprotein complex binding	MF	9.00095e-07	0.0016498	21	1534	99	20101	Over	4	SMEST032689001,SMEST029426001,SMEST050010001,SMEST004954001,SMEST014593001,SMEST052829001,SMEST058043001,SMEST024763001,SMEST032189001,SMEST026847001,SMEST013437001,SMEST003347001,SMEST040632001,SMEST074998001,SMEST077214001,SMEST023160001,SMEST045560001,SMEST059283001,SMEST011657001,SMEST062123001,SMEST048024001	epidermal	up
GO:0030867	rough endoplasmic reticulum membrane	CC	2.60617e-06	0.00321417	9	237	99	20101	Over	6	SMEST050010001,SMEST019835001,SMEST004954001,SMEST017099001,SMEST037102001,SMEST013437001,SMEST077214001,SMEST026827001,SMEST062123001	epidermal	up
GO:0022618	ribonucleoprotein complex assembly	BP	2.62007e-06	0.00321417	19	1370	99	20101	Over	6	SMEST029426001,SMEST019835001,SMEST052829001,SMEST024763001,SMEST037102001,SMEST026847001,SMEST061372001,SMEST076681001,SMEST003347001,SMEST074998001,SMEST023160001,SMEST029843001,SMEST045560001,SMEST025747001,SMEST045255001,SMEST011657001,SMEST052687001,SMEST041069001,SMEST071880001	epidermal	up
GO:0005689	U12-type spliceosomal complex	CC	3.65367e-06	0.00370735	9	247	99	20101	Over	5	SMEST029426001,SMEST052829001,SMEST058043001,SMEST032189001,SMEST003347001,SMEST023160001,SMEST029843001,SMEST045560001,SMEST025747001	epidermal	up
GO:0005844	polysome	CC	3.77761e-06	0.00370735	15	749	99	20101	Over	4	SMEST019835001,SMEST004954001,SMEST066644001,SMEST017099001,SMEST052829001,SMEST058043001,SMEST032189001,SMEST003347001,SMEST040632001,SMEST023160001,SMEST059283001,SMEST026827001,SMEST045255001,SMEST052687001,SMEST041069001	epidermal	up
GO:0042788	polysomal ribosome	CC	6.14951e-06	0.00548648	11	414	99	20101	Over	5	SMEST019835001,SMEST004954001,SMEST066644001,SMEST017099001,SMEST052829001,SMEST003347001,SMEST023160001,SMEST059283001,SMEST026827001,SMEST052687001,SMEST041069001	epidermal	up
GO:0003723	RNA binding	MF	8.02928e-06	0.00656661	57	7163	99	20101	Over	5	SMEST032689001,SMEST029426001,SMEST043630001,SMEST050010001,SMEST019835001,SMEST004954001,SMEST002145001,SMEST075694001,SMEST066644001,SMEST022928001,SMEST017099001,SMEST059440001,SMEST014593001,SMEST052829001,SMEST058043001,SMEST024763001,SMEST032189001,SMEST037102001,SMEST026829001,SMEST026847001,SMEST062712001,SMEST061372001,SMEST049504001,SMEST076681001,SMEST013437001,SMEST003347001,SMEST0406…	epidermal	up
GO:0005784	Sec61 translocon complex	CC	9.52746e-06	0.0071925	3	9	99	20101	Over	5	SMEST050010001,SMEST013437001,SMEST062123001	epidermal	up
GO:0098556	cytoplasmic side of rough endoplasmic reticulum membrane	CC	1.12618e-05	0.00789456	6	102	99	20101	Over	6	SMEST019835001,SMEST004954001,SMEST017099001,SMEST037102001,SMEST077214001,SMEST026827001	epidermal	up
GO:0003729	mRNA binding	MF	1.51032e-05	0.00988152	31	3060	99	20101	Over	6	SMEST032689001,SMEST043630001,SMEST019835001,SMEST066644001,SMEST022928001,SMEST017099001,SMEST014593001,SMEST052829001,SMEST058043001,SMEST024763001,SMEST032189001,SMEST037102001,SMEST026847001,SMEST076681001,SMEST003347001,SMEST040632001,SMEST059000001,SMEST074998001,SMEST077214001,SMEST023160001,SMEST025422001,SMEST045560001,SMEST059283001,SMEST025747001,SMEST015928001,SMEST045255001,SMEST0185…	epidermal	up
GO:0071011	precatalytic spliceosome	CC	1.84621e-05	0.0113242	12	556	99	20101	Over	5	SMEST029426001,SMEST052829001,SMEST024763001,SMEST061372001,SMEST003347001,SMEST040632001,SMEST023160001,SMEST029843001,SMEST045560001,SMEST025747001,SMEST011657001,SMEST004991001	epidermal	up
GO:0006364	rRNA processing	BP	2.12866e-05	0.0115366	19	1503	99	20101	Over	7	SMEST032689001,SMEST004954001,SMEST075694001,SMEST066644001,SMEST024763001,SMEST037102001,SMEST026847001,SMEST003347001,SMEST040632001,SMEST036897001,SMEST074998001,SMEST077214001,SMEST023160001,SMEST045560001,SMEST025747001,SMEST011657001,SMEST060104001,SMEST052687001,SMEST071880001	epidermal	up
GO:0071826	ribonucleoprotein complex subunit organization	BP	2.35543e-05	0.0115366	20	1632	99	20101	Over	6	SMEST029426001,SMEST019835001,SMEST052829001,SMEST024763001,SMEST037102001,SMEST026847001,SMEST061372001,SMEST076681001,SMEST003347001,SMEST040632001,SMEST074998001,SMEST023160001,SMEST029843001,SMEST045560001,SMEST025747001,SMEST045255001,SMEST011657001,SMEST052687001,SMEST041069001,SMEST071880001	epidermal	up
GO:0052589	malate dehydrogenase (menaquinone) activity	MF	2.40131e-05	0.0115366	2	2	99	20101	Over	6	SMEST046453001,SMEST024353001	epidermal	up
GO:0008924	malate dehydrogenase (quinone) activity	MF	2.40131e-05	0.0115366	2	2	99	20101	Over	6	SMEST046453001,SMEST024353001	epidermal	up
GO:0071256	translocon complex	CC	2.4686e-05	0.0115366	3	12	99	20101	Over	4	SMEST050010001,SMEST013437001,SMEST062123001	epidermal	up
GO:0006616	SRP-dependent cotranslational protein targeting to membrane, translocation	BP	2.88906e-05	0.0128879	4	36	99	20101	Over	6	SMEST050010001,SMEST013437001,SMEST040632001,SMEST062123001	epidermal	up
GO:0002181	cytoplasmic translation	BP	3.65405e-05	0.0147204	22	1920	99	20101	Over	7	SMEST019835001,SMEST004954001,SMEST066644001,SMEST022928001,SMEST017099001,SMEST014593001,SMEST052829001,SMEST058043001,SMEST032189001,SMEST037102001,SMEST076681001,SMEST003347001,SMEST040632001,SMEST074998001,SMEST077214001,SMEST023160001,SMEST023212001,SMEST059283001,SMEST026827001,SMEST045255001,SMEST052687001,SMEST041069001	epidermal	up
GO:0005840	ribosome	CC	3.74984e-05	0.0147204	17	1304	99	20101	Over	5	SMEST019835001,SMEST004954001,SMEST066644001,SMEST017099001,SMEST052829001,SMEST037102001,SMEST026847001,SMEST049504001,SMEST003347001,SMEST040632001,SMEST077214001,SMEST023160001,SMEST059283001,SMEST026827001,SMEST045255001,SMEST052687001,SMEST041069001	epidermal	up
GO:0071005	U2-type precatalytic spliceosome	CC	4.33011e-05	0.0163445	9	337	99	20101	Over	6	SMEST029426001,SMEST052829001,SMEST024763001,SMEST003347001,SMEST023160001,SMEST029843001,SMEST025747001,SMEST011657001,SMEST004991001	epidermal	up
GO:0016072	rRNA metabolic process	BP	4.75888e-05	0.0172976	19	1562	99	20101	Over	8	SMEST032689001,SMEST004954001,SMEST075694001,SMEST066644001,SMEST024763001,SMEST037102001,SMEST026847001,SMEST003347001,SMEST040632001,SMEST036897001,SMEST074998001,SMEST077214001,SMEST023160001,SMEST045560001,SMEST025747001,SMEST011657001,SMEST060104001,SMEST052687001,SMEST071880001	epidermal	up
GO:0044391	ribosomal subunit	CC	7.22398e-05	0.0236373	12	640	99	20101	Over	4	SMEST019835001,SMEST004954001,SMEST066644001,SMEST017099001,SMEST037102001,SMEST026847001,SMEST049504001,SMEST077214001,SMEST023160001,SMEST026827001,SMEST052687001,SMEST041069001	epidermal	up
GO:0003735	structural constituent of ribosome	MF	7.40035e-05	0.0236373	10	449	99	20101	Over	3	SMEST019835001,SMEST004954001,SMEST066644001,SMEST017099001,SMEST037102001,SMEST049504001,SMEST077214001,SMEST026827001,SMEST052687001,SMEST041069001	epidermal	up
GO:1990429	peroxisomal importomer complex	CC	7.70731e-05	0.0236373	4	46	99	20101	Over	4	SMEST019341001,SMEST073811001,SMEST048100001,SMEST024857001	epidermal	up
GO:1990415	Pex17p-Pex14p docking complex	CC	7.70731e-05	0.0236373	4	46	99	20101	Over	3	SMEST019341001,SMEST073811001,SMEST048100001,SMEST024857001	epidermal	up
GO:0022625	cytosolic large ribosomal subunit	CC	0.000114311	0.0339953	6	154	99	20101	Over	5	SMEST019835001,SMEST066644001,SMEST017099001,SMEST026847001,SMEST077214001,SMEST026827001	epidermal	up
GO:0005684	U2-type spliceosomal complex	CC	0.0001427	0.0411901	12	688	99	20101	Over	5	SMEST029426001,SMEST052829001,SMEST024763001,SMEST061372001,SMEST003347001,SMEST059000001,SMEST023160001,SMEST029843001,SMEST045560001,SMEST025747001,SMEST011657001,SMEST004991001	epidermal	up
GO:0021665	rhombomere 5 structural organization	BP	0.000191052	0.0445954	3	23	99	20101	Over	5	SMEST026829001,SMEST034285001,SMEST005384001	epidermal	up
GO:0021666	rhombomere 5 formation	BP	0.000191052	0.0445954	3	23	99	20101	Over	5	SMEST026829001,SMEST034285001,SMEST005384001	epidermal	up
GO:0021660	rhombomere 3 formation	BP	0.000191052	0.0445954	3	23	99	20101	Over	5	SMEST026829001,SMEST034285001,SMEST005384001	epidermal	up
GO:0021659	rhombomere 3 structural organization	BP	0.000191052	0.0445954	3	23	99	20101	Over	5	SMEST026829001,SMEST034285001,SMEST005384001	epidermal	up
GO:0021595	rhombomere structural organization	BP	0.000191052	0.0445954	3	23	99	20101	Over	4	SMEST026829001,SMEST034285001,SMEST005384001	epidermal	up
GO:0021664	rhombomere 5 morphogenesis	BP	0.000191052	0.0445954	3	23	99	20101	Over	5	SMEST026829001,SMEST034285001,SMEST005384001	epidermal	up
GO:0006614	SRP-dependent cotranslational protein targeting to membrane	BP	0.000191528	0.0445954	4	58	99	20101	Over	8	SMEST050010001,SMEST013437001,SMEST040632001,SMEST062123001	epidermal	up
GO:1901724	positive regulation of cell proliferation involved in kidney development	BP	0.000218482	0.0476485	4	60	99	20101	Over	5	SMEST058043001,SMEST026829001,SMEST034285001,SMEST005384001	epidermal	up
GO:0031204	posttranslational protein targeting to membrane, translocation	BP	0.000232936	0.0476741	4	61	99	20101	Over	6	SMEST050010001,SMEST013437001,SMEST040632001,SMEST062123001	epidermal	up
GO:0005681	spliceosomal complex	CC	0.000233173	0.0476741	16	1314	99	20101	Over	4	SMEST029426001,SMEST052829001,SMEST058043001,SMEST024763001,SMEST032189001,SMEST061372001,SMEST003347001,SMEST040632001,SMEST036897001,SMEST059000001,SMEST023160001,SMEST029843001,SMEST045560001,SMEST025747001,SMEST011657001,SMEST004991001	epidermal	up
GO:0019843	rRNA binding	MF	0.000262309	0.0495059	12	735	99	20101	Over	6	SMEST032689001,SMEST019835001,SMEST066644001,SMEST052829001,SMEST026847001,SMEST049504001,SMEST003347001,SMEST074998001,SMEST045560001,SMEST026827001,SMEST041069001,SMEST071880001	epidermal	up
GO:0016843	amine-lyase activity	MF	4.3065e-08	0.00051635	4	8	102	20101	Over	5	SMEST052602001,SMEST052600001,SMEST026036001,SMEST058074001	intestine	up
GO:0000325	plant-type vacuole	CC	7.22856e-07	0.00433352	32	2801	102	20101	Over	5	SMEST026465001,SMEST068863001,SMEST000175001,SMEST057004001,SMEST048067001,SMEST078548001,SMEST059431001,SMEST068628001,SMEST061897001,SMEST064169001,SMEST045852001,SMEST052602001,SMEST022898001,SMEST016829001,SMEST019746001,SMEST062111001,SMEST078092001,SMEST017012001,SMEST018556001,SMEST017249001,SMEST023212001,SMEST041460001,SMEST081113001,SMEST055743001,SMEST051670001,SMEST055903001,SMEST0526…	intestine	up
GO:0052589	malate dehydrogenase (menaquinone) activity	MF	2.54981e-05	0.0492483	2	2	102	20101	Over	6	SMEST046453001,SMEST024353001	intestine	up
GO:0008924	malate dehydrogenase (quinone) activity	MF	2.54981e-05	0.0492483	2	2	102	20101	Over	6	SMEST046453001,SMEST024353001	intestine	up
GO:0042816	vitamin B6 metabolic process	BP	3.2568e-05	0.0492483	5	72	102	20101	Over	5	SMEST016829001,SMEST026036001,SMEST058074001,SMEST055659002,SMEST062723001	intestine	up
GO:0005773	vacuole	CC	4.00499e-05	0.0492483	58	7399	102	20101	Over	4	SMEST017290001,SMEST026465001,SMEST061733001,SMEST068863001,SMEST000175001,SMEST061482001,SMEST057909001,SMEST057004001,SMEST048067001,SMEST029143001,SMEST078548001,SMEST059431001,SMEST034612001,SMEST043601001,SMEST016883001,SMEST068628001,SMEST005050001,SMEST061897001,SMEST016436001,SMEST029126001,SMEST014187001,SMEST064169001,SMEST045852001,SMEST070311001,SMEST023415001,SMEST052602001,SMEST0228…	intestine	up
GO:0033181	plasma membrane proton-transporting V-type ATPase complex	CC	4.43375e-05	0.0492483	3	14	102	20101	Over	5	SMEST057004001,SMEST078548001,SMEST068628001	intestine	up
GO:1901376	organic heteropentacyclic compound metabolic process	BP	4.56849e-05	0.0492483	7	186	102	20101	Over	5	SMEST016829001,SMEST052432001,SMEST078092001,SMEST003087001,SMEST033650001,SMEST055659002,SMEST062723001	intestine	up
GO:0016054	organic acid catabolic process	BP	4.90217e-05	0.0492483	21	1761	102	20101	Over	5	SMEST061733001,SMEST061482001,SMEST059431001,SMEST005050001,SMEST014187001,SMEST064169001,SMEST023415001,SMEST075481001,SMEST016829001,SMEST052432001,SMEST046453001,SMEST078092001,SMEST017012001,SMEST041460001,SMEST022047001,SMEST024353001,SMEST033650001,SMEST012954001,SMEST026036001,SMEST058074001,SMEST062723001	intestine	up
GO:0043385	mycotoxin metabolic process	BP	6.18164e-05	0.0492483	8	265	102	20101	Over	5	SMEST061482001,SMEST016829001,SMEST052432001,SMEST078092001,SMEST022047001,SMEST003087001,SMEST033650001,SMEST055659002	intestine	up
GO:1901606	alpha-amino acid catabolic process	BP	6.77627e-05	0.0492483	11	521	102	20101	Over	6	SMEST061482001,SMEST016829001,SMEST046453001,SMEST078092001,SMEST041460001,SMEST022047001,SMEST024353001,SMEST033650001,SMEST012954001,SMEST026036001,SMEST058074001	intestine	up
GO:1901556	response to candesartan	BP	7.62406e-05	0.0492483	2	3	102	20101	Over	5	SMEST061482001,SMEST022047001	intestine	up
GO:0042602	riboflavin reductase (NADPH) activity	MF	7.62406e-05	0.0492483	2	3	102	20101	Over	6	SMEST061482001,SMEST022047001	intestine	up
GO:0014806	smooth muscle hyperplasia	BP	7.62406e-05	0.0492483	2	3	102	20101	Over	5	SMEST061482001,SMEST022047001	intestine	up
GO:0009337	sulfite reductase complex (NADPH)	CC	7.62406e-05	0.0492483	2	3	102	20101	Over	3	SMEST061482001,SMEST022047001	intestine	up
GO:0061875	negative regulation of hepatic stellate cell contraction	BP	7.62406e-05	0.0492483	2	3	102	20101	Over	5	SMEST061482001,SMEST022047001	intestine	up
GO:0007189	adenylate cyclase-activating G protein-coupled receptor signaling pathway	BP	0.00630036	0.0262313	10	1672	49	20101	Over	7	SMEST033266001,SMEST077752001,SMEST024843001,SMEST074268001,SMEST059433001,SMEST067135001,SMEST004364001,SMEST041798001,SMEST031711001,SMEST053627001	intestine	down
GO:0014805	smooth muscle adaptation	BP	7.62406e-05	0.0492483	2	3	102	20101	Over	4	SMEST061482001,SMEST022047001	intestine	up
GO:0061872	hepatic stellate cell contraction	BP	8.65728e-05	0.0492483	4	46	102	20101	Over	6	SMEST061482001,SMEST022047001,SMEST051670001,SMEST051672001	intestine	up
GO:0061873	regulation of hepatic stellate cell contraction	BP	8.65728e-05	0.0492483	4	46	102	20101	Over	6	SMEST061482001,SMEST022047001,SMEST051670001,SMEST051672001	intestine	up
GO:0016620	oxidoreductase activity, acting on the aldehyde or oxo group of donors, NAD or NADP as acceptor	MF	0.000104021	0.0492483	7	212	102	20101	Over	5	SMEST061482001,SMEST016829001,SMEST078092001,SMEST022047001,SMEST033650001,SMEST055659002,SMEST062723001	intestine	up
GO:0009063	cellular amino acid catabolic process	BP	0.000114892	0.0492483	11	553	102	20101	Over	5	SMEST061482001,SMEST016829001,SMEST046453001,SMEST078092001,SMEST041460001,SMEST022047001,SMEST024353001,SMEST033650001,SMEST012954001,SMEST026036001,SMEST058074001	intestine	up
GO:0016903	oxidoreductase activity, acting on the aldehyde or oxo group of donors	MF	0.000134647	0.0492483	7	221	102	20101	Over	4	SMEST061482001,SMEST016829001,SMEST078092001,SMEST022047001,SMEST033650001,SMEST055659002,SMEST062723001	intestine	up
GO:0071944	cell periphery	CC	0.000147943	0.0492483	86	13283	102	20101	Over	3	SMEST017290001,SMEST026465001,SMEST032189001,SMEST061733001,SMEST068863001,SMEST043173001,SMEST000175001,SMEST061482001,SMEST057909001,SMEST057004001,SMEST048067001,SMEST029143001,SMEST078548001,SMEST059431001,SMEST068710001,SMEST034612001,SMEST043601001,SMEST051766001,SMEST068628001,SMEST005050001,SMEST016436001,SMEST029126001,SMEST062123001,SMEST051516001,SMEST014187001,SMEST064169001,SMEST0458…	intestine	up
GO:1905118	positive regulation of ribonucleoside-diphosphate reductase activity	BP	0.000151976	0.0492483	2	4	102	20101	Over	5	SMEST061482001,SMEST022047001	intestine	up
GO:0043602	nitrate catabolic process	BP	0.000151976	0.0492483	2	4	102	20101	Over	6	SMEST061482001,SMEST022047001	intestine	up
GO:0050243	pyruvate dehydrogenase (NADP+) activity	MF	0.000151976	0.0492483	2	4	102	20101	Over	7	SMEST061482001,SMEST022047001	intestine	up
GO:0004783	sulfite reductase (NADPH) activity	MF	0.000151976	0.0492483	2	4	102	20101	Over	6	SMEST061482001,SMEST022047001	intestine	up
GO:0047726	iron-cytochrome-c reductase activity	MF	0.000151976	0.0492483	2	4	102	20101	Over	5	SMEST061482001,SMEST022047001	intestine	up
GO:0004517	nitric-oxide synthase activity	MF	0.000151976	0.0492483	2	4	102	20101	Over	6	SMEST061482001,SMEST022047001	intestine	up
GO:1904042	negative regulation of cystathionine beta-synthase activity	BP	0.000151976	0.0492483	2	4	102	20101	Over	7	SMEST061482001,SMEST022047001	intestine	up
GO:0030586	[methionine synthase] reductase activity	MF	0.000151976	0.0492483	2	4	102	20101	Over	6	SMEST061482001,SMEST022047001	intestine	up
GO:0016844	strictosidine synthase activity	MF	0.000151976	0.0492483	2	4	102	20101	Over	6	SMEST052602001,SMEST052600001	intestine	up
GO:1903600	glutaminase complex	CC	0.000151976	0.0492483	2	4	102	20101	Over	4	SMEST026036001,SMEST058074001	intestine	up
GO:0036381	pyridoxal 5'-phosphate synthase (glutamine hydrolysing) activity	MF	0.000151976	0.0492483	2	4	102	20101	Over	6	SMEST026036001,SMEST058074001	intestine	up
GO:1905117	regulation of ribonucleoside-diphosphate reductase activity	BP	0.000151976	0.0492483	2	4	102	20101	Over	5	SMEST061482001,SMEST022047001	intestine	up
GO:1904041	regulation of cystathionine beta-synthase activity	BP	0.000151976	0.0492483	2	4	102	20101	Over	6	SMEST061482001,SMEST022047001	intestine	up
GO:0071461	cellular response to redox state	BP	0.000157871	0.0498125	3	21	102	20101	Over	4	SMEST061482001,SMEST070311001,SMEST022047001	intestine	up
GO:0015934	large ribosomal subunit	CC	2.76793e-35	5.19899e-31	36	234	508	20101	Over	5	SMEST019835001,SMEST066644001,SMEST017099001,SMEST026847001,SMEST077214001,SMEST026827001,SMEST017012001,SMEST055743001,SMEST020535001,SMEST045074001,SMEST022732001,SMEST012668001,SMEST048830001,SMEST036992001,SMEST060036001,SMEST075369001,SMEST026399001,SMEST057890001,SMEST009232001,SMEST008177001,SMEST009564001,SMEST062259001,SMEST006898001,SMEST057653001,SMEST022343001,SMEST017087001,SMEST0414…	merge	up
GO:0003735	structural constituent of ribosome	MF	1.09647e-32	1.02975e-28	51	449	508	20101	Over	3	SMEST019835001,SMEST004954001,SMEST066644001,SMEST017099001,SMEST037102001,SMEST049504001,SMEST077214001,SMEST026827001,SMEST052687001,SMEST041069001,SMEST061733001,SMEST003392001,SMEST055743001,SMEST020535001,SMEST045074001,SMEST002673001,SMEST022732001,SMEST012668001,SMEST048830001,SMEST036992001,SMEST059049001,SMEST060036001,SMEST058745001,SMEST026399001,SMEST057890001,SMEST009232001,SMEST0081…	merge	up
GO:0044391	ribosomal subunit	CC	3.7809e-26	2.36722e-22	58	640	508	20101	Over	4	SMEST019835001,SMEST004954001,SMEST066644001,SMEST017099001,SMEST037102001,SMEST026847001,SMEST049504001,SMEST077214001,SMEST023160001,SMEST026827001,SMEST052687001,SMEST041069001,SMEST061733001,SMEST017012001,SMEST055743001,SMEST020535001,SMEST045074001,SMEST002673001,SMEST022732001,SMEST012668001,SMEST048830001,SMEST036992001,SMEST059049001,SMEST060036001,SMEST075369001,SMEST058745001,SMEST0263…	merge	up
GO:0005844	polysome	CC	4.74186e-25	2.22666e-21	63	749	508	20101	Over	4	SMEST032189001,SMEST062420001,SMEST019835001,SMEST004954001,SMEST066644001,SMEST017099001,SMEST052829001,SMEST058043001,SMEST003347001,SMEST040632001,SMEST023160001,SMEST059283001,SMEST026827001,SMEST045255001,SMEST052687001,SMEST041069001,SMEST061733001,SMEST016436001,SMEST017012001,SMEST020535001,SMEST045074001,SMEST002673001,SMEST022732001,SMEST012668001,SMEST080160001,SMEST042430001,SMEST0369…	merge	up
GO:0042788	polysomal ribosome	CC	3.78561e-24	1.4221e-20	43	414	508	20101	Over	5	SMEST019835001,SMEST004954001,SMEST066644001,SMEST017099001,SMEST052829001,SMEST003347001,SMEST023160001,SMEST059283001,SMEST026827001,SMEST052687001,SMEST041069001,SMEST061733001,SMEST017012001,SMEST020535001,SMEST045074001,SMEST002673001,SMEST022732001,SMEST012668001,SMEST042430001,SMEST036992001,SMEST059049001,SMEST060036001,SMEST058745001,SMEST026399001,SMEST057890001,SMEST071613001,SMEST0092…	merge	up
GO:0000325	plant-type vacuole	CC	3.16114e-22	9.89594e-19	146	2801	508	20101	Over	5	SMEST024875001,SMEST042839001,SMEST047739001,SMEST078273001,SMEST016829001,SMEST079650001,SMEST045852001,SMEST024961001,SMEST014290001,SMEST062944001,SMEST029164001,SMEST000703001,SMEST035843001,SMEST079660001,SMEST052600001,SMEST000175001,SMEST044136001,SMEST037355001,SMEST022877001,SMEST074506001,SMEST035344001,SMEST043190001,SMEST051672001,SMEST005418001,SMEST077197001,SMEST051670001,SMEST0624…	merge	up
GO:0022625	cytosolic large ribosomal subunit	CC	1.80775e-21	4.85071e-18	33	154	508	20101	Over	5	SMEST019835001,SMEST066644001,SMEST017099001,SMEST026847001,SMEST077214001,SMEST026827001,SMEST055743001,SMEST020535001,SMEST045074001,SMEST022732001,SMEST012668001,SMEST048830001,SMEST036992001,SMEST060036001,SMEST075369001,SMEST026399001,SMEST057890001,SMEST009232001,SMEST008177001,SMEST009564001,SMEST062259001,SMEST006898001,SMEST057653001,SMEST022343001,SMEST017087001,SMEST041483001,SMEST0267…	merge	up
GO:0022626	cytosolic ribosome	CC	2.23352e-21	5.24404e-18	60	760	508	20101	Over	4	SMEST019835001,SMEST004954001,SMEST066644001,SMEST017099001,SMEST037102001,SMEST026847001,SMEST040632001,SMEST077214001,SMEST023160001,SMEST026827001,SMEST052687001,SMEST041069001,SMEST061733001,SMEST014187001,SMEST017012001,SMEST055743001,SMEST020535001,SMEST045074001,SMEST002673001,SMEST022732001,SMEST012668001,SMEST048830001,SMEST036992001,SMEST059049001,SMEST060036001,SMEST075369001,SMEST0099…	merge	up
GO:0003729	mRNA binding	MF	1.73052e-20	3.6116e-17	152	3060	508	20101	Over	6	SMEST042839001,SMEST078273001,SMEST079650001,SMEST032189001,SMEST014290001,SMEST035843001,SMEST079660001,SMEST000175001,SMEST044487001,SMEST022877001,SMEST051672001,SMEST005418001,SMEST051670001,SMEST062420001,SMEST023842001,SMEST028157001,SMEST032689001,SMEST043630001,SMEST019835001,SMEST066644001,SMEST022928001,SMEST017099001,SMEST014593001,SMEST052829001,SMEST058043001,SMEST024763001,SMEST0371…	merge	up
GO:0005840	ribosome	CC	8.19356e-19	1.539e-15	82	1304	508	20101	Over	5	SMEST047739001,SMEST038704001,SMEST019835001,SMEST004954001,SMEST066644001,SMEST017099001,SMEST052829001,SMEST037102001,SMEST026847001,SMEST049504001,SMEST003347001,SMEST040632001,SMEST077214001,SMEST023160001,SMEST059283001,SMEST026827001,SMEST045255001,SMEST052687001,SMEST041069001,SMEST061733001,SMEST014187001,SMEST003392001,SMEST017012001,SMEST055743001,SMEST020535001,SMEST045074001,SMEST0026…	merge	up
GO:0031012	extracellular matrix	CC	1.72865e-17	2.95176e-14	142	2948	508	20101	Over	3	SMEST067583001,SMEST025209001,SMEST024875001,SMEST042839001,SMEST047739001,SMEST078273001,SMEST032321001,SMEST024961001,SMEST014290001,SMEST020341001,SMEST048042001,SMEST068371001,SMEST052792001,SMEST000175001,SMEST012051001,SMEST044487001,SMEST035344001,SMEST037203001,SMEST051672001,SMEST015778001,SMEST005418001,SMEST077197001,SMEST042333001,SMEST051670001,SMEST062420001,SMEST000124001,SMEST0436…	merge	up
GO:0030312	external encapsulating structure	CC	3.13201e-15	4.90238e-12	126	2626	508	20101	Over	3	SMEST042839001,SMEST009254001,SMEST078273001,SMEST016829001,SMEST079650001,SMEST024961001,SMEST036533001,SMEST014290001,SMEST029164001,SMEST052792001,SMEST035843001,SMEST079660001,SMEST052600001,SMEST005054001,SMEST081287001,SMEST037355001,SMEST074506001,SMEST035344001,SMEST051672001,SMEST077197001,SMEST051670001,SMEST062420001,SMEST028157001,SMEST049723001,SMEST048413001,SMEST049716001,SMEST0342…	merge	up
GO:0009505	plant-type cell wall	CC	1.05515e-14	1.52454e-11	86	1561	508	20101	Over	5	SMEST042839001,SMEST009254001,SMEST078273001,SMEST079650001,SMEST024961001,SMEST036533001,SMEST014290001,SMEST029164001,SMEST052792001,SMEST079660001,SMEST052600001,SMEST005054001,SMEST074506001,SMEST051672001,SMEST077197001,SMEST051670001,SMEST028157001,SMEST049723001,SMEST048413001,SMEST049716001,SMEST034294001,SMEST077202001,SMEST022928001,SMEST017099001,SMEST040632001,SMEST055903001,SMEST0526…	merge	up
GO:0002181	cytoplasmic translation	BP	2.15393e-14	2.88981e-11	99	1920	508	20101	Over	7	SMEST079650001,SMEST032189001,SMEST065015001,SMEST079660001,SMEST038704001,SMEST019835001,SMEST004954001,SMEST066644001,SMEST022928001,SMEST017099001,SMEST014593001,SMEST052829001,SMEST058043001,SMEST037102001,SMEST076681001,SMEST003347001,SMEST040632001,SMEST074998001,SMEST077214001,SMEST023160001,SMEST023212001,SMEST059283001,SMEST026827001,SMEST045255001,SMEST052687001,SMEST041069001,SMEST0617…	merge	up
GO:0005618	cell wall	CC	2.62091e-13	3.2819e-10	118	2518	508	20101	Over	4	SMEST042839001,SMEST009254001,SMEST078273001,SMEST016829001,SMEST079650001,SMEST024961001,SMEST036533001,SMEST014290001,SMEST029164001,SMEST052792001,SMEST035843001,SMEST079660001,SMEST052600001,SMEST005054001,SMEST081287001,SMEST074506001,SMEST035344001,SMEST051672001,SMEST077197001,SMEST051670001,SMEST028157001,SMEST049723001,SMEST048413001,SMEST049716001,SMEST034294001,SMEST077202001,SMEST0375…	merge	up
GO:0005198	structural molecule activity	MF	5.47948e-13	6.43257e-10	155	3662	508	20101	Over	2	SMEST047739001,SMEST079650001,SMEST062944001,SMEST052792001,SMEST079660001,SMEST000175001,SMEST012051001,SMEST072548001,SMEST038704001,SMEST037203001,SMEST051672001,SMEST015778001,SMEST077197001,SMEST022746001,SMEST051670001,SMEST062420001,SMEST043679001,SMEST053698001,SMEST081113001,SMEST048413001,SMEST049716001,SMEST034294001,SMEST077202001,SMEST019835001,SMEST004954001,SMEST075694001,SMEST0666…	merge	up
GO:0070685	macropinocytic cup	CC	7.87909e-13	8.70546e-10	24	242	508	20101	Over	5	SMEST047739001,SMEST000175001,SMEST038704001,SMEST051672001,SMEST051670001,SMEST062420001,SMEST066029001,SMEST011029001,SMEST010769001,SMEST035098001,SMEST066027001,SMEST066035001,SMEST075512001,SMEST056451001,SMEST011386001,SMEST013389001,SMEST005289001,SMEST012332001,SMEST039310001,SMEST002154001,SMEST023006001,SMEST033540001,SMEST066020001,SMEST051401001	merge	up
GO:0036379	myofilament	CC	9.02234e-13	9.41482e-10	36	462	508	20101	Over	3	SMEST047739001,SMEST000175001,SMEST051672001,SMEST051670001,SMEST062420001,SMEST080129001,SMEST066029001,SMEST011029001,SMEST010769001,SMEST007739001,SMEST035098001,SMEST066027001,SMEST000190001,SMEST066035001,SMEST067773001,SMEST076529001,SMEST075512001,SMEST074053001,SMEST057599001,SMEST056451001,SMEST011386001,SMEST016909001,SMEST058328001,SMEST009422001,SMEST013389001,SMEST005289001,SMEST0123…	merge	up
GO:0071689	muscle thin filament assembly	BP	1.15417e-12	1.14099e-09	20	103	508	20101	Over	6	SMEST044487001,SMEST038704001,SMEST051672001,SMEST051670001,SMEST062420001,SMEST080129001,SMEST066029001,SMEST007739001,SMEST066027001,SMEST066035001,SMEST056451001,SMEST016909001,SMEST058328001,SMEST009422001,SMEST013389001,SMEST012332001,SMEST002154001,SMEST033540001,SMEST066020001,SMEST051401001	merge	up
GO:0009506	plasmodesma	CC	1.94151e-12	1.73654e-09	136	3118	508	20101	Over	4	SMEST024875001,SMEST042839001,SMEST078273001,SMEST079650001,SMEST024961001,SMEST014290001,SMEST062944001,SMEST029164001,SMEST052792001,SMEST079660001,SMEST052600001,SMEST000175001,SMEST005054001,SMEST022877001,SMEST074506001,SMEST035344001,SMEST051672001,SMEST005418001,SMEST077197001,SMEST022746001,SMEST051670001,SMEST062420001,SMEST028157001,SMEST049723001,SMEST048413001,SMEST049716001,SMEST0342…	merge	up
GO:0055044	symplast	CC	1.94151e-12	1.73654e-09	136	3118	508	20101	Over	3	SMEST024875001,SMEST042839001,SMEST078273001,SMEST079650001,SMEST024961001,SMEST014290001,SMEST062944001,SMEST029164001,SMEST052792001,SMEST079660001,SMEST052600001,SMEST000175001,SMEST005054001,SMEST022877001,SMEST074506001,SMEST035344001,SMEST051672001,SMEST005418001,SMEST077197001,SMEST022746001,SMEST051670001,SMEST062420001,SMEST028157001,SMEST049723001,SMEST048413001,SMEST049716001,SMEST0342…	merge	up
GO:0048306	calcium-dependent protein binding	MF	3.1189e-12	2.66283e-09	52	822	508	20101	Over	4	SMEST025209001,SMEST042839001,SMEST047739001,SMEST024961001,SMEST000175001,SMEST012051001,SMEST037203001,SMEST051672001,SMEST051670001,SMEST062420001,SMEST053698001,SMEST069202001,SMEST037149001,SMEST003347001,SMEST059000001,SMEST015928001,SMEST034805001,SMEST002889001,SMEST061482001,SMEST022047001,SMEST028258001,SMEST028260001,SMEST028263001,SMEST066029001,SMEST058745001,SMEST011907001,SMEST0110…	merge	up
GO:0062040	fungal biofilm matrix	CC	5.62165e-12	4.39965e-09	34	439	508	20101	Over	5	SMEST067583001,SMEST078273001,SMEST024961001,SMEST014290001,SMEST035344001,SMEST051672001,SMEST051670001,SMEST017099001,SMEST062712001,SMEST040632001,SMEST023212001,SMEST068863001,SMEST080129001,SMEST012954001,SMEST022732001,SMEST012668001,SMEST042430001,SMEST066029001,SMEST060036001,SMEST056256001,SMEST058317001,SMEST052353001,SMEST066027001,SMEST066035001,SMEST071613001,SMEST078818001,SMEST0183…	merge	up
GO:0062039	biofilm matrix	CC	5.62165e-12	4.39965e-09	34	439	508	20101	Over	4	SMEST067583001,SMEST078273001,SMEST024961001,SMEST014290001,SMEST035344001,SMEST051672001,SMEST051670001,SMEST017099001,SMEST062712001,SMEST040632001,SMEST023212001,SMEST068863001,SMEST080129001,SMEST012954001,SMEST022732001,SMEST012668001,SMEST042430001,SMEST066029001,SMEST060036001,SMEST056256001,SMEST058317001,SMEST052353001,SMEST066027001,SMEST066035001,SMEST071613001,SMEST078818001,SMEST0183…	merge	up
GO:0030867	rough endoplasmic reticulum membrane	CC	6.25236e-12	4.69753e-09	23	237	508	20101	Over	6	SMEST050010001,SMEST019835001,SMEST004954001,SMEST017099001,SMEST037102001,SMEST013437001,SMEST077214001,SMEST026827001,SMEST062123001,SMEST055743001,SMEST045074001,SMEST002673001,SMEST012668001,SMEST048830001,SMEST060036001,SMEST054705001,SMEST008177001,SMEST004936001,SMEST022343001,SMEST039926001,SMEST023040001,SMEST057324001,SMEST018349001	merge	up
GO:1990904	ribonucleoprotein complex	CC	1.65194e-11	1.1934e-08	135	3163	508	20101	Over	3	SMEST047739001,SMEST078273001,SMEST016829001,SMEST032189001,SMEST024961001,SMEST014290001,SMEST065612001,SMEST051672001,SMEST051670001,SMEST062420001,SMEST032689001,SMEST029426001,SMEST009191001,SMEST019835001,SMEST004954001,SMEST066644001,SMEST017099001,SMEST052829001,SMEST058043001,SMEST024763001,SMEST037102001,SMEST026847001,SMEST061372001,SMEST049504001,SMEST076681001,SMEST003347001,SMEST0406…	merge	up
GO:0032982	myosin filament	CC	3.88774e-11	2.70457e-08	23	248	508	20101	Over	6	SMEST000175001,SMEST051672001,SMEST051670001,SMEST062420001,SMEST066029001,SMEST011029001,SMEST010769001,SMEST066027001,SMEST066035001,SMEST076529001,SMEST075512001,SMEST056451001,SMEST016909001,SMEST058328001,SMEST009422001,SMEST013389001,SMEST012332001,SMEST025433001,SMEST068491001,SMEST036495003,SMEST033540001,SMEST066020001,SMEST051401001	merge	up
GO:0098556	cytoplasmic side of rough endoplasmic reticulum membrane	CC	8.3655e-11	5.61176e-08	18	102	508	20101	Over	6	SMEST019835001,SMEST004954001,SMEST017099001,SMEST037102001,SMEST077214001,SMEST026827001,SMEST055743001,SMEST045074001,SMEST002673001,SMEST012668001,SMEST048830001,SMEST060036001,SMEST008177001,SMEST022343001,SMEST039926001,SMEST023040001,SMEST057324001,SMEST018349001	merge	up
GO:0120106	actomyosin contractile ring, distal actin filament layer	CC	9.52564e-11	6.16966e-08	21	144	508	20101	Over	3	SMEST000175001,SMEST051672001,SMEST051670001,SMEST062420001,SMEST081113001,SMEST055903001,SMEST066029001,SMEST047644001,SMEST076939001,SMEST011029001,SMEST010769001,SMEST066027001,SMEST066035001,SMEST056451001,SMEST011386001,SMEST013389001,SMEST012332001,SMEST023006001,SMEST033540001,SMEST066020001,SMEST051401001	merge	up
GO:0034314	Arp2/3 complex-mediated actin nucleation	BP	1.64218e-10	1.02817e-07	28	351	508	20101	Over	7	SMEST047739001,SMEST000175001,SMEST038704001,SMEST051672001,SMEST015778001,SMEST005418001,SMEST051670001,SMEST062420001,SMEST000124001,SMEST081113001,SMEST018556001,SMEST066029001,SMEST011029001,SMEST010769001,SMEST066027001,SMEST066035001,SMEST075512001,SMEST056451001,SMEST011386001,SMEST013389001,SMEST005289001,SMEST072542001,SMEST012332001,SMEST002154001,SMEST023006001,SMEST033540001,SMEST0660…	merge	up
GO:0033275	actin-myosin filament sliding	BP	4.56739e-10	2.7674e-07	26	321	508	20101	Over	6	SMEST000175001,SMEST051672001,SMEST051670001,SMEST062420001,SMEST066029001,SMEST011029001,SMEST010769001,SMEST007739001,SMEST066027001,SMEST000190001,SMEST066035001,SMEST067773001,SMEST075512001,SMEST074053001,SMEST057599001,SMEST056451001,SMEST016909001,SMEST058328001,SMEST009422001,SMEST013389001,SMEST012332001,SMEST036495003,SMEST033540001,SMEST066020001,SMEST018297001,SMEST051401001	merge	up
GO:0045010	actin nucleation	BP	5.91396e-10	3.47131e-07	30	403	508	20101	Over	6	SMEST047739001,SMEST000175001,SMEST038704001,SMEST051672001,SMEST015778001,SMEST005418001,SMEST051670001,SMEST062420001,SMEST000124001,SMEST081113001,SMEST015928001,SMEST018556001,SMEST066029001,SMEST011029001,SMEST010769001,SMEST066027001,SMEST066035001,SMEST075512001,SMEST056451001,SMEST011386001,SMEST013389001,SMEST005289001,SMEST072542001,SMEST012332001,SMEST015927001,SMEST002154001,SMEST0230…	merge	up
GO:0030485	smooth muscle contractile fiber	CC	7.11643e-10	4.05054e-07	22	176	508	20101	Over	5	SMEST047739001,SMEST037203001,SMEST051672001,SMEST051670001,SMEST062420001,SMEST066029001,SMEST035098001,SMEST066027001,SMEST066035001,SMEST056451001,SMEST011386001,SMEST016909001,SMEST058328001,SMEST009422001,SMEST013389001,SMEST005289001,SMEST012332001,SMEST039310001,SMEST023006001,SMEST033540001,SMEST066020001,SMEST051401001	merge	up
GO:0045335	phagocytic vesicle	CC	2.21893e-09	1.22583e-06	121	2914	508	20101	Over	6	SMEST042839001,SMEST047739001,SMEST078273001,SMEST079650001,SMEST032321001,SMEST024961001,SMEST014290001,SMEST073127001,SMEST052792001,SMEST079660001,SMEST072548001,SMEST058633001,SMEST025677001,SMEST044136001,SMEST022877001,SMEST035344001,SMEST051672001,SMEST015778001,SMEST005418001,SMEST077197001,SMEST022746001,SMEST051670001,SMEST062420001,SMEST058915001,SMEST060612001,SMEST000124001,SMEST0281…	merge	up
GO:0048768	root hair cell tip growth	BP	4.23746e-09	2.27407e-06	30	424	508	20101	Over	6	SMEST079650001,SMEST079660001,SMEST051672001,SMEST051670001,SMEST062420001,SMEST022928001,SMEST023212001,SMEST023415001,SMEST054547001,SMEST066029001,SMEST008345001,SMEST046374001,SMEST039783001,SMEST047284001,SMEST066027001,SMEST066035001,SMEST056451001,SMEST013389001,SMEST050810001,SMEST035755001,SMEST012332001,SMEST005487001,SMEST015282001,SMEST067423001,SMEST019732001,SMEST033540001,SMEST0660…	merge	up
GO:0005576	extracellular region	CC	5.12079e-09	2.67177e-06	338	10789	508	20101	Over	3	SMEST067583001,SMEST025209001,SMEST024875001,SMEST042839001,SMEST038559001,SMEST009254001,SMEST047739001,SMEST078273001,SMEST029882001,SMEST051516001,SMEST029906001,SMEST016829001,SMEST079650001,SMEST032189001,SMEST045852001,SMEST074424001,SMEST046103001,SMEST063458001,SMEST032321001,SMEST024961001,SMEST036533001,SMEST014290001,SMEST020341001,SMEST059878001,SMEST062944001,SMEST048042001,SMEST0604…	merge	up
GO:0044396	actin cortical patch organization	BP	5.88063e-09	2.9853e-06	20	163	508	20101	Over	5	SMEST038704001,SMEST051672001,SMEST015778001,SMEST051670001,SMEST062420001,SMEST000124001,SMEST081113001,SMEST019746001,SMEST066029001,SMEST066027001,SMEST066035001,SMEST056451001,SMEST011386001,SMEST013389001,SMEST012332001,SMEST002154001,SMEST023006001,SMEST033540001,SMEST066020001,SMEST051401001	merge	up
GO:0000147	actin cortical patch assembly	BP	8.11925e-09	4.01326e-06	17	119	508	20101	Over	6	SMEST038704001,SMEST051672001,SMEST015778001,SMEST051670001,SMEST062420001,SMEST000124001,SMEST019746001,SMEST066029001,SMEST066027001,SMEST066035001,SMEST056451001,SMEST013389001,SMEST012332001,SMEST002154001,SMEST033540001,SMEST066020001,SMEST051401001	merge	up
GO:0005615	extracellular space	CC	8.59071e-09	4.13742e-06	304	9479	508	20101	Over	3	SMEST067583001,SMEST025209001,SMEST024875001,SMEST042839001,SMEST038559001,SMEST047739001,SMEST078273001,SMEST029882001,SMEST016829001,SMEST079650001,SMEST032189001,SMEST074424001,SMEST046103001,SMEST063458001,SMEST032321001,SMEST024961001,SMEST036533001,SMEST014290001,SMEST020341001,SMEST059878001,SMEST062944001,SMEST048042001,SMEST068371001,SMEST073127001,SMEST029164001,SMEST065015001,SMEST0527…	merge	up
GO:0005865	striated muscle thin filament	CC	9.86734e-09	4.46266e-06	28	391	508	20101	Over	4	SMEST047739001,SMEST000175001,SMEST051672001,SMEST051670001,SMEST080129001,SMEST066029001,SMEST011029001,SMEST010769001,SMEST007739001,SMEST035098001,SMEST066027001,SMEST000190001,SMEST066035001,SMEST067773001,SMEST076529001,SMEST075512001,SMEST074053001,SMEST057599001,SMEST011386001,SMEST005289001,SMEST012332001,SMEST039310001,SMEST025433001,SMEST068491001,SMEST036495003,SMEST023006001,SMEST0660…	merge	up
GO:0070062	extracellular exosome	CC	9.89209e-09	4.46266e-06	286	8793	508	20101	Over	4	SMEST067583001,SMEST025209001,SMEST024875001,SMEST042839001,SMEST038559001,SMEST047739001,SMEST078273001,SMEST029882001,SMEST016829001,SMEST079650001,SMEST032189001,SMEST074424001,SMEST046103001,SMEST063458001,SMEST032321001,SMEST024961001,SMEST036533001,SMEST014290001,SMEST020341001,SMEST062944001,SMEST048042001,SMEST068371001,SMEST073127001,SMEST029164001,SMEST065015001,SMEST052792001,SMEST0097…	merge	up
GO:0043230	extracellular organelle	CC	9.97879e-09	4.46266e-06	287	8832	508	20101	Over	4	SMEST067583001,SMEST025209001,SMEST024875001,SMEST042839001,SMEST038559001,SMEST047739001,SMEST078273001,SMEST029882001,SMEST016829001,SMEST079650001,SMEST032189001,SMEST074424001,SMEST046103001,SMEST063458001,SMEST032321001,SMEST024961001,SMEST036533001,SMEST014290001,SMEST020341001,SMEST062944001,SMEST048042001,SMEST068371001,SMEST073127001,SMEST029164001,SMEST065015001,SMEST052792001,SMEST0097…	merge	up
GO:1903561	extracellular vesicle	CC	1.43768e-08	6.27999e-06	286	8820	508	20101	Over	5	SMEST067583001,SMEST025209001,SMEST024875001,SMEST042839001,SMEST038559001,SMEST047739001,SMEST078273001,SMEST029882001,SMEST016829001,SMEST079650001,SMEST032189001,SMEST074424001,SMEST046103001,SMEST063458001,SMEST032321001,SMEST024961001,SMEST036533001,SMEST014290001,SMEST020341001,SMEST062944001,SMEST048042001,SMEST068371001,SMEST073127001,SMEST029164001,SMEST065015001,SMEST052792001,SMEST0097…	merge	up
GO:0030049	muscle filament sliding	BP	1.73601e-08	7.41079e-06	19	218	508	20101	Over	6	SMEST000175001,SMEST062420001,SMEST011029001,SMEST010769001,SMEST007739001,SMEST000190001,SMEST067773001,SMEST075512001,SMEST074053001,SMEST057599001,SMEST056451001,SMEST016909001,SMEST058328001,SMEST009422001,SMEST013389001,SMEST036495003,SMEST033540001,SMEST018297001,SMEST051401001	merge	up
GO:0031475	myosin V complex	CC	1.95483e-08	8.15947e-06	17	126	508	20101	Over	5	SMEST047739001,SMEST000175001,SMEST062420001,SMEST019341001,SMEST073811001,SMEST011029001,SMEST010769001,SMEST075512001,SMEST056451001,SMEST013389001,SMEST005289001,SMEST009941001,SMEST007775001,SMEST008592001,SMEST033540001,SMEST051401001,SMEST017229001	merge	up
GO:0007291	sperm individualization	BP	2.21349e-08	9.03824e-06	25	337	508	20101	Over	4	SMEST051516001,SMEST045852001,SMEST044487001,SMEST038704001,SMEST051672001,SMEST051670001,SMEST062420001,SMEST019341001,SMEST005704001,SMEST073811001,SMEST056380001,SMEST066029001,SMEST066027001,SMEST066035001,SMEST056451001,SMEST013389001,SMEST012332001,SMEST009941001,SMEST007775001,SMEST002154001,SMEST008592001,SMEST033540001,SMEST066020001,SMEST051401001,SMEST017229001	merge	up
GO:0019843	rRNA binding	MF	4.0442e-08	1.61622e-05	42	735	508	20101	Over	6	SMEST052792001,SMEST032689001,SMEST019835001,SMEST066644001,SMEST052829001,SMEST026847001,SMEST049504001,SMEST003347001,SMEST074998001,SMEST045560001,SMEST026827001,SMEST041069001,SMEST071880001,SMEST020535001,SMEST022732001,SMEST012668001,SMEST042430001,SMEST060036001,SMEST075369001,SMEST058745001,SMEST011907001,SMEST058317001,SMEST046974001,SMEST065959001,SMEST071613001,SMEST008177001,SMEST0095…	merge	up
GO:0042255	ribosome assembly	BP	5.44599e-08	2.13109e-05	37	618	508	20101	Over	7	SMEST038351001,SMEST023567001,SMEST019835001,SMEST037102001,SMEST026847001,SMEST074998001,SMEST023160001,SMEST045560001,SMEST052687001,SMEST041069001,SMEST071880001,SMEST061733001,SMEST055743001,SMEST022732001,SMEST012668001,SMEST042430001,SMEST048830001,SMEST059049001,SMEST075369001,SMEST058745001,SMEST011907001,SMEST058317001,SMEST046974001,SMEST065959001,SMEST008177001,SMEST009564001,SMEST0068…	merge	up
GO:0001778	plasma membrane repair	BP	6.0455e-08	2.3174e-05	35	572	508	20101	Over	6	SMEST042839001,SMEST047739001,SMEST078273001,SMEST024961001,SMEST014290001,SMEST000175001,SMEST051672001,SMEST051670001,SMEST062420001,SMEST018556001,SMEST026465001,SMEST068863001,SMEST014187001,SMEST054476001,SMEST066029001,SMEST009924001,SMEST011029001,SMEST010769001,SMEST066027001,SMEST066035001,SMEST075512001,SMEST056451001,SMEST016909001,SMEST058328001,SMEST009422001,SMEST013389001,SMEST0052…	merge	up
GO:0003723	RNA binding	MF	6.92719e-08	2.60227e-05	239	7163	508	20101	Over	5	SMEST042839001,SMEST009254001,SMEST047739001,SMEST078273001,SMEST029882001,SMEST016829001,SMEST079650001,SMEST032189001,SMEST024961001,SMEST014290001,SMEST065015001,SMEST052792001,SMEST056595001,SMEST035843001,SMEST079660001,SMEST000175001,SMEST012051001,SMEST072548001,SMEST005054001,SMEST044487001,SMEST038704001,SMEST022877001,SMEST051672001,SMEST002628001,SMEST005418001,SMEST051670001,SMEST0624…	merge	up
GO:0008180	COP9 signalosome	CC	9.03342e-08	3.32696e-05	20	250	508	20101	Over	3	SMEST062944001,SMEST038704001,SMEST062420001,SMEST019341001,SMEST040632001,SMEST073811001,SMEST056380001,SMEST076275001,SMEST004975001,SMEST056451001,SMEST016909001,SMEST058328001,SMEST009422001,SMEST013389001,SMEST009941001,SMEST007775001,SMEST008592001,SMEST033540001,SMEST051401001,SMEST017229001	merge	up
GO:0009536	plastid	CC	9.46421e-08	3.41858e-05	166	4578	508	20101	Over	4	SMEST067583001,SMEST024875001,SMEST042839001,SMEST047739001,SMEST078273001,SMEST016829001,SMEST079650001,SMEST015244001,SMEST024961001,SMEST036533001,SMEST014290001,SMEST062944001,SMEST035843001,SMEST079660001,SMEST000175001,SMEST005054001,SMEST044136001,SMEST022877001,SMEST074506001,SMEST051672001,SMEST022746001,SMEST051670001,SMEST041460001,SMEST028157001,SMEST037599001,SMEST043630001,SMEST0049…	merge	up
GO:0071257	cellular response to electrical stimulus	BP	1.05613e-07	3.69812e-05	19	232	508	20101	Over	5	SMEST051672001,SMEST005418001,SMEST051670001,SMEST062420001,SMEST044395001,SMEST026829001,SMEST034805001,SMEST066029001,SMEST066027001,SMEST066035001,SMEST056451001,SMEST013389001,SMEST012332001,SMEST078697001,SMEST000171001,SMEST062012001,SMEST033540001,SMEST066020001,SMEST051401001	merge	up
GO:0019829	ATPase-coupled cation transmembrane transporter activity	MF	1.1581e-07	3.93829e-05	21	272	508	20101	Over	6	SMEST042839001,SMEST063458001,SMEST044136001,SMEST022877001,SMEST062420001,SMEST028157001,SMEST068628001,SMEST057004001,SMEST078548001,SMEST056451001,SMEST071613001,SMEST016909001,SMEST058328001,SMEST009422001,SMEST013389001,SMEST041937001,SMEST033540001,SMEST030132001,SMEST078146001,SMEST064593001,SMEST051401001	merge	up
GO:0097512	cardiac myofibril	CC	1.17417e-07	3.93829e-05	17	142	508	20101	Over	6	SMEST000175001,SMEST062420001,SMEST011029001,SMEST010769001,SMEST007739001,SMEST000190001,SMEST075512001,SMEST074053001,SMEST056451001,SMEST016909001,SMEST058328001,SMEST009422001,SMEST013389001,SMEST036495003,SMEST033540001,SMEST018297001,SMEST051401001	merge	up
GO:0000142	cellular bud neck contractile ring	CC	1.35414e-07	4.46225e-05	16	127	508	20101	Over	5	SMEST000175001,SMEST051672001,SMEST051670001,SMEST062420001,SMEST066029001,SMEST011029001,SMEST010769001,SMEST066027001,SMEST066035001,SMEST075512001,SMEST056451001,SMEST013389001,SMEST012332001,SMEST033540001,SMEST066020001,SMEST051401001	merge	up
GO:0016471	vacuolar proton-transporting V-type ATPase complex	CC	1.64811e-07	5.2054e-05	8	26	508	20101	Over	6	SMEST063458001,SMEST044136001,SMEST022877001,SMEST068141001,SMEST028157001,SMEST068628001,SMEST057004001,SMEST078548001	merge	up
GO:0097203	phagocytic cup lip	CC	1.6628e-07	5.2054e-05	15	113	508	20101	Over	3	SMEST078273001,SMEST024961001,SMEST051672001,SMEST051670001,SMEST062420001,SMEST066029001,SMEST066027001,SMEST066035001,SMEST056451001,SMEST013389001,SMEST012332001,SMEST002154001,SMEST033540001,SMEST066020001,SMEST051401001	merge	up
GO:0033176	proton-transporting V-type ATPase complex	CC	2.29048e-07	7.0528e-05	8	27	508	20101	Over	5	SMEST063458001,SMEST044136001,SMEST022877001,SMEST068141001,SMEST028157001,SMEST068628001,SMEST057004001,SMEST078548001	merge	up
GO:0020020	food vacuole	CC	2.44636e-07	7.41128e-05	7	19	508	20101	Over	8	SMEST035344001,SMEST077197001,SMEST028157001,SMEST048413001,SMEST034294001,SMEST077202001,SMEST023212001	merge	up
GO:0030473	nuclear migration along microtubule	BP	2.87917e-07	8.58404e-05	43	799	508	20101	Over	6	SMEST047739001,SMEST079650001,SMEST079660001,SMEST051672001,SMEST005418001,SMEST051670001,SMEST062420001,SMEST081113001,SMEST019341001,SMEST022928001,SMEST073811001,SMEST048100001,SMEST024857001,SMEST061733001,SMEST068122001,SMEST054547001,SMEST066029001,SMEST046374001,SMEST039783001,SMEST047284001,SMEST035098001,SMEST066027001,SMEST066035001,SMEST056451001,SMEST011386001,SMEST013389001,SMEST0052…	merge	up
GO:0061851	leading edge of lamellipodium	CC	2.96025e-07	8.68786e-05	15	118	508	20101	Over	4	SMEST038704001,SMEST051672001,SMEST051670001,SMEST062420001,SMEST066029001,SMEST066027001,SMEST066035001,SMEST056451001,SMEST013389001,SMEST005289001,SMEST012332001,SMEST063504001,SMEST033540001,SMEST066020001,SMEST051401001	merge	up
GO:0022627	cytosolic small ribosomal subunit	CC	3.48387e-07	0.000100673	25	368	508	20101	Over	5	SMEST004954001,SMEST037102001,SMEST023160001,SMEST052687001,SMEST041069001,SMEST061733001,SMEST055743001,SMEST002673001,SMEST012668001,SMEST048830001,SMEST059049001,SMEST011907001,SMEST058317001,SMEST046974001,SMEST065959001,SMEST035929001,SMEST026320001,SMEST051503001,SMEST076644001,SMEST065562001,SMEST039926001,SMEST057324001,SMEST018349001,SMEST034720001,SMEST027800001	merge	up
GO:0005773	vacuole	CC	3.79025e-07	0.000107867	242	7399	508	20101	Over	4	SMEST025209001,SMEST024875001,SMEST042839001,SMEST038559001,SMEST017192001,SMEST047739001,SMEST078273001,SMEST029882001,SMEST016829001,SMEST079650001,SMEST045852001,SMEST074424001,SMEST046103001,SMEST063458001,SMEST032321001,SMEST024961001,SMEST062685001,SMEST014290001,SMEST020341001,SMEST062944001,SMEST048042001,SMEST060403001,SMEST068371001,SMEST029164001,SMEST065015001,SMEST052792001,SMEST0007…	merge	up
GO:0009532	plastid stroma	CC	4.05689e-07	0.000113732	66	1441	508	20101	Over	3	SMEST067583001,SMEST024875001,SMEST042839001,SMEST016829001,SMEST079650001,SMEST015244001,SMEST035843001,SMEST079660001,SMEST051672001,SMEST051670001,SMEST041460001,SMEST037599001,SMEST043630001,SMEST022928001,SMEST062712001,SMEST003347001,SMEST040632001,SMEST011657001,SMEST014187001,SMEST023415001,SMEST017012001,SMEST017249001,SMEST022047001,SMEST033650001,SMEST054547001,SMEST066029001,SMEST0587…	merge	up
GO:0042625	ATPase-coupled ion transmembrane transporter activity	MF	4.31483e-07	0.000117457	21	285	508	20101	Over	6	SMEST042839001,SMEST063458001,SMEST044136001,SMEST022877001,SMEST062420001,SMEST028157001,SMEST068628001,SMEST057004001,SMEST078548001,SMEST056451001,SMEST071613001,SMEST016909001,SMEST058328001,SMEST009422001,SMEST013389001,SMEST041937001,SMEST033540001,SMEST030132001,SMEST078146001,SMEST064593001,SMEST051401001	merge	up
GO:0014728	regulation of the force of skeletal muscle contraction	BP	4.59309e-07	0.00012151	15	122	508	20101	Over	8	SMEST047739001,SMEST000175001,SMEST062420001,SMEST035098001,SMEST056451001,SMEST011386001,SMEST016909001,SMEST058328001,SMEST009422001,SMEST013389001,SMEST005289001,SMEST039310001,SMEST023006001,SMEST033540001,SMEST051401001	merge	up
GO:0014862	regulation of skeletal muscle contraction by chemo-mechanical energy conversion	BP	4.59309e-07	0.00012151	15	122	508	20101	Over	7	SMEST047739001,SMEST000175001,SMEST062420001,SMEST035098001,SMEST056451001,SMEST011386001,SMEST016909001,SMEST058328001,SMEST009422001,SMEST013389001,SMEST005289001,SMEST039310001,SMEST023006001,SMEST033540001,SMEST051401001	merge	up
GO:0014883	transition between fast and slow fiber	BP	5.18903e-07	0.000133959	24	351	508	20101	Over	6	SMEST047739001,SMEST000175001,SMEST062420001,SMEST023415001,SMEST011029001,SMEST010769001,SMEST035098001,SMEST075512001,SMEST056451001,SMEST011386001,SMEST016909001,SMEST058328001,SMEST009422001,SMEST013389001,SMEST005289001,SMEST015282001,SMEST039310001,SMEST067423001,SMEST041937001,SMEST023006001,SMEST033540001,SMEST078146001,SMEST018297001,SMEST051401001	merge	up
GO:0043209	myelin sheath	CC	5.20631e-07	0.000133959	98	2420	508	20101	Over	3	SMEST067583001,SMEST024875001,SMEST042839001,SMEST047739001,SMEST078273001,SMEST079650001,SMEST045852001,SMEST024961001,SMEST014290001,SMEST079660001,SMEST000175001,SMEST072548001,SMEST022877001,SMEST051672001,SMEST005418001,SMEST051670001,SMEST062420001,SMEST043679001,SMEST028157001,SMEST022928001,SMEST059440001,SMEST040632001,SMEST015928001,SMEST055903001,SMEST018556001,SMEST061733001,SMEST0579…	merge	up
GO:0033181	plasma membrane proton-transporting V-type ATPase complex	CC	6.39431e-07	0.000162303	6	14	508	20101	Over	5	SMEST063458001,SMEST022877001,SMEST028157001,SMEST068628001,SMEST057004001,SMEST078548001	merge	up
GO:0003725	double-stranded RNA binding	MF	6.92191e-07	0.000171071	45	871	508	20101	Over	6	SMEST047739001,SMEST079650001,SMEST052792001,SMEST079660001,SMEST062420001,SMEST022928001,SMEST052829001,SMEST003347001,SMEST023160001,SMEST017012001,SMEST056380001,SMEST055743001,SMEST054547001,SMEST048830001,SMEST058745001,SMEST011907001,SMEST046374001,SMEST058317001,SMEST039783001,SMEST046974001,SMEST047284001,SMEST077643001,SMEST035098001,SMEST065959001,SMEST056451001,SMEST011386001,SMEST0169…	merge	up
GO:1903923	positive regulation of protein processing in phagocytic vesicle	BP	7.1535e-07	0.000172262	10	53	508	20101	Over	8	SMEST062420001,SMEST015928001,SMEST056451001,SMEST016909001,SMEST058328001,SMEST009422001,SMEST013389001,SMEST015927001,SMEST033540001,SMEST051401001	merge	up
GO:1903921	regulation of protein processing in phagocytic vesicle	BP	7.1535e-07	0.000172262	10	53	508	20101	Over	8	SMEST062420001,SMEST015928001,SMEST056451001,SMEST016909001,SMEST058328001,SMEST009422001,SMEST013389001,SMEST015927001,SMEST033540001,SMEST051401001	merge	up
GO:0015399	primary active transmembrane transporter activity	MF	7.68564e-07	0.000180988	29	470	508	20101	Over	5	SMEST042839001,SMEST063458001,SMEST044136001,SMEST022877001,SMEST062420001,SMEST028157001,SMEST068628001,SMEST050010001,SMEST013437001,SMEST040632001,SMEST062123001,SMEST057004001,SMEST078548001,SMEST014187001,SMEST009924001,SMEST056256001,SMEST014221001,SMEST056451001,SMEST071613001,SMEST016909001,SMEST058328001,SMEST009422001,SMEST013389001,SMEST041937001,SMEST033540001,SMEST030132001,SMEST0781…	merge	up
GO:0051125	regulation of actin nucleation	BP	7.7086e-07	0.000180988	23	334	508	20101	Over	7	SMEST047739001,SMEST000175001,SMEST038704001,SMEST015778001,SMEST005418001,SMEST062420001,SMEST000124001,SMEST081113001,SMEST015928001,SMEST018556001,SMEST011029001,SMEST010769001,SMEST075512001,SMEST056451001,SMEST011386001,SMEST013389001,SMEST005289001,SMEST072542001,SMEST015927001,SMEST002154001,SMEST023006001,SMEST033540001,SMEST051401001	merge	up
GO:0009570	chloroplast stroma	CC	8.31431e-07	0.0001928	63	1377	508	20101	Over	4	SMEST067583001,SMEST024875001,SMEST042839001,SMEST016829001,SMEST079650001,SMEST015244001,SMEST035843001,SMEST079660001,SMEST051672001,SMEST051670001,SMEST041460001,SMEST037599001,SMEST043630001,SMEST022928001,SMEST062712001,SMEST003347001,SMEST040632001,SMEST011657001,SMEST014187001,SMEST017012001,SMEST017249001,SMEST022047001,SMEST033650001,SMEST054547001,SMEST066029001,SMEST058745001,SMEST0119…	merge	up
GO:0042273	ribosomal large subunit biogenesis	BP	9.56062e-07	0.000218996	39	721	508	20101	Over	6	SMEST038351001,SMEST023567001,SMEST032689001,SMEST019835001,SMEST066644001,SMEST026847001,SMEST003347001,SMEST074998001,SMEST077214001,SMEST023160001,SMEST045255001,SMEST060104001,SMEST071880001,SMEST061733001,SMEST014187001,SMEST065334001,SMEST055743001,SMEST020535001,SMEST022732001,SMEST012668001,SMEST042430001,SMEST048830001,SMEST075369001,SMEST058745001,SMEST009924001,SMEST011907001,SMEST0583…	merge	up
GO:0097513	myosin II filament	CC	9.91411e-07	0.000224358	12	82	508	20101	Over	7	SMEST000175001,SMEST062420001,SMEST011029001,SMEST010769001,SMEST075512001,SMEST056451001,SMEST016909001,SMEST058328001,SMEST009422001,SMEST013389001,SMEST033540001,SMEST051401001	merge	up
GO:2000689	actomyosin contractile ring assembly actin filament organization	BP	1.33288e-06	0.00029111	16	150	508	20101	Over	4	SMEST047739001,SMEST000175001,SMEST062420001,SMEST011029001,SMEST010769001,SMEST035098001,SMEST075512001,SMEST056451001,SMEST011386001,SMEST013389001,SMEST034720001,SMEST039310001,SMEST023006001,SMEST023005001,SMEST033540001,SMEST051401001	merge	up
GO:0061832	basal ectoplasmic specialization	CC	1.50563e-06	0.000317756	7	24	508	20101	Over	6	SMEST051672001,SMEST051670001,SMEST066029001,SMEST066027001,SMEST066035001,SMEST012332001,SMEST066020001	merge	up
GO:1905837	cellular response to triterpenoid	BP	1.50563e-06	0.000317756	7	24	508	20101	Over	7	SMEST051672001,SMEST051670001,SMEST066029001,SMEST066027001,SMEST066035001,SMEST012332001,SMEST066020001	merge	up
GO:1905836	response to triterpenoid	BP	1.50563e-06	0.000317756	7	24	508	20101	Over	6	SMEST051672001,SMEST051670001,SMEST066029001,SMEST066027001,SMEST066035001,SMEST012332001,SMEST066020001	merge	up
GO:0034315	regulation of Arp2/3 complex-mediated actin nucleation	BP	1.54628e-06	0.000322709	21	299	508	20101	Over	8	SMEST047739001,SMEST000175001,SMEST038704001,SMEST015778001,SMEST005418001,SMEST062420001,SMEST000124001,SMEST081113001,SMEST018556001,SMEST011029001,SMEST010769001,SMEST075512001,SMEST056451001,SMEST011386001,SMEST013389001,SMEST005289001,SMEST072542001,SMEST002154001,SMEST023006001,SMEST033540001,SMEST051401001	merge	up
GO:0030989	dynein-driven meiotic oscillatory nuclear movement	BP	1.81611e-06	0.000374856	18	191	508	20101	Over	4	SMEST051672001,SMEST051670001,SMEST062420001,SMEST019341001,SMEST073811001,SMEST066029001,SMEST066027001,SMEST066035001,SMEST056451001,SMEST013389001,SMEST012332001,SMEST009941001,SMEST007775001,SMEST008592001,SMEST033540001,SMEST066020001,SMEST051401001,SMEST017229001	merge	up
GO:0061872	hepatic stellate cell contraction	BP	1.87827e-06	0.00037935	9	46	508	20101	Over	6	SMEST051672001,SMEST051670001,SMEST061482001,SMEST022047001,SMEST066029001,SMEST066027001,SMEST066035001,SMEST012332001,SMEST066020001	merge	up
GO:0061873	regulation of hepatic stellate cell contraction	BP	1.87827e-06	0.00037935	9	46	508	20101	Over	6	SMEST051672001,SMEST051670001,SMEST061482001,SMEST022047001,SMEST066029001,SMEST066027001,SMEST066035001,SMEST012332001,SMEST066020001	merge	up
GO:0071944	cell periphery	CC	2.26974e-06	0.000436488	386	13283	508	20101	Over	3	SMEST067583001,SMEST025209001,SMEST046453001,SMEST043211001,SMEST024875001,SMEST042839001,SMEST038559001,SMEST024134001,SMEST009254001,SMEST047739001,SMEST078273001,SMEST029882001,SMEST051766001,SMEST051516001,SMEST016829001,SMEST079650001,SMEST036502001,SMEST015244001,SMEST032189001,SMEST045852001,SMEST074424001,SMEST063458001,SMEST032321001,SMEST024961001,SMEST011257001,SMEST036533001,SMEST0142…	merge	up
GO:0070180	large ribosomal subunit rRNA binding	MF	2.27158e-06	0.000436488	9	47	508	20101	Over	7	SMEST032689001,SMEST026847001,SMEST026827001,SMEST075369001,SMEST058745001,SMEST009564001,SMEST006898001,SMEST057653001,SMEST023040001	merge	up
GO:0030054	cell junction	CC	2.27737e-06	0.000436488	312	10245	508	20101	Over	3	SMEST025209001,SMEST024875001,SMEST042839001,SMEST038559001,SMEST024134001,SMEST047739001,SMEST078273001,SMEST029882001,SMEST051766001,SMEST051516001,SMEST079650001,SMEST032189001,SMEST063458001,SMEST032321001,SMEST024961001,SMEST036533001,SMEST014290001,SMEST020341001,SMEST062944001,SMEST068371001,SMEST073127001,SMEST029164001,SMEST052792001,SMEST009754001,SMEST056595001,SMEST079660001,SMEST0526…	merge	up
GO:0042470	melanosome	CC	2.30594e-06	0.0004375	58	1265	508	20101	Over	6	SMEST042839001,SMEST078273001,SMEST063458001,SMEST024961001,SMEST014290001,SMEST020341001,SMEST062944001,SMEST058633001,SMEST005054001,SMEST025677001,SMEST044136001,SMEST022877001,SMEST035344001,SMEST005418001,SMEST077197001,SMEST062420001,SMEST049723001,SMEST048413001,SMEST069202001,SMEST049716001,SMEST034294001,SMEST077202001,SMEST077405001,SMEST040632001,SMEST015928001,SMEST055903001,SMEST0348…	merge	up
GO:0080036	regulation of cytokinin-activated signaling pathway	BP	2.73877e-06	0.00050933	7	26	508	20101	Over	5	SMEST051672001,SMEST051670001,SMEST066029001,SMEST066027001,SMEST066035001,SMEST012332001,SMEST066020001	merge	up
GO:0070161	anchoring junction	CC	3.02283e-06	0.000544374	240	7489	508	20101	Over	4	SMEST025209001,SMEST024875001,SMEST042839001,SMEST024134001,SMEST047739001,SMEST078273001,SMEST079650001,SMEST032189001,SMEST032321001,SMEST024961001,SMEST014290001,SMEST020341001,SMEST062944001,SMEST029164001,SMEST052792001,SMEST009754001,SMEST079660001,SMEST052600001,SMEST000175001,SMEST012051001,SMEST072548001,SMEST005054001,SMEST044487001,SMEST080705001,SMEST038704001,SMEST044136001,SMEST0228…	merge	up
GO:1901566	organonitrogen compound biosynthetic process	BP	3.03902e-06	0.000544374	247	7753	508	20101	Over	5	SMEST025209001,SMEST009254001,SMEST047739001,SMEST078273001,SMEST051516001,SMEST016829001,SMEST079650001,SMEST015244001,SMEST032189001,SMEST046103001,SMEST063458001,SMEST024961001,SMEST036533001,SMEST014290001,SMEST029164001,SMEST065015001,SMEST052792001,SMEST035843001,SMEST079660001,SMEST046092001,SMEST008042001,SMEST072548001,SMEST005054001,SMEST038704001,SMEST081287001,SMEST044136001,SMEST0656…	merge	up
GO:0030479	actin cortical patch	CC	3.04314e-06	0.000544374	36	668	508	20101	Over	4	SMEST047739001,SMEST032321001,SMEST073127001,SMEST000175001,SMEST038704001,SMEST051672001,SMEST015778001,SMEST051670001,SMEST062420001,SMEST000124001,SMEST081113001,SMEST014593001,SMEST019746001,SMEST017249001,SMEST080129001,SMEST066029001,SMEST008345001,SMEST011029001,SMEST010769001,SMEST066027001,SMEST066035001,SMEST067773001,SMEST075512001,SMEST057599001,SMEST056451001,SMEST011386001,SMEST0133…	merge	up
GO:0061645	endocytic patch	CC	3.04314e-06	0.000544374	36	668	508	20101	Over	3	SMEST047739001,SMEST032321001,SMEST073127001,SMEST000175001,SMEST038704001,SMEST051672001,SMEST015778001,SMEST051670001,SMEST062420001,SMEST000124001,SMEST081113001,SMEST014593001,SMEST019746001,SMEST017249001,SMEST080129001,SMEST066029001,SMEST008345001,SMEST011029001,SMEST010769001,SMEST066027001,SMEST066035001,SMEST067773001,SMEST075512001,SMEST057599001,SMEST056451001,SMEST011386001,SMEST0133…	merge	up
GO:0032796	uropod organization	BP	3.21806e-06	0.000570233	10	62	508	20101	Over	7	SMEST062420001,SMEST000124001,SMEST056451001,SMEST016909001,SMEST058328001,SMEST009422001,SMEST013389001,SMEST072542001,SMEST033540001,SMEST051401001	merge	up
GO:0048770	pigment granule	CC	3.3525e-06	0.000588505	58	1277	508	20101	Over	5	SMEST042839001,SMEST078273001,SMEST063458001,SMEST024961001,SMEST014290001,SMEST020341001,SMEST062944001,SMEST058633001,SMEST005054001,SMEST025677001,SMEST044136001,SMEST022877001,SMEST035344001,SMEST005418001,SMEST077197001,SMEST062420001,SMEST049723001,SMEST048413001,SMEST069202001,SMEST049716001,SMEST034294001,SMEST077202001,SMEST077405001,SMEST040632001,SMEST015928001,SMEST055903001,SMEST0348…	merge	up
GO:0043603	cellular amide metabolic process	BP	3.40188e-06	0.000591643	201	6057	508	20101	Over	5	SMEST025209001,SMEST024875001,SMEST009254001,SMEST047739001,SMEST078273001,SMEST016829001,SMEST079650001,SMEST015244001,SMEST032189001,SMEST024961001,SMEST036533001,SMEST048042001,SMEST029164001,SMEST065015001,SMEST052792001,SMEST035843001,SMEST079660001,SMEST008042001,SMEST012051001,SMEST072548001,SMEST038704001,SMEST037355001,SMEST035344001,SMEST068141001,SMEST005418001,SMEST077197001,SMEST0423…	merge	up
GO:1903918	regulation of actin filament severing	BP	3.45441e-06	0.000595268	12	92	508	20101	Over	5	SMEST062420001,SMEST081113001,SMEST049512001,SMEST056451001,SMEST011386001,SMEST016909001,SMEST058328001,SMEST009422001,SMEST013389001,SMEST023006001,SMEST033540001,SMEST051401001	merge	up
GO:0097433	dense body	CC	3.50978e-06	0.00059931	15	143	508	20101	Over	3	SMEST047739001,SMEST051672001,SMEST051670001,SMEST066029001,SMEST035098001,SMEST066027001,SMEST066035001,SMEST011386001,SMEST005289001,SMEST012332001,SMEST039310001,SMEST002154001,SMEST023006001,SMEST027224001,SMEST066020001	merge	up
GO:0070584	mitochondrion morphogenesis	BP	3.62643e-06	0.000613651	19	266	508	20101	Over	6	SMEST047739001,SMEST008042001,SMEST062420001,SMEST040632001,SMEST056256001,SMEST035098001,SMEST056451001,SMEST011386001,SMEST016909001,SMEST058328001,SMEST009422001,SMEST013389001,SMEST034720001,SMEST055346001,SMEST039310001,SMEST023006001,SMEST023005001,SMEST033540001,SMEST051401001	merge	up
GO:0002003	angiotensin maturation	BP	3.87659e-06	0.000637789	12	93	508	20101	Over	5	SMEST025209001,SMEST048042001,SMEST065015001,SMEST035344001,SMEST068141001,SMEST077197001,SMEST049723001,SMEST048413001,SMEST049716001,SMEST034294001,SMEST077202001,SMEST005704001	merge	up
GO:0008239	dipeptidyl-peptidase activity	MF	3.9049e-06	0.000637789	9	50	508	20101	Over	8	SMEST074424001,SMEST077197001,SMEST048843001,SMEST049723001,SMEST048413001,SMEST049716001,SMEST034294001,SMEST077202001,SMEST079740001	merge	up
GO:0098554	cytoplasmic side of endoplasmic reticulum membrane	CC	4.13961e-06	0.00066989	20	289	508	20101	Over	5	SMEST019835001,SMEST004954001,SMEST002145001,SMEST017099001,SMEST037102001,SMEST077214001,SMEST026827001,SMEST055743001,SMEST045074001,SMEST002673001,SMEST012668001,SMEST048830001,SMEST060036001,SMEST012107001,SMEST008177001,SMEST022343001,SMEST039926001,SMEST023040001,SMEST057324001,SMEST018349001	merge	up
GO:0070864	sperm individualization complex	CC	4.17277e-06	0.00066989	15	145	508	20101	Over	3	SMEST047739001,SMEST000175001,SMEST044487001,SMEST038704001,SMEST062420001,SMEST011029001,SMEST010769001,SMEST000190001,SMEST075512001,SMEST074053001,SMEST056451001,SMEST013389001,SMEST002154001,SMEST033540001,SMEST051401001	merge	up
GO:0005523	tropomyosin binding	MF	4.4989e-06	0.000704191	20	290	508	20101	Over	5	SMEST047739001,SMEST044487001,SMEST038704001,SMEST051672001,SMEST051670001,SMEST066029001,SMEST007739001,SMEST035098001,SMEST066027001,SMEST066035001,SMEST076529001,SMEST011386001,SMEST005289001,SMEST012332001,SMEST039310001,SMEST025433001,SMEST002154001,SMEST036495003,SMEST023006001,SMEST066020001	merge	up
GO:1903919	negative regulation of actin filament severing	BP	4.63656e-06	0.000715991	9	51	508	20101	Over	4	SMEST062420001,SMEST049512001,SMEST056451001,SMEST016909001,SMEST058328001,SMEST009422001,SMEST013389001,SMEST033540001,SMEST051401001	merge	up
GO:0031449	regulation of slow-twitch skeletal muscle fiber contraction	BP	4.86136e-06	0.000736378	8	39	508	20101	Over	8	SMEST062420001,SMEST056451001,SMEST016909001,SMEST058328001,SMEST009422001,SMEST013389001,SMEST033540001,SMEST051401001	merge	up
GO:0031444	slow-twitch skeletal muscle fiber contraction	BP	4.86136e-06	0.000736378	8	39	508	20101	Over	8	SMEST062420001,SMEST056451001,SMEST016909001,SMEST058328001,SMEST009422001,SMEST013389001,SMEST033540001,SMEST051401001	merge	up
GO:0051127	positive regulation of actin nucleation	BP	5.30385e-06	0.000790652	17	186	508	20101	Over	7	SMEST047739001,SMEST000175001,SMEST038704001,SMEST015778001,SMEST062420001,SMEST000124001,SMEST015928001,SMEST011029001,SMEST010769001,SMEST075512001,SMEST056451001,SMEST013389001,SMEST005289001,SMEST015927001,SMEST002154001,SMEST033540001,SMEST051401001	merge	up
GO:0046931	pore complex assembly	BP	5.78275e-06	0.000848574	18	250	508	20101	Over	7	SMEST024961001,SMEST014290001,SMEST020341001,SMEST019341001,SMEST073811001,SMEST048100001,SMEST010762001,SMEST024857001,SMEST057909001,SMEST012740001,SMEST009941001,SMEST036637001,SMEST007775001,SMEST008592001,SMEST023248001,SMEST021642001,SMEST017229001,SMEST078589001	merge	up
GO:0032432	actin filament bundle	CC	5.88129e-06	0.000856343	52	1122	508	20101	Over	3	SMEST042839001,SMEST047739001,SMEST000175001,SMEST072548001,SMEST044487001,SMEST038704001,SMEST051672001,SMEST022746001,SMEST051670001,SMEST062420001,SMEST000124001,SMEST081113001,SMEST015928001,SMEST057909001,SMEST080129001,SMEST012954001,SMEST068122001,SMEST066029001,SMEST011029001,SMEST049512001,SMEST010769001,SMEST035098001,SMEST066027001,SMEST000190001,SMEST066035001,SMEST067773001,SMEST0765…	merge	up
GO:0016469	proton-transporting two-sector ATPase complex	CC	6.4579e-06	0.000925944	9	53	508	20101	Over	4	SMEST063458001,SMEST044136001,SMEST022877001,SMEST068141001,SMEST028157001,SMEST068628001,SMEST057004001,SMEST078548001,SMEST002723001	merge	up
GO:0070865	investment cone	CC	7.50054e-06	0.00105927	12	99	508	20101	Over	3	SMEST047739001,SMEST000175001,SMEST062420001,SMEST011029001,SMEST010769001,SMEST000190001,SMEST075512001,SMEST074053001,SMEST056451001,SMEST013389001,SMEST033540001,SMEST051401001	merge	up
GO:0062201	actin wave	CC	8.331e-06	0.00114911	12	100	508	20101	Over	3	SMEST000175001,SMEST038704001,SMEST062420001,SMEST011029001,SMEST010769001,SMEST075512001,SMEST056451001,SMEST013389001,SMEST005289001,SMEST002154001,SMEST033540001,SMEST051401001	merge	up
GO:0051014	actin filament severing	BP	8.38142e-06	0.00114911	17	233	508	20101	Over	4	SMEST032321001,SMEST062420001,SMEST000124001,SMEST081113001,SMEST015928001,SMEST080129001,SMEST049512001,SMEST056451001,SMEST011386001,SMEST016909001,SMEST058328001,SMEST009422001,SMEST013389001,SMEST015927001,SMEST023006001,SMEST033540001,SMEST051401001	merge	up
GO:0042626	ATPase-coupled transmembrane transporter activity	MF	9.45881e-06	0.00127816	26	439	508	20101	Over	6	SMEST042839001,SMEST063458001,SMEST044136001,SMEST022877001,SMEST062420001,SMEST028157001,SMEST068628001,SMEST040632001,SMEST057004001,SMEST078548001,SMEST014187001,SMEST009924001,SMEST056256001,SMEST014221001,SMEST056451001,SMEST071613001,SMEST016909001,SMEST058328001,SMEST009422001,SMEST013389001,SMEST041937001,SMEST033540001,SMEST030132001,SMEST078146001,SMEST064593001,SMEST051401001	merge	up
GO:0070820	tertiary granule	CC	1.06105e-05	0.00142355	62	1435	508	20101	Over	5	SMEST025209001,SMEST047739001,SMEST078273001,SMEST074424001,SMEST024961001,SMEST014290001,SMEST020341001,SMEST073127001,SMEST065015001,SMEST052792001,SMEST058633001,SMEST005054001,SMEST038704001,SMEST025677001,SMEST044136001,SMEST035344001,SMEST068141001,SMEST077197001,SMEST048843001,SMEST043679001,SMEST068628001,SMEST049723001,SMEST048413001,SMEST069202001,SMEST049716001,SMEST034294001,SMEST0772…	merge	up
GO:0012505	endomembrane system	CC	1.07357e-05	0.00143013	377	13048	508	20101	Over	3	SMEST067583001,SMEST025209001,SMEST024875001,SMEST042839001,SMEST038559001,SMEST009254001,SMEST047739001,SMEST078273001,SMEST029882001,SMEST051766001,SMEST051516001,SMEST016829001,SMEST079650001,SMEST036502001,SMEST003839001,SMEST015244001,SMEST032189001,SMEST074424001,SMEST046103001,SMEST063458001,SMEST032321001,SMEST024961001,SMEST036533001,SMEST014290001,SMEST020341001,SMEST062944001,SMEST0480…	merge	up
GO:0002002	regulation of angiotensin levels in blood	BP	1.13254e-05	0.00146706	12	103	508	20101	Over	5	SMEST025209001,SMEST048042001,SMEST065015001,SMEST035344001,SMEST068141001,SMEST077197001,SMEST049723001,SMEST048413001,SMEST049716001,SMEST034294001,SMEST077202001,SMEST005704001	merge	up
GO:0015935	small ribosomal subunit	CC	1.17817e-05	0.00151289	28	492	508	20101	Over	5	SMEST004954001,SMEST037102001,SMEST049504001,SMEST023160001,SMEST052687001,SMEST041069001,SMEST061733001,SMEST017012001,SMEST055743001,SMEST002673001,SMEST012668001,SMEST048830001,SMEST059049001,SMEST058745001,SMEST011907001,SMEST058317001,SMEST046974001,SMEST065959001,SMEST035929001,SMEST026320001,SMEST051503001,SMEST076644001,SMEST065562001,SMEST039926001,SMEST057324001,SMEST018349001,SMEST0347…	merge	up
GO:0042582	azurophil granule	CC	1.19208e-05	0.00151289	76	1868	508	20101	Over	5	SMEST025209001,SMEST042839001,SMEST078273001,SMEST029882001,SMEST079650001,SMEST074424001,SMEST032321001,SMEST024961001,SMEST014290001,SMEST020341001,SMEST060403001,SMEST029164001,SMEST079660001,SMEST060415001,SMEST072548001,SMEST058633001,SMEST005054001,SMEST025677001,SMEST037355001,SMEST074196001,SMEST037203001,SMEST051672001,SMEST002628001,SMEST077197001,SMEST042333001,SMEST022746001,SMEST0516…	merge	up
GO:0005766	primary lysosome	CC	1.19208e-05	0.00151289	76	1868	508	20101	Over	7	SMEST025209001,SMEST042839001,SMEST078273001,SMEST029882001,SMEST079650001,SMEST074424001,SMEST032321001,SMEST024961001,SMEST014290001,SMEST020341001,SMEST060403001,SMEST029164001,SMEST079660001,SMEST060415001,SMEST072548001,SMEST058633001,SMEST005054001,SMEST025677001,SMEST037355001,SMEST074196001,SMEST037203001,SMEST051672001,SMEST002628001,SMEST077197001,SMEST042333001,SMEST022746001,SMEST0516…	merge	up
GO:0007496	anterior midgut development	BP	1.25344e-05	0.00155916	8	44	508	20101	Over	4	SMEST062420001,SMEST056451001,SMEST016909001,SMEST058328001,SMEST009422001,SMEST013389001,SMEST033540001,SMEST051401001	merge	up
GO:0000027	ribosomal large subunit assembly	BP	1.36294e-05	0.00166541	25	421	508	20101	Over	7	SMEST038351001,SMEST023567001,SMEST019835001,SMEST026847001,SMEST023160001,SMEST071880001,SMEST061733001,SMEST055743001,SMEST022732001,SMEST012668001,SMEST042430001,SMEST048830001,SMEST075369001,SMEST011907001,SMEST058317001,SMEST046974001,SMEST065959001,SMEST008177001,SMEST006898001,SMEST078818001,SMEST017087001,SMEST007869001,SMEST057324001,SMEST063504001,SMEST027800001	merge	up
GO:0003786	actin lateral binding	MF	1.38099e-05	0.00167327	12	105	508	20101	Over	5	SMEST047739001,SMEST051672001,SMEST051670001,SMEST066029001,SMEST035098001,SMEST066027001,SMEST066035001,SMEST011386001,SMEST012332001,SMEST039310001,SMEST023006001,SMEST066020001	merge	up
GO:2000601	positive regulation of Arp2/3 complex-mediated actin nucleation	BP	1.38971e-05	0.00167327	15	160	508	20101	Over	8	SMEST047739001,SMEST000175001,SMEST038704001,SMEST015778001,SMEST062420001,SMEST000124001,SMEST011029001,SMEST010769001,SMEST075512001,SMEST056451001,SMEST013389001,SMEST005289001,SMEST002154001,SMEST033540001,SMEST051401001	merge	up
GO:0016461	unconventional myosin complex	CC	1.45752e-05	0.0017218	20	305	508	20101	Over	4	SMEST047739001,SMEST000175001,SMEST038704001,SMEST062420001,SMEST019341001,SMEST073811001,SMEST034805001,SMEST011029001,SMEST010769001,SMEST075512001,SMEST056451001,SMEST013389001,SMEST005289001,SMEST072542001,SMEST009941001,SMEST007775001,SMEST008592001,SMEST033540001,SMEST051401001,SMEST017229001	merge	up
GO:1903479	mitotic actomyosin contractile ring assembly actin filament organization	BP	1.51248e-05	0.0017692	14	142	508	20101	Over	5	SMEST047739001,SMEST000175001,SMEST062420001,SMEST011029001,SMEST010769001,SMEST035098001,SMEST075512001,SMEST056451001,SMEST011386001,SMEST013389001,SMEST039310001,SMEST023006001,SMEST033540001,SMEST051401001	merge	up
GO:0046961	proton-transporting ATPase activity, rotational mechanism	MF	1.5259e-05	0.0017692	7	33	508	20101	Over	7	SMEST063458001,SMEST044136001,SMEST022877001,SMEST028157001,SMEST068628001,SMEST057004001,SMEST078548001	merge	up
GO:0044769	ATPase activity, coupled to transmembrane movement of ions, rotational mechanism	MF	1.5259e-05	0.0017692	7	33	508	20101	Over	7	SMEST063458001,SMEST044136001,SMEST022877001,SMEST028157001,SMEST068628001,SMEST057004001,SMEST078548001	merge	up
GO:0021678	third ventricle development	BP	1.60096e-05	0.00183359	9	59	508	20101	Over	4	SMEST062420001,SMEST056451001,SMEST016909001,SMEST058328001,SMEST009422001,SMEST013389001,SMEST033540001,SMEST064593001,SMEST051401001	merge	up
GO:0045160	myosin I complex	CC	1.71214e-05	0.00192569	13	125	508	20101	Over	5	SMEST047739001,SMEST000175001,SMEST038704001,SMEST062420001,SMEST034805001,SMEST011029001,SMEST010769001,SMEST075512001,SMEST056451001,SMEST013389001,SMEST005289001,SMEST033540001,SMEST051401001	merge	up
GO:0005885	Arp2/3 protein complex	CC	1.76541e-05	0.00195057	8	46	508	20101	Over	3	SMEST051672001,SMEST015778001,SMEST051670001,SMEST066029001,SMEST066027001,SMEST066035001,SMEST012332001,SMEST066020001	merge	up
GO:1990429	peroxisomal importomer complex	CC	1.76541e-05	0.00195057	8	46	508	20101	Over	4	SMEST019341001,SMEST073811001,SMEST048100001,SMEST024857001,SMEST009941001,SMEST007775001,SMEST008592001,SMEST017229001	merge	up
GO:1990415	Pex17p-Pex14p docking complex	CC	1.76541e-05	0.00195057	8	46	508	20101	Over	3	SMEST019341001,SMEST073811001,SMEST048100001,SMEST024857001,SMEST009941001,SMEST007775001,SMEST008592001,SMEST017229001	merge	up
GO:0034993	meiotic nuclear membrane microtubule tethering complex	CC	1.84278e-05	0.00198924	12	108	508	20101	Over	4	SMEST047739001,SMEST062420001,SMEST081113001,SMEST035098001,SMEST056451001,SMEST011386001,SMEST013389001,SMEST005289001,SMEST039310001,SMEST023006001,SMEST033540001,SMEST051401001	merge	up
GO:0034992	microtubule organizing center attachment site	CC	1.84278e-05	0.00198924	12	108	508	20101	Over	3	SMEST047739001,SMEST062420001,SMEST081113001,SMEST035098001,SMEST056451001,SMEST011386001,SMEST013389001,SMEST005289001,SMEST039310001,SMEST023006001,SMEST033540001,SMEST051401001	merge	up
GO:0106083	nuclear membrane protein complex	CC	1.84278e-05	0.00198924	12	108	508	20101	Over	4	SMEST047739001,SMEST062420001,SMEST081113001,SMEST035098001,SMEST056451001,SMEST011386001,SMEST013389001,SMEST005289001,SMEST039310001,SMEST023006001,SMEST033540001,SMEST051401001	merge	up
GO:0106094	nuclear membrane microtubule tethering complex	CC	1.84278e-05	0.00198924	12	108	508	20101	Over	5	SMEST047739001,SMEST062420001,SMEST081113001,SMEST035098001,SMEST056451001,SMEST011386001,SMEST013389001,SMEST005289001,SMEST039310001,SMEST023006001,SMEST033540001,SMEST051401001	merge	up
GO:0005522	profilin binding	MF	1.8787e-05	0.00201643	17	242	508	20101	Over	4	SMEST024961001,SMEST038704001,SMEST051672001,SMEST051670001,SMEST062420001,SMEST045255001,SMEST057909001,SMEST066029001,SMEST066027001,SMEST066035001,SMEST056451001,SMEST013389001,SMEST012332001,SMEST002154001,SMEST033540001,SMEST066020001,SMEST051401001	merge	up
GO:0030687	preribosome, large subunit precursor	CC	2.09392e-05	0.002185	21	333	508	20101	Over	5	SMEST032689001,SMEST026847001,SMEST074998001,SMEST077214001,SMEST060104001,SMEST048024001,SMEST071880001,SMEST061733001,SMEST014187001,SMEST065334001,SMEST045074001,SMEST075369001,SMEST009924001,SMEST026399001,SMEST011907001,SMEST046974001,SMEST065959001,SMEST009564001,SMEST078818001,SMEST007869001,SMEST027800001	merge	up
GO:0034774	secretory granule lumen	CC	2.11766e-05	0.00219302	102	2733	508	20101	Over	5	SMEST067583001,SMEST025209001,SMEST042839001,SMEST047739001,SMEST078273001,SMEST029882001,SMEST079650001,SMEST074424001,SMEST032321001,SMEST024961001,SMEST014290001,SMEST060403001,SMEST068371001,SMEST073127001,SMEST029164001,SMEST052792001,SMEST079660001,SMEST060415001,SMEST000175001,SMEST072548001,SMEST038704001,SMEST037355001,SMEST035344001,SMEST037203001,SMEST051672001,SMEST002628001,SMEST0771…	merge	up
GO:0005739	mitochondrion	CC	2.16755e-05	0.00221267	276	9041	508	20101	Over	4	SMEST067583001,SMEST025209001,SMEST046453001,SMEST024875001,SMEST042839001,SMEST038559001,SMEST009254001,SMEST047739001,SMEST078273001,SMEST029882001,SMEST016829001,SMEST079650001,SMEST003839001,SMEST015244001,SMEST032189001,SMEST045852001,SMEST046103001,SMEST024961001,SMEST036533001,SMEST014290001,SMEST029164001,SMEST065015001,SMEST052792001,SMEST009754001,SMEST035843001,SMEST079660001,SMEST0526…	merge	up
GO:0030286	dynein complex	CC	2.20287e-05	0.00221405	28	504	508	20101	Over	4	SMEST047739001,SMEST000175001,SMEST051672001,SMEST051670001,SMEST062420001,SMEST019341001,SMEST073811001,SMEST048100001,SMEST024857001,SMEST061733001,SMEST066029001,SMEST011029001,SMEST010769001,SMEST066027001,SMEST066035001,SMEST075512001,SMEST056451001,SMEST013389001,SMEST005289001,SMEST012332001,SMEST009941001,SMEST061103001,SMEST007775001,SMEST008592001,SMEST033540001,SMEST066020001,SMEST0514…	merge	up
GO:0003010	voluntary skeletal muscle contraction	BP	2.22785e-05	0.00221405	17	244	508	20101	Over	6	SMEST047739001,SMEST000175001,SMEST062420001,SMEST035098001,SMEST056451001,SMEST011386001,SMEST016909001,SMEST058328001,SMEST009422001,SMEST013389001,SMEST005289001,SMEST039310001,SMEST041937001,SMEST023006001,SMEST033540001,SMEST078146001,SMEST051401001	merge	up
GO:0014721	twitch skeletal muscle contraction	BP	2.22785e-05	0.00221405	17	244	508	20101	Over	7	SMEST047739001,SMEST000175001,SMEST062420001,SMEST035098001,SMEST056451001,SMEST011386001,SMEST016909001,SMEST058328001,SMEST009422001,SMEST013389001,SMEST005289001,SMEST039310001,SMEST041937001,SMEST023006001,SMEST033540001,SMEST078146001,SMEST051401001	merge	up
GO:0014724	regulation of twitch skeletal muscle contraction	BP	2.22785e-05	0.00221405	17	244	508	20101	Over	7	SMEST047739001,SMEST000175001,SMEST062420001,SMEST035098001,SMEST056451001,SMEST011386001,SMEST016909001,SMEST058328001,SMEST009422001,SMEST013389001,SMEST005289001,SMEST039310001,SMEST041937001,SMEST023006001,SMEST033540001,SMEST078146001,SMEST051401001	merge	up
GO:0005859	muscle myosin complex	CC	2.31379e-05	0.00226354	16	223	508	20101	Over	5	SMEST000175001,SMEST062420001,SMEST011029001,SMEST010769001,SMEST076529001,SMEST075512001,SMEST056451001,SMEST016909001,SMEST058328001,SMEST009422001,SMEST013389001,SMEST025433001,SMEST068491001,SMEST036495003,SMEST033540001,SMEST051401001	merge	up
GO:0016843	amine-lyase activity	MF	2.6032e-05	0.00244428	4	8	508	20101	Over	5	SMEST052600001,SMEST052602001,SMEST026036001,SMEST058074001	merge	up
GO:1904401	cellular response to Thyroid stimulating hormone	BP	2.6032e-05	0.00244428	4	8	508	20101	Over	7	SMEST020535001,SMEST057890001,SMEST009232001,SMEST062259001	merge	up
GO:0006030	chitin metabolic process	BP	2.60871e-05	0.00244428	13	130	508	20101	Over	5	SMEST037355001,SMEST062420001,SMEST055903001,SMEST023415001,SMEST047644001,SMEST076939001,SMEST056451001,SMEST013389001,SMEST080376001,SMEST015282001,SMEST067423001,SMEST033540001,SMEST051401001	merge	up
GO:0031983	vesicle lumen	CC	2.60931e-05	0.00244428	103	2778	508	20101	Over	5	SMEST067583001,SMEST025209001,SMEST042839001,SMEST047739001,SMEST078273001,SMEST029882001,SMEST079650001,SMEST074424001,SMEST032321001,SMEST024961001,SMEST014290001,SMEST060403001,SMEST068371001,SMEST073127001,SMEST029164001,SMEST052792001,SMEST079660001,SMEST060415001,SMEST000175001,SMEST072548001,SMEST038704001,SMEST037355001,SMEST035344001,SMEST037203001,SMEST051672001,SMEST002628001,SMEST0771…	merge	up
GO:0045505	dynein intermediate chain binding	MF	2.64091e-05	0.00244428	22	360	508	20101	Over	4	SMEST047739001,SMEST078273001,SMEST024961001,SMEST014290001,SMEST019341001,SMEST073811001,SMEST048100001,SMEST024857001,SMEST061733001,SMEST068863001,SMEST035098001,SMEST011386001,SMEST005289001,SMEST039310001,SMEST073334001,SMEST009941001,SMEST035031001,SMEST061103001,SMEST007775001,SMEST023006001,SMEST008592001,SMEST017229001	merge	up
GO:0003334	keratinocyte development	BP	2.66374e-05	0.00244428	15	169	508	20101	Over	6	SMEST047739001,SMEST042333001,SMEST081113001,SMEST055903001,SMEST047644001,SMEST076939001,SMEST035098001,SMEST076529001,SMEST011386001,SMEST034720001,SMEST039310001,SMEST025433001,SMEST068491001,SMEST023006001,SMEST023005001	merge	up
GO:0061830	concave side of sperm head	CC	2.75744e-05	0.0024757	9	63	508	20101	Over	3	SMEST051672001,SMEST051670001,SMEST066029001,SMEST058317001,SMEST066027001,SMEST066035001,SMEST078818001,SMEST012332001,SMEST066020001	merge	up
GO:0060205	cytoplasmic vesicle lumen	CC	2.80453e-05	0.0024757	102	2749	508	20101	Over	5	SMEST067583001,SMEST025209001,SMEST042839001,SMEST047739001,SMEST078273001,SMEST029882001,SMEST079650001,SMEST074424001,SMEST032321001,SMEST024961001,SMEST014290001,SMEST060403001,SMEST068371001,SMEST073127001,SMEST029164001,SMEST052792001,SMEST079660001,SMEST060415001,SMEST000175001,SMEST072548001,SMEST038704001,SMEST037355001,SMEST035344001,SMEST037203001,SMEST051672001,SMEST002628001,SMEST0771…	merge	up
GO:0034461	uropod retraction	BP	2.85514e-05	0.00250599	8	49	508	20101	Over	8	SMEST062420001,SMEST056451001,SMEST016909001,SMEST058328001,SMEST013389001,SMEST072542001,SMEST033540001,SMEST051401001	merge	up
GO:0002182	cytoplasmic translational elongation	BP	2.93845e-05	0.00256711	10	79	508	20101	Over	7	SMEST004954001,SMEST037102001,SMEST080160001,SMEST042430001,SMEST057890001,SMEST071613001,SMEST009232001,SMEST062259001,SMEST035929001,SMEST061099001	merge	up
GO:0016460	myosin II complex	CC	3.01865e-05	0.00261287	16	226	508	20101	Over	4	SMEST000175001,SMEST062420001,SMEST011029001,SMEST010769001,SMEST076529001,SMEST075512001,SMEST056451001,SMEST016909001,SMEST058328001,SMEST009422001,SMEST013389001,SMEST025433001,SMEST068491001,SMEST036495003,SMEST033540001,SMEST051401001	merge	up
GO:0061795	Golgi lumen acidification	BP	3.13775e-05	0.00266931	9	64	508	20101	Over	11	SMEST063458001,SMEST044136001,SMEST022877001,SMEST068141001,SMEST028157001,SMEST068628001,SMEST057004001,SMEST078548001,SMEST062012001	merge	up
GO:0061836	intranuclear rod	CC	3.13775e-05	0.00266931	9	64	508	20101	Over	6	SMEST051672001,SMEST051670001,SMEST000124001,SMEST080129001,SMEST066029001,SMEST066027001,SMEST066035001,SMEST012332001,SMEST066020001	merge	up
GO:0006038	cell wall chitin biosynthetic process	BP	3.18334e-05	0.00266931	12	114	508	20101	Over	5	SMEST062420001,SMEST055903001,SMEST023415001,SMEST047644001,SMEST076939001,SMEST056451001,SMEST013389001,SMEST080376001,SMEST015282001,SMEST067423001,SMEST033540001,SMEST051401001	merge	up
GO:0006031	chitin biosynthetic process	BP	3.18334e-05	0.00266931	12	114	508	20101	Over	6	SMEST062420001,SMEST055903001,SMEST023415001,SMEST047644001,SMEST076939001,SMEST056451001,SMEST013389001,SMEST080376001,SMEST015282001,SMEST067423001,SMEST033540001,SMEST051401001	merge	up
GO:0006037	cell wall chitin metabolic process	BP	3.18334e-05	0.00266931	12	114	508	20101	Over	4	SMEST062420001,SMEST055903001,SMEST023415001,SMEST047644001,SMEST076939001,SMEST056451001,SMEST013389001,SMEST080376001,SMEST015282001,SMEST067423001,SMEST033540001,SMEST051401001	merge	up
GO:1904171	negative regulation of bleb assembly	BP	3.36953e-05	0.00277587	7	37	508	20101	Over	7	SMEST051672001,SMEST051670001,SMEST066029001,SMEST066027001,SMEST066035001,SMEST012332001,SMEST066020001	merge	up
GO:1901073	glucosamine-containing compound biosynthetic process	BP	3.47418e-05	0.00283719	12	115	508	20101	Over	7	SMEST062420001,SMEST055903001,SMEST023415001,SMEST047644001,SMEST076939001,SMEST056451001,SMEST013389001,SMEST080376001,SMEST015282001,SMEST067423001,SMEST033540001,SMEST051401001	merge	up
GO:0005863	striated muscle myosin thick filament	CC	3.74668e-05	0.00298195	15	174	508	20101	Over	4	SMEST000175001,SMEST062420001,SMEST010769001,SMEST076529001,SMEST075512001,SMEST056451001,SMEST016909001,SMEST058328001,SMEST009422001,SMEST013389001,SMEST025433001,SMEST068491001,SMEST036495003,SMEST033540001,SMEST051401001	merge	up
GO:0005775	vacuolar lumen	CC	3.79284e-05	0.00300157	76	1921	508	20101	Over	5	SMEST025209001,SMEST042839001,SMEST029882001,SMEST079650001,SMEST074424001,SMEST032321001,SMEST060403001,SMEST029164001,SMEST065015001,SMEST052792001,SMEST079660001,SMEST060415001,SMEST012051001,SMEST072548001,SMEST005054001,SMEST037355001,SMEST074506001,SMEST035344001,SMEST074196001,SMEST037203001,SMEST051672001,SMEST002628001,SMEST077197001,SMEST042333001,SMEST022746001,SMEST051670001,SMEST0589…	merge	up
GO:0043495	protein-membrane adaptor activity	MF	3.83027e-05	0.00300943	22	366	508	20101	Over	5	SMEST047739001,SMEST038704001,SMEST005418001,SMEST062420001,SMEST081113001,SMEST057909001,SMEST062111001,SMEST056380001,SMEST035098001,SMEST056451001,SMEST011386001,SMEST016909001,SMEST058328001,SMEST009422001,SMEST013389001,SMEST005289001,SMEST039310001,SMEST023006001,SMEST033540001,SMEST062904004,SMEST018297001,SMEST051401001	merge	up
GO:0031762	follicle-stimulating hormone receptor binding	MF	3.85687e-05	0.00300943	8	51	508	20101	Over	6	SMEST062420001,SMEST056451001,SMEST016909001,SMEST058328001,SMEST009422001,SMEST013389001,SMEST033540001,SMEST051401001	merge	up
GO:0035071	salivary gland cell autophagic cell death	BP	3.904e-05	0.00302084	20	319	508	20101	Over	5	SMEST038559001,SMEST047739001,SMEST000175001,SMEST065612001,SMEST019341001,SMEST009191001,SMEST073811001,SMEST011907001,SMEST011029001,SMEST058317001,SMEST010769001,SMEST046974001,SMEST075512001,SMEST065959001,SMEST005289001,SMEST078818001,SMEST009941001,SMEST007775001,SMEST008592001,SMEST017229001	merge	up
GO:0015662	ion transmembrane transporter activity, phosphorylative mechanism	MF	3.90813e-05	0.00302084	16	229	508	20101	Over	7	SMEST042839001,SMEST044136001,SMEST062420001,SMEST068628001,SMEST056451001,SMEST071613001,SMEST016909001,SMEST058328001,SMEST009422001,SMEST013389001,SMEST041937001,SMEST033540001,SMEST030132001,SMEST078146001,SMEST064593001,SMEST051401001	merge	up
GO:0055003	cardiac myofibril assembly	BP	3.95414e-05	0.00303539	31	594	508	20101	Over	6	SMEST000175001,SMEST072548001,SMEST044487001,SMEST038704001,SMEST051672001,SMEST022746001,SMEST051670001,SMEST062420001,SMEST079512001,SMEST017249001,SMEST066029001,SMEST011029001,SMEST049512001,SMEST010769001,SMEST066027001,SMEST066035001,SMEST076529001,SMEST075512001,SMEST056451001,SMEST016909001,SMEST058328001,SMEST009422001,SMEST013389001,SMEST012332001,SMEST025433001,SMEST068491001,SMEST0021…	merge	up
GO:0060328	cytoplasmic actin-based contraction involved in forward cell motility	BP	4.04118e-05	0.00306071	7	38	508	20101	Over	5	SMEST062420001,SMEST056451001,SMEST016909001,SMEST058328001,SMEST013389001,SMEST033540001,SMEST051401001	merge	up
GO:0031477	myosin VII complex	CC	4.12567e-05	0.0030997	12	117	508	20101	Over	5	SMEST047739001,SMEST000175001,SMEST062420001,SMEST011029001,SMEST010769001,SMEST075512001,SMEST056451001,SMEST013389001,SMEST005289001,SMEST072542001,SMEST033540001,SMEST051401001	merge	up
GO:0051292	nuclear pore complex assembly	BP	4.12567e-05	0.0030997	12	117	508	20101	Over	7	SMEST024961001,SMEST014290001,SMEST019341001,SMEST073811001,SMEST048100001,SMEST010762001,SMEST024857001,SMEST009941001,SMEST036637001,SMEST007775001,SMEST008592001,SMEST017229001	merge	up
GO:0004180	carboxypeptidase activity	MF	4.20569e-05	0.00314723	13	136	508	20101	Over	7	SMEST074424001,SMEST048042001,SMEST029164001,SMEST077197001,SMEST048843001,SMEST049723001,SMEST048413001,SMEST049716001,SMEST034294001,SMEST077202001,SMEST037599001,SMEST005704001,SMEST004536001	merge	up
GO:0048027	mRNA 5'-UTR binding	MF	4.26448e-05	0.00317856	23	392	508	20101	Over	7	SMEST062420001,SMEST066644001,SMEST026847001,SMEST003347001,SMEST023160001,SMEST045560001,SMEST075369001,SMEST058745001,SMEST011907001,SMEST058317001,SMEST046974001,SMEST065959001,SMEST056451001,SMEST016909001,SMEST058328001,SMEST009422001,SMEST013389001,SMEST012740001,SMEST078818001,SMEST048176001,SMEST002904001,SMEST033540001,SMEST051401001	merge	up
GO:0048767	root hair elongation	BP	4.34096e-05	0.00321009	48	1071	508	20101	Over	5	SMEST047739001,SMEST016829001,SMEST079650001,SMEST024961001,SMEST079660001,SMEST000175001,SMEST051672001,SMEST077197001,SMEST051670001,SMEST062420001,SMEST049723001,SMEST048413001,SMEST049716001,SMEST034294001,SMEST077202001,SMEST022928001,SMEST023160001,SMEST023212001,SMEST015928001,SMEST023415001,SMEST068122001,SMEST080160001,SMEST054547001,SMEST066029001,SMEST008345001,SMEST011029001,SMEST0463…	merge	up
GO:0097486	multivesicular body lumen	CC	4.81885e-05	0.00347272	7	39	508	20101	Over	7	SMEST035344001,SMEST077197001,SMEST049723001,SMEST048413001,SMEST049716001,SMEST034294001,SMEST077202001	merge	up
GO:0001072	transcription antitermination factor activity, RNA binding	MF	4.86318e-05	0.00347272	5	17	508	20101	Over	3	SMEST032189001,SMEST058043001,SMEST032180001,SMEST058013001,SMEST007460001	merge	up
GO:0033178	proton-transporting two-sector ATPase complex, catalytic domain	CC	4.86318e-05	0.00347272	5	17	508	20101	Over	4	SMEST063458001,SMEST022877001,SMEST028157001,SMEST078548001,SMEST002723001	merge	up
GO:0017018	myosin phosphatase activity	MF	4.93155e-05	0.0034823	11	101	508	20101	Over	6	SMEST062420001,SMEST023415001,SMEST056451001,SMEST016909001,SMEST058328001,SMEST009422001,SMEST013389001,SMEST015282001,SMEST067423001,SMEST033540001,SMEST051401001	merge	up
GO:0009358	polyphosphate kinase complex	CC	5.71495e-05	0.00388927	7	40	508	20101	Over	6	SMEST051672001,SMEST051670001,SMEST066029001,SMEST066027001,SMEST066035001,SMEST012332001,SMEST066020001	merge	up
GO:0042642	actomyosin, myosin complex part	CC	5.71495e-05	0.00388927	7	40	508	20101	Over	4	SMEST062420001,SMEST067773001,SMEST057599001,SMEST056451001,SMEST013389001,SMEST033540001,SMEST051401001	merge	up
GO:0042274	ribosomal small subunit biogenesis	BP	5.77367e-05	0.00391505	35	711	508	20101	Over	6	SMEST032689001,SMEST004954001,SMEST024763001,SMEST037102001,SMEST074998001,SMEST023160001,SMEST045560001,SMEST025747001,SMEST052687001,SMEST041069001,SMEST071880001,SMEST061733001,SMEST036649001,SMEST055743001,SMEST020535001,SMEST002673001,SMEST048830001,SMEST059049001,SMEST058745001,SMEST011907001,SMEST058317001,SMEST046974001,SMEST065959001,SMEST071613001,SMEST035929001,SMEST004936001,SMEST0788…	merge	up
GO:0032009	early phagosome	CC	5.88142e-05	0.00395952	33	657	508	20101	Over	7	SMEST047739001,SMEST078273001,SMEST024961001,SMEST014290001,SMEST052792001,SMEST072548001,SMEST044136001,SMEST035344001,SMEST051672001,SMEST022746001,SMEST051670001,SMEST062420001,SMEST068863001,SMEST057004001,SMEST016883001,SMEST070311001,SMEST066029001,SMEST008345001,SMEST066027001,SMEST066035001,SMEST056451001,SMEST011386001,SMEST016909001,SMEST058328001,SMEST013389001,SMEST012332001,SMEST0733…	merge	up
GO:0070687	macropinocytic cup cytoskeleton	CC	6.23588e-05	0.00416828	12	122	508	20101	Over	3	SMEST000175001,SMEST038704001,SMEST062420001,SMEST011029001,SMEST010769001,SMEST075512001,SMEST056451001,SMEST013389001,SMEST005289001,SMEST002154001,SMEST033540001,SMEST051401001	merge	up
GO:0071261	Ssh1 translocon complex	CC	6.29842e-05	0.00419515	3	4	508	20101	Over	5	SMEST050010001,SMEST013437001,SMEST062123001	merge	up
GO:0048388	endosomal lumen acidification	BP	6.48039e-05	0.00426758	9	70	508	20101	Over	7	SMEST063458001,SMEST024961001,SMEST044136001,SMEST022877001,SMEST068141001,SMEST028157001,SMEST068628001,SMEST057004001,SMEST078548001	merge	up
GO:0061825	podosome core	CC	6.74287e-05	0.0043824	7	41	508	20101	Over	3	SMEST051672001,SMEST051670001,SMEST066029001,SMEST066027001,SMEST066035001,SMEST012332001,SMEST066020001	merge	up
GO:0007035	vacuolar acidification	BP	7.46846e-05	0.00475488	15	215	508	20101	Over	11	SMEST029882001,SMEST063458001,SMEST044136001,SMEST022877001,SMEST068141001,SMEST002628001,SMEST028157001,SMEST068628001,SMEST057004001,SMEST078548001,SMEST068122001,SMEST060705001,SMEST041937001,SMEST062012001,SMEST078146001	merge	up
GO:0000221	vacuolar proton-transporting V-type ATPase, V1 domain	CC	7.50051e-05	0.00475488	4	10	508	20101	Over	6	SMEST063458001,SMEST022877001,SMEST028157001,SMEST078548001	merge	up
GO:0033180	proton-transporting V-type ATPase, V1 domain	CC	7.50051e-05	0.00475488	4	10	508	20101	Over	5	SMEST063458001,SMEST022877001,SMEST028157001,SMEST078548001	merge	up
GO:1900756	protein processing in phagocytic vesicle	BP	7.5185e-05	0.00475488	10	88	508	20101	Over	7	SMEST062420001,SMEST015928001,SMEST056451001,SMEST016909001,SMEST058328001,SMEST009422001,SMEST013389001,SMEST015927001,SMEST033540001,SMEST051401001	merge	up
GO:0006518	peptide metabolic process	BP	7.54708e-05	0.00475694	174	5327	508	20101	Over	5	SMEST025209001,SMEST024875001,SMEST047739001,SMEST078273001,SMEST016829001,SMEST079650001,SMEST032189001,SMEST024961001,SMEST048042001,SMEST029164001,SMEST065015001,SMEST052792001,SMEST035843001,SMEST079660001,SMEST012051001,SMEST072548001,SMEST038704001,SMEST035344001,SMEST068141001,SMEST005418001,SMEST077197001,SMEST022746001,SMEST041460001,SMEST049723001,SMEST048413001,SMEST069202001,SMEST0497…	merge	up
GO:0009735	response to cytokinin	BP	7.75907e-05	0.00484181	19	306	508	20101	Over	5	SMEST046103001,SMEST036533001,SMEST035843001,SMEST046092001,SMEST051672001,SMEST077197001,SMEST051670001,SMEST049723001,SMEST048413001,SMEST049716001,SMEST034294001,SMEST077202001,SMEST062712001,SMEST066029001,SMEST054705001,SMEST066027001,SMEST066035001,SMEST012332001,SMEST066020001	merge	up
GO:0070359	actin polymerization-dependent cell motility involved in migration of symbiont in host	BP	7.91693e-05	0.0048596	7	42	508	20101	Over	5	SMEST051672001,SMEST051670001,SMEST066029001,SMEST066027001,SMEST066035001,SMEST012332001,SMEST066020001	merge	up
GO:0008976	polyphosphate kinase activity	MF	7.91693e-05	0.0048596	7	42	508	20101	Over	6	SMEST051672001,SMEST051670001,SMEST066029001,SMEST066027001,SMEST066035001,SMEST012332001,SMEST066020001	merge	up
GO:1990753	equatorial cell cortex	CC	7.91693e-05	0.0048596	7	42	508	20101	Over	4	SMEST062420001,SMEST056451001,SMEST016909001,SMEST058328001,SMEST013389001,SMEST033540001,SMEST051401001	merge	up
GO:0044001	migration in host	BP	7.91693e-05	0.0048596	7	42	508	20101	Over	7	SMEST051672001,SMEST051670001,SMEST066029001,SMEST066027001,SMEST066035001,SMEST012332001,SMEST066020001	merge	up
GO:0070360	migration of symbiont within host by polymerization of host actin	BP	7.91693e-05	0.0048596	7	42	508	20101	Over	8	SMEST051672001,SMEST051670001,SMEST066029001,SMEST066027001,SMEST066035001,SMEST012332001,SMEST066020001	merge	up
GO:0001725	stress fiber	CC	8.05256e-05	0.00489486	47	1063	508	20101	Over	4	SMEST042839001,SMEST047739001,SMEST000175001,SMEST072548001,SMEST044487001,SMEST038704001,SMEST051672001,SMEST022746001,SMEST051670001,SMEST062420001,SMEST000124001,SMEST081113001,SMEST057909001,SMEST068122001,SMEST066029001,SMEST011029001,SMEST049512001,SMEST010769001,SMEST035098001,SMEST066027001,SMEST000190001,SMEST066035001,SMEST067773001,SMEST076529001,SMEST075512001,SMEST074053001,SMEST0575…	merge	up
GO:0097517	contractile actin filament bundle	CC	8.05256e-05	0.00489486	47	1063	508	20101	Over	4	SMEST042839001,SMEST047739001,SMEST000175001,SMEST072548001,SMEST044487001,SMEST038704001,SMEST051672001,SMEST022746001,SMEST051670001,SMEST062420001,SMEST000124001,SMEST081113001,SMEST057909001,SMEST068122001,SMEST066029001,SMEST011029001,SMEST049512001,SMEST010769001,SMEST035098001,SMEST066027001,SMEST000190001,SMEST066035001,SMEST067773001,SMEST076529001,SMEST075512001,SMEST074053001,SMEST0575…	merge	up
GO:0005829	cytosol	CC	8.75428e-05	0.00518723	398	14152	508	20101	Over	3	SMEST067583001,SMEST025209001,SMEST024875001,SMEST042839001,SMEST009254001,SMEST047739001,SMEST078273001,SMEST051766001,SMEST016829001,SMEST079650001,SMEST003839001,SMEST015244001,SMEST032189001,SMEST045852001,SMEST074424001,SMEST046103001,SMEST063458001,SMEST032321001,SMEST024961001,SMEST011257001,SMEST062685001,SMEST036533001,SMEST014290001,SMEST020341001,SMEST062944001,SMEST073127001,SMEST0291…	merge	up
GO:0019749	cytoskeleton-dependent cytoplasmic transport, nurse cell to oocyte	BP	8.76591e-05	0.00518723	8	57	508	20101	Over	5	SMEST000175001,SMEST062420001,SMEST011029001,SMEST010769001,SMEST056451001,SMEST013389001,SMEST033540001,SMEST051401001	merge	up
GO:0061874	positive regulation of hepatic stellate cell contraction	BP	9.25245e-05	0.00538046	7	43	508	20101	Over	6	SMEST051672001,SMEST051670001,SMEST066029001,SMEST066027001,SMEST066035001,SMEST012332001,SMEST066020001	merge	up
GO:0061870	positive regulation of hepatic stellate cell migration	BP	9.25245e-05	0.00538046	7	43	508	20101	Over	7	SMEST051672001,SMEST051670001,SMEST066029001,SMEST066027001,SMEST066035001,SMEST012332001,SMEST066020001	merge	up
GO:0097208	alveolar lamellar body	CC	9.58361e-05	0.00552175	15	218	508	20101	Over	6	SMEST078273001,SMEST024961001,SMEST014290001,SMEST058633001,SMEST025677001,SMEST035344001,SMEST077197001,SMEST049723001,SMEST048413001,SMEST049716001,SMEST034294001,SMEST077202001,SMEST068863001,SMEST073334001,SMEST076159001	merge	up
GO:0031982	vesicle	CC	9.96361e-05	0.00571634	347	12031	508	20101	Over	5	SMEST067583001,SMEST025209001,SMEST024875001,SMEST042839001,SMEST038559001,SMEST047739001,SMEST078273001,SMEST029882001,SMEST051766001,SMEST016829001,SMEST079650001,SMEST015244001,SMEST032189001,SMEST074424001,SMEST046103001,SMEST063458001,SMEST032321001,SMEST024961001,SMEST036533001,SMEST014290001,SMEST020341001,SMEST062944001,SMEST048042001,SMEST060403001,SMEST068371001,SMEST073127001,SMEST0291…	merge	up
GO:0060319	primitive erythrocyte differentiation	BP	0.000100075	0.00571634	10	91	508	20101	Over	6	SMEST009254001,SMEST051672001,SMEST051670001,SMEST005704001,SMEST066029001,SMEST066027001,SMEST066035001,SMEST079514001,SMEST012332001,SMEST066020001	merge	up
GO:0046663	dorsal closure, leading edge cell differentiation	BP	0.000100735	0.00571634	9	74	508	20101	Over	6	SMEST024961001,SMEST062420001,SMEST056451001,SMEST016909001,SMEST058328001,SMEST009422001,SMEST013389001,SMEST033540001,SMEST051401001	merge	up
GO:0006620	posttranslational protein targeting to endoplasmic reticulum membrane	BP	0.000102273	0.00578615	16	241	508	20101	Over	7	SMEST047739001,SMEST050010001,SMEST013437001,SMEST040632001,SMEST062123001,SMEST055743001,SMEST048830001,SMEST035098001,SMEST051496001,SMEST054705001,SMEST011386001,SMEST005289001,SMEST004936001,SMEST057324001,SMEST039310001,SMEST023006001	merge	up
GO:0048309	endoplasmic reticulum inheritance	BP	0.000107658	0.00601826	7	44	508	20101	Over	7	SMEST062420001,SMEST062111001,SMEST056451001,SMEST013389001,SMEST036637001,SMEST033540001,SMEST051401001	merge	up
GO:0005791	rough endoplasmic reticulum	CC	0.000111271	0.0061652	49	1134	508	20101	Over	5	SMEST025209001,SMEST078273001,SMEST024961001,SMEST014290001,SMEST072548001,SMEST022746001,SMEST053698001,SMEST050010001,SMEST019835001,SMEST004954001,SMEST017099001,SMEST058043001,SMEST023088001,SMEST037102001,SMEST013437001,SMEST040632001,SMEST077214001,SMEST026827001,SMEST062123001,SMEST068863001,SMEST078092001,SMEST055743001,SMEST028258001,SMEST028260001,SMEST028263001,SMEST045074001,SMEST0026…	merge	up
GO:0080147	root hair cell development	BP	0.000114281	0.00631338	49	1135	508	20101	Over	5	SMEST047739001,SMEST016829001,SMEST079650001,SMEST024961001,SMEST079660001,SMEST000175001,SMEST051672001,SMEST077197001,SMEST051670001,SMEST062420001,SMEST049723001,SMEST048413001,SMEST049716001,SMEST034294001,SMEST077202001,SMEST022928001,SMEST023160001,SMEST023212001,SMEST015928001,SMEST023415001,SMEST068122001,SMEST080160001,SMEST054547001,SMEST066029001,SMEST008345001,SMEST011029001,SMEST0463…	merge	up
GO:0099143	presynaptic actin cytoskeleton	CC	0.000124743	0.00663752	7	45	508	20101	Over	5	SMEST051672001,SMEST051670001,SMEST066029001,SMEST066027001,SMEST066035001,SMEST012332001,SMEST066020001	merge	up
GO:0051623	positive regulation of norepinephrine uptake	BP	0.000124743	0.00663752	7	45	508	20101	Over	4	SMEST051672001,SMEST051670001,SMEST066029001,SMEST066027001,SMEST066035001,SMEST012332001,SMEST066020001	merge	up
GO:0150111	regulation of transepithelial transport	BP	0.000124743	0.00663752	7	45	508	20101	Over	5	SMEST051672001,SMEST051670001,SMEST066029001,SMEST066027001,SMEST066035001,SMEST012332001,SMEST066020001	merge	up
GO:0072749	cellular response to cytochalasin B	BP	0.000124743	0.00663752	7	45	508	20101	Over	6	SMEST051672001,SMEST051670001,SMEST066029001,SMEST066027001,SMEST066035001,SMEST012332001,SMEST066020001	merge	up
GO:0120220	basal body patch	CC	0.000124743	0.00663752	7	45	508	20101	Over	3	SMEST051672001,SMEST051670001,SMEST066029001,SMEST066027001,SMEST066035001,SMEST012332001,SMEST066020001	merge	up
GO:0051621	regulation of norepinephrine uptake	BP	0.000124743	0.00663752	7	45	508	20101	Over	5	SMEST051672001,SMEST051670001,SMEST066029001,SMEST066027001,SMEST066035001,SMEST012332001,SMEST066020001	merge	up
GO:1901328	response to cytochalasin B	BP	0.000124743	0.00663752	7	45	508	20101	Over	5	SMEST051672001,SMEST051670001,SMEST066029001,SMEST066027001,SMEST066035001,SMEST012332001,SMEST066020001	merge	up
GO:0000103	sulfate assimilation	BP	0.000127038	0.00672158	8	60	508	20101	Over	5	SMEST046103001,SMEST046092001,SMEST061482001,SMEST022047001,SMEST035953001,SMEST061099001,SMEST023197001,SMEST007460001	merge	up
GO:0036284	tubulobulbar complex	CC	0.000127038	0.00672158	8	60	508	20101	Over	3	SMEST051672001,SMEST015778001,SMEST051670001,SMEST066029001,SMEST066027001,SMEST066035001,SMEST012332001,SMEST066020001	merge	up
GO:0006999	nuclear pore organization	BP	0.000133566	0.0068684	12	132	508	20101	Over	6	SMEST024961001,SMEST014290001,SMEST019341001,SMEST073811001,SMEST048100001,SMEST010762001,SMEST024857001,SMEST009941001,SMEST036637001,SMEST007775001,SMEST008592001,SMEST017229001	merge	up
GO:0099188	postsynaptic cytoskeleton organization	BP	0.000143386	0.00719322	24	440	508	20101	Over	6	SMEST073127001,SMEST038704001,SMEST037203001,SMEST051672001,SMEST005418001,SMEST051670001,SMEST062420001,SMEST018556001,SMEST056380001,SMEST068122001,SMEST066029001,SMEST066027001,SMEST066035001,SMEST056451001,SMEST016909001,SMEST058328001,SMEST009422001,SMEST013389001,SMEST012332001,SMEST027800001,SMEST002154001,SMEST033540001,SMEST066020001,SMEST051401001	merge	up
GO:1905835	cellular response to pyrimidine ribonucleotide	BP	0.000143964	0.00719322	7	46	508	20101	Over	6	SMEST051672001,SMEST051670001,SMEST066029001,SMEST066027001,SMEST066035001,SMEST012332001,SMEST066020001	merge	up
GO:1905834	response to pyrimidine ribonucleotide	BP	0.000143964	0.00719322	7	46	508	20101	Over	5	SMEST051672001,SMEST051670001,SMEST066029001,SMEST066027001,SMEST066035001,SMEST012332001,SMEST066020001	merge	up
GO:0035070	salivary gland histolysis	BP	0.000143995	0.00719322	20	340	508	20101	Over	4	SMEST038559001,SMEST047739001,SMEST000175001,SMEST065612001,SMEST019341001,SMEST009191001,SMEST073811001,SMEST011907001,SMEST011029001,SMEST058317001,SMEST010769001,SMEST046974001,SMEST075512001,SMEST065959001,SMEST005289001,SMEST078818001,SMEST009941001,SMEST007775001,SMEST008592001,SMEST017229001	merge	up
GO:0009066	aspartate family amino acid metabolic process	BP	0.000146898	0.00729944	23	415	508	20101	Over	6	SMEST046453001,SMEST015244001,SMEST035843001,SMEST024353001,SMEST041460001,SMEST043630001,SMEST052311001,SMEST027587001,SMEST061733001,SMEST061482001,SMEST022047001,SMEST012954001,SMEST061901001,SMEST003144001,SMEST046671001,SMEST054393001,SMEST039168001,SMEST007248001,SMEST078697001,SMEST007460001,SMEST065264001,SMEST002904001,SMEST055982001	merge	up
GO:0007527	adult somatic muscle development	BP	0.000148048	0.00731787	17	269	508	20101	Over	6	SMEST062420001,SMEST026829001,SMEST034285001,SMEST015928001,SMEST005384001,SMEST056380001,SMEST076529001,SMEST056451001,SMEST016909001,SMEST058328001,SMEST009422001,SMEST013389001,SMEST025433001,SMEST015927001,SMEST036495003,SMEST033540001,SMEST051401001	merge	up
GO:0031476	myosin VI complex	CC	0.000148795	0.00733549	11	114	508	20101	Over	5	SMEST047739001,SMEST000175001,SMEST062420001,SMEST011029001,SMEST010769001,SMEST075512001,SMEST056451001,SMEST013389001,SMEST005289001,SMEST033540001,SMEST051401001	merge	up
GO:0005886	plasma membrane	CC	0.000151428	0.00742628	366	12861	508	20101	Over	4	SMEST067583001,SMEST025209001,SMEST046453001,SMEST043211001,SMEST024875001,SMEST042839001,SMEST038559001,SMEST024134001,SMEST047739001,SMEST078273001,SMEST029882001,SMEST051766001,SMEST051516001,SMEST016829001,SMEST079650001,SMEST036502001,SMEST015244001,SMEST032189001,SMEST045852001,SMEST074424001,SMEST063458001,SMEST032321001,SMEST024961001,SMEST011257001,SMEST036533001,SMEST014290001,SMEST0203…	merge	up
GO:1905913	negative regulation of calcium ion export across plasma membrane	BP	0.000152042	0.007437	9	78	508	20101	Over	6	SMEST047739001,SMEST000175001,SMEST055903001,SMEST047644001,SMEST076939001,SMEST011029001,SMEST010769001,SMEST075512001,SMEST005289001	merge	up
GO:0030055	cell-substrate junction	CC	0.00015658	0.00759023	148	4454	508	20101	Over	5	SMEST025209001,SMEST042839001,SMEST047739001,SMEST078273001,SMEST079650001,SMEST032321001,SMEST024961001,SMEST014290001,SMEST020341001,SMEST062944001,SMEST052792001,SMEST009754001,SMEST079660001,SMEST000175001,SMEST012051001,SMEST072548001,SMEST044487001,SMEST038704001,SMEST044136001,SMEST037203001,SMEST051672001,SMEST015778001,SMEST005418001,SMEST022746001,SMEST051670001,SMEST062420001,SMEST0589…	merge	up
GO:1904588	cellular response to glycoprotein	BP	0.000156791	0.00759023	6	33	508	20101	Over	6	SMEST003347001,SMEST020535001,SMEST058745001,SMEST057890001,SMEST009232001,SMEST062259001	merge	up
GO:0014733	regulation of skeletal muscle adaptation	BP	0.000159536	0.00765072	29	574	508	20101	Over	5	SMEST047739001,SMEST000175001,SMEST062420001,SMEST014593001,SMEST023415001,SMEST017012001,SMEST017249001,SMEST011029001,SMEST010769001,SMEST035098001,SMEST075512001,SMEST056451001,SMEST011386001,SMEST016909001,SMEST058328001,SMEST009422001,SMEST013389001,SMEST005289001,SMEST017137001,SMEST015282001,SMEST039310001,SMEST067423001,SMEST041937001,SMEST023006001,SMEST055720001,SMEST033540001,SMEST0781…	merge	up
GO:1901606	alpha-amino acid catabolic process	BP	0.000162632	0.00771395	27	521	508	20101	Over	6	SMEST046453001,SMEST024875001,SMEST016829001,SMEST015244001,SMEST035843001,SMEST024353001,SMEST060612001,SMEST041460001,SMEST052311001,SMEST011875001,SMEST027587001,SMEST061482001,SMEST078092001,SMEST022047001,SMEST033650001,SMEST012954001,SMEST026036001,SMEST058074001,SMEST061901001,SMEST005721001,SMEST077440001,SMEST039168001,SMEST007248001,SMEST041937001,SMEST065264001,SMEST055982001,SMEST0781…	merge	up
GO:0035026	leading edge cell differentiation	BP	0.000167812	0.00786859	9	79	508	20101	Over	6	SMEST024961001,SMEST062420001,SMEST056451001,SMEST016909001,SMEST058328001,SMEST009422001,SMEST013389001,SMEST033540001,SMEST051401001	merge	up
GO:0031578	mitotic spindle orientation checkpoint	BP	0.0001714	0.0079886	13	156	508	20101	Over	6	SMEST051672001,SMEST051670001,SMEST055903001,SMEST066029001,SMEST047644001,SMEST076939001,SMEST066027001,SMEST066035001,SMEST017137001,SMEST012332001,SMEST000171001,SMEST055720001,SMEST066020001	merge	up
GO:0030139	endocytic vesicle	CC	0.00017602	0.00808359	150	4535	508	20101	Over	5	SMEST025209001,SMEST042839001,SMEST047739001,SMEST078273001,SMEST079650001,SMEST032321001,SMEST024961001,SMEST014290001,SMEST062944001,SMEST073127001,SMEST052792001,SMEST079660001,SMEST012051001,SMEST072548001,SMEST058633001,SMEST038704001,SMEST025677001,SMEST044136001,SMEST022877001,SMEST035344001,SMEST037203001,SMEST051672001,SMEST015778001,SMEST005418001,SMEST077197001,SMEST022746001,SMEST0516…	merge	up
GO:0000331	contractile vacuole	CC	0.000178775	0.00811095	30	604	508	20101	Over	5	SMEST047739001,SMEST078273001,SMEST024961001,SMEST014290001,SMEST000175001,SMEST044136001,SMEST022877001,SMEST062420001,SMEST028157001,SMEST068628001,SMEST068863001,SMEST057004001,SMEST078548001,SMEST019746001,SMEST011029001,SMEST010769001,SMEST035098001,SMEST075512001,SMEST056451001,SMEST011386001,SMEST013389001,SMEST005289001,SMEST039310001,SMEST073334001,SMEST041937001,SMEST023006001,SMEST0335…	merge	up
GO:0062159	contractile vacuole complex	CC	0.000178775	0.00811095	30	604	508	20101	Over	5	SMEST047739001,SMEST078273001,SMEST024961001,SMEST014290001,SMEST000175001,SMEST044136001,SMEST022877001,SMEST062420001,SMEST028157001,SMEST068628001,SMEST068863001,SMEST057004001,SMEST078548001,SMEST019746001,SMEST011029001,SMEST010769001,SMEST035098001,SMEST075512001,SMEST056451001,SMEST011386001,SMEST013389001,SMEST005289001,SMEST039310001,SMEST073334001,SMEST041937001,SMEST023006001,SMEST0335…	merge	up
GO:0033095	aleurone grain	CC	0.000179987	0.00812667	8	63	508	20101	Over	5	SMEST077197001,SMEST049723001,SMEST048413001,SMEST049716001,SMEST034294001,SMEST077202001,SMEST055659002,SMEST018297001	merge	up
GO:0098974	postsynaptic actin cytoskeleton organization	BP	0.000182631	0.00820794	22	394	508	20101	Over	5	SMEST073127001,SMEST038704001,SMEST051672001,SMEST005418001,SMEST051670001,SMEST062420001,SMEST018556001,SMEST056380001,SMEST068122001,SMEST066029001,SMEST066027001,SMEST066035001,SMEST056451001,SMEST016909001,SMEST058328001,SMEST009422001,SMEST013389001,SMEST012332001,SMEST002154001,SMEST033540001,SMEST066020001,SMEST051401001	merge	up
GO:0032195	post-lysosomal vacuole	CC	0.000182661	0.00820794	13	157	508	20101	Over	5	SMEST078273001,SMEST024961001,SMEST014290001,SMEST051672001,SMEST051670001,SMEST068863001,SMEST066029001,SMEST066027001,SMEST066035001,SMEST012332001,SMEST073334001,SMEST066020001,SMEST076159001	merge	up
GO:0031270	pseudopodium retraction	BP	0.000189605	0.00837963	7	48	508	20101	Over	8	SMEST062420001,SMEST056451001,SMEST016909001,SMEST058328001,SMEST013389001,SMEST033540001,SMEST051401001	merge	up
GO:0002227	innate immune response in mucosa	BP	0.000189605	0.00837963	7	48	508	20101	Over	5	SMEST061482001,SMEST022047001,SMEST055743001,SMEST048830001,SMEST065562001,SMEST057324001,SMEST027224001	merge	up
GO:1904170	regulation of bleb assembly	BP	0.000189605	0.00837963	7	48	508	20101	Over	7	SMEST051672001,SMEST051670001,SMEST066029001,SMEST066027001,SMEST066035001,SMEST012332001,SMEST066020001	merge	up
GO:0061868	hepatic stellate cell migration	BP	0.000189605	0.00837963	7	48	508	20101	Over	7	SMEST051672001,SMEST051670001,SMEST066029001,SMEST066027001,SMEST066035001,SMEST012332001,SMEST066020001	merge	up
GO:0061869	regulation of hepatic stellate cell migration	BP	0.000189605	0.00837963	7	48	508	20101	Over	7	SMEST051672001,SMEST051670001,SMEST066029001,SMEST066027001,SMEST066035001,SMEST012332001,SMEST066020001	merge	up
GO:0051087	chaperone binding	MF	0.000202085	0.00873901	45	1037	508	20101	Over	4	SMEST025209001,SMEST047739001,SMEST029882001,SMEST032189001,SMEST068371001,SMEST012051001,SMEST002628001,SMEST077197001,SMEST058915001,SMEST049723001,SMEST048413001,SMEST049716001,SMEST034294001,SMEST077202001,SMEST043630001,SMEST058043001,SMEST040632001,SMEST017290001,SMEST061733001,SMEST055743001,SMEST040823001,SMEST080160001,SMEST042430001,SMEST048830001,SMEST032180001,SMEST056256001,SMEST0121…	merge	up
GO:0009063	cellular amino acid catabolic process	BP	0.000202593	0.00873901	28	553	508	20101	Over	5	SMEST046453001,SMEST024875001,SMEST016829001,SMEST015244001,SMEST035843001,SMEST024353001,SMEST060612001,SMEST041460001,SMEST052311001,SMEST011875001,SMEST027587001,SMEST061482001,SMEST078092001,SMEST022047001,SMEST033650001,SMEST012954001,SMEST026036001,SMEST058074001,SMEST061901001,SMEST005721001,SMEST077440001,SMEST039168001,SMEST007248001,SMEST044247001,SMEST041937001,SMEST065264001,SMEST0559…	merge	up
GO:0051764	actin crosslink formation	BP	0.000208816	0.0088253	15	228	508	20101	Over	6	SMEST047739001,SMEST081113001,SMEST015928001,SMEST011029001,SMEST010769001,SMEST007739001,SMEST035098001,SMEST067773001,SMEST057599001,SMEST011386001,SMEST005289001,SMEST039310001,SMEST035348001,SMEST015927001,SMEST023006001	merge	up
GO:0005507	copper ion binding	MF	0.000209447	0.0088253	27	527	508	20101	Over	7	SMEST025209001,SMEST042839001,SMEST016829001,SMEST045852001,SMEST065015001,SMEST051672001,SMEST051670001,SMEST041460001,SMEST052829001,SMEST027587001,SMEST061897001,SMEST022047001,SMEST012954001,SMEST042430001,SMEST066029001,SMEST058745001,SMEST052353001,SMEST066027001,SMEST066035001,SMEST012332001,SMEST041937001,SMEST065264001,SMEST002904001,SMEST055982001,SMEST066020001,SMEST030132001,SMEST0781…	merge	up
GO:0048235	pollen sperm cell differentiation	BP	0.000216447	0.00899452	7	49	508	20101	Over	4	SMEST051672001,SMEST051670001,SMEST066029001,SMEST066027001,SMEST066035001,SMEST012332001,SMEST066020001	merge	up
GO:0061831	apical ectoplasmic specialization	CC	0.000223515	0.00916657	9	82	508	20101	Over	6	SMEST051672001,SMEST051670001,SMEST066029001,SMEST066027001,SMEST066035001,SMEST012332001,SMEST041937001,SMEST066020001,SMEST078146001	merge	up
GO:0071493	cellular response to UV-B	BP	0.000224459	0.00918522	8	65	508	20101	Over	8	SMEST029164001,SMEST044487001,SMEST077214001,SMEST049512001,SMEST008177001,SMEST017137001,SMEST041483001,SMEST002154001	merge	up
GO:0031564	transcription antitermination	BP	0.000233285	0.00936901	5	23	508	20101	Over	7	SMEST032189001,SMEST058043001,SMEST032180001,SMEST058013001,SMEST007460001	merge	up
GO:0050667	homocysteine metabolic process	BP	0.000233285	0.00936901	5	23	508	20101	Over	6	SMEST061482001,SMEST022047001,SMEST046671001,SMEST054393001,SMEST065264001	merge	up
GO:0044273	sulfur compound catabolic process	BP	0.000234289	0.00936901	13	161	508	20101	Over	5	SMEST024875001,SMEST005054001,SMEST041460001,SMEST054987001,SMEST028525001,SMEST027587001,SMEST061482001,SMEST005050001,SMEST052432001,SMEST022047001,SMEST012954001,SMEST065264001,SMEST055982001	merge	up
GO:0005391	sodium:potassium-exchanging ATPase activity	MF	0.000234396	0.00936901	11	120	508	20101	Over	8	SMEST062420001,SMEST056451001,SMEST016909001,SMEST058328001,SMEST009422001,SMEST013389001,SMEST041937001,SMEST033540001,SMEST078146001,SMEST064593001,SMEST051401001	merge	up
GO:0033298	contractile vacuole organization	BP	0.000234849	0.00936901	17	276	508	20101	Over	7	SMEST078273001,SMEST032321001,SMEST024961001,SMEST014290001,SMEST062420001,SMEST068863001,SMEST029143001,SMEST034612001,SMEST029126001,SMEST056451001,SMEST016909001,SMEST058328001,SMEST013389001,SMEST073334001,SMEST033540001,SMEST076159001,SMEST051401001	merge	up
GO:0000220	vacuolar proton-transporting V-type ATPase, V0 domain	CC	0.000240395	0.00946767	4	13	508	20101	Over	5	SMEST044136001,SMEST068141001,SMEST068628001,SMEST057004001	merge	up
GO:0033179	proton-transporting V-type ATPase, V0 domain	CC	0.000240395	0.00946767	4	13	508	20101	Over	5	SMEST044136001,SMEST068141001,SMEST068628001,SMEST057004001	merge	up
GO:0031906	late endosome lumen	CC	0.000245185	0.00959441	9	83	508	20101	Over	6	SMEST035344001,SMEST077197001,SMEST049723001,SMEST048413001,SMEST049716001,SMEST034294001,SMEST077202001,SMEST040632001,SMEST052353001	merge	up
GO:0035182	female germline ring canal outer rim	CC	0.000259134	0.00999447	10	102	508	20101	Over	3	SMEST047739001,SMEST062420001,SMEST035098001,SMEST056451001,SMEST011386001,SMEST013389001,SMEST072542001,SMEST023006001,SMEST033540001,SMEST051401001	merge	up
GO:0043604	amide biosynthetic process	BP	0.000261593	0.0100687	163	5037	508	20101	Over	6	SMEST025209001,SMEST009254001,SMEST047739001,SMEST078273001,SMEST016829001,SMEST079650001,SMEST015244001,SMEST032189001,SMEST024961001,SMEST029164001,SMEST065015001,SMEST035843001,SMEST079660001,SMEST072548001,SMEST038704001,SMEST005418001,SMEST041460001,SMEST069202001,SMEST043630001,SMEST019835001,SMEST004954001,SMEST052311001,SMEST066644001,SMEST022928001,SMEST017099001,SMEST014593001,SMEST0528…	merge	up
GO:0046349	amino sugar biosynthetic process	BP	0.000265406	0.0101737	12	142	508	20101	Over	6	SMEST062420001,SMEST055903001,SMEST023415001,SMEST047644001,SMEST076939001,SMEST056451001,SMEST013389001,SMEST080376001,SMEST015282001,SMEST067423001,SMEST033540001,SMEST051401001	merge	up
GO:0008556	potassium transmembrane transporter activity, phosphorylative mechanism	MF	0.000270885	0.0103415	11	122	508	20101	Over	7	SMEST062420001,SMEST056451001,SMEST016909001,SMEST058328001,SMEST009422001,SMEST013389001,SMEST041937001,SMEST033540001,SMEST078146001,SMEST064593001,SMEST051401001	merge	up
GO:0016020	membrane	CC	0.000274394	0.0104331	441	16158	508	20101	Over	3	SMEST067583001,SMEST025209001,SMEST046453001,SMEST043211001,SMEST024875001,SMEST042839001,SMEST038559001,SMEST024134001,SMEST017192001,SMEST009254001,SMEST047739001,SMEST078273001,SMEST029882001,SMEST051766001,SMEST051516001,SMEST016829001,SMEST079650001,SMEST036502001,SMEST003839001,SMEST015244001,SMEST032189001,SMEST045852001,SMEST074424001,SMEST046103001,SMEST063458001,SMEST032321001,SMEST0249…	merge	up
GO:0033011	perinuclear theca	CC	0.000279314	0.010556	7	51	508	20101	Over	4	SMEST051672001,SMEST051670001,SMEST066029001,SMEST066027001,SMEST066035001,SMEST012332001,SMEST066020001	merge	up
GO:0043503	skeletal muscle fiber adaptation	BP	0.000279314	0.010556	7	51	508	20101	Over	4	SMEST051672001,SMEST051670001,SMEST066029001,SMEST066027001,SMEST066035001,SMEST012332001,SMEST066020001	merge	up
GO:0000001	mitochondrion inheritance	BP	0.000283222	0.0106608	12	143	508	20101	Over	7	SMEST051672001,SMEST051670001,SMEST062420001,SMEST066029001,SMEST066027001,SMEST066035001,SMEST056451001,SMEST013389001,SMEST012332001,SMEST033540001,SMEST066020001,SMEST051401001	merge	up
GO:0033353	S-adenosylmethionine cycle	BP	0.000288595	0.0108197	5	24	508	20101	Over	5	SMEST027587001,SMEST061482001,SMEST022047001,SMEST012954001,SMEST055982001	merge	up
GO:1904724	tertiary granule lumen	CC	0.000296134	0.0110582	25	482	508	20101	Over	5	SMEST025209001,SMEST047739001,SMEST073127001,SMEST065015001,SMEST052792001,SMEST038704001,SMEST035344001,SMEST077197001,SMEST049723001,SMEST048413001,SMEST069202001,SMEST049716001,SMEST034294001,SMEST077202001,SMEST063568001,SMEST004536001,SMEST035098001,SMEST067773001,SMEST057599001,SMEST005289001,SMEST034246002,SMEST035348001,SMEST002154001,SMEST023006001,SMEST027224001	merge	up
GO:0035578	azurophil granule lumen	CC	0.000301232	0.0110842	52	1265	508	20101	Over	6	SMEST025209001,SMEST042839001,SMEST029882001,SMEST079650001,SMEST074424001,SMEST032321001,SMEST060403001,SMEST029164001,SMEST079660001,SMEST060415001,SMEST072548001,SMEST037355001,SMEST037203001,SMEST051672001,SMEST002628001,SMEST077197001,SMEST022746001,SMEST051670001,SMEST048843001,SMEST048912001,SMEST049723001,SMEST048413001,SMEST049716001,SMEST034294001,SMEST077202001,SMEST037149001,SMEST0229…	merge	up
GO:0004497	monooxygenase activity	MF	0.000302117	0.0110842	17	280	508	20101	Over	4	SMEST047739001,SMEST016829001,SMEST044487001,SMEST081287001,SMEST074509001,SMEST043630001,SMEST043173001,SMEST061482001,SMEST078092001,SMEST022047001,SMEST033650001,SMEST062723001,SMEST035098001,SMEST039310001,SMEST023067001,SMEST019318001,SMEST023006001	merge	up
GO:1905684	regulation of plasma membrane repair	BP	0.000302117	0.0110842	17	280	508	20101	Over	6	SMEST042839001,SMEST078273001,SMEST024961001,SMEST014290001,SMEST062420001,SMEST068863001,SMEST056451001,SMEST016909001,SMEST058328001,SMEST009422001,SMEST013389001,SMEST073334001,SMEST026729001,SMEST033540001,SMEST030132001,SMEST076159001,SMEST051401001	merge	up
GO:0007290	spermatid nucleus elongation	BP	0.000302141	0.0110842	6	37	508	20101	Over	4	SMEST019341001,SMEST073811001,SMEST009941001,SMEST007775001,SMEST008592001,SMEST017229001	merge	up
GO:0035984	cellular response to trichostatin A	BP	0.00030772	0.0112421	8	68	508	20101	Over	6	SMEST051672001,SMEST051670001,SMEST066029001,SMEST066027001,SMEST066035001,SMEST060876001,SMEST012332001,SMEST066020001	merge	up
GO:0035983	response to trichostatin A	BP	0.00030772	0.0112421	8	68	508	20101	Over	5	SMEST051672001,SMEST051670001,SMEST066029001,SMEST066027001,SMEST066035001,SMEST060876001,SMEST012332001,SMEST066020001	merge	up
GO:0001411	hyphal tip	CC	0.000313371	0.0113193	26	510	508	20101	Over	4	SMEST047739001,SMEST078273001,SMEST024961001,SMEST014290001,SMEST000175001,SMEST051672001,SMEST051670001,SMEST062420001,SMEST068863001,SMEST068122001,SMEST066029001,SMEST011029001,SMEST010769001,SMEST066027001,SMEST066035001,SMEST075512001,SMEST056451001,SMEST013389001,SMEST005289001,SMEST012332001,SMEST073334001,SMEST000171001,SMEST033540001,SMEST066020001,SMEST076159001,SMEST051401001	merge	up
GO:1905289	regulation of CAMKK-AMPK signaling cascade	BP	0.000320896	0.0115689	9	86	508	20101	Over	6	SMEST062420001,SMEST056451001,SMEST016909001,SMEST058328001,SMEST009422001,SMEST013389001,SMEST019732001,SMEST033540001,SMEST051401001	merge	up
GO:1903478	actin filament bundle convergence involved in mitotic contractile ring assembly	BP	0.00032814	0.0117006	10	105	508	20101	Over	6	SMEST047739001,SMEST062420001,SMEST035098001,SMEST056451001,SMEST011386001,SMEST013389001,SMEST039310001,SMEST023006001,SMEST033540001,SMEST051401001	merge	up
GO:0071520	actomyosin contractile ring assembly actin filament bundle convergence	BP	0.00032814	0.0117006	10	105	508	20101	Over	5	SMEST047739001,SMEST062420001,SMEST035098001,SMEST056451001,SMEST011386001,SMEST013389001,SMEST039310001,SMEST023006001,SMEST033540001,SMEST051401001	merge	up
GO:0090426	actin filament bundle convergence	BP	0.00032814	0.0117006	10	105	508	20101	Over	8	SMEST047739001,SMEST062420001,SMEST035098001,SMEST056451001,SMEST011386001,SMEST013389001,SMEST039310001,SMEST023006001,SMEST033540001,SMEST051401001	merge	up
GO:2000632	negative regulation of pre-miRNA processing	BP	0.000329852	0.0117006	4	14	508	20101	Over	6	SMEST032189001,SMEST058043001,SMEST032180001,SMEST058013001	merge	up
GO:2000631	regulation of pre-miRNA processing	BP	0.000329852	0.0117006	4	14	508	20101	Over	8	SMEST032189001,SMEST058043001,SMEST032180001,SMEST058013001	merge	up
GO:0043043	peptide biosynthetic process	BP	0.000342644	0.0119404	149	4556	508	20101	Over	6	SMEST025209001,SMEST047739001,SMEST078273001,SMEST016829001,SMEST079650001,SMEST032189001,SMEST024961001,SMEST029164001,SMEST065015001,SMEST035843001,SMEST079660001,SMEST072548001,SMEST038704001,SMEST005418001,SMEST041460001,SMEST069202001,SMEST043630001,SMEST019835001,SMEST004954001,SMEST066644001,SMEST022928001,SMEST017099001,SMEST014593001,SMEST052829001,SMEST058043001,SMEST037102001,SMEST0268…	merge	up
GO:0030108	HLA-A specific activating MHC class I receptor activity	MF	0.000351215	0.0121043	6	38	508	20101	Over	7	SMEST077197001,SMEST049723001,SMEST048413001,SMEST049716001,SMEST034294001,SMEST077202001	merge	up
GO:0032397	activating MHC class I receptor activity	MF	0.000351215	0.0121043	6	38	508	20101	Over	6	SMEST077197001,SMEST049723001,SMEST048413001,SMEST049716001,SMEST034294001,SMEST077202001	merge	up
GO:0000098	sulfur amino acid catabolic process	BP	0.000351215	0.0121043	6	38	508	20101	Over	6	SMEST027587001,SMEST061482001,SMEST022047001,SMEST012954001,SMEST065264001,SMEST055982001	merge	up
GO:0030899	calcium-dependent ATPase activity	MF	0.000354298	0.0121404	10	106	508	20101	Over	9	SMEST062420001,SMEST056451001,SMEST016909001,SMEST058328001,SMEST009422001,SMEST013389001,SMEST041937001,SMEST033540001,SMEST078146001,SMEST051401001	merge	up
GO:0004177	aminopeptidase activity	MF	0.000354845	0.0121404	13	168	508	20101	Over	7	SMEST025209001,SMEST074424001,SMEST065015001,SMEST077197001,SMEST048843001,SMEST049723001,SMEST048413001,SMEST069202001,SMEST049716001,SMEST034294001,SMEST077202001,SMEST037599001,SMEST079740001	merge	up
GO:1903028	positive regulation of opsonization	BP	0.000364998	0.0123234	12	147	508	20101	Over	5	SMEST025209001,SMEST037203001,SMEST062420001,SMEST053698001,SMEST037149001,SMEST028258001,SMEST028260001,SMEST028263001,SMEST056451001,SMEST013389001,SMEST033540001,SMEST051401001	merge	up
GO:1903027	regulation of opsonization	BP	0.000364998	0.0123234	12	147	508	20101	Over	5	SMEST025209001,SMEST037203001,SMEST062420001,SMEST053698001,SMEST037149001,SMEST028258001,SMEST028260001,SMEST028263001,SMEST056451001,SMEST013389001,SMEST033540001,SMEST051401001	merge	up
GO:0010282	senescence-associated vacuole	CC	0.00040631	0.0133189	6	39	508	20101	Over	6	SMEST077197001,SMEST049723001,SMEST048413001,SMEST049716001,SMEST034294001,SMEST077202001	merge	up
GO:1900159	positive regulation of bone mineralization involved in bone maturation	BP	0.000414617	0.0134736	8	71	508	20101	Over	5	SMEST047739001,SMEST000175001,SMEST035098001,SMEST011386001,SMEST005289001,SMEST039310001,SMEST023006001,SMEST027224001	merge	up
GO:1900157	regulation of bone mineralization involved in bone maturation	BP	0.000414617	0.0134736	8	71	508	20101	Over	6	SMEST047739001,SMEST000175001,SMEST035098001,SMEST011386001,SMEST005289001,SMEST039310001,SMEST023006001,SMEST027224001	merge	up
GO:0060471	cortical granule exocytosis	BP	0.000425121	0.0136031	14	215	508	20101	Over	3	SMEST078273001,SMEST024961001,SMEST014290001,SMEST062420001,SMEST068863001,SMEST056451001,SMEST016909001,SMEST058328001,SMEST009422001,SMEST013389001,SMEST073334001,SMEST033540001,SMEST076159001,SMEST051401001	merge	up
GO:0031205	endoplasmic reticulum Sec complex	CC	0.000440848	0.0138701	4	15	508	20101	Over	4	SMEST050010001,SMEST013437001,SMEST054705001,SMEST004936001	merge	up
GO:1901687	glutathione derivative biosynthetic process	BP	0.000440848	0.0138701	4	15	508	20101	Over	6	SMEST003087001,SMEST062723001,SMEST011356001,SMEST016846001	merge	up
GO:1901685	glutathione derivative metabolic process	BP	0.000440848	0.0138701	4	15	508	20101	Over	5	SMEST003087001,SMEST062723001,SMEST011356001,SMEST016846001	merge	up
GO:0043202	lysosomal lumen	CC	0.000445895	0.0140054	30	629	508	20101	Over	6	SMEST029164001,SMEST052792001,SMEST012051001,SMEST005054001,SMEST037355001,SMEST035344001,SMEST074196001,SMEST077197001,SMEST042333001,SMEST022746001,SMEST058915001,SMEST007797001,SMEST022762001,SMEST048912001,SMEST049723001,SMEST048413001,SMEST049716001,SMEST034294001,SMEST077202001,SMEST040632001,SMEST026465001,SMEST005050001,SMEST070311001,SMEST037128001,SMEST025433001,SMEST027800001,SMEST0684…	merge	up
GO:1903087	mitotic spindle pole body duplication	BP	0.000452319	0.0141246	15	239	508	20101	Over	5	SMEST079650001,SMEST079660001,SMEST000175001,SMEST022928001,SMEST054547001,SMEST011029001,SMEST046374001,SMEST039783001,SMEST010769001,SMEST047284001,SMEST050810001,SMEST035755001,SMEST005487001,SMEST005493001,SMEST005489001	merge	up
GO:0042718	yolk granule	CC	0.000467927	0.014432	6	40	508	20101	Over	3	SMEST077197001,SMEST049723001,SMEST048413001,SMEST049716001,SMEST034294001,SMEST077202001	merge	up
GO:0016054	organic acid catabolic process	BP	0.000471943	0.0145141	67	1761	508	20101	Over	5	SMEST046453001,SMEST024875001,SMEST016829001,SMEST079650001,SMEST015244001,SMEST046103001,SMEST036533001,SMEST035843001,SMEST079660001,SMEST046092001,SMEST005054001,SMEST024353001,SMEST060612001,SMEST041460001,SMEST044395001,SMEST043630001,SMEST052311001,SMEST022928001,SMEST014593001,SMEST011875001,SMEST027587001,SMEST061733001,SMEST061482001,SMEST059431001,SMEST005050001,SMEST014187001,SMEST0641…	merge	up
GO:0060327	cytoplasmic actin-based contraction involved in cell motility	BP	0.00047696	0.0146146	10	110	508	20101	Over	4	SMEST062420001,SMEST015928001,SMEST080129001,SMEST056451001,SMEST016909001,SMEST058328001,SMEST013389001,SMEST015927001,SMEST033540001,SMEST051401001	merge	up
GO:0042254	ribosome biogenesis	BP	0.000481179	0.0146892	77	2089	508	20101	Over	6	SMEST078273001,SMEST024961001,SMEST014290001,SMEST065015001,SMEST038351001,SMEST023567001,SMEST032689001,SMEST019835001,SMEST004954001,SMEST075694001,SMEST066644001,SMEST024763001,SMEST037102001,SMEST026847001,SMEST003347001,SMEST040632001,SMEST036897001,SMEST074998001,SMEST077214001,SMEST023160001,SMEST045560001,SMEST035189001,SMEST034285001,SMEST025747001,SMEST045255001,SMEST005384001,SMEST0116…	merge	up
GO:0061496	half bridge of mitotic spindle pole body	CC	0.000483331	0.0146892	15	240	508	20101	Over	4	SMEST079650001,SMEST079660001,SMEST000175001,SMEST022928001,SMEST054547001,SMEST011029001,SMEST046374001,SMEST039783001,SMEST010769001,SMEST047284001,SMEST050810001,SMEST035755001,SMEST005487001,SMEST005493001,SMEST005489001	merge	up
GO:0005825	half bridge of spindle pole body	CC	0.000483331	0.0146892	15	240	508	20101	Over	3	SMEST079650001,SMEST079660001,SMEST000175001,SMEST022928001,SMEST054547001,SMEST011029001,SMEST046374001,SMEST039783001,SMEST010769001,SMEST047284001,SMEST050810001,SMEST035755001,SMEST005487001,SMEST005493001,SMEST005489001	merge	up
GO:1905912	regulation of calcium ion export across plasma membrane	BP	0.000489455	0.0147407	9	91	508	20101	Over	6	SMEST047739001,SMEST000175001,SMEST055903001,SMEST047644001,SMEST076939001,SMEST011029001,SMEST010769001,SMEST075512001,SMEST005289001	merge	up
GO:0035770	ribonucleoprotein granule	CC	0.000490493	0.0147407	109	3174	508	20101	Over	4	SMEST025209001,SMEST047739001,SMEST079650001,SMEST003839001,SMEST032189001,SMEST024961001,SMEST052792001,SMEST056595001,SMEST079660001,SMEST022877001,SMEST051672001,SMEST077197001,SMEST051670001,SMEST062420001,SMEST049723001,SMEST048413001,SMEST049716001,SMEST034294001,SMEST077202001,SMEST019835001,SMEST022928001,SMEST014593001,SMEST052829001,SMEST058043001,SMEST062712001,SMEST076681001,SMEST0033…	merge	up
GO:1902600	proton transmembrane transport	BP	0.000499399	0.0149129	35	775	508	20101	Over	7	SMEST047739001,SMEST063458001,SMEST044136001,SMEST022877001,SMEST068141001,SMEST062420001,SMEST028157001,SMEST044395001,SMEST068628001,SMEST002076001,SMEST057909001,SMEST057004001,SMEST078548001,SMEST022898001,SMEST068122001,SMEST076275001,SMEST061901001,SMEST035098001,SMEST056451001,SMEST011386001,SMEST013389001,SMEST005289001,SMEST055346001,SMEST039310001,SMEST002723001,SMEST020764001,SMEST0419…	merge	up
GO:0032033	myosin II light chain binding	MF	0.000501972	0.0149659	7	56	508	20101	Over	7	SMEST062420001,SMEST057909001,SMEST056451001,SMEST013389001,SMEST031603001,SMEST033540001,SMEST051401001	merge	up
GO:0033177	proton-transporting two-sector ATPase complex, proton-transporting domain	CC	0.000514943	0.0152799	5	27	508	20101	Over	4	SMEST044136001,SMEST068141001,SMEST068628001,SMEST057004001,SMEST002723001	merge	up
GO:0032010	phagolysosome	CC	0.00051742	0.0153292	20	364	508	20101	Over	7	SMEST072548001,SMEST058633001,SMEST025677001,SMEST035344001,SMEST051672001,SMEST077197001,SMEST051670001,SMEST028157001,SMEST049723001,SMEST048413001,SMEST049716001,SMEST034294001,SMEST077202001,SMEST023212001,SMEST066029001,SMEST066027001,SMEST066035001,SMEST012332001,SMEST019732001,SMEST066020001	merge	up
GO:0043323	positive regulation of natural killer cell degranulation	BP	0.000520612	0.0153511	3	7	508	20101	Over	6	SMEST058633001,SMEST025677001,SMEST029126001	merge	up
GO:1990932	5.8S rRNA binding	MF	0.000520612	0.0153511	3	7	508	20101	Over	7	SMEST019835001,SMEST057653001,SMEST017087001	merge	up
GO:0043321	regulation of natural killer cell degranulation	BP	0.000520612	0.0153511	3	7	508	20101	Over	6	SMEST058633001,SMEST025677001,SMEST029126001	merge	up
GO:0005488	binding	MF	0.000525869	0.0154576	480	18049	508	20101	Over	2	SMEST067583001,SMEST025209001,SMEST046453001,SMEST024875001,SMEST042839001,SMEST038559001,SMEST024134001,SMEST017192001,SMEST009254001,SMEST047739001,SMEST078273001,SMEST029882001,SMEST051766001,SMEST051516001,SMEST016829001,SMEST079650001,SMEST036502001,SMEST003839001,SMEST015244001,SMEST032189001,SMEST045852001,SMEST046103001,SMEST063458001,SMEST032321001,SMEST024961001,SMEST011257001,SMEST0365…	merge	up
GO:0016807	cysteine-type carboxypeptidase activity	MF	0.000536584	0.0156258	6	41	508	20101	Over	8	SMEST077197001,SMEST049723001,SMEST048413001,SMEST049716001,SMEST034294001,SMEST077202001	merge	up
GO:0036021	endolysosome lumen	CC	0.000536584	0.0156258	6	41	508	20101	Over	6	SMEST077197001,SMEST049723001,SMEST048413001,SMEST049716001,SMEST034294001,SMEST077202001	merge	up
GO:0070004	cysteine-type exopeptidase activity	MF	0.000536584	0.0156258	6	41	508	20101	Over	7	SMEST077197001,SMEST049723001,SMEST048413001,SMEST049716001,SMEST034294001,SMEST077202001	merge	up
GO:0030037	actin filament reorganization involved in cell cycle	BP	0.000549887	0.0159637	8	74	508	20101	Over	4	SMEST051672001,SMEST051670001,SMEST066029001,SMEST008345001,SMEST066027001,SMEST066035001,SMEST012332001,SMEST066020001	merge	up
GO:0016840	carbon-nitrogen lyase activity	MF	0.000559976	0.0161547	7	57	508	20101	Over	4	SMEST035843001,SMEST052600001,SMEST028525001,SMEST052602001,SMEST026036001,SMEST058074001,SMEST065264001	merge	up
GO:0036090	cleavage furrow ingression	BP	0.000574589	0.0163461	9	93	508	20101	Over	5	SMEST005418001,SMEST055903001,SMEST018556001,SMEST029126001,SMEST047644001,SMEST008345001,SMEST076939001,SMEST072542001,SMEST069974001	merge	up
GO:0019836	hemolysis by symbiont of host erythrocytes	BP	0.000576113	0.0163461	4	16	508	20101	Over	5	SMEST032189001,SMEST058043001,SMEST032180001,SMEST058013001	merge	up
GO:0009087	methionine catabolic process	BP	0.000576113	0.0163461	4	16	508	20101	Over	7	SMEST027587001,SMEST012954001,SMEST065264001,SMEST055982001	merge	up
GO:0052331	hemolysis in other organism involved in symbiotic interaction	BP	0.000576113	0.0163461	4	16	508	20101	Over	4	SMEST032189001,SMEST058043001,SMEST032180001,SMEST058013001	merge	up
GO:0007039	protein catabolic process in the vacuole	BP	0.000579746	0.0164244	17	291	508	20101	Over	7	SMEST029882001,SMEST074424001,SMEST020341001,SMEST048042001,SMEST029164001,SMEST012051001,SMEST025677001,SMEST044136001,SMEST002628001,SMEST042333001,SMEST042736001,SMEST048843001,SMEST027800001,SMEST041937001,SMEST078146001,SMEST021642001,SMEST078589001	merge	up
GO:1901071	glucosamine-containing compound metabolic process	BP	0.00058417	0.0165248	13	177	508	20101	Over	6	SMEST037355001,SMEST062420001,SMEST055903001,SMEST023415001,SMEST047644001,SMEST076939001,SMEST056451001,SMEST013389001,SMEST080376001,SMEST015282001,SMEST067423001,SMEST033540001,SMEST051401001	merge	up
GO:0030220	platelet formation	BP	0.000587972	0.0165742	18	316	508	20101	Over	4	SMEST047739001,SMEST062420001,SMEST044395001,SMEST075694001,SMEST035098001,SMEST056451001,SMEST011386001,SMEST016909001,SMEST058328001,SMEST009422001,SMEST013389001,SMEST079514001,SMEST005289001,SMEST039310001,SMEST023006001,SMEST033540001,SMEST018297001,SMEST051401001	merge	up
GO:0008554	sodium transmembrane transporter activity, phosphorylative mechanism	MF	0.000589391	0.0165742	12	155	508	20101	Over	7	SMEST062420001,SMEST056451001,SMEST071613001,SMEST016909001,SMEST058328001,SMEST009422001,SMEST013389001,SMEST041937001,SMEST033540001,SMEST078146001,SMEST064593001,SMEST051401001	merge	up
GO:0009678	pyrophosphate hydrolysis-driven proton transmembrane transporter activity	MF	0.000590482	0.0165742	10	113	508	20101	Over	6	SMEST063458001,SMEST044136001,SMEST022877001,SMEST028157001,SMEST068628001,SMEST057004001,SMEST078548001,SMEST041937001,SMEST078146001,SMEST064593001	merge	up
GO:0035613	RNA stem-loop binding	MF	0.000591212	0.0165742	16	267	508	20101	Over	6	SMEST062420001,SMEST023160001,SMEST072849001,SMEST058745001,SMEST011907001,SMEST058317001,SMEST046974001,SMEST065959001,SMEST056451001,SMEST016909001,SMEST058328001,SMEST009422001,SMEST013389001,SMEST078818001,SMEST033540001,SMEST051401001	merge	up
GO:0007097	nuclear migration	BP	0.000602787	0.0167736	66	1742	508	20101	Over	5	SMEST047739001,SMEST079650001,SMEST024961001,SMEST052792001,SMEST079660001,SMEST000175001,SMEST072548001,SMEST051672001,SMEST005418001,SMEST022746001,SMEST051670001,SMEST062420001,SMEST081113001,SMEST019341001,SMEST022928001,SMEST073811001,SMEST048100001,SMEST055903001,SMEST024857001,SMEST061733001,SMEST057909001,SMEST023415001,SMEST079512001,SMEST017012001,SMEST017249001,SMEST068122001,SMEST0545…	merge	up
GO:0042823	pyridoxal phosphate biosynthetic process	BP	0.000613982	0.016921	5	28	508	20101	Over	6	SMEST026036001,SMEST058074001,SMEST062723001,SMEST052353001,SMEST039168001	merge	up
GO:0023026	MHC class II protein complex binding	MF	0.000621493	0.0170665	9	94	508	20101	Over	5	SMEST042839001,SMEST040632001,SMEST055903001,SMEST047644001,SMEST076939001,SMEST030132001,SMEST064593001,SMEST021642001,SMEST078589001	merge	up
GO:0036464	cytoplasmic ribonucleoprotein granule	CC	0.00063561	0.0170847	108	3159	508	20101	Over	4	SMEST025209001,SMEST047739001,SMEST079650001,SMEST003839001,SMEST032189001,SMEST024961001,SMEST052792001,SMEST079660001,SMEST022877001,SMEST051672001,SMEST077197001,SMEST051670001,SMEST062420001,SMEST049723001,SMEST048413001,SMEST049716001,SMEST034294001,SMEST077202001,SMEST019835001,SMEST022928001,SMEST014593001,SMEST052829001,SMEST058043001,SMEST062712001,SMEST076681001,SMEST003347001,SMEST0406…	merge	up
GO:0052589	malate dehydrogenase (menaquinone) activity	MF	0.000637467	0.0170847	2	2	508	20101	Over	6	SMEST046453001,SMEST024353001	merge	up
GO:0008924	malate dehydrogenase (quinone) activity	MF	0.000637467	0.0170847	2	2	508	20101	Over	6	SMEST046453001,SMEST024353001	merge	up
GO:0009288	bacterial-type flagellum	CC	0.000637467	0.0170847	2	2	508	20101	Over	4	SMEST022877001,SMEST028157001	merge	up
GO:0008564	protein-exporting ATPase activity	MF	0.000637467	0.0170847	2	2	508	20101	Over	8	SMEST022877001,SMEST028157001	merge	up
GO:0030257	type III protein secretion system complex	CC	0.000637467	0.0170847	2	2	508	20101	Over	3	SMEST022877001,SMEST028157001	merge	up
GO:0016829	lyase activity	MF	0.000637616	0.0170847	40	931	508	20101	Over	3	SMEST016829001,SMEST079650001,SMEST015244001,SMEST029164001,SMEST052792001,SMEST035843001,SMEST079660001,SMEST052600001,SMEST081287001,SMEST041460001,SMEST038351001,SMEST023567001,SMEST022928001,SMEST028525001,SMEST048067001,SMEST052602001,SMEST078092001,SMEST022047001,SMEST003087001,SMEST033650001,SMEST026036001,SMEST058074001,SMEST055659002,SMEST054547001,SMEST046374001,SMEST039783001,SMEST0472…	merge	up
GO:0071933	Arp2/3 complex binding	MF	0.000677913	0.0178838	10	115	508	20101	Over	4	SMEST038704001,SMEST062420001,SMEST000124001,SMEST015928001,SMEST056451001,SMEST013389001,SMEST015927001,SMEST002154001,SMEST033540001,SMEST051401001	merge	up
GO:0061828	apical tubulobulbar complex	CC	0.000691921	0.0180417	7	59	508	20101	Over	4	SMEST051672001,SMEST051670001,SMEST066029001,SMEST066027001,SMEST066035001,SMEST012332001,SMEST066020001	merge	up
GO:0070358	actin polymerization-dependent cell motility	BP	0.000691921	0.0180417	7	59	508	20101	Over	4	SMEST051672001,SMEST051670001,SMEST066029001,SMEST066027001,SMEST066035001,SMEST012332001,SMEST066020001	merge	up
GO:0034230	enkephalin processing	BP	0.000691921	0.0180417	7	59	508	20101	Over	5	SMEST077197001,SMEST049723001,SMEST048413001,SMEST049716001,SMEST034294001,SMEST077202001,SMEST008070001	merge	up
GO:0043171	peptide catabolic process	BP	0.000692543	0.0180417	14	222	508	20101	Over	5	SMEST065015001,SMEST035344001,SMEST077197001,SMEST049723001,SMEST048413001,SMEST069202001,SMEST049716001,SMEST034294001,SMEST077202001,SMEST037599001,SMEST005704001,SMEST028525001,SMEST014187001,SMEST009924001	merge	up
GO:0080187	floral organ senescence	BP	0.000697192	0.0180875	6	43	508	20101	Over	4	SMEST077197001,SMEST049723001,SMEST048413001,SMEST049716001,SMEST034294001,SMEST077202001	merge	up
GO:0032393	MHC class I receptor activity	MF	0.000697192	0.0180875	6	43	508	20101	Over	5	SMEST077197001,SMEST049723001,SMEST048413001,SMEST049716001,SMEST034294001,SMEST077202001	merge	up
GO:0036156	inner dynein arm	CC	0.000720561	0.0185148	13	181	508	20101	Over	5	SMEST047739001,SMEST000175001,SMEST051672001,SMEST051670001,SMEST066029001,SMEST011029001,SMEST010769001,SMEST066027001,SMEST066035001,SMEST075512001,SMEST005289001,SMEST012332001,SMEST066020001	merge	up
GO:0005689	U12-type spliceosomal complex	CC	0.00075588	0.0191007	15	247	508	20101	Over	5	SMEST032189001,SMEST029426001,SMEST052829001,SMEST058043001,SMEST003347001,SMEST023160001,SMEST029843001,SMEST045560001,SMEST025747001,SMEST023415001,SMEST032180001,SMEST058745001,SMEST058013001,SMEST015282001,SMEST067423001	merge	up
GO:0031676	plasma membrane-derived thylakoid membrane	CC	0.000758562	0.0191249	13	182	508	20101	Over	5	SMEST022877001,SMEST028157001,SMEST002076001,SMEST061482001,SMEST014187001,SMEST022047001,SMEST009924001,SMEST011907001,SMEST058317001,SMEST046974001,SMEST065959001,SMEST078818001,SMEST002723001	merge	up
GO:0071428	rRNA-containing ribonucleoprotein complex export from nucleus	BP	0.00077673	0.0195305	22	425	508	20101	Over	6	SMEST078273001,SMEST024961001,SMEST014290001,SMEST026847001,SMEST040632001,SMEST074998001,SMEST048024001,SMEST071880001,SMEST068863001,SMEST014187001,SMEST055743001,SMEST080160001,SMEST048830001,SMEST075369001,SMEST009924001,SMEST071613001,SMEST051503001,SMEST039926001,SMEST057324001,SMEST034720001,SMEST063504001,SMEST073334001	merge	up
GO:0023023	MHC protein complex binding	MF	0.000781318	0.0195673	9	97	508	20101	Over	4	SMEST042839001,SMEST040632001,SMEST055903001,SMEST047644001,SMEST076939001,SMEST030132001,SMEST064593001,SMEST021642001,SMEST078589001	merge	up
GO:0019954	asexual reproduction	BP	0.000788204	0.0196873	69	1855	508	20101	Over	3	SMEST047739001,SMEST079650001,SMEST024961001,SMEST014290001,SMEST029164001,SMEST079660001,SMEST000175001,SMEST005418001,SMEST077197001,SMEST062420001,SMEST068628001,SMEST049723001,SMEST048413001,SMEST049716001,SMEST034294001,SMEST077202001,SMEST019341001,SMEST022928001,SMEST014593001,SMEST062712001,SMEST023212001,SMEST073811001,SMEST055903001,SMEST026465001,SMEST061733001,SMEST034612001,SMEST0234…	merge	up
GO:0042641	actomyosin	CC	0.000792129	0.0197328	49	1215	508	20101	Over	3	SMEST042839001,SMEST047739001,SMEST000175001,SMEST072548001,SMEST044487001,SMEST038704001,SMEST051672001,SMEST022746001,SMEST051670001,SMEST062420001,SMEST000124001,SMEST081113001,SMEST075694001,SMEST057909001,SMEST068122001,SMEST066029001,SMEST011029001,SMEST049512001,SMEST010769001,SMEST035098001,SMEST066027001,SMEST000190001,SMEST066035001,SMEST067773001,SMEST076529001,SMEST075512001,SMEST0740…	merge	up
GO:0042717	plasma membrane-derived chromatophore membrane	CC	0.000798233	0.0198061	13	183	508	20101	Over	4	SMEST022877001,SMEST028157001,SMEST002076001,SMEST061482001,SMEST014187001,SMEST022047001,SMEST009924001,SMEST011907001,SMEST058317001,SMEST046974001,SMEST065959001,SMEST078818001,SMEST002723001	merge	up
GO:0030075	bacterial thylakoid	CC	0.000798233	0.0198061	13	183	508	20101	Over	4	SMEST022877001,SMEST028157001,SMEST002076001,SMEST061482001,SMEST014187001,SMEST022047001,SMEST009924001,SMEST011907001,SMEST058317001,SMEST046974001,SMEST065959001,SMEST078818001,SMEST002723001	merge	up
GO:0042716	plasma membrane-derived chromatophore	CC	0.000798233	0.0198061	13	183	508	20101	Over	3	SMEST022877001,SMEST028157001,SMEST002076001,SMEST061482001,SMEST014187001,SMEST022047001,SMEST009924001,SMEST011907001,SMEST058317001,SMEST046974001,SMEST065959001,SMEST078818001,SMEST002723001	merge	up
GO:0051647	nucleus localization	BP	0.000812334	0.0200357	68	1824	508	20101	Over	5	SMEST047739001,SMEST079650001,SMEST024961001,SMEST052792001,SMEST079660001,SMEST000175001,SMEST072548001,SMEST051672001,SMEST005418001,SMEST022746001,SMEST051670001,SMEST062420001,SMEST081113001,SMEST019341001,SMEST022928001,SMEST045560001,SMEST073811001,SMEST048100001,SMEST055903001,SMEST024857001,SMEST061733001,SMEST057909001,SMEST014187001,SMEST023415001,SMEST079512001,SMEST017012001,SMEST0172…	merge	up
GO:0009058	biosynthetic process	BP	0.000814893	0.0200605	378	13556	508	20101	Over	3	SMEST067583001,SMEST025209001,SMEST024875001,SMEST042839001,SMEST038559001,SMEST009254001,SMEST047739001,SMEST078273001,SMEST051766001,SMEST051516001,SMEST016829001,SMEST079650001,SMEST003839001,SMEST015244001,SMEST032189001,SMEST045852001,SMEST046103001,SMEST063458001,SMEST024961001,SMEST011257001,SMEST062685001,SMEST036533001,SMEST014290001,SMEST020341001,SMEST062944001,SMEST060403001,SMEST0683…	merge	up
GO:0006555	methionine metabolic process	BP	0.000822375	0.0201917	11	139	508	20101	Over	6	SMEST035843001,SMEST027587001,SMEST061733001,SMEST061482001,SMEST022047001,SMEST012954001,SMEST046671001,SMEST054393001,SMEST007460001,SMEST065264001,SMEST055982001	merge	up
GO:0043021	ribonucleoprotein complex binding	MF	0.000838035	0.0204161	59	1534	508	20101	Over	4	SMEST078273001,SMEST032189001,SMEST024961001,SMEST014290001,SMEST032689001,SMEST029426001,SMEST050010001,SMEST004954001,SMEST014593001,SMEST052829001,SMEST058043001,SMEST024763001,SMEST026847001,SMEST013437001,SMEST003347001,SMEST040632001,SMEST074998001,SMEST077214001,SMEST023160001,SMEST045560001,SMEST059283001,SMEST011657001,SMEST062123001,SMEST048024001,SMEST061733001,SMEST068863001,SMEST0141…	merge	up
GO:0044729	hemi-methylated DNA-binding	MF	0.000847353	0.0205872	7	61	508	20101	Over	7	SMEST026829001,SMEST034285001,SMEST005384001,SMEST055743001,SMEST048830001,SMEST057324001,SMEST080376001	merge	up
GO:0042761	very long-chain fatty acid biosynthetic process	BP	0.00085296	0.0206458	8	79	508	20101	Over	7	SMEST038559001,SMEST036533001,SMEST062712001,SMEST068874001,SMEST021565001,SMEST033650001,SMEST054705001,SMEST039123001	merge	up
GO:0010026	trichome differentiation	BP	0.000855854	0.0206892	32	706	508	20101	Over	5	SMEST079650001,SMEST024961001,SMEST052792001,SMEST079660001,SMEST051672001,SMEST051670001,SMEST062420001,SMEST028157001,SMEST022928001,SMEST014187001,SMEST054547001,SMEST066029001,SMEST009924001,SMEST046374001,SMEST039783001,SMEST010769001,SMEST047284001,SMEST066027001,SMEST066035001,SMEST056451001,SMEST013389001,SMEST072542001,SMEST050810001,SMEST039168001,SMEST035755001,SMEST012332001,SMEST0054…	merge	up
GO:0010046	response to mycotoxin	BP	0.000862602	0.0208255	13	202	508	20101	Over	5	SMEST051672001,SMEST051670001,SMEST026829001,SMEST034285001,SMEST005384001,SMEST078092001,SMEST066029001,SMEST066027001,SMEST066035001,SMEST012332001,SMEST080376001,SMEST039123001,SMEST066020001	merge	up
GO:0120104	actomyosin contractile ring, proximal layer	CC	0.000871489	0.0209975	12	162	508	20101	Over	3	SMEST051672001,SMEST051670001,SMEST062420001,SMEST066029001,SMEST066027001,SMEST066035001,SMEST056451001,SMEST013389001,SMEST012332001,SMEST033540001,SMEST066020001,SMEST051401001	merge	up
GO:0036344	platelet morphogenesis	BP	0.000890733	0.0212318	18	324	508	20101	Over	6	SMEST047739001,SMEST062420001,SMEST044395001,SMEST075694001,SMEST035098001,SMEST056451001,SMEST011386001,SMEST016909001,SMEST058328001,SMEST009422001,SMEST013389001,SMEST079514001,SMEST005289001,SMEST039310001,SMEST023006001,SMEST033540001,SMEST018297001,SMEST051401001	merge	up
GO:0031639	plasminogen activation	BP	0.000901433	0.0213245	14	226	508	20101	Over	8	SMEST025209001,SMEST042839001,SMEST048042001,SMEST068371001,SMEST077197001,SMEST053698001,SMEST049723001,SMEST048413001,SMEST049716001,SMEST034294001,SMEST077202001,SMEST052353001,SMEST027224001,SMEST030132001	merge	up
GO:1990456	mitochondrion-endoplasmic reticulum membrane tethering	BP	0.000925475	0.0217834	11	141	508	20101	Over	5	SMEST047739001,SMEST000175001,SMEST034612001,SMEST012954001,SMEST011029001,SMEST010769001,SMEST075512001,SMEST005289001,SMEST041937001,SMEST055982001,SMEST078146001	merge	up
GO:1903012	positive regulation of bone development	BP	0.000927186	0.0217964	8	80	508	20101	Over	4	SMEST047739001,SMEST000175001,SMEST035098001,SMEST011386001,SMEST005289001,SMEST039310001,SMEST023006001,SMEST027224001	merge	up
GO:0010482	regulation of epidermal cell division	BP	0.00093055	0.0218481	4	18	508	20101	Over	5	SMEST055903001,SMEST047644001,SMEST076939001,SMEST039168001	merge	up
GO:0120044	stereocilium base	CC	0.000934754	0.0219194	7	62	508	20101	Over	3	SMEST062420001,SMEST056451001,SMEST013389001,SMEST072542001,SMEST033540001,SMEST051401001,SMEST025545002	merge	up
GO:0030588	pseudocleavage	BP	0.00095492	0.0222389	20	377	508	20101	Over	3	SMEST024961001,SMEST065015001,SMEST051672001,SMEST051670001,SMEST062420001,SMEST055903001,SMEST023415001,SMEST066029001,SMEST047644001,SMEST076939001,SMEST066027001,SMEST066035001,SMEST056451001,SMEST013389001,SMEST012332001,SMEST015282001,SMEST067423001,SMEST033540001,SMEST066020001,SMEST051401001	merge	up
GO:1990819	actin fusion focus	CC	0.000970171	0.0224695	12	164	508	20101	Over	3	SMEST047739001,SMEST000175001,SMEST062420001,SMEST000124001,SMEST011029001,SMEST010769001,SMEST075512001,SMEST056451001,SMEST013389001,SMEST033540001,SMEST076159001,SMEST051401001	merge	up
GO:0001768	establishment of T cell polarity	BP	0.000974803	0.0225112	13	187	508	20101	Over	6	SMEST062944001,SMEST062420001,SMEST015928001,SMEST057909001,SMEST004975001,SMEST056451001,SMEST016909001,SMEST058328001,SMEST009422001,SMEST013389001,SMEST015927001,SMEST033540001,SMEST051401001	merge	up
GO:0070853	myosin VI binding	MF	0.0009809	0.0225511	11	142	508	20101	Over	6	SMEST047739001,SMEST000175001,SMEST062420001,SMEST011029001,SMEST010769001,SMEST075512001,SMEST056451001,SMEST013389001,SMEST005289001,SMEST033540001,SMEST051401001	merge	up
GO:0005925	focal adhesion	CC	0.000986854	0.0226481	136	4184	508	20101	Over	6	SMEST025209001,SMEST042839001,SMEST047739001,SMEST078273001,SMEST032321001,SMEST024961001,SMEST014290001,SMEST020341001,SMEST062944001,SMEST052792001,SMEST009754001,SMEST000175001,SMEST012051001,SMEST072548001,SMEST044487001,SMEST038704001,SMEST044136001,SMEST037203001,SMEST051672001,SMEST015778001,SMEST005418001,SMEST022746001,SMEST051670001,SMEST062420001,SMEST058915001,SMEST000124001,SMEST0436…	merge	up
GO:1901564	organonitrogen compound metabolic process	BP	0.000992398	0.0226766	399	14466	508	20101	Over	4	SMEST067583001,SMEST025209001,SMEST046453001,SMEST024875001,SMEST042839001,SMEST009254001,SMEST047739001,SMEST078273001,SMEST029882001,SMEST051766001,SMEST051516001,SMEST016829001,SMEST079650001,SMEST015244001,SMEST032189001,SMEST045852001,SMEST074424001,SMEST046103001,SMEST063458001,SMEST024961001,SMEST011257001,SMEST036533001,SMEST014290001,SMEST020341001,SMEST062944001,SMEST048042001,SMEST0683…	merge	up
GO:0044406	adhesion of symbiont to host	BP	0.000994544	0.0226981	16	276	508	20101	Over	3	SMEST052792001,SMEST035344001,SMEST058915001,SMEST053698001,SMEST005704001,SMEST012954001,SMEST028258001,SMEST028260001,SMEST028263001,SMEST052353001,SMEST012740001,SMEST061099001,SMEST027224001,SMEST055982001,SMEST021642001,SMEST078589001	merge	up
GO:1903541	regulation of exosomal secretion	BP	0.0010002	0.0227197	19	352	508	20101	Over	5	SMEST078273001,SMEST014290001,SMEST038704001,SMEST062420001,SMEST068863001,SMEST014187001,SMEST054476001,SMEST055743001,SMEST048830001,SMEST009924001,SMEST056451001,SMEST013389001,SMEST057324001,SMEST073334001,SMEST041937001,SMEST033540001,SMEST076159001,SMEST078146001,SMEST051401001	merge	up
GO:0070825	micropyle	CC	0.00100497	0.0227426	6	46	508	20101	Over	3	SMEST062420001,SMEST056451001,SMEST013389001,SMEST072542001,SMEST033540001,SMEST051401001	merge	up
GO:0005826	actomyosin contractile ring	CC	0.00101512	0.0229172	42	1010	508	20101	Over	4	SMEST047739001,SMEST024961001,SMEST000175001,SMEST038704001,SMEST051672001,SMEST051670001,SMEST062420001,SMEST000124001,SMEST081113001,SMEST014593001,SMEST055903001,SMEST061733001,SMEST023415001,SMEST017249001,SMEST080129001,SMEST068122001,SMEST066029001,SMEST047644001,SMEST076939001,SMEST011029001,SMEST010769001,SMEST035098001,SMEST066027001,SMEST066035001,SMEST075512001,SMEST056451001,SMEST0113…	merge	up
GO:0097320	plasma membrane tubulation	BP	0.00103446	0.0232107	18	327	508	20101	Over	7	SMEST047739001,SMEST000175001,SMEST038704001,SMEST051672001,SMEST051670001,SMEST066029001,SMEST008345001,SMEST011029001,SMEST010769001,SMEST035098001,SMEST066027001,SMEST066035001,SMEST075512001,SMEST005289001,SMEST012332001,SMEST039310001,SMEST023006001,SMEST066020001	merge	up
GO:0031097	medial cortex	CC	0.00105094	0.0234383	28	598	508	20101	Over	4	SMEST047739001,SMEST024961001,SMEST000175001,SMEST038704001,SMEST051672001,SMEST051670001,SMEST062420001,SMEST081113001,SMEST014593001,SMEST017012001,SMEST080129001,SMEST066029001,SMEST011029001,SMEST010769001,SMEST066027001,SMEST066035001,SMEST075512001,SMEST056451001,SMEST011386001,SMEST013389001,SMEST017137001,SMEST072542001,SMEST012332001,SMEST023006001,SMEST055720001,SMEST033540001,SMEST0660…	merge	up
GO:0002323	natural killer cell activation involved in immune response	BP	0.0010613	0.0235849	13	205	508	20101	Over	6	SMEST078273001,SMEST024961001,SMEST014290001,SMEST058633001,SMEST025677001,SMEST000124001,SMEST026829001,SMEST005384001,SMEST068863001,SMEST029126001,SMEST004536001,SMEST073334001,SMEST076159001	merge	up
GO:1990182	exosomal secretion	BP	0.00109214	0.0240206	20	380	508	20101	Over	5	SMEST078273001,SMEST024961001,SMEST014290001,SMEST038704001,SMEST062420001,SMEST068863001,SMEST014187001,SMEST054476001,SMEST055743001,SMEST048830001,SMEST009924001,SMEST056451001,SMEST013389001,SMEST057324001,SMEST073334001,SMEST041937001,SMEST033540001,SMEST076159001,SMEST078146001,SMEST051401001	merge	up
GO:0097734	extracellular exosome biogenesis	BP	0.00109214	0.0240206	20	380	508	20101	Over	6	SMEST078273001,SMEST024961001,SMEST014290001,SMEST038704001,SMEST062420001,SMEST068863001,SMEST014187001,SMEST054476001,SMEST055743001,SMEST048830001,SMEST009924001,SMEST056451001,SMEST013389001,SMEST057324001,SMEST073334001,SMEST041937001,SMEST033540001,SMEST076159001,SMEST078146001,SMEST051401001	merge	up
GO:0045047	protein targeting to ER	BP	0.00110917	0.0243099	17	303	508	20101	Over	7	SMEST047739001,SMEST050010001,SMEST013437001,SMEST040632001,SMEST062123001,SMEST055743001,SMEST048830001,SMEST012107001,SMEST035098001,SMEST051496001,SMEST054705001,SMEST011386001,SMEST005289001,SMEST004936001,SMEST057324001,SMEST039310001,SMEST023006001	merge	up
GO:0036146	cellular response to mycotoxin	BP	0.00112773	0.0246037	13	190	508	20101	Over	6	SMEST051672001,SMEST051670001,SMEST026829001,SMEST034285001,SMEST005384001,SMEST078092001,SMEST066029001,SMEST066027001,SMEST066035001,SMEST012332001,SMEST080376001,SMEST039123001,SMEST066020001	merge	up
GO:0042600	egg chorion	CC	0.00112782	0.0246037	6	47	508	20101	Over	4	SMEST062420001,SMEST056451001,SMEST013389001,SMEST072542001,SMEST033540001,SMEST051401001	merge	up
GO:0007042	lysosomal lumen acidification	BP	0.00113077	0.0246109	7	64	508	20101	Over	10	SMEST029882001,SMEST044136001,SMEST068141001,SMEST002628001,SMEST028157001,SMEST068628001,SMEST060705001	merge	up
GO:0071503	response to heparin	BP	0.00113551	0.0246571	13	206	508	20101	Over	5	SMEST052792001,SMEST051672001,SMEST051670001,SMEST026829001,SMEST034285001,SMEST005384001,SMEST066029001,SMEST066027001,SMEST066035001,SMEST012332001,SMEST080376001,SMEST027800001,SMEST066020001	merge	up
GO:0009068	aspartate family amino acid catabolic process	BP	0.00114122	0.0247009	10	123	508	20101	Over	7	SMEST046453001,SMEST035843001,SMEST024353001,SMEST041460001,SMEST052311001,SMEST027587001,SMEST012954001,SMEST061901001,SMEST065264001,SMEST055982001	merge	up
GO:0140112	extracellular vesicle biogenesis	BP	0.00114148	0.0247009	20	381	508	20101	Over	5	SMEST078273001,SMEST024961001,SMEST014290001,SMEST038704001,SMEST062420001,SMEST068863001,SMEST014187001,SMEST054476001,SMEST055743001,SMEST048830001,SMEST009924001,SMEST056451001,SMEST013389001,SMEST057324001,SMEST073334001,SMEST041937001,SMEST033540001,SMEST076159001,SMEST078146001,SMEST051401001	merge	up
GO:0030684	preribosome	CC	0.00114468	0.0247133	33	745	508	20101	Over	4	SMEST032689001,SMEST024763001,SMEST026847001,SMEST003347001,SMEST074998001,SMEST077214001,SMEST023160001,SMEST045560001,SMEST011657001,SMEST060104001,SMEST048024001,SMEST071880001,SMEST061733001,SMEST014187001,SMEST065334001,SMEST020535001,SMEST045074001,SMEST075369001,SMEST058745001,SMEST009924001,SMEST026399001,SMEST011907001,SMEST058317001,SMEST046974001,SMEST065959001,SMEST009564001,SMEST0263…	merge	up
GO:0001897	cytolysis by symbiont of host cells	BP	0.00115777	0.0248531	5	32	508	20101	Over	5	SMEST032189001,SMEST029164001,SMEST058043001,SMEST032180001,SMEST058013001	merge	up
GO:0042364	water-soluble vitamin biosynthetic process	BP	0.00119752	0.025419	18	330	508	20101	Over	6	SMEST024875001,SMEST009254001,SMEST016829001,SMEST015244001,SMEST035843001,SMEST000175001,SMEST041460001,SMEST052311001,SMEST026036001,SMEST058074001,SMEST062723001,SMEST011029001,SMEST010769001,SMEST011356001,SMEST052353001,SMEST075512001,SMEST039168001,SMEST007460001	merge	up
GO:0045261	proton-transporting ATP synthase complex, catalytic core F(1)	CC	0.00120308	0.025419	3	9	508	20101	Over	4	SMEST022877001,SMEST028157001,SMEST002723001	merge	up
GO:0005784	Sec61 translocon complex	CC	0.00120308	0.025419	3	9	508	20101	Over	5	SMEST050010001,SMEST013437001,SMEST062123001	merge	up
GO:0006588	activation of tryptophan 5-monooxygenase activity	BP	0.00120308	0.025419	3	9	508	20101	Over	6	SMEST055903001,SMEST047644001,SMEST076939001	merge	up
GO:0060315	negative regulation of ryanodine-sensitive calcium-release channel activity	BP	0.00121395	0.0254519	10	124	508	20101	Over	6	SMEST024875001,SMEST047739001,SMEST000175001,SMEST062712001,SMEST003087001,SMEST011029001,SMEST010769001,SMEST075512001,SMEST005289001,SMEST062904004	merge	up
GO:0051666	actin cortical patch localization	BP	0.00121403	0.0254519	13	207	508	20101	Over	4	SMEST038704001,SMEST062420001,SMEST000124001,SMEST081113001,SMEST018556001,SMEST056451001,SMEST011386001,SMEST013389001,SMEST063769001,SMEST000171001,SMEST023006001,SMEST033540001,SMEST051401001	merge	up
GO:0051659	maintenance of mitochondrion location	BP	0.00121775	0.0254519	15	255	508	20101	Over	5	SMEST079650001,SMEST079660001,SMEST022928001,SMEST054547001,SMEST046374001,SMEST039783001,SMEST047284001,SMEST050810001,SMEST035755001,SMEST005487001,SMEST041937001,SMEST002154001,SMEST078146001,SMEST005493001,SMEST005489001	merge	up
GO:0009842	cyanelle	CC	0.00126185	0.0261157	6	48	508	20101	Over	5	SMEST022877001,SMEST022047001,SMEST051503001,SMEST017087001,SMEST061099001,SMEST023040001	merge	up
GO:0005506	iron ion binding	MF	0.0012896	0.0264704	24	492	508	20101	Over	7	SMEST074506001,SMEST043190001,SMEST041460001,SMEST063102001,SMEST002076001,SMEST017290001,SMEST043173001,SMEST061482001,SMEST023415001,SMEST078092001,SMEST022047001,SMEST033650001,SMEST062723001,SMEST012107001,SMEST057890001,SMEST009232001,SMEST079514001,SMEST003633001,SMEST077304001,SMEST015282001,SMEST067423001,SMEST019318001,SMEST027224001,SMEST002904001	merge	up
GO:0046395	carboxylic acid catabolic process	BP	0.00129519	0.0265	65	1753	508	20101	Over	6	SMEST046453001,SMEST024875001,SMEST016829001,SMEST079650001,SMEST015244001,SMEST046103001,SMEST036533001,SMEST035843001,SMEST079660001,SMEST046092001,SMEST024353001,SMEST060612001,SMEST041460001,SMEST044395001,SMEST043630001,SMEST052311001,SMEST022928001,SMEST014593001,SMEST011875001,SMEST027587001,SMEST061733001,SMEST061482001,SMEST059431001,SMEST014187001,SMEST064169001,SMEST023415001,SMEST0754…	merge	up
GO:0030589	pseudocleavage involved in syncytial blastoderm formation	BP	0.00129704	0.0265	13	208	508	20101	Over	4	SMEST024961001,SMEST051672001,SMEST051670001,SMEST062420001,SMEST066029001,SMEST066027001,SMEST066035001,SMEST056451001,SMEST013389001,SMEST012332001,SMEST033540001,SMEST066020001,SMEST051401001	merge	up
GO:0000469	cleavage involved in rRNA processing	BP	0.00131282	0.0267075	23	465	508	20101	Over	8	SMEST078273001,SMEST024961001,SMEST014290001,SMEST004954001,SMEST024763001,SMEST026847001,SMEST003347001,SMEST052687001,SMEST071880001,SMEST061733001,SMEST068863001,SMEST020535001,SMEST075369001,SMEST058745001,SMEST011907001,SMEST046974001,SMEST065959001,SMEST009564001,SMEST004936001,SMEST078818001,SMEST039926001,SMEST073334001,SMEST027800001	merge	up
GO:0050896	response to stimulus	BP	0.00132188	0.026813	437	16148	508	20101	Over	2	SMEST067583001,SMEST025209001,SMEST024875001,SMEST042839001,SMEST038559001,SMEST024134001,SMEST009254001,SMEST047739001,SMEST078273001,SMEST029882001,SMEST051766001,SMEST051516001,SMEST016829001,SMEST079650001,SMEST036502001,SMEST015244001,SMEST032189001,SMEST045852001,SMEST074424001,SMEST046103001,SMEST063458001,SMEST032321001,SMEST024961001,SMEST011257001,SMEST036533001,SMEST014290001,SMEST0203…	merge	up
GO:0070258	inner membrane pellicle complex	CC	0.00133652	0.0269066	5	33	508	20101	Over	3	SMEST062420001,SMEST056451001,SMEST013389001,SMEST033540001,SMEST051401001	merge	up
GO:0004100	chitin synthase activity	MF	0.00133652	0.0269066	5	33	508	20101	Over	7	SMEST062420001,SMEST056451001,SMEST013389001,SMEST033540001,SMEST051401001	merge	up
GO:0034642	mitochondrion migration along actin filament	BP	0.00133652	0.0269066	5	33	508	20101	Over	5	SMEST062420001,SMEST056451001,SMEST013389001,SMEST033540001,SMEST051401001	merge	up
GO:0042819	vitamin B6 biosynthetic process	BP	0.00133652	0.0269066	5	33	508	20101	Over	6	SMEST026036001,SMEST058074001,SMEST062723001,SMEST052353001,SMEST039168001	merge	up
GO:0042822	pyridoxal phosphate metabolic process	BP	0.00133652	0.0269066	5	33	508	20101	Over	5	SMEST026036001,SMEST058074001,SMEST062723001,SMEST052353001,SMEST039168001	merge	up
GO:0042737	drug catabolic process	BP	0.0013539	0.0271692	40	961	508	20101	Over	5	SMEST025209001,SMEST046453001,SMEST024875001,SMEST009254001,SMEST016829001,SMEST046103001,SMEST035843001,SMEST046092001,SMEST024353001,SMEST037355001,SMEST074506001,SMEST077197001,SMEST060612001,SMEST041460001,SMEST049723001,SMEST048413001,SMEST049716001,SMEST034294001,SMEST077202001,SMEST043630001,SMEST052311001,SMEST005704001,SMEST061482001,SMEST052432001,SMEST078092001,SMEST022047001,SMEST0556…	merge	up
GO:0070080	titin Z domain binding	MF	0.00135764	0.0271862	7	66	508	20101	Over	5	SMEST047739001,SMEST000175001,SMEST035098001,SMEST011386001,SMEST005289001,SMEST039310001,SMEST023006001	merge	up
GO:0051373	FATZ binding	MF	0.00135764	0.0271862	7	66	508	20101	Over	5	SMEST047739001,SMEST000175001,SMEST035098001,SMEST011386001,SMEST005289001,SMEST039310001,SMEST023006001	merge	up
GO:0001767	establishment of lymphocyte polarity	BP	0.00136233	0.027235	13	194	508	20101	Over	5	SMEST062944001,SMEST062420001,SMEST015928001,SMEST057909001,SMEST004975001,SMEST056451001,SMEST016909001,SMEST058328001,SMEST009422001,SMEST013389001,SMEST015927001,SMEST033540001,SMEST051401001	merge	up
GO:0006113	fermentation	BP	0.00139508	0.0277877	14	233	508	20101	Over	5	SMEST047739001,SMEST000175001,SMEST043630001,SMEST055659002,SMEST061901001,SMEST035098001,SMEST003144001,SMEST011386001,SMEST005289001,SMEST039168001,SMEST039310001,SMEST023067001,SMEST020764001,SMEST023006001	merge	up
GO:1903260	protein localization to mating projection tip	BP	0.00140772	0.0279355	6	49	508	20101	Over	7	SMEST062420001,SMEST061733001,SMEST056451001,SMEST013389001,SMEST033540001,SMEST051401001	merge	up
GO:0004185	serine-type carboxypeptidase activity	MF	0.00141555	0.0280171	4	20	508	20101	Over	8	SMEST074424001,SMEST048042001,SMEST029164001,SMEST048843001	merge	up
GO:0046933	proton-transporting ATP synthase activity, rotational mechanism	MF	0.00141555	0.0280171	4	20	508	20101	Over	6	SMEST022877001,SMEST028157001,SMEST068628001,SMEST002723001	merge	up
GO:0030050	vesicle transport along actin filament	BP	0.00144327	0.0283269	19	360	508	20101	Over	5	SMEST047739001,SMEST000175001,SMEST038704001,SMEST062420001,SMEST011029001,SMEST010769001,SMEST035098001,SMEST075512001,SMEST056451001,SMEST011386001,SMEST013389001,SMEST005289001,SMEST072542001,SMEST039310001,SMEST002154001,SMEST023006001,SMEST026729001,SMEST033540001,SMEST051401001	merge	up
GO:0030241	skeletal muscle myosin thick filament assembly	BP	0.00145159	0.0284313	16	283	508	20101	Over	6	SMEST078273001,SMEST024961001,SMEST062420001,SMEST010769001,SMEST076529001,SMEST056451001,SMEST016909001,SMEST058328001,SMEST009422001,SMEST013389001,SMEST025433001,SMEST068491001,SMEST036495003,SMEST033540001,SMEST018297001,SMEST051401001	merge	up
GO:0007111	meiosis II cytokinesis	BP	0.00148365	0.0288185	7	67	508	20101	Over	5	SMEST051672001,SMEST051670001,SMEST066029001,SMEST066027001,SMEST066035001,SMEST012332001,SMEST066020001	merge	up
GO:1990435	upper tip-link density	CC	0.00148365	0.0288185	7	67	508	20101	Over	4	SMEST062420001,SMEST057909001,SMEST056451001,SMEST013389001,SMEST072542001,SMEST033540001,SMEST051401001	merge	up
GO:0002140	stereocilia tip link	CC	0.00148365	0.0288185	7	67	508	20101	Over	4	SMEST062420001,SMEST057909001,SMEST056451001,SMEST013389001,SMEST072542001,SMEST033540001,SMEST051401001	merge	up
GO:1990427	stereocilia tip-link density	CC	0.00148365	0.0288185	7	67	508	20101	Over	3	SMEST062420001,SMEST057909001,SMEST056451001,SMEST013389001,SMEST072542001,SMEST033540001,SMEST051401001	merge	up
GO:0045033	peroxisome inheritance	BP	0.00153482	0.0295073	5	34	508	20101	Over	7	SMEST062420001,SMEST056451001,SMEST013389001,SMEST033540001,SMEST051401001	merge	up
GO:0070648	formin-nucleated actin cable	CC	0.00153482	0.0295073	5	34	508	20101	Over	5	SMEST062420001,SMEST056451001,SMEST013389001,SMEST033540001,SMEST051401001	merge	up
GO:0097518	parallel actin filament bundle	CC	0.00153482	0.0295073	5	34	508	20101	Over	4	SMEST062420001,SMEST056451001,SMEST013389001,SMEST033540001,SMEST051401001	merge	up
GO:0009628	response to abiotic stimulus	BP	0.00154297	0.0295266	296	10299	508	20101	Over	3	SMEST067583001,SMEST025209001,SMEST024875001,SMEST042839001,SMEST038559001,SMEST024134001,SMEST009254001,SMEST047739001,SMEST078273001,SMEST051766001,SMEST016829001,SMEST079650001,SMEST032189001,SMEST045852001,SMEST046103001,SMEST063458001,SMEST032321001,SMEST024961001,SMEST011257001,SMEST036533001,SMEST014290001,SMEST020341001,SMEST062944001,SMEST048042001,SMEST060403001,SMEST068371001,SMEST0291…	merge	up
GO:0051959	dynein light intermediate chain binding	MF	0.00154369	0.0295266	10	128	508	20101	Over	4	SMEST019341001,SMEST073811001,SMEST048100001,SMEST024857001,SMEST009941001,SMEST035031001,SMEST007775001,SMEST008592001,SMEST012304001,SMEST017229001	merge	up
GO:0006553	lysine metabolic process	BP	0.00154369	0.0295266	10	128	508	20101	Over	7	SMEST046453001,SMEST015244001,SMEST035843001,SMEST024353001,SMEST041460001,SMEST043630001,SMEST061901001,SMEST007248001,SMEST007460001,SMEST002904001	merge	up
GO:0006576	cellular biogenic amine metabolic process	BP	0.00167805	0.0313027	20	390	508	20101	Over	6	SMEST009254001,SMEST015244001,SMEST046103001,SMEST035843001,SMEST046092001,SMEST041460001,SMEST055903001,SMEST011875001,SMEST000077001,SMEST078092001,SMEST033650001,SMEST055659002,SMEST047644001,SMEST076939001,SMEST011356001,SMEST060876001,SMEST039168001,SMEST012303001,SMEST041937001,SMEST078146001	merge	up
GO:0019481	L-alanine catabolic process, by transamination	BP	0.00168654	0.0313027	3	10	508	20101	Over	10	SMEST035843001,SMEST041460001,SMEST007248001	merge	up
GO:0009016	succinyldiaminopimelate transaminase activity	MF	0.00168654	0.0313027	3	10	508	20101	Over	6	SMEST035843001,SMEST041460001,SMEST007248001	merge	up
GO:0044781	bacterial-type flagellum organization	BP	0.00168654	0.0313027	3	10	508	20101	Over	6	SMEST022877001,SMEST028157001,SMEST020764001	merge	up
GO:0008426	protein kinase C inhibitor activity	MF	0.00168654	0.0313027	3	10	508	20101	Over	8	SMEST055903001,SMEST047644001,SMEST076939001	merge	up
GO:0031002	actin rod	CC	0.00168654	0.0313027	3	10	508	20101	Over	4	SMEST080129001,SMEST012954001,SMEST055982001	merge	up
GO:0030474	spindle pole body duplication	BP	0.00170348	0.0313098	15	261	508	20101	Over	5	SMEST079650001,SMEST079660001,SMEST000175001,SMEST022928001,SMEST054547001,SMEST011029001,SMEST046374001,SMEST039783001,SMEST010769001,SMEST047284001,SMEST050810001,SMEST035755001,SMEST005487001,SMEST005493001,SMEST005489001	merge	up
GO:0071011	precatalytic spliceosome	CC	0.0017058	0.0313098	26	556	508	20101	Over	5	SMEST029426001,SMEST052829001,SMEST024763001,SMEST061372001,SMEST003347001,SMEST040632001,SMEST023160001,SMEST029843001,SMEST045560001,SMEST025747001,SMEST011657001,SMEST004991001,SMEST061733001,SMEST020535001,SMEST042430001,SMEST048830001,SMEST058745001,SMEST011907001,SMEST058317001,SMEST046974001,SMEST065959001,SMEST030605001,SMEST004936001,SMEST078818001,SMEST048176001,SMEST027800001	merge	up
GO:0071461	cellular response to redox state	BP	0.00171401	0.0313098	4	21	508	20101	Over	4	SMEST052792001,SMEST061482001,SMEST070311001,SMEST022047001	merge	up
GO:0009507	chloroplast	CC	0.00172413	0.0313098	123	3770	508	20101	Over	5	SMEST067583001,SMEST024875001,SMEST042839001,SMEST078273001,SMEST016829001,SMEST079650001,SMEST015244001,SMEST024961001,SMEST014290001,SMEST035843001,SMEST079660001,SMEST044136001,SMEST022877001,SMEST074506001,SMEST051672001,SMEST051670001,SMEST041460001,SMEST028157001,SMEST037599001,SMEST043630001,SMEST075694001,SMEST022928001,SMEST017099001,SMEST014593001,SMEST052829001,SMEST026847001,SMEST0627…	merge	up
GO:0016645	oxidoreductase activity, acting on the CH-NH group of donors	MF	0.00172574	0.0313098	8	88	508	20101	Over	4	SMEST009254001,SMEST016829001,SMEST060612001,SMEST061482001,SMEST022047001,SMEST062723001,SMEST077440001,SMEST046671001	merge	up
GO:0090713	immunological memory process	BP	0.00172574	0.0313098	8	88	508	20101	Over	3	SMEST020341001,SMEST026829001,SMEST034285001,SMEST005384001,SMEST003144001,SMEST080376001,SMEST021642001,SMEST078589001	merge	up
GO:0071204	histone pre-mRNA 3'end processing complex	CC	0.00173767	0.0313098	6	51	508	20101	Over	4	SMEST032189001,SMEST029426001,SMEST058043001,SMEST032180001,SMEST058745001,SMEST058013001	merge	up
GO:0039654	fusion of virus membrane with host endosome membrane	BP	0.00173767	0.0313098	6	51	508	20101	Over	7	SMEST077197001,SMEST049723001,SMEST048413001,SMEST049716001,SMEST034294001,SMEST077202001	merge	up
GO:0071973	bacterial-type flagellum-dependent cell motility	BP	0.00175393	0.0313098	5	35	508	20101	Over	6	SMEST022877001,SMEST040632001,SMEST028525001,SMEST056256001,SMEST020764001	merge	up
GO:0020039	pellicle	CC	0.00175393	0.0313098	5	35	508	20101	Over	3	SMEST062420001,SMEST056451001,SMEST013389001,SMEST033540001,SMEST051401001	merge	up
GO:0061573	actin filament bundle retrograde transport	BP	0.00175393	0.0313098	5	35	508	20101	Over	8	SMEST062420001,SMEST056451001,SMEST013389001,SMEST033540001,SMEST051401001	merge	up
GO:0070686	macropinocytic cup membrane	CC	0.00175393	0.0313098	5	35	508	20101	Over	6	SMEST062420001,SMEST056451001,SMEST013389001,SMEST033540001,SMEST051401001	merge	up
GO:0071976	cell gliding	BP	0.00175393	0.0313098	5	35	508	20101	Over	4	SMEST062420001,SMEST056451001,SMEST013389001,SMEST033540001,SMEST051401001	merge	up
GO:0099089	establishment of endoplasmic reticulum localization to postsynapse	BP	0.00175393	0.0313098	5	35	508	20101	Over	6	SMEST062420001,SMEST056451001,SMEST013389001,SMEST033540001,SMEST051401001	merge	up
GO:0120117	T cell meandering migration	BP	0.00175393	0.0313098	5	35	508	20101	Over	6	SMEST062420001,SMEST056451001,SMEST013389001,SMEST033540001,SMEST051401001	merge	up
GO:0140027	establishment of contractile vacuole localization	BP	0.00175393	0.0313098	5	35	508	20101	Over	5	SMEST062420001,SMEST056451001,SMEST013389001,SMEST033540001,SMEST051401001	merge	up
GO:0060001	minus-end directed microfilament motor activity	MF	0.00175393	0.0313098	5	35	508	20101	Over	10	SMEST062420001,SMEST056451001,SMEST013389001,SMEST033540001,SMEST051401001	merge	up
GO:1904601	protein localization to actin fusion focus	BP	0.00175393	0.0313098	5	35	508	20101	Over	8	SMEST062420001,SMEST056451001,SMEST013389001,SMEST033540001,SMEST051401001	merge	up
GO:0097588	archaeal or bacterial-type flagellum-dependent cell motility	BP	0.00175393	0.0313098	5	35	508	20101	Over	5	SMEST022877001,SMEST040632001,SMEST028525001,SMEST056256001,SMEST020764001	merge	up
GO:0021817	nucleokinesis involved in cell motility in cerebral cortex radial glia guided migration	BP	0.0017629	0.0313098	7	69	508	20101	Over	6	SMEST047739001,SMEST081113001,SMEST035098001,SMEST011386001,SMEST005289001,SMEST039310001,SMEST023006001	merge	up
GO:1904025	positive regulation of glucose catabolic process to lactate via pyruvate	BP	0.0017629	0.0313098	7	69	508	20101	Over	5	SMEST047739001,SMEST000175001,SMEST035098001,SMEST011386001,SMEST005289001,SMEST039310001,SMEST023006001	merge	up
GO:1902690	positive regulation of NAD metabolic process	BP	0.0017629	0.0313098	7	69	508	20101	Over	4	SMEST047739001,SMEST000175001,SMEST035098001,SMEST011386001,SMEST005289001,SMEST039310001,SMEST023006001	merge	up
GO:0008228	opsonization	BP	0.00177733	0.0314001	12	176	508	20101	Over	4	SMEST025209001,SMEST037203001,SMEST062420001,SMEST053698001,SMEST037149001,SMEST028258001,SMEST028260001,SMEST028263001,SMEST056451001,SMEST013389001,SMEST033540001,SMEST051401001	merge	up
GO:0042759	long-chain fatty acid biosynthetic process	BP	0.00178656	0.0314793	13	213	508	20101	Over	7	SMEST062420001,SMEST068874001,SMEST021565001,SMEST078092001,SMEST003087001,SMEST033650001,SMEST056451001,SMEST013389001,SMEST016846001,SMEST023067001,SMEST039123001,SMEST033540001,SMEST051401001	merge	up
GO:0051541	elastin metabolic process	BP	0.00183587	0.0319591	10	131	508	20101	Over	6	SMEST025209001,SMEST077197001,SMEST049723001,SMEST048413001,SMEST069202001,SMEST049716001,SMEST034294001,SMEST077202001,SMEST041937001,SMEST078146001	merge	up
GO:0099617	matrix side of mitochondrial inner membrane	CC	0.0018552	0.0319591	8	89	508	20101	Over	5	SMEST047739001,SMEST016829001,SMEST035098001,SMEST011386001,SMEST005289001,SMEST055346001,SMEST039310001,SMEST023006001	merge	up
GO:0015986	ATP synthesis coupled proton transport	BP	0.0018552	0.0319591	8	89	508	20101	Over	5	SMEST044136001,SMEST022877001,SMEST028157001,SMEST002076001,SMEST076275001,SMEST002723001,SMEST020764001,SMEST017174001	merge	up
GO:0015985	energy coupled proton transport, down electrochemical gradient	BP	0.0018552	0.0319591	8	89	508	20101	Over	8	SMEST044136001,SMEST022877001,SMEST028157001,SMEST002076001,SMEST076275001,SMEST002723001,SMEST020764001,SMEST017174001	merge	up
GO:0072563	endothelial microparticle	CC	0.00188031	0.0319591	2	3	508	20101	Over	4	SMEST042839001,SMEST030132001	merge	up
GO:1990667	PCSK9-AnxA2 complex	CC	0.00188031	0.0319591	2	3	508	20101	Over	3	SMEST042839001,SMEST030132001	merge	up
GO:1990665	AnxA2-p11 complex	CC	0.00188031	0.0319591	2	3	508	20101	Over	3	SMEST042839001,SMEST030132001	merge	up
GO:0044730	bone sialoprotein binding	MF	0.00188031	0.0319591	2	3	508	20101	Over	4	SMEST042839001,SMEST030132001	merge	up
GO:0110128	phloem sucrose unloading	BP	0.00188031	0.0319591	2	3	508	20101	Over	8	SMEST042839001,SMEST030132001	merge	up
GO:1905597	positive regulation of low-density lipoprotein particle receptor binding	BP	0.00188031	0.0319591	2	3	508	20101	Over	8	SMEST042839001,SMEST030132001	merge	up
GO:1901556	response to candesartan	BP	0.00188031	0.0319591	2	3	508	20101	Over	5	SMEST061482001,SMEST022047001	merge	up
GO:0042602	riboflavin reductase (NADPH) activity	MF	0.00188031	0.0319591	2	3	508	20101	Over	6	SMEST061482001,SMEST022047001	merge	up
GO:0014806	smooth muscle hyperplasia	BP	0.00188031	0.0319591	2	3	508	20101	Over	5	SMEST061482001,SMEST022047001	merge	up
GO:0009337	sulfite reductase complex (NADPH)	CC	0.00188031	0.0319591	2	3	508	20101	Over	3	SMEST061482001,SMEST022047001	merge	up
GO:0061875	negative regulation of hepatic stellate cell contraction	BP	0.00188031	0.0319591	2	3	508	20101	Over	5	SMEST061482001,SMEST022047001	merge	up
GO:0007189	adenylate cyclase-activating G protein-coupled receptor signaling pathway	BP	0.00811297	0.0432552	18	1672	116	20101	Over	7	SMEST039747001,SMEST077752001,SMEST004364001,SMEST051050001,SMEST074268001,SMEST031711001,SMEST059433001,SMEST080382001,SMEST063217001,SMEST003859001,SMEST081983001,SMEST033266001,SMEST024843001,SMEST067135001,SMEST041798001,SMEST053627001,SMEST038461001,SMEST024822001	merge	down
GO:0019679	propionate metabolic process, methylcitrate cycle	BP	0.00188031	0.0319591	2	3	508	20101	Over	7	SMEST052432001,SMEST002904001	merge	up
GO:0110127	phloem unloading	BP	0.00188031	0.0319591	2	3	508	20101	Over	7	SMEST042839001,SMEST030132001	merge	up
GO:1905595	regulation of low-density lipoprotein particle receptor binding	BP	0.00188031	0.0319591	2	3	508	20101	Over	7	SMEST042839001,SMEST030132001	merge	up
GO:0014805	smooth muscle adaptation	BP	0.00188031	0.0319591	2	3	508	20101	Over	4	SMEST061482001,SMEST022047001	merge	up
GO:0003785	actin monomer binding	MF	0.00188185	0.0319591	26	559	508	20101	Over	6	SMEST000175001,SMEST072548001,SMEST044487001,SMEST051672001,SMEST022746001,SMEST051670001,SMEST000124001,SMEST015928001,SMEST061482001,SMEST025889001,SMEST017012001,SMEST022047001,SMEST080129001,SMEST068122001,SMEST066029001,SMEST011029001,SMEST049512001,SMEST010769001,SMEST066027001,SMEST066035001,SMEST075512001,SMEST061099001,SMEST012332001,SMEST015927001,SMEST066020001,SMEST025888001	merge	up
GO:0042308	negative regulation of protein import into nucleus	BP	0.0019015	0.0322055	23	475	508	20101	Over	6	SMEST078273001,SMEST024961001,SMEST014290001,SMEST056595001,SMEST000175001,SMEST058915001,SMEST069202001,SMEST055903001,SMEST068863001,SMEST023415001,SMEST062111001,SMEST068122001,SMEST047644001,SMEST076939001,SMEST011029001,SMEST010769001,SMEST075512001,SMEST015282001,SMEST073334001,SMEST067423001,SMEST000171001,SMEST076159001,SMEST018297001	merge	up
GO:1904590	negative regulation of protein import	BP	0.0019015	0.0322055	23	475	508	20101	Over	5	SMEST078273001,SMEST024961001,SMEST014290001,SMEST056595001,SMEST000175001,SMEST058915001,SMEST069202001,SMEST055903001,SMEST068863001,SMEST023415001,SMEST062111001,SMEST068122001,SMEST047644001,SMEST076939001,SMEST011029001,SMEST010769001,SMEST075512001,SMEST015282001,SMEST073334001,SMEST067423001,SMEST000171001,SMEST076159001,SMEST018297001	merge	up
GO:2000983	regulation of ATP citrate synthase activity	BP	0.00191699	0.0323101	7	70	508	20101	Over	6	SMEST047739001,SMEST035098001,SMEST011386001,SMEST034720001,SMEST039310001,SMEST023006001,SMEST023005001	merge	up
GO:0070856	myosin VI light chain binding	MF	0.00199512	0.0332809	5	36	508	20101	Over	7	SMEST062420001,SMEST056451001,SMEST013389001,SMEST033540001,SMEST051401001	merge	up
GO:0035739	CD4-positive, alpha-beta T cell proliferation	BP	0.00199512	0.0332809	5	36	508	20101	Over	8	SMEST020341001,SMEST011875001,SMEST019732001,SMEST021642001,SMEST078589001	merge	up
GO:2000561	regulation of CD4-positive, alpha-beta T cell proliferation	BP	0.00199512	0.0332809	5	36	508	20101	Over	9	SMEST020341001,SMEST011875001,SMEST019732001,SMEST021642001,SMEST078589001	merge	up
GO:0042599	lamellar body	CC	0.00200307	0.0333542	17	315	508	20101	Over	5	SMEST025209001,SMEST078273001,SMEST024961001,SMEST014290001,SMEST058633001,SMEST025677001,SMEST035344001,SMEST077197001,SMEST053698001,SMEST049723001,SMEST048413001,SMEST049716001,SMEST034294001,SMEST077202001,SMEST068863001,SMEST073334001,SMEST076159001	merge	up
GO:0030141	secretory granule	CC	0.00200554	0.0333658	180	5866	508	20101	Over	4	SMEST067583001,SMEST025209001,SMEST042839001,SMEST038559001,SMEST047739001,SMEST078273001,SMEST029882001,SMEST016829001,SMEST079650001,SMEST074424001,SMEST032321001,SMEST024961001,SMEST014290001,SMEST020341001,SMEST062944001,SMEST048042001,SMEST060403001,SMEST068371001,SMEST073127001,SMEST029164001,SMEST065015001,SMEST052792001,SMEST009754001,SMEST079660001,SMEST060415001,SMEST000175001,SMEST0120…	merge	up
GO:0005730	nucleolus	CC	0.00202237	0.0335681	203	6730	508	20101	Over	5	SMEST025209001,SMEST047739001,SMEST078273001,SMEST079650001,SMEST032189001,SMEST024961001,SMEST014290001,SMEST065015001,SMEST056595001,SMEST079660001,SMEST000175001,SMEST008042001,SMEST072548001,SMEST038704001,SMEST065612001,SMEST035446001,SMEST051672001,SMEST077197001,SMEST022746001,SMEST051670001,SMEST062420001,SMEST007797001,SMEST043679001,SMEST044395001,SMEST038351001,SMEST053698001,SMEST0497…	merge	up
GO:1905671	regulation of lysosome organization	BP	0.00205347	0.0337531	4	22	508	20101	Over	7	SMEST029882001,SMEST002628001,SMEST042736001,SMEST058915001	merge	up
GO:0062153	C5-methylcytidine-containing RNA binding	MF	0.00205347	0.0337531	4	22	508	20101	Over	6	SMEST032189001,SMEST058043001,SMEST032180001,SMEST058013001	merge	up
GO:0031014	troponin T binding	MF	0.00208131	0.0341128	7	71	508	20101	Over	5	SMEST000175001,SMEST011029001,SMEST010769001,SMEST007739001,SMEST075512001,SMEST005289001,SMEST018297001	merge	up
GO:0032437	cuticular plate	CC	0.00214552	0.0348911	12	180	508	20101	Over	3	SMEST047739001,SMEST062420001,SMEST035098001,SMEST056451001,SMEST011386001,SMEST013389001,SMEST005289001,SMEST039310001,SMEST023006001,SMEST033540001,SMEST018297001,SMEST051401001	merge	up
GO:1901660	calcium ion export	BP	0.00214552	0.0348911	12	180	508	20101	Over	10	SMEST047739001,SMEST000175001,SMEST055903001,SMEST047644001,SMEST076939001,SMEST011029001,SMEST010769001,SMEST075512001,SMEST005289001,SMEST055346001,SMEST041937001,SMEST078146001	merge	up
GO:0097718	disordered domain specific binding	MF	0.00215032	0.0349238	34	798	508	20101	Over	5	SMEST047739001,SMEST000175001,SMEST072548001,SMEST035344001,SMEST062420001,SMEST037599001,SMEST019341001,SMEST075694001,SMEST062712001,SMEST040632001,SMEST073811001,SMEST029126001,SMEST056380001,SMEST011907001,SMEST011029001,SMEST010769001,SMEST046974001,SMEST035098001,SMEST052353001,SMEST000190001,SMEST075512001,SMEST065959001,SMEST074053001,SMEST056451001,SMEST013389001,SMEST005289001,SMEST0393…	merge	up
GO:0051401	CH domain binding	MF	0.00215617	0.0349735	9	112	508	20101	Over	5	SMEST047739001,SMEST000175001,SMEST011029001,SMEST010769001,SMEST035098001,SMEST075512001,SMEST005289001,SMEST039310001,SMEST023006001	merge	up
GO:0060473	cortical granule	CC	0.00217899	0.0352523	16	291	508	20101	Over	5	SMEST078273001,SMEST024961001,SMEST014290001,SMEST037355001,SMEST062420001,SMEST068863001,SMEST056451001,SMEST016909001,SMEST058328001,SMEST009422001,SMEST013389001,SMEST077304001,SMEST073334001,SMEST033540001,SMEST076159001,SMEST051401001	merge	up
GO:0040032	post-embryonic body morphogenesis	BP	0.00219846	0.0354757	11	157	508	20101	Over	5	SMEST051516001,SMEST037203001,SMEST005418001,SMEST077197001,SMEST049723001,SMEST048413001,SMEST049716001,SMEST034294001,SMEST077202001,SMEST012740001,SMEST027800001	merge	up
GO:0003676	nucleic acid binding	MF	0.00221557	0.035721	273	9438	508	20101	Over	4	SMEST025209001,SMEST042839001,SMEST009254001,SMEST047739001,SMEST078273001,SMEST029882001,SMEST016829001,SMEST079650001,SMEST003839001,SMEST032189001,SMEST046103001,SMEST024961001,SMEST014290001,SMEST065015001,SMEST052792001,SMEST056595001,SMEST035843001,SMEST079660001,SMEST000175001,SMEST046092001,SMEST012051001,SMEST072548001,SMEST005054001,SMEST044487001,SMEST038704001,SMEST065612001,SMEST0228…	merge	up
GO:0016776	phosphotransferase activity, phosphate group as acceptor	MF	0.00222216	0.0357298	19	370	508	20101	Over	5	SMEST022877001,SMEST051672001,SMEST051670001,SMEST028157001,SMEST068628001,SMEST014593001,SMEST057909001,SMEST061897001,SMEST066029001,SMEST066027001,SMEST003144001,SMEST066035001,SMEST017137001,SMEST012332001,SMEST031603001,SMEST002723001,SMEST008082001,SMEST055720001,SMEST066020001	merge	up
GO:0030437	ascospore formation	BP	0.00222372	0.0357298	55	1458	508	20101	Over	4	SMEST047739001,SMEST078273001,SMEST016829001,SMEST079650001,SMEST024961001,SMEST014290001,SMEST079660001,SMEST000175001,SMEST081287001,SMEST051672001,SMEST005418001,SMEST051670001,SMEST019341001,SMEST022928001,SMEST073811001,SMEST024368001,SMEST055903001,SMEST034805001,SMEST068863001,SMEST023415001,SMEST017249001,SMEST068122001,SMEST054547001,SMEST066029001,SMEST058745001,SMEST047644001,SMEST0083…	merge	up
GO:0061493	central plaque of mitotic spindle pole body	CC	0.00225631	0.0359381	7	72	508	20101	Over	4	SMEST047739001,SMEST000175001,SMEST034805001,SMEST011029001,SMEST010769001,SMEST075512001,SMEST005289001	merge	up
GO:0010815	bradykinin catabolic process	BP	0.00225631	0.0359381	7	72	508	20101	Over	6	SMEST077197001,SMEST049723001,SMEST048413001,SMEST049716001,SMEST034294001,SMEST077202001,SMEST005704001	merge	up
GO:0031089	platelet dense granule lumen	CC	0.00225631	0.0359381	7	72	508	20101	Over	6	SMEST077197001,SMEST053698001,SMEST049723001,SMEST048413001,SMEST049716001,SMEST034294001,SMEST077202001	merge	up
GO:0042816	vitamin B6 metabolic process	BP	0.00225631	0.0359381	7	72	508	20101	Over	5	SMEST016829001,SMEST026036001,SMEST058074001,SMEST055659002,SMEST062723001,SMEST052353001,SMEST039168001	merge	up
GO:0006575	cellular modified amino acid metabolic process	BP	0.00225761	0.0359381	41	1014	508	20101	Over	4	SMEST025209001,SMEST024875001,SMEST009254001,SMEST051516001,SMEST016829001,SMEST015244001,SMEST046103001,SMEST035843001,SMEST046092001,SMEST008042001,SMEST077197001,SMEST049723001,SMEST048413001,SMEST049716001,SMEST034294001,SMEST077202001,SMEST043630001,SMEST028525001,SMEST000077001,SMEST061482001,SMEST048067001,SMEST022047001,SMEST003087001,SMEST012954001,SMEST055659002,SMEST061901001,SMEST0532…	merge	up
GO:1903610	regulation of calcium-dependent ATPase activity	BP	0.00225964	0.0359381	5	37	508	20101	Over	7	SMEST000175001,SMEST011029001,SMEST010769001,SMEST007739001,SMEST075512001	merge	up
GO:0090164	asymmetric Golgi ribbon formation	BP	0.00225964	0.0359381	5	37	508	20101	Over	6	SMEST062420001,SMEST056451001,SMEST013389001,SMEST033540001,SMEST051401001	merge	up
GO:0051686	establishment of ER localization	BP	0.00225964	0.0359381	5	37	508	20101	Over	5	SMEST062420001,SMEST056451001,SMEST013389001,SMEST033540001,SMEST051401001	merge	up
GO:0008453	alanine-glyoxylate transaminase activity	MF	0.00227568	0.0360102	3	11	508	20101	Over	6	SMEST035843001,SMEST041460001,SMEST007248001	merge	up
GO:0045856	positive regulation of pole plasm oskar mRNA localization	BP	0.00227568	0.0360102	3	11	508	20101	Over	5	SMEST044487001,SMEST038704001,SMEST002154001	merge	up
GO:0014881	regulation of myofibril size	BP	0.00227568	0.0360102	3	11	508	20101	Over	6	SMEST044487001,SMEST038704001,SMEST002154001	merge	up
GO:0043418	homocysteine catabolic process	BP	0.00227568	0.0360102	3	11	508	20101	Over	7	SMEST061482001,SMEST022047001,SMEST065264001	merge	up
GO:1902877	positive regulation of embryonic pattern specification	BP	0.00227568	0.0360102	3	11	508	20101	Over	5	SMEST044487001,SMEST038704001,SMEST002154001	merge	up
GO:0000028	ribosomal small subunit assembly	BP	0.00228827	0.0360807	16	292	508	20101	Over	7	SMEST037102001,SMEST074998001,SMEST045560001,SMEST052687001,SMEST041069001,SMEST061733001,SMEST055743001,SMEST048830001,SMEST059049001,SMEST058745001,SMEST051503001,SMEST076644001,SMEST065562001,SMEST057324001,SMEST034720001,SMEST027800001	merge	up
GO:0060309	elastin catabolic process	BP	0.00229003	0.0360807	8	92	508	20101	Over	7	SMEST025209001,SMEST077197001,SMEST049723001,SMEST048413001,SMEST069202001,SMEST049716001,SMEST034294001,SMEST077202001	merge	up
GO:2000634	regulation of primary miRNA processing	BP	0.00229166	0.0360807	9	113	508	20101	Over	8	SMEST058043001,SMEST011657001,SMEST032180001,SMEST011907001,SMEST058317001,SMEST046974001,SMEST065959001,SMEST078818001,SMEST058013001	merge	up
GO:0016491	oxidoreductase activity	MF	0.00230423	0.0361746	68	1888	508	20101	Over	3	SMEST046453001,SMEST024875001,SMEST042839001,SMEST009254001,SMEST047739001,SMEST016829001,SMEST079650001,SMEST045852001,SMEST035843001,SMEST079660001,SMEST044487001,SMEST081287001,SMEST024353001,SMEST074506001,SMEST043190001,SMEST074509001,SMEST060612001,SMEST007797001,SMEST043630001,SMEST022928001,SMEST062712001,SMEST075508001,SMEST002076001,SMEST023160001,SMEST017290001,SMEST043173001,SMEST0614…	merge	up
GO:0005737	cytoplasm	CC	0.00233251	0.0364489	487	18531	508	20101	Over	3	SMEST067583001,SMEST025209001,SMEST046453001,SMEST024875001,SMEST042839001,SMEST038559001,SMEST030472001,SMEST024134001,SMEST017192001,SMEST009254001,SMEST047739001,SMEST078273001,SMEST029882001,SMEST051766001,SMEST051516001,SMEST016829001,SMEST079650001,SMEST036502001,SMEST003839001,SMEST015244001,SMEST032189001,SMEST045852001,SMEST074424001,SMEST046103001,SMEST063458001,SMEST032321001,SMEST0249…	merge	up
GO:0050658	RNA transport	BP	0.00238053	0.0371066	80	2295	508	20101	Over	5	SMEST047739001,SMEST078273001,SMEST079650001,SMEST032189001,SMEST024961001,SMEST014290001,SMEST062944001,SMEST079660001,SMEST000175001,SMEST062420001,SMEST068628001,SMEST019341001,SMEST022928001,SMEST052829001,SMEST058043001,SMEST026847001,SMEST003347001,SMEST040632001,SMEST074998001,SMEST023160001,SMEST045560001,SMEST073811001,SMEST048100001,SMEST018556001,SMEST048024001,SMEST010762001,SMEST0718…	merge	up
GO:0001673	male germ cell nucleus	CC	0.00240209	0.0373807	16	293	508	20101	Over	7	SMEST078273001,SMEST024961001,SMEST014290001,SMEST051672001,SMEST051670001,SMEST052829001,SMEST040632001,SMEST045560001,SMEST068863001,SMEST066029001,SMEST066027001,SMEST066035001,SMEST018807001,SMEST012332001,SMEST073334001,SMEST066020001	merge	up
GO:0009386	translational attenuation	BP	0.00243667	0.0375455	4	23	508	20101	Over	7	SMEST032189001,SMEST058043001,SMEST032180001,SMEST058013001	merge	up
GO:0021665	rhombomere 5 structural organization	BP	0.00243667	0.0375455	4	23	508	20101	Over	5	SMEST026829001,SMEST034285001,SMEST005384001,SMEST080376001	merge	up
GO:0021666	rhombomere 5 formation	BP	0.00243667	0.0375455	4	23	508	20101	Over	5	SMEST026829001,SMEST034285001,SMEST005384001,SMEST080376001	merge	up
GO:0021660	rhombomere 3 formation	BP	0.00243667	0.0375455	4	23	508	20101	Over	5	SMEST026829001,SMEST034285001,SMEST005384001,SMEST080376001	merge	up
GO:0021659	rhombomere 3 structural organization	BP	0.00243667	0.0375455	4	23	508	20101	Over	5	SMEST026829001,SMEST034285001,SMEST005384001,SMEST080376001	merge	up
GO:0021595	rhombomere structural organization	BP	0.00243667	0.0375455	4	23	508	20101	Over	4	SMEST026829001,SMEST034285001,SMEST005384001,SMEST080376001	merge	up
GO:0021664	rhombomere 5 morphogenesis	BP	0.00243667	0.0375455	4	23	508	20101	Over	5	SMEST026829001,SMEST034285001,SMEST005384001,SMEST080376001	merge	up
GO:0005861	troponin complex	CC	0.00244245	0.0375729	7	73	508	20101	Over	3	SMEST000175001,SMEST011029001,SMEST010769001,SMEST007739001,SMEST075512001,SMEST005289001,SMEST018297001	merge	up
GO:0046500	S-adenosylmethionine metabolic process	BP	0.00244245	0.0375729	7	73	508	20101	Over	4	SMEST027587001,SMEST061482001,SMEST022047001,SMEST012954001,SMEST011356001,SMEST046671001,SMEST055982001	merge	up
GO:0060316	positive regulation of ryanodine-sensitive calcium-release channel activity	BP	0.00245148	0.0376786	8	93	508	20101	Over	6	SMEST024875001,SMEST047739001,SMEST000175001,SMEST003087001,SMEST011029001,SMEST010769001,SMEST075512001,SMEST005289001	merge	up
GO:0050657	nucleic acid transport	BP	0.00248064	0.0379929	80	2298	508	20101	Over	7	SMEST047739001,SMEST078273001,SMEST079650001,SMEST032189001,SMEST024961001,SMEST014290001,SMEST062944001,SMEST079660001,SMEST000175001,SMEST062420001,SMEST068628001,SMEST019341001,SMEST022928001,SMEST052829001,SMEST058043001,SMEST026847001,SMEST003347001,SMEST040632001,SMEST074998001,SMEST023160001,SMEST045560001,SMEST073811001,SMEST048100001,SMEST018556001,SMEST048024001,SMEST010762001,SMEST0718…	merge	up
GO:0062023	collagen-containing extracellular matrix	CC	0.00248593	0.0379929	65	1793	508	20101	Over	4	SMEST025209001,SMEST024875001,SMEST042839001,SMEST047739001,SMEST020341001,SMEST048042001,SMEST068371001,SMEST052792001,SMEST012051001,SMEST035344001,SMEST037203001,SMEST005418001,SMEST077197001,SMEST042333001,SMEST043679001,SMEST053698001,SMEST081113001,SMEST049723001,SMEST048413001,SMEST069202001,SMEST049716001,SMEST034294001,SMEST077202001,SMEST037149001,SMEST002145001,SMEST059440001,SMEST0145…	merge	up
GO:0090436	leaf pavement cell development	BP	0.0025488	0.038649	5	38	508	20101	Over	5	SMEST062420001,SMEST056451001,SMEST013389001,SMEST033540001,SMEST051401001	merge	up
GO:0051236	establishment of RNA localization	BP	0.00254944	0.038649	80	2300	508	20101	Over	4	SMEST047739001,SMEST078273001,SMEST079650001,SMEST032189001,SMEST024961001,SMEST014290001,SMEST062944001,SMEST079660001,SMEST000175001,SMEST062420001,SMEST068628001,SMEST019341001,SMEST022928001,SMEST052829001,SMEST058043001,SMEST026847001,SMEST003347001,SMEST040632001,SMEST074998001,SMEST023160001,SMEST045560001,SMEST073811001,SMEST048100001,SMEST018556001,SMEST048024001,SMEST010762001,SMEST0718…	merge	up
GO:0030984	kininogen binding	MF	0.00256992	0.0388654	6	55	508	20101	Over	4	SMEST077197001,SMEST049723001,SMEST048413001,SMEST049716001,SMEST034294001,SMEST077202001	merge	up
GO:0072599	establishment of protein localization to endoplasmic reticulum	BP	0.00261058	0.0392374	23	484	508	20101	Over	6	SMEST047739001,SMEST078273001,SMEST024961001,SMEST014290001,SMEST050010001,SMEST013437001,SMEST040632001,SMEST062123001,SMEST068863001,SMEST055743001,SMEST048830001,SMEST012107001,SMEST035098001,SMEST051496001,SMEST054705001,SMEST011386001,SMEST005289001,SMEST004936001,SMEST057324001,SMEST039310001,SMEST073334001,SMEST023006001,SMEST076159001	merge	up
GO:0022618	ribonucleoprotein complex assembly	BP	0.00261676	0.039289	52	1370	508	20101	Over	6	SMEST038351001,SMEST023567001,SMEST029426001,SMEST019835001,SMEST052829001,SMEST024763001,SMEST037102001,SMEST026847001,SMEST061372001,SMEST076681001,SMEST003347001,SMEST074998001,SMEST023160001,SMEST029843001,SMEST045560001,SMEST025747001,SMEST045255001,SMEST011657001,SMEST052687001,SMEST041069001,SMEST071880001,SMEST061733001,SMEST055743001,SMEST020535001,SMEST022732001,SMEST012668001,SMEST0424…	merge	up
GO:0140444	cytoskeleton-nuclear membrane anchor activity	MF	0.00264018	0.0395458	7	74	508	20101	Over	6	SMEST047739001,SMEST081113001,SMEST035098001,SMEST011386001,SMEST005289001,SMEST039310001,SMEST023006001	merge	up
GO:0043520	regulation of myosin II filament assembly	BP	0.00267151	0.0398584	21	429	508	20101	Over	6	SMEST047739001,SMEST024961001,SMEST014290001,SMEST000175001,SMEST062420001,SMEST061733001,SMEST068863001,SMEST010769001,SMEST035098001,SMEST075512001,SMEST056451001,SMEST011386001,SMEST016909001,SMEST058328001,SMEST009422001,SMEST013389001,SMEST039310001,SMEST023006001,SMEST033540001,SMEST076159001,SMEST051401001	merge	up
GO:1903241	U2-type prespliceosome assembly	BP	0.00269318	0.0401158	10	138	508	20101	Over	8	SMEST029426001,SMEST029843001,SMEST025747001,SMEST048830001,SMEST058745001,SMEST011907001,SMEST058317001,SMEST046974001,SMEST065959001,SMEST078818001	merge	up
GO:0090378	seed trichome elongation	BP	0.00272088	0.0403683	13	220	508	20101	Over	4	SMEST079650001,SMEST079660001,SMEST028157001,SMEST022928001,SMEST054547001,SMEST046374001,SMEST039783001,SMEST047284001,SMEST050810001,SMEST035755001,SMEST005487001,SMEST005493001,SMEST005489001	merge	up
GO:0003674	molecular_function	MF	0.00273263	0.0404736	498	19116	508	20101	Over	1	SMEST067583001,SMEST025209001,SMEST046453001,SMEST024875001,SMEST042839001,SMEST038559001,SMEST024134001,SMEST017192001,SMEST009254001,SMEST047739001,SMEST078273001,SMEST029882001,SMEST051766001,SMEST051516001,SMEST029906001,SMEST016829001,SMEST079650001,SMEST036502001,SMEST003839001,SMEST015244001,SMEST032189001,SMEST045852001,SMEST074424001,SMEST046103001,SMEST063458001,SMEST032321001,SMEST0249…	merge	up
GO:0099569	presynaptic cytoskeleton	CC	0.00280679	0.0412874	11	162	508	20101	Over	4	SMEST037203001,SMEST051672001,SMEST051670001,SMEST045255001,SMEST057909001,SMEST066029001,SMEST066027001,SMEST066035001,SMEST012332001,SMEST027800001,SMEST066020001	merge	up
GO:1904960	positive regulation of cytochrome-c oxidase activity	BP	0.00284997	0.0416584	7	75	508	20101	Over	6	SMEST062420001,SMEST056451001,SMEST013389001,SMEST041937001,SMEST033540001,SMEST078146001,SMEST051401001	merge	up
GO:1904734	positive regulation of electron transfer activity	BP	0.00284997	0.0416584	7	75	508	20101	Over	5	SMEST062420001,SMEST056451001,SMEST013389001,SMEST041937001,SMEST033540001,SMEST078146001,SMEST051401001	merge	up
GO:0150103	reactive gliosis	BP	0.00286387	0.0417344	5	39	508	20101	Over	7	SMEST062420001,SMEST056451001,SMEST013389001,SMEST033540001,SMEST051401001	merge	up
GO:0032036	myosin heavy chain binding	MF	0.00286493	0.0417344	37	901	508	20101	Over	6	SMEST047739001,SMEST078273001,SMEST024961001,SMEST014290001,SMEST000175001,SMEST072548001,SMEST051672001,SMEST022746001,SMEST051670001,SMEST000124001,SMEST014593001,SMEST055903001,SMEST068863001,SMEST057909001,SMEST017012001,SMEST017249001,SMEST068122001,SMEST066029001,SMEST047644001,SMEST076939001,SMEST011029001,SMEST010769001,SMEST035098001,SMEST066027001,SMEST066035001,SMEST075512001,SMEST0113…	merge	up
GO:0001872	(1->3)-beta-D-glucan binding	MF	0.00286629	0.0417344	4	24	508	20101	Over	5	SMEST037203001,SMEST053698001,SMEST037149001,SMEST028263001	merge	up
GO:0042827	platelet dense granule	CC	0.00290561	0.0422088	16	297	508	20101	Over	5	SMEST078273001,SMEST024961001,SMEST014290001,SMEST020341001,SMEST077197001,SMEST053698001,SMEST049723001,SMEST048413001,SMEST049716001,SMEST034294001,SMEST077202001,SMEST068863001,SMEST073334001,SMEST076159001,SMEST021642001,SMEST078589001	merge	up
GO:0006040	amino sugar metabolic process	BP	0.0029126	0.0422767	14	246	508	20101	Over	5	SMEST037355001,SMEST062420001,SMEST055903001,SMEST023415001,SMEST047644001,SMEST076939001,SMEST056451001,SMEST013389001,SMEST080376001,SMEST015282001,SMEST067423001,SMEST044247001,SMEST033540001,SMEST051401001	merge	up
GO:0006807	nitrogen compound metabolic process	BP	0.00291478	0.0422767	441	16416	508	20101	Over	3	SMEST067583001,SMEST025209001,SMEST046453001,SMEST024875001,SMEST042839001,SMEST038559001,SMEST009254001,SMEST047739001,SMEST078273001,SMEST029882001,SMEST051766001,SMEST051516001,SMEST016829001,SMEST079650001,SMEST003839001,SMEST015244001,SMEST032189001,SMEST045852001,SMEST074424001,SMEST046103001,SMEST063458001,SMEST024961001,SMEST011257001,SMEST062685001,SMEST036533001,SMEST014290001,SMEST0203…	merge	up
GO:0001731	formation of translation preinitiation complex	BP	0.0029388	0.0424519	12	187	508	20101	Over	6	SMEST003347001,SMEST023160001,SMEST045255001,SMEST058745001,SMEST011907001,SMEST058317001,SMEST046974001,SMEST077643001,SMEST065959001,SMEST078818001,SMEST051503001,SMEST041483001	merge	up
GO:0009067	aspartate family amino acid biosynthetic process	BP	0.0029388	0.0424519	12	187	508	20101	Over	7	SMEST015244001,SMEST035843001,SMEST041460001,SMEST043630001,SMEST061733001,SMEST061482001,SMEST022047001,SMEST046671001,SMEST054393001,SMEST007248001,SMEST007460001,SMEST002904001	merge	up
GO:0032506	cytokinetic process	BP	0.0029625	0.0425743	73	2073	508	20101	Over	4	SMEST042839001,SMEST047739001,SMEST078273001,SMEST079650001,SMEST024961001,SMEST014290001,SMEST079660001,SMEST000175001,SMEST038704001,SMEST051672001,SMEST005418001,SMEST051670001,SMEST062420001,SMEST000124001,SMEST081113001,SMEST022928001,SMEST014593001,SMEST055903001,SMEST018556001,SMEST068863001,SMEST029126001,SMEST014187001,SMEST023415001,SMEST017012001,SMEST017249001,SMEST080129001,SMEST0544…	merge	up
GO:0071256	translocon complex	CC	0.00297763	0.0427264	3	12	508	20101	Over	4	SMEST050010001,SMEST013437001,SMEST062123001	merge	up
GO:0008238	exopeptidase activity	MF	0.00306988	0.0436426	18	351	508	20101	Over	6	SMEST025209001,SMEST074424001,SMEST048042001,SMEST029164001,SMEST065015001,SMEST035344001,SMEST077197001,SMEST048843001,SMEST049723001,SMEST048413001,SMEST069202001,SMEST049716001,SMEST034294001,SMEST077202001,SMEST037599001,SMEST005704001,SMEST004536001,SMEST079740001	merge	up
GO:0005519	cytoskeletal regulatory protein binding	MF	0.0030723	0.0436426	7	76	508	20101	Over	5	SMEST047739001,SMEST035098001,SMEST011386001,SMEST005289001,SMEST014298001,SMEST039310001,SMEST023006001	merge	up
GO:0010813	neuropeptide catabolic process	BP	0.0030723	0.0436426	7	76	508	20101	Over	6	SMEST065015001,SMEST077197001,SMEST049723001,SMEST048413001,SMEST049716001,SMEST034294001,SMEST077202001	merge	up
GO:0055009	atrial cardiac muscle tissue morphogenesis	BP	0.00307401	0.0436426	9	118	508	20101	Over	5	SMEST062420001,SMEST007739001,SMEST056451001,SMEST016909001,SMEST058328001,SMEST009422001,SMEST013389001,SMEST033540001,SMEST051401001	merge	up
GO:0051417	microtubule nucleation by spindle pole body	BP	0.00311667	0.0440485	12	198	508	20101	Over	7	SMEST079650001,SMEST079660001,SMEST022928001,SMEST054547001,SMEST046374001,SMEST039783001,SMEST047284001,SMEST050810001,SMEST035755001,SMEST005487001,SMEST005493001,SMEST005489001	merge	up
GO:0010053	root epidermal cell differentiation	BP	0.00313212	0.0441671	52	1380	508	20101	Over	6	SMEST047739001,SMEST016829001,SMEST079650001,SMEST024961001,SMEST079660001,SMEST000175001,SMEST051672001,SMEST077197001,SMEST051670001,SMEST062420001,SMEST049723001,SMEST048413001,SMEST049716001,SMEST034294001,SMEST077202001,SMEST022928001,SMEST023160001,SMEST023212001,SMEST015928001,SMEST059431001,SMEST064169001,SMEST023415001,SMEST068122001,SMEST080160001,SMEST054547001,SMEST066029001,SMEST0083…	merge	up
GO:0019674	NAD metabolic process	BP	0.00316716	0.044527	15	273	508	20101	Over	3	SMEST067583001,SMEST047739001,SMEST016829001,SMEST000703001,SMEST000175001,SMEST061901001,SMEST035098001,SMEST052353001,SMEST003144001,SMEST011386001,SMEST005289001,SMEST039168001,SMEST039310001,SMEST007460001,SMEST023006001	merge	up
GO:0021592	fourth ventricle development	BP	0.00325312	0.0452791	9	119	508	20101	Over	4	SMEST062420001,SMEST079512001,SMEST056451001,SMEST016909001,SMEST058328001,SMEST009422001,SMEST013389001,SMEST033540001,SMEST051401001	merge	up
GO:0007032	endosome organization	BP	0.00325678	0.0452791	28	635	508	20101	Over	6	SMEST042839001,SMEST078273001,SMEST063458001,SMEST024961001,SMEST014290001,SMEST038704001,SMEST044136001,SMEST022877001,SMEST068141001,SMEST042736001,SMEST058915001,SMEST000124001,SMEST028157001,SMEST068628001,SMEST068863001,SMEST057004001,SMEST078548001,SMEST016883001,SMEST014187001,SMEST054476001,SMEST055743001,SMEST048830001,SMEST009924001,SMEST070179001,SMEST057324001,SMEST073334001,SMEST0301…	merge	up
GO:0061499	outer plaque of mitotic spindle pole body	CC	0.00331237	0.04595	12	199	508	20101	Over	4	SMEST079650001,SMEST079660001,SMEST022928001,SMEST054547001,SMEST046374001,SMEST039783001,SMEST047284001,SMEST050810001,SMEST035755001,SMEST005487001,SMEST005493001,SMEST005489001	merge	up
GO:0010755	regulation of plasminogen activation	BP	0.00334462	0.0462948	12	190	508	20101	Over	8	SMEST025209001,SMEST042839001,SMEST048042001,SMEST077197001,SMEST053698001,SMEST049723001,SMEST048413001,SMEST049716001,SMEST034294001,SMEST077202001,SMEST027224001,SMEST030132001	merge	up
GO:0009085	lysine biosynthetic process	BP	0.00336765	0.0464765	6	58	508	20101	Over	8	SMEST015244001,SMEST035843001,SMEST041460001,SMEST043630001,SMEST007248001,SMEST002904001	merge	up
GO:0051801	cytolysis in other organism involved in symbiotic interaction	BP	0.00339693	0.0467433	8	98	508	20101	Over	4	SMEST025209001,SMEST032189001,SMEST068371001,SMEST029164001,SMEST058043001,SMEST039761001,SMEST032180001,SMEST058013001	merge	up
GO:0043129	surfactant homeostasis	BP	0.00343637	0.0470991	17	327	508	20101	Over	6	SMEST072548001,SMEST035344001,SMEST077197001,SMEST022746001,SMEST053698001,SMEST049723001,SMEST048413001,SMEST049716001,SMEST034294001,SMEST077202001,SMEST077405001,SMEST034805001,SMEST028258001,SMEST028260001,SMEST028263001,SMEST007225001,SMEST068491001	merge	up
GO:1990428	miRNA transport	BP	0.00344034	0.0470991	9	120	508	20101	Over	6	SMEST032189001,SMEST052829001,SMEST058043001,SMEST003347001,SMEST032180001,SMEST058745001,SMEST058013001,SMEST048176001,SMEST019732001	merge	up
GO:0110016	B-WICH complex	CC	0.00344034	0.0470991	9	120	508	20101	Over	6	SMEST062420001,SMEST075694001,SMEST011907001,SMEST046974001,SMEST065959001,SMEST056451001,SMEST013389001,SMEST033540001,SMEST051401001	merge	up
GO:0009736	cytokinin-activated signaling pathway	BP	0.00348187	0.047357	10	143	508	20101	Over	5	SMEST036533001,SMEST051672001,SMEST051670001,SMEST062712001,SMEST066029001,SMEST054705001,SMEST066027001,SMEST066035001,SMEST012332001,SMEST066020001	merge	up
GO:0098863	nuclear migration by microtubule mediated pushing forces	BP	0.00351793	0.0477093	12	200	508	20101	Over	6	SMEST079650001,SMEST079660001,SMEST022928001,SMEST054547001,SMEST046374001,SMEST039783001,SMEST047284001,SMEST050810001,SMEST035755001,SMEST005487001,SMEST005493001,SMEST005489001	merge	up
GO:0042221	response to chemical	BP	0.00352403	0.0477259	370	13410	508	20101	Over	3	SMEST067583001,SMEST025209001,SMEST024875001,SMEST042839001,SMEST038559001,SMEST024134001,SMEST009254001,SMEST047739001,SMEST078273001,SMEST029882001,SMEST051766001,SMEST051516001,SMEST016829001,SMEST079650001,SMEST032189001,SMEST045852001,SMEST074424001,SMEST046103001,SMEST063458001,SMEST032321001,SMEST024961001,SMEST011257001,SMEST036533001,SMEST014290001,SMEST020341001,SMEST062944001,SMEST0480…	merge	up
GO:0005823	central plaque of spindle pole body	CC	0.0035565	0.0478866	7	78	508	20101	Over	3	SMEST047739001,SMEST000175001,SMEST034805001,SMEST011029001,SMEST010769001,SMEST075512001,SMEST005289001	merge	up
GO:0008065	establishment of blood-nerve barrier	BP	0.0035565	0.0478866	7	78	508	20101	Over	6	SMEST047739001,SMEST003087001,SMEST035098001,SMEST011386001,SMEST005289001,SMEST039310001,SMEST023006001	merge	up
GO:0061843	Sertoli cell barrier remodeling	BP	0.0035565	0.0478866	7	78	508	20101	Over	4	SMEST051672001,SMEST051670001,SMEST066029001,SMEST066027001,SMEST066035001,SMEST012332001,SMEST066020001	merge	up
GO:0016769	transferase activity, transferring nitrogenous groups	MF	0.0035565	0.0478866	7	78	508	20101	Over	4	SMEST035843001,SMEST041460001,SMEST043630001,SMEST052311001,SMEST052353001,SMEST023067001,SMEST007248001	merge	up
GO:0098944	postsynaptic recycling endosome membrane	CC	0.00357692	0.0480582	5	41	508	20101	Over	6	SMEST062420001,SMEST056451001,SMEST013389001,SMEST033540001,SMEST051401001	merge	up
GO:0048875	chemical homeostasis within a tissue	BP	0.00358678	0.0481218	17	328	508	20101	Over	5	SMEST072548001,SMEST035344001,SMEST077197001,SMEST022746001,SMEST053698001,SMEST049723001,SMEST048413001,SMEST049716001,SMEST034294001,SMEST077202001,SMEST077405001,SMEST034805001,SMEST028258001,SMEST028260001,SMEST028263001,SMEST007225001,SMEST068491001	merge	up
GO:0030240	skeletal muscle thin filament assembly	BP	0.00360814	0.0482034	13	225	508	20101	Over	6	SMEST044487001,SMEST051672001,SMEST051670001,SMEST080129001,SMEST066029001,SMEST066027001,SMEST066035001,SMEST076529001,SMEST012332001,SMEST025433001,SMEST068491001,SMEST036495003,SMEST066020001	merge	up
GO:0001906	cell killing	BP	0.00360826	0.0482034	68	1918	508	20101	Over	3	SMEST025209001,SMEST009254001,SMEST078273001,SMEST051766001,SMEST079650001,SMEST032189001,SMEST024961001,SMEST014290001,SMEST068371001,SMEST029164001,SMEST079660001,SMEST072548001,SMEST058633001,SMEST025677001,SMEST037203001,SMEST077197001,SMEST022746001,SMEST000124001,SMEST043679001,SMEST022762001,SMEST053698001,SMEST049723001,SMEST048413001,SMEST049716001,SMEST034294001,SMEST077202001,SMEST0371…	merge	up
GO:0071368	cellular response to cytokinin stimulus	BP	0.00365963	0.0483653	10	144	508	20101	Over	6	SMEST036533001,SMEST051672001,SMEST051670001,SMEST062712001,SMEST066029001,SMEST054705001,SMEST066027001,SMEST066035001,SMEST012332001,SMEST066020001	merge	up
GO:0000462	maturation of SSU-rRNA from tricistronic rRNA transcript (SSU-rRNA, 5.8S rRNA, LSU-rRNA)	BP	0.00366948	0.0483653	20	410	508	20101	Over	8	SMEST032689001,SMEST004954001,SMEST024763001,SMEST023160001,SMEST052687001,SMEST071880001,SMEST061733001,SMEST020535001,SMEST002673001,SMEST058745001,SMEST011907001,SMEST058317001,SMEST046974001,SMEST065959001,SMEST035929001,SMEST078818001,SMEST076644001,SMEST039926001,SMEST018349001,SMEST027800001	merge	up
GO:0102055	12-hydroxyjasmonate sulfotransferase activity	MF	0.00369763	0.0483653	2	4	508	20101	Over	6	SMEST046103001,SMEST046092001	merge	up
GO:0080067	4-methylthiobutyl-desulfoglucosinolate sulfotransferase activity	MF	0.00369763	0.0483653	2	4	508	20101	Over	7	SMEST046103001,SMEST046092001	merge	up
GO:0080131	hydroxyjasmonate sulfotransferase activity	MF	0.00369763	0.0483653	2	4	508	20101	Over	6	SMEST046103001,SMEST046092001	merge	up
GO:0080066	3-methylthiopropyl-desulfoglucosinolate sulfotransferase activity	MF	0.00369763	0.0483653	2	4	508	20101	Over	7	SMEST046103001,SMEST046092001	merge	up
GO:0080068	5-methylthiopentyl-desulfoglucosinolate sulfotransferase activity	MF	0.00369763	0.0483653	2	4	508	20101	Over	7	SMEST046103001,SMEST046092001	merge	up
GO:0102056	11-hydroxyjasmonate sulfotransferase activity	MF	0.00369763	0.0483653	2	4	508	20101	Over	6	SMEST046103001,SMEST046092001	merge	up
GO:0080069	7-methylthioheptyl-desulfoglucosinolate sulfotransferase activity	MF	0.00369763	0.0483653	2	4	508	20101	Over	7	SMEST046103001,SMEST046092001	merge	up
GO:0080070	8-methylthiooctyl-desulfoglucosinolate sulfotransferase activity	MF	0.00369763	0.0483653	2	4	508	20101	Over	7	SMEST046103001,SMEST046092001	merge	up
GO:0080071	indol-3-yl-methyl-desulfoglucosinolate sulfotransferase activity	MF	0.00369763	0.0483653	2	4	508	20101	Over	7	SMEST046103001,SMEST046092001	merge	up
GO:0016844	strictosidine synthase activity	MF	0.00369763	0.0483653	2	4	508	20101	Over	6	SMEST052600001,SMEST052602001	merge	up
GO:1905118	positive regulation of ribonucleoside-diphosphate reductase activity	BP	0.00369763	0.0483653	2	4	508	20101	Over	5	SMEST061482001,SMEST022047001	merge	up
GO:0043602	nitrate catabolic process	BP	0.00369763	0.0483653	2	4	508	20101	Over	6	SMEST061482001,SMEST022047001	merge	up
GO:0050243	pyruvate dehydrogenase (NADP+) activity	MF	0.00369763	0.0483653	2	4	508	20101	Over	7	SMEST061482001,SMEST022047001	merge	up
GO:0004783	sulfite reductase (NADPH) activity	MF	0.00369763	0.0483653	2	4	508	20101	Over	6	SMEST061482001,SMEST022047001	merge	up
GO:0047726	iron-cytochrome-c reductase activity	MF	0.00369763	0.0483653	2	4	508	20101	Over	5	SMEST061482001,SMEST022047001	merge	up
GO:0004517	nitric-oxide synthase activity	MF	0.00369763	0.0483653	2	4	508	20101	Over	6	SMEST061482001,SMEST022047001	merge	up
GO:1904042	negative regulation of cystathionine beta-synthase activity	BP	0.00369763	0.0483653	2	4	508	20101	Over	7	SMEST061482001,SMEST022047001	merge	up
GO:0030586	[methionine synthase] reductase activity	MF	0.00369763	0.0483653	2	4	508	20101	Over	6	SMEST061482001,SMEST022047001	merge	up
GO:1903600	glutaminase complex	CC	0.00369763	0.0483653	2	4	508	20101	Over	4	SMEST026036001,SMEST058074001	merge	up
GO:0036381	pyridoxal 5'-phosphate synthase (glutamine hydrolysing) activity	MF	0.00369763	0.0483653	2	4	508	20101	Over	6	SMEST026036001,SMEST058074001	merge	up
GO:1905117	regulation of ribonucleoside-diphosphate reductase activity	BP	0.00369763	0.0483653	2	4	508	20101	Over	5	SMEST061482001,SMEST022047001	merge	up
GO:1904041	regulation of cystathionine beta-synthase activity	BP	0.00369763	0.0483653	2	4	508	20101	Over	6	SMEST061482001,SMEST022047001	merge	up
GO:0008275	gamma-tubulin small complex	CC	0.00373372	0.0485183	12	201	508	20101	Over	4	SMEST079650001,SMEST079660001,SMEST022928001,SMEST054547001,SMEST046374001,SMEST039783001,SMEST047284001,SMEST050810001,SMEST035755001,SMEST005487001,SMEST005493001,SMEST005489001	merge	up
GO:0048251	elastic fiber assembly	BP	0.00373372	0.0485183	12	201	508	20101	Over	6	SMEST037203001,SMEST062420001,SMEST056451001,SMEST016909001,SMEST058328001,SMEST009422001,SMEST013389001,SMEST027800001,SMEST041937001,SMEST033540001,SMEST078146001,SMEST051401001	merge	up
GO:1902404	mitotic actomyosin contractile ring contraction	BP	0.00377949	0.0487703	29	670	508	20101	Over	6	SMEST047739001,SMEST024961001,SMEST000175001,SMEST051672001,SMEST051670001,SMEST062420001,SMEST081113001,SMEST023415001,SMEST017249001,SMEST068122001,SMEST066029001,SMEST011029001,SMEST010769001,SMEST035098001,SMEST066027001,SMEST066035001,SMEST075512001,SMEST056451001,SMEST011386001,SMEST013389001,SMEST012332001,SMEST015282001,SMEST039310001,SMEST067423001,SMEST019732001,SMEST023006001,SMEST0335…	merge	up
GO:0006729	tetrahydrobiopterin biosynthetic process	BP	0.0037988	0.0489054	3	13	508	20101	Over	6	SMEST016829001,SMEST081287001,SMEST060612001	merge	up
GO:0031800	type 3 metabotropic glutamate receptor binding	MF	0.00381935	0.0489351	7	79	508	20101	Over	7	SMEST047739001,SMEST000175001,SMEST057909001,SMEST011029001,SMEST010769001,SMEST075512001,SMEST005289001	merge	up
GO:0008614	pyridoxine metabolic process	BP	0.00387523	0.0494151	4	26	508	20101	Over	5	SMEST026036001,SMEST058074001,SMEST052353001,SMEST039168001	merge	up
GO:0008615	pyridoxine biosynthetic process	BP	0.00387523	0.0494151	4	26	508	20101	Over	6	SMEST026036001,SMEST058074001,SMEST052353001,SMEST039168001	merge	up
GO:0003729	mRNA binding	MF	2.93567e-23	2.88195e-19	50	3060	96	20101	Over	6	SMEST020535001,SMEST045074001,SMEST068122001,SMEST002673001,SMEST022732001,SMEST012668001,SMEST054547001,SMEST042430001,SMEST048830001,SMEST066029001,SMEST036992001,SMEST052687001,SMEST032180001,SMEST023846001,SMEST059049001,SMEST060036001,SMEST075369001,SMEST058745001,SMEST009924001,SMEST077214001,SMEST019835001,SMEST032189001,SMEST026399001,SMEST076677001,SMEST061901001,SMEST011907001,SMEST0371…	muscle	up
GO:0002181	cytoplasmic translation	BP	6.15398e-23	3.02068e-19	38	1920	96	20101	Over	7	SMEST020535001,SMEST045074001,SMEST068122001,SMEST002673001,SMEST022732001,SMEST012668001,SMEST080160001,SMEST054547001,SMEST042430001,SMEST048830001,SMEST036992001,SMEST052687001,SMEST032180001,SMEST059049001,SMEST060036001,SMEST058745001,SMEST077214001,SMEST019835001,SMEST032189001,SMEST026399001,SMEST076677001,SMEST011907001,SMEST037102001,SMEST072849001,SMEST046374001,SMEST058317001,SMEST0397…	muscle	up
GO:0005840	ribosome	CC	2.21785e-20	7.25753e-17	29	1304	96	20101	Over	5	SMEST020535001,SMEST045074001,SMEST002673001,SMEST022732001,SMEST012668001,SMEST080160001,SMEST042430001,SMEST048830001,SMEST036992001,SMEST052687001,SMEST059049001,SMEST060036001,SMEST075369001,SMEST058745001,SMEST009924001,SMEST077214001,SMEST019835001,SMEST026399001,SMEST011907001,SMEST037102001,SMEST058317001,SMEST046974001,SMEST057890001,SMEST035098001,SMEST041069001,SMEST065959001,SMEST0716…	muscle	up
GO:0009505	plant-type cell wall	CC	3.54675e-17	8.7046e-14	30	1561	96	20101	Over	5	SMEST002673001,SMEST022732001,SMEST054547001,SMEST042430001,SMEST048830001,SMEST066029001,SMEST036992001,SMEST052687001,SMEST058745001,SMEST052432001,SMEST009924001,SMEST047644001,SMEST056256001,SMEST055903001,SMEST076939001,SMEST061901001,SMEST011907001,SMEST012107001,SMEST046374001,SMEST058317001,SMEST039783001,SMEST046974001,SMEST047284001,SMEST022928001,SMEST052353001,SMEST066027001,SMEST0660…	muscle	up
GO:0005844	polysome	CC	8.10482e-16	1.5913e-12	26	749	96	20101	Over	4	SMEST020535001,SMEST045074001,SMEST002673001,SMEST022732001,SMEST012668001,SMEST080160001,SMEST042430001,SMEST036992001,SMEST052687001,SMEST032180001,SMEST059049001,SMEST060036001,SMEST058745001,SMEST019835001,SMEST032189001,SMEST026399001,SMEST058317001,SMEST057890001,SMEST041069001,SMEST056451001,SMEST071613001,SMEST040632001,SMEST016909001,SMEST058328001,SMEST009422001,SMEST013389001	muscle	up
GO:0000325	plant-type vacuole	CC	1.12269e-15	1.83691e-12	41	2801	96	20101	Over	5	SMEST020535001,SMEST068122001,SMEST022732001,SMEST054547001,SMEST042430001,SMEST048830001,SMEST066029001,SMEST036992001,SMEST023846001,SMEST059049001,SMEST009924001,SMEST047644001,SMEST056256001,SMEST055903001,SMEST008345001,SMEST026399001,SMEST076939001,SMEST061901001,SMEST011907001,SMEST011029001,SMEST046374001,SMEST058317001,SMEST039783001,SMEST010769001,SMEST046974001,SMEST045852001,SMEST0472…	muscle	up
GO:1990904	ribonucleoprotein complex	CC	1.4935e-15	2.09453e-12	44	3163	96	20101	Over	3	SMEST020535001,SMEST045074001,SMEST068122001,SMEST002673001,SMEST022732001,SMEST012668001,SMEST080160001,SMEST042430001,SMEST048830001,SMEST066029001,SMEST036992001,SMEST052687001,SMEST032180001,SMEST059049001,SMEST060036001,SMEST075369001,SMEST058745001,SMEST009924001,SMEST077214001,SMEST019835001,SMEST032189001,SMEST026399001,SMEST076677001,SMEST011907001,SMEST037102001,SMEST058317001,SMEST0469…	muscle	up
GO:0022626	cytosolic ribosome	CC	1.01366e-13	1.24389e-10	24	760	96	20101	Over	4	SMEST020535001,SMEST045074001,SMEST002673001,SMEST022732001,SMEST012668001,SMEST048830001,SMEST036992001,SMEST052687001,SMEST059049001,SMEST060036001,SMEST075369001,SMEST009924001,SMEST077214001,SMEST019835001,SMEST026399001,SMEST011907001,SMEST037102001,SMEST058317001,SMEST046974001,SMEST057890001,SMEST041069001,SMEST065959001,SMEST071613001,SMEST040632001	muscle	up
GO:0044391	ribosomal subunit	CC	2.38675e-13	2.60341e-10	22	640	96	20101	Over	4	SMEST020535001,SMEST045074001,SMEST002673001,SMEST022732001,SMEST012668001,SMEST048830001,SMEST036992001,SMEST052687001,SMEST059049001,SMEST060036001,SMEST075369001,SMEST058745001,SMEST077214001,SMEST019835001,SMEST026399001,SMEST011907001,SMEST037102001,SMEST058317001,SMEST046974001,SMEST057890001,SMEST041069001,SMEST065959001	muscle	up
GO:0036379	myofilament	CC	5.61283e-13	5.51011e-10	19	462	96	20101	Over	3	SMEST066029001,SMEST011029001,SMEST010769001,SMEST007739001,SMEST035098001,SMEST066027001,SMEST000190001,SMEST066035001,SMEST067773001,SMEST076529001,SMEST075512001,SMEST074053001,SMEST057599001,SMEST056451001,SMEST011386001,SMEST016909001,SMEST058328001,SMEST009422001,SMEST013389001	muscle	up
GO:0035770	ribonucleoprotein granule	CC	1.16204e-12	1.03707e-09	41	3174	96	20101	Over	4	SMEST068122001,SMEST054547001,SMEST066029001,SMEST032180001,SMEST059049001,SMEST022047001,SMEST058745001,SMEST009924001,SMEST019835001,SMEST047644001,SMEST055903001,SMEST032189001,SMEST076939001,SMEST076677001,SMEST011907001,SMEST003839001,SMEST072849001,SMEST046374001,SMEST058317001,SMEST039783001,SMEST056595001,SMEST046974001,SMEST047284001,SMEST077643001,SMEST035098001,SMEST022928001,SMEST0660…	muscle	up
GO:0033275	actin-myosin filament sliding	BP	2.57721e-12	2.10837e-09	16	321	96	20101	Over	6	SMEST066029001,SMEST011029001,SMEST010769001,SMEST007739001,SMEST066027001,SMEST000190001,SMEST066035001,SMEST067773001,SMEST075512001,SMEST074053001,SMEST057599001,SMEST056451001,SMEST016909001,SMEST058328001,SMEST009422001,SMEST013389001	muscle	up
GO:0030312	external encapsulating structure	CC	3.17773e-12	2.39967e-09	36	2626	96	20101	Over	3	SMEST002673001,SMEST022732001,SMEST076275001,SMEST054547001,SMEST042430001,SMEST048830001,SMEST066029001,SMEST036992001,SMEST052687001,SMEST032180001,SMEST058745001,SMEST052432001,SMEST009924001,SMEST047644001,SMEST056256001,SMEST055903001,SMEST076939001,SMEST061901001,SMEST011907001,SMEST012107001,SMEST046374001,SMEST058317001,SMEST039783001,SMEST046974001,SMEST047284001,SMEST022928001,SMEST0523…	muscle	up
GO:0003723	RNA binding	MF	5.27974e-12	3.54784e-09	67	7163	96	20101	Over	5	SMEST020535001,SMEST045074001,SMEST068122001,SMEST002673001,SMEST022732001,SMEST012668001,SMEST080160001,SMEST054547001,SMEST042430001,SMEST048830001,SMEST066029001,SMEST036992001,SMEST052687001,SMEST032180001,SMEST023846001,SMEST059049001,SMEST060036001,SMEST022047001,SMEST075369001,SMEST058745001,SMEST052432001,SMEST009924001,SMEST077214001,SMEST019835001,SMEST047644001,SMEST056256001,SMEST0559…	muscle	up
GO:0005198	structural molecule activity	MF	5.42096e-12	3.54784e-09	44	3662	96	20101	Over	2	SMEST020535001,SMEST045074001,SMEST068122001,SMEST002673001,SMEST022732001,SMEST012668001,SMEST054547001,SMEST048830001,SMEST066029001,SMEST036992001,SMEST052687001,SMEST059049001,SMEST060036001,SMEST058745001,SMEST077214001,SMEST019835001,SMEST008345001,SMEST026399001,SMEST076677001,SMEST037102001,SMEST011029001,SMEST046374001,SMEST039783001,SMEST049512001,SMEST010769001,SMEST007739001,SMEST0472…	muscle	up
GO:0036464	cytoplasmic ribonucleoprotein granule	CC	6.76429e-12	4.15031e-09	40	3159	96	20101	Over	4	SMEST068122001,SMEST054547001,SMEST066029001,SMEST032180001,SMEST059049001,SMEST022047001,SMEST058745001,SMEST009924001,SMEST019835001,SMEST047644001,SMEST055903001,SMEST032189001,SMEST076939001,SMEST076677001,SMEST011907001,SMEST003839001,SMEST072849001,SMEST046374001,SMEST058317001,SMEST039783001,SMEST046974001,SMEST047284001,SMEST077643001,SMEST035098001,SMEST022928001,SMEST066027001,SMEST0001…	muscle	up
GO:0022625	cytosolic large ribosomal subunit	CC	9.52582e-12	5.50088e-09	12	154	96	20101	Over	5	SMEST020535001,SMEST045074001,SMEST022732001,SMEST012668001,SMEST048830001,SMEST036992001,SMEST060036001,SMEST075369001,SMEST077214001,SMEST019835001,SMEST026399001,SMEST057890001	muscle	up
GO:0005618	cell wall	CC	3.20296e-11	1.74686e-08	34	2518	96	20101	Over	4	SMEST002673001,SMEST022732001,SMEST076275001,SMEST054547001,SMEST042430001,SMEST048830001,SMEST066029001,SMEST036992001,SMEST052687001,SMEST032180001,SMEST058745001,SMEST052432001,SMEST009924001,SMEST047644001,SMEST056256001,SMEST055903001,SMEST076939001,SMEST061901001,SMEST011907001,SMEST012107001,SMEST046374001,SMEST058317001,SMEST039783001,SMEST046974001,SMEST047284001,SMEST022928001,SMEST0523…	muscle	up
GO:0030049	muscle filament sliding	BP	3.66589e-11	1.89411e-08	13	218	96	20101	Over	6	SMEST011029001,SMEST010769001,SMEST007739001,SMEST000190001,SMEST067773001,SMEST075512001,SMEST074053001,SMEST057599001,SMEST056451001,SMEST016909001,SMEST058328001,SMEST009422001,SMEST013389001	muscle	up
GO:0003735	structural constituent of ribosome	MF	3.92033e-11	1.91864e-08	17	449	96	20101	Over	3	SMEST020535001,SMEST045074001,SMEST002673001,SMEST022732001,SMEST012668001,SMEST048830001,SMEST036992001,SMEST052687001,SMEST059049001,SMEST060036001,SMEST058745001,SMEST077214001,SMEST019835001,SMEST026399001,SMEST037102001,SMEST057890001,SMEST041069001	muscle	up
GO:0001725	stress fiber	CC	4.2997e-11	1.91864e-08	20	1063	96	20101	Over	4	SMEST068122001,SMEST066029001,SMEST011029001,SMEST049512001,SMEST010769001,SMEST035098001,SMEST066027001,SMEST000190001,SMEST066035001,SMEST067773001,SMEST076529001,SMEST075512001,SMEST074053001,SMEST057599001,SMEST056451001,SMEST011386001,SMEST016909001,SMEST058328001,SMEST009422001,SMEST013389001	muscle	up
GO:0097517	contractile actin filament bundle	CC	4.2997e-11	1.91864e-08	20	1063	96	20101	Over	4	SMEST068122001,SMEST066029001,SMEST011029001,SMEST049512001,SMEST010769001,SMEST035098001,SMEST066027001,SMEST000190001,SMEST066035001,SMEST067773001,SMEST076529001,SMEST075512001,SMEST074053001,SMEST057599001,SMEST056451001,SMEST011386001,SMEST016909001,SMEST058328001,SMEST009422001,SMEST013389001	muscle	up
GO:0097512	cardiac myofibril	CC	7.80765e-11	3.33251e-08	11	142	96	20101	Over	6	SMEST011029001,SMEST010769001,SMEST007739001,SMEST000190001,SMEST075512001,SMEST074053001,SMEST056451001,SMEST016909001,SMEST058328001,SMEST009422001,SMEST013389001	muscle	up
GO:0120106	actomyosin contractile ring, distal actin filament layer	CC	9.08679e-11	3.71687e-08	11	144	96	20101	Over	3	SMEST066029001,SMEST047644001,SMEST055903001,SMEST076939001,SMEST011029001,SMEST010769001,SMEST066027001,SMEST066035001,SMEST056451001,SMEST011386001,SMEST013389001	muscle	up
GO:0042788	polysomal ribosome	CC	1.15654e-10	4.54148e-08	16	414	96	20101	Over	5	SMEST020535001,SMEST045074001,SMEST002673001,SMEST022732001,SMEST012668001,SMEST042430001,SMEST036992001,SMEST052687001,SMEST059049001,SMEST060036001,SMEST058745001,SMEST019835001,SMEST026399001,SMEST057890001,SMEST041069001,SMEST071613001	muscle	up
GO:0009506	plasmodesma	CC	1.66637e-10	6.05882e-08	38	3118	96	20101	Over	4	SMEST020535001,SMEST002673001,SMEST022732001,SMEST012668001,SMEST054547001,SMEST042430001,SMEST048830001,SMEST066029001,SMEST036992001,SMEST052687001,SMEST059049001,SMEST075369001,SMEST058745001,SMEST052432001,SMEST009924001,SMEST077214001,SMEST019835001,SMEST047644001,SMEST055903001,SMEST076939001,SMEST061901001,SMEST011029001,SMEST012107001,SMEST046374001,SMEST058317001,SMEST039783001,SMEST0107…	muscle	up
GO:0055044	symplast	CC	1.66637e-10	6.05882e-08	38	3118	96	20101	Over	3	SMEST020535001,SMEST002673001,SMEST022732001,SMEST012668001,SMEST054547001,SMEST042430001,SMEST048830001,SMEST066029001,SMEST036992001,SMEST052687001,SMEST059049001,SMEST075369001,SMEST058745001,SMEST052432001,SMEST009924001,SMEST077214001,SMEST019835001,SMEST047644001,SMEST055903001,SMEST076939001,SMEST061901001,SMEST011029001,SMEST012107001,SMEST046374001,SMEST058317001,SMEST039783001,SMEST0107…	muscle	up
GO:0032432	actin filament bundle	CC	2.93709e-10	1.02976e-07	20	1122	96	20101	Over	3	SMEST068122001,SMEST066029001,SMEST011029001,SMEST049512001,SMEST010769001,SMEST035098001,SMEST066027001,SMEST000190001,SMEST066035001,SMEST067773001,SMEST076529001,SMEST075512001,SMEST074053001,SMEST057599001,SMEST056451001,SMEST011386001,SMEST016909001,SMEST058328001,SMEST009422001,SMEST013389001	muscle	up
GO:0015934	large ribosomal subunit	CC	1.23236e-09	4.17175e-07	12	234	96	20101	Over	5	SMEST020535001,SMEST045074001,SMEST022732001,SMEST012668001,SMEST048830001,SMEST036992001,SMEST060036001,SMEST075369001,SMEST077214001,SMEST019835001,SMEST026399001,SMEST057890001	muscle	up
GO:0071689	muscle thin filament assembly	BP	1.52951e-09	5.00508e-07	9	103	96	20101	Over	6	SMEST066029001,SMEST007739001,SMEST066027001,SMEST066035001,SMEST056451001,SMEST016909001,SMEST058328001,SMEST009422001,SMEST013389001	muscle	up
GO:0032982	myosin filament	CC	2.38276e-09	7.54567e-07	12	248	96	20101	Over	6	SMEST066029001,SMEST011029001,SMEST010769001,SMEST066027001,SMEST066035001,SMEST076529001,SMEST075512001,SMEST056451001,SMEST016909001,SMEST058328001,SMEST009422001,SMEST013389001	muscle	up
GO:0031012	extracellular matrix	CC	3.51527e-09	1.07842e-06	35	2948	96	20101	Over	3	SMEST020535001,SMEST002673001,SMEST022732001,SMEST012668001,SMEST042430001,SMEST066029001,SMEST036992001,SMEST059049001,SMEST060036001,SMEST058745001,SMEST019835001,SMEST047644001,SMEST056256001,SMEST055903001,SMEST076939001,SMEST011029001,SMEST058317001,SMEST010769001,SMEST035098001,SMEST052353001,SMEST066027001,SMEST000190001,SMEST023212001,SMEST066035001,SMEST041069001,SMEST076529001,SMEST0755…	muscle	up
GO:0042641	actomyosin	CC	4.09555e-09	1.21836e-06	20	1215	96	20101	Over	3	SMEST068122001,SMEST066029001,SMEST011029001,SMEST049512001,SMEST010769001,SMEST035098001,SMEST066027001,SMEST000190001,SMEST066035001,SMEST067773001,SMEST076529001,SMEST075512001,SMEST074053001,SMEST057599001,SMEST056451001,SMEST011386001,SMEST016909001,SMEST058328001,SMEST009422001,SMEST013389001	muscle	up
GO:0005865	striated muscle thin filament	CC	4.96239e-09	1.43282e-06	14	391	96	20101	Over	4	SMEST066029001,SMEST011029001,SMEST010769001,SMEST007739001,SMEST035098001,SMEST066027001,SMEST000190001,SMEST066035001,SMEST067773001,SMEST076529001,SMEST075512001,SMEST074053001,SMEST057599001,SMEST011386001	muscle	up
GO:0097513	myosin II filament	CC	5.36479e-09	1.50475e-06	8	82	96	20101	Over	7	SMEST011029001,SMEST010769001,SMEST075512001,SMEST056451001,SMEST016909001,SMEST058328001,SMEST009422001,SMEST013389001	muscle	up
GO:0043043	peptide biosynthetic process	BP	6.57526e-09	1.79304e-06	46	4556	96	20101	Over	6	SMEST020535001,SMEST045074001,SMEST009320001,SMEST068122001,SMEST002673001,SMEST022732001,SMEST012668001,SMEST080160001,SMEST054547001,SMEST042430001,SMEST048830001,SMEST036992001,SMEST052687001,SMEST032180001,SMEST059049001,SMEST060036001,SMEST075369001,SMEST058745001,SMEST077214001,SMEST019835001,SMEST056256001,SMEST032189001,SMEST026399001,SMEST076677001,SMEST053228001,SMEST011907001,SMEST0371…	muscle	up
GO:0043604	amide biosynthetic process	BP	7.88982e-09	2.09336e-06	49	5037	96	20101	Over	6	SMEST020535001,SMEST045074001,SMEST009320001,SMEST068122001,SMEST002673001,SMEST022732001,SMEST012668001,SMEST080160001,SMEST054547001,SMEST042430001,SMEST048830001,SMEST036992001,SMEST052687001,SMEST032180001,SMEST059049001,SMEST060036001,SMEST075369001,SMEST058745001,SMEST077214001,SMEST019835001,SMEST056256001,SMEST032189001,SMEST026399001,SMEST076677001,SMEST061901001,SMEST053228001,SMEST0119…	muscle	up
GO:0006412	translation	BP	9.30832e-09	2.40473e-06	43	4144	96	20101	Over	6	SMEST020535001,SMEST045074001,SMEST009320001,SMEST068122001,SMEST002673001,SMEST022732001,SMEST012668001,SMEST080160001,SMEST054547001,SMEST042430001,SMEST048830001,SMEST036992001,SMEST052687001,SMEST032180001,SMEST059049001,SMEST060036001,SMEST075369001,SMEST058745001,SMEST077214001,SMEST019835001,SMEST056256001,SMEST032189001,SMEST026399001,SMEST076677001,SMEST011907001,SMEST037102001,SMEST0728…	muscle	up
GO:0030485	smooth muscle contractile fiber	CC	1.20718e-08	3.03868e-06	10	176	96	20101	Over	5	SMEST066029001,SMEST035098001,SMEST066027001,SMEST066035001,SMEST056451001,SMEST011386001,SMEST016909001,SMEST058328001,SMEST009422001,SMEST013389001	muscle	up
GO:0043209	myelin sheath	CC	1.69268e-08	4.15426e-06	30	2420	96	20101	Over	3	SMEST068122001,SMEST054547001,SMEST048830001,SMEST066029001,SMEST009924001,SMEST047644001,SMEST056256001,SMEST055903001,SMEST076939001,SMEST061901001,SMEST011029001,SMEST046374001,SMEST039783001,SMEST010769001,SMEST045852001,SMEST047284001,SMEST035098001,SMEST022928001,SMEST052353001,SMEST066027001,SMEST066035001,SMEST067773001,SMEST075512001,SMEST057599001,SMEST056451001,SMEST011386001,SMEST0406…	muscle	up
GO:0003725	double-stranded RNA binding	MF	2.4794e-08	5.93664e-06	19	871	96	20101	Over	6	SMEST054547001,SMEST048830001,SMEST058745001,SMEST011907001,SMEST046374001,SMEST058317001,SMEST039783001,SMEST046974001,SMEST047284001,SMEST077643001,SMEST035098001,SMEST022928001,SMEST065959001,SMEST056451001,SMEST011386001,SMEST016909001,SMEST058328001,SMEST009422001,SMEST013389001	muscle	up
GO:0098556	cytoplasmic side of rough endoplasmic reticulum membrane	CC	3.05325e-08	7.1366e-06	8	102	96	20101	Over	6	SMEST045074001,SMEST002673001,SMEST012668001,SMEST048830001,SMEST060036001,SMEST077214001,SMEST019835001,SMEST037102001	muscle	up
GO:0042255	ribosome assembly	BP	3.55805e-08	8.12311e-06	16	618	96	20101	Over	7	SMEST022732001,SMEST012668001,SMEST042430001,SMEST048830001,SMEST052687001,SMEST059049001,SMEST075369001,SMEST058745001,SMEST019835001,SMEST011907001,SMEST037102001,SMEST058317001,SMEST046974001,SMEST074998001,SMEST041069001,SMEST065959001	muscle	up
GO:0043462	regulation of ATPase activity	BP	5.547e-08	1.23761e-05	18	1117	96	20101	Over	6	SMEST048830001,SMEST011029001,SMEST012107001,SMEST010769001,SMEST007739001,SMEST035098001,SMEST000190001,SMEST067773001,SMEST075512001,SMEST074053001,SMEST057599001,SMEST056451001,SMEST011386001,SMEST040632001,SMEST016909001,SMEST058328001,SMEST009422001,SMEST013389001	muscle	up
GO:0035613	RNA stem-loop binding	MF	6.01434e-08	1.31206e-05	11	267	96	20101	Over	6	SMEST058745001,SMEST011907001,SMEST072849001,SMEST058317001,SMEST046974001,SMEST065959001,SMEST056451001,SMEST016909001,SMEST058328001,SMEST009422001,SMEST013389001	muscle	up
GO:0009536	plastid	CC	1.30569e-07	2.78652e-05	44	4578	96	20101	Over	4	SMEST068122001,SMEST002673001,SMEST012668001,SMEST054547001,SMEST042430001,SMEST048830001,SMEST066029001,SMEST036992001,SMEST052687001,SMEST060036001,SMEST022047001,SMEST075369001,SMEST058745001,SMEST052432001,SMEST009924001,SMEST047644001,SMEST056256001,SMEST055903001,SMEST008345001,SMEST076939001,SMEST061901001,SMEST011907001,SMEST011029001,SMEST012107001,SMEST046374001,SMEST058317001,SMEST0397…	muscle	up
GO:0022618	ribonucleoprotein complex assembly	BP	1.44046e-07	3.00873e-05	20	1370	96	20101	Over	6	SMEST020535001,SMEST022732001,SMEST012668001,SMEST042430001,SMEST048830001,SMEST052687001,SMEST059049001,SMEST075369001,SMEST058745001,SMEST019835001,SMEST076677001,SMEST011907001,SMEST037102001,SMEST014221001,SMEST058317001,SMEST046974001,SMEST074998001,SMEST077643001,SMEST041069001,SMEST065959001	muscle	up
GO:1903919	negative regulation of actin filament severing	BP	1.53408e-07	3.13751e-05	6	51	96	20101	Over	4	SMEST049512001,SMEST056451001,SMEST016909001,SMEST058328001,SMEST009422001,SMEST013389001	muscle	up
GO:0062040	fungal biofilm matrix	CC	1.67869e-07	3.25864e-05	13	439	96	20101	Over	5	SMEST022732001,SMEST012668001,SMEST042430001,SMEST066029001,SMEST060036001,SMEST056256001,SMEST058317001,SMEST052353001,SMEST066027001,SMEST023212001,SMEST066035001,SMEST071613001,SMEST040632001	muscle	up
GO:0062039	biofilm matrix	CC	1.67869e-07	3.25864e-05	13	439	96	20101	Over	4	SMEST022732001,SMEST012668001,SMEST042430001,SMEST066029001,SMEST060036001,SMEST056256001,SMEST058317001,SMEST052353001,SMEST066027001,SMEST023212001,SMEST066035001,SMEST071613001,SMEST040632001	muscle	up
GO:0000142	cellular bud neck contractile ring	CC	1.69289e-07	3.25864e-05	8	127	96	20101	Over	5	SMEST066029001,SMEST011029001,SMEST010769001,SMEST066027001,SMEST066035001,SMEST075512001,SMEST056451001,SMEST013389001	muscle	up
GO:0070685	macropinocytic cup	CC	2.42137e-07	4.57126e-05	10	242	96	20101	Over	5	SMEST066029001,SMEST011029001,SMEST010769001,SMEST035098001,SMEST066027001,SMEST066035001,SMEST075512001,SMEST056451001,SMEST011386001,SMEST013389001	muscle	up
GO:0071826	ribonucleoprotein complex subunit organization	BP	2.83878e-07	5.19392e-05	22	1632	96	20101	Over	6	SMEST020535001,SMEST022732001,SMEST012668001,SMEST042430001,SMEST048830001,SMEST052687001,SMEST059049001,SMEST075369001,SMEST058745001,SMEST009924001,SMEST019835001,SMEST076677001,SMEST011907001,SMEST037102001,SMEST014221001,SMEST058317001,SMEST046974001,SMEST074998001,SMEST077643001,SMEST041069001,SMEST065959001,SMEST040632001	muscle	up
GO:1903918	regulation of actin filament severing	BP	2.857e-07	5.19392e-05	7	92	96	20101	Over	5	SMEST049512001,SMEST056451001,SMEST011386001,SMEST016909001,SMEST058328001,SMEST009422001,SMEST013389001	muscle	up
GO:0070865	investment cone	CC	4.72501e-07	8.43371e-05	7	99	96	20101	Over	3	SMEST011029001,SMEST010769001,SMEST000190001,SMEST075512001,SMEST074053001,SMEST056451001,SMEST013389001	muscle	up
GO:0043603	cellular amide metabolic process	BP	4.82868e-07	8.46485e-05	52	6057	96	20101	Over	5	SMEST020535001,SMEST045074001,SMEST009320001,SMEST068122001,SMEST002673001,SMEST022732001,SMEST012668001,SMEST080160001,SMEST054547001,SMEST042430001,SMEST048830001,SMEST036992001,SMEST052687001,SMEST032180001,SMEST059049001,SMEST060036001,SMEST022047001,SMEST075369001,SMEST058745001,SMEST052432001,SMEST009924001,SMEST077214001,SMEST019835001,SMEST056256001,SMEST032189001,SMEST026399001,SMEST0766…	muscle	up
GO:0003676	nucleic acid binding	MF	5.52752e-07	9.51994e-05	70	9438	96	20101	Over	4	SMEST020535001,SMEST045074001,SMEST009320001,SMEST068122001,SMEST002673001,SMEST022732001,SMEST012668001,SMEST080160001,SMEST054547001,SMEST042430001,SMEST048830001,SMEST066029001,SMEST036992001,SMEST052687001,SMEST032180001,SMEST023846001,SMEST059049001,SMEST060036001,SMEST022047001,SMEST075369001,SMEST058745001,SMEST052432001,SMEST009924001,SMEST077214001,SMEST019835001,SMEST047644001,SMEST0562…	muscle	up
GO:0050658	RNA transport	BP	5.76393e-07	9.64606e-05	27	2295	96	20101	Over	5	SMEST058491001,SMEST080160001,SMEST054547001,SMEST048830001,SMEST032180001,SMEST075369001,SMEST058745001,SMEST009924001,SMEST032189001,SMEST011029001,SMEST014221001,SMEST012107001,SMEST046374001,SMEST058317001,SMEST039783001,SMEST010769001,SMEST046974001,SMEST047284001,SMEST074998001,SMEST022928001,SMEST004975001,SMEST075512001,SMEST065959001,SMEST056451001,SMEST071613001,SMEST040632001,SMEST0133…	muscle	up
GO:0043531	ADP binding	MF	5.79727e-07	9.64606e-05	18	1221	96	20101	Over	5	SMEST066029001,SMEST009924001,SMEST056256001,SMEST011907001,SMEST011029001,SMEST058317001,SMEST010769001,SMEST046974001,SMEST066027001,SMEST066035001,SMEST075512001,SMEST065959001,SMEST056451001,SMEST040632001,SMEST016909001,SMEST058328001,SMEST009422001,SMEST013389001	muscle	up
GO:0050657	nucleic acid transport	BP	5.99079e-07	9.80194e-05	27	2298	96	20101	Over	7	SMEST058491001,SMEST080160001,SMEST054547001,SMEST048830001,SMEST032180001,SMEST075369001,SMEST058745001,SMEST009924001,SMEST032189001,SMEST011029001,SMEST014221001,SMEST012107001,SMEST046374001,SMEST058317001,SMEST039783001,SMEST010769001,SMEST046974001,SMEST047284001,SMEST074998001,SMEST022928001,SMEST004975001,SMEST075512001,SMEST065959001,SMEST056451001,SMEST071613001,SMEST040632001,SMEST0133…	muscle	up
GO:0051236	establishment of RNA localization	BP	6.14659e-07	9.89198e-05	27	2300	96	20101	Over	4	SMEST058491001,SMEST080160001,SMEST054547001,SMEST048830001,SMEST032180001,SMEST075369001,SMEST058745001,SMEST009924001,SMEST032189001,SMEST011029001,SMEST014221001,SMEST012107001,SMEST046374001,SMEST058317001,SMEST039783001,SMEST010769001,SMEST046974001,SMEST047284001,SMEST074998001,SMEST022928001,SMEST004975001,SMEST075512001,SMEST065959001,SMEST056451001,SMEST071613001,SMEST040632001,SMEST0133…	muscle	up
GO:0048768	root hair cell tip growth	BP	8.38782e-07	0.000132812	12	424	96	20101	Over	6	SMEST054547001,SMEST066029001,SMEST008345001,SMEST046374001,SMEST039783001,SMEST047284001,SMEST022928001,SMEST066027001,SMEST023212001,SMEST066035001,SMEST056451001,SMEST013389001	muscle	up
GO:0006518	peptide metabolic process	BP	1.05203e-06	0.000163933	47	5327	96	20101	Over	5	SMEST020535001,SMEST045074001,SMEST009320001,SMEST068122001,SMEST002673001,SMEST022732001,SMEST012668001,SMEST080160001,SMEST054547001,SMEST042430001,SMEST048830001,SMEST036992001,SMEST052687001,SMEST032180001,SMEST059049001,SMEST060036001,SMEST075369001,SMEST058745001,SMEST009924001,SMEST077214001,SMEST019835001,SMEST056256001,SMEST032189001,SMEST026399001,SMEST076677001,SMEST053228001,SMEST0119…	muscle	up
GO:0042254	ribosome biogenesis	BP	1.12206e-06	0.000168435	25	2089	96	20101	Over	6	SMEST020535001,SMEST045074001,SMEST002673001,SMEST022732001,SMEST012668001,SMEST080160001,SMEST042430001,SMEST048830001,SMEST052687001,SMEST059049001,SMEST075369001,SMEST058745001,SMEST009924001,SMEST077214001,SMEST019835001,SMEST026399001,SMEST011907001,SMEST037102001,SMEST058317001,SMEST046974001,SMEST074998001,SMEST041069001,SMEST065959001,SMEST071613001,SMEST040632001	muscle	up
GO:0031449	regulation of slow-twitch skeletal muscle fiber contraction	BP	1.13239e-06	0.000168435	5	39	96	20101	Over	8	SMEST056451001,SMEST016909001,SMEST058328001,SMEST009422001,SMEST013389001	muscle	up
GO:0031444	slow-twitch skeletal muscle fiber contraction	BP	1.13239e-06	0.000168435	5	39	96	20101	Over	8	SMEST056451001,SMEST016909001,SMEST058328001,SMEST009422001,SMEST013389001	muscle	up
GO:0005859	muscle myosin complex	CC	1.21701e-06	0.000177639	9	223	96	20101	Over	5	SMEST011029001,SMEST010769001,SMEST076529001,SMEST075512001,SMEST056451001,SMEST016909001,SMEST058328001,SMEST009422001,SMEST013389001	muscle	up
GO:0010494	cytoplasmic stress granule	CC	1.23046e-06	0.000177639	21	1603	96	20101	Over	5	SMEST068122001,SMEST032180001,SMEST059049001,SMEST022047001,SMEST058745001,SMEST009924001,SMEST047644001,SMEST055903001,SMEST032189001,SMEST076939001,SMEST076677001,SMEST011907001,SMEST072849001,SMEST058317001,SMEST046974001,SMEST077643001,SMEST023212001,SMEST041069001,SMEST065959001,SMEST071613001,SMEST040632001	muscle	up
GO:0016460	myosin II complex	CC	1.35954e-06	0.000193429	9	226	96	20101	Over	4	SMEST011029001,SMEST010769001,SMEST076529001,SMEST075512001,SMEST056451001,SMEST016909001,SMEST058328001,SMEST009422001,SMEST013389001	muscle	up
GO:0034622	cellular protein-containing complex assembly	BP	1.40222e-06	0.000196651	56	6928	96	20101	Over	7	SMEST020535001,SMEST068122001,SMEST022732001,SMEST012668001,SMEST054547001,SMEST042430001,SMEST048830001,SMEST066029001,SMEST052687001,SMEST059049001,SMEST075369001,SMEST058745001,SMEST009924001,SMEST019835001,SMEST047644001,SMEST056256001,SMEST055903001,SMEST008345001,SMEST076939001,SMEST076677001,SMEST011907001,SMEST037102001,SMEST011029001,SMEST014221001,SMEST012107001,SMEST046374001,SMEST0583…	muscle	up
GO:0022627	cytosolic small ribosomal subunit	CC	1.46464e-06	0.000202513	11	368	96	20101	Over	5	SMEST002673001,SMEST012668001,SMEST048830001,SMEST052687001,SMEST059049001,SMEST011907001,SMEST037102001,SMEST058317001,SMEST046974001,SMEST041069001,SMEST065959001	muscle	up
GO:0042273	ribosomal large subunit biogenesis	BP	1.59283e-06	0.000217178	15	721	96	20101	Over	6	SMEST020535001,SMEST022732001,SMEST012668001,SMEST042430001,SMEST048830001,SMEST075369001,SMEST058745001,SMEST009924001,SMEST077214001,SMEST019835001,SMEST011907001,SMEST058317001,SMEST046974001,SMEST074998001,SMEST065959001	muscle	up
GO:0006364	rRNA processing	BP	1.6451e-06	0.000221231	20	1503	96	20101	Over	7	SMEST020535001,SMEST045074001,SMEST002673001,SMEST022732001,SMEST012668001,SMEST080160001,SMEST048830001,SMEST052687001,SMEST059049001,SMEST075369001,SMEST058745001,SMEST009924001,SMEST077214001,SMEST011907001,SMEST037102001,SMEST058317001,SMEST046974001,SMEST074998001,SMEST065959001,SMEST040632001	muscle	up
GO:0005863	striated muscle myosin thick filament	CC	1.86136e-06	0.000246933	8	174	96	20101	Over	4	SMEST010769001,SMEST076529001,SMEST075512001,SMEST056451001,SMEST016909001,SMEST058328001,SMEST009422001,SMEST013389001	muscle	up
GO:0014728	regulation of the force of skeletal muscle contraction	BP	1.94472e-06	0.000249223	7	122	96	20101	Over	8	SMEST035098001,SMEST056451001,SMEST011386001,SMEST016909001,SMEST058328001,SMEST009422001,SMEST013389001	muscle	up
GO:0014862	regulation of skeletal muscle contraction by chemo-mechanical energy conversion	BP	1.94472e-06	0.000249223	7	122	96	20101	Over	7	SMEST035098001,SMEST056451001,SMEST011386001,SMEST016909001,SMEST058328001,SMEST009422001,SMEST013389001	muscle	up
GO:1905913	negative regulation of calcium ion export across plasma membrane	BP	1.97256e-06	0.000249223	6	78	96	20101	Over	6	SMEST047644001,SMEST055903001,SMEST076939001,SMEST011029001,SMEST010769001,SMEST075512001	muscle	up
GO:0030867	rough endoplasmic reticulum membrane	CC	2.0127e-06	0.000249223	9	237	96	20101	Over	6	SMEST045074001,SMEST002673001,SMEST012668001,SMEST048830001,SMEST060036001,SMEST077214001,SMEST019835001,SMEST037102001,SMEST054705001	muscle	up
GO:0019843	rRNA binding	MF	2.0191e-06	0.000249223	15	735	96	20101	Over	6	SMEST020535001,SMEST022732001,SMEST012668001,SMEST042430001,SMEST060036001,SMEST075369001,SMEST058745001,SMEST019835001,SMEST011907001,SMEST058317001,SMEST046974001,SMEST074998001,SMEST041069001,SMEST065959001,SMEST071613001	muscle	up
GO:0009058	biosynthetic process	BP	2.03095e-06	0.000249223	87	13556	96	20101	Over	3	SMEST058491001,SMEST020535001,SMEST045074001,SMEST009320001,SMEST068122001,SMEST016657001,SMEST002673001,SMEST022732001,SMEST012668001,SMEST080160001,SMEST076275001,SMEST054547001,SMEST042430001,SMEST048830001,SMEST066029001,SMEST007225001,SMEST036992001,SMEST052687001,SMEST032180001,SMEST023846001,SMEST059049001,SMEST060036001,SMEST022047001,SMEST075369001,SMEST058745001,SMEST052432001,SMEST0099…	muscle	up
GO:0007496	anterior midgut development	BP	2.09604e-06	0.000254035	5	44	96	20101	Over	4	SMEST056451001,SMEST016909001,SMEST058328001,SMEST009422001,SMEST013389001	muscle	up
GO:0048767	root hair elongation	BP	2.23869e-06	0.000268015	16	1071	96	20101	Over	5	SMEST068122001,SMEST080160001,SMEST054547001,SMEST066029001,SMEST008345001,SMEST011029001,SMEST046374001,SMEST039783001,SMEST010769001,SMEST047284001,SMEST022928001,SMEST066027001,SMEST023212001,SMEST066035001,SMEST056451001,SMEST013389001	muscle	up
GO:0044249	cellular biosynthetic process	BP	2.30813e-06	0.000272999	86	13333	96	20101	Over	4	SMEST058491001,SMEST020535001,SMEST045074001,SMEST009320001,SMEST068122001,SMEST016657001,SMEST002673001,SMEST022732001,SMEST012668001,SMEST080160001,SMEST076275001,SMEST054547001,SMEST042430001,SMEST048830001,SMEST066029001,SMEST036992001,SMEST052687001,SMEST032180001,SMEST023846001,SMEST059049001,SMEST060036001,SMEST022047001,SMEST075369001,SMEST058745001,SMEST052432001,SMEST009924001,SMEST0772…	muscle	up
GO:0048027	mRNA 5'-UTR binding	MF	2.69693e-06	0.000315188	11	392	96	20101	Over	7	SMEST075369001,SMEST058745001,SMEST011907001,SMEST058317001,SMEST046974001,SMEST065959001,SMEST056451001,SMEST016909001,SMEST058328001,SMEST009422001,SMEST013389001	muscle	up
GO:0006403	RNA localization	BP	2.76363e-06	0.000319183	31	2978	96	20101	Over	4	SMEST058491001,SMEST020535001,SMEST068122001,SMEST080160001,SMEST054547001,SMEST048830001,SMEST032180001,SMEST075369001,SMEST058745001,SMEST009924001,SMEST032189001,SMEST011029001,SMEST014221001,SMEST012107001,SMEST046374001,SMEST058317001,SMEST039783001,SMEST010769001,SMEST046974001,SMEST047284001,SMEST074998001,SMEST022928001,SMEST000190001,SMEST004975001,SMEST075512001,SMEST065959001,SMEST0740…	muscle	up
GO:0009266	response to temperature stimulus	BP	3.24713e-06	0.000370663	48	5661	96	20101	Over	4	SMEST009320001,SMEST068122001,SMEST016657001,SMEST080160001,SMEST054547001,SMEST042430001,SMEST048830001,SMEST066029001,SMEST032180001,SMEST023846001,SMEST022047001,SMEST058745001,SMEST009924001,SMEST047644001,SMEST056256001,SMEST055903001,SMEST032189001,SMEST076939001,SMEST061901001,SMEST033587001,SMEST011907001,SMEST011029001,SMEST012107001,SMEST046374001,SMEST058317001,SMEST039783001,SMEST0107…	muscle	up
GO:0005730	nucleolus	CC	3.65325e-06	0.000412229	54	6730	96	20101	Over	5	SMEST058491001,SMEST020535001,SMEST045074001,SMEST009320001,SMEST068122001,SMEST002673001,SMEST022732001,SMEST012668001,SMEST080160001,SMEST054547001,SMEST042430001,SMEST048830001,SMEST066029001,SMEST007225001,SMEST036992001,SMEST052687001,SMEST032180001,SMEST059049001,SMEST060036001,SMEST022047001,SMEST075369001,SMEST058745001,SMEST009924001,SMEST077214001,SMEST019835001,SMEST056256001,SMEST0321…	muscle	up
GO:0015935	small ribosomal subunit	CC	3.91854e-06	0.00043714	12	492	96	20101	Over	5	SMEST002673001,SMEST012668001,SMEST048830001,SMEST052687001,SMEST059049001,SMEST058745001,SMEST011907001,SMEST037102001,SMEST058317001,SMEST046974001,SMEST041069001,SMEST065959001	muscle	up
GO:0016072	rRNA metabolic process	BP	4.20151e-06	0.000463441	20	1562	96	20101	Over	8	SMEST020535001,SMEST045074001,SMEST002673001,SMEST022732001,SMEST012668001,SMEST080160001,SMEST048830001,SMEST052687001,SMEST059049001,SMEST075369001,SMEST058745001,SMEST009924001,SMEST077214001,SMEST011907001,SMEST037102001,SMEST058317001,SMEST046974001,SMEST074998001,SMEST065959001,SMEST040632001	muscle	up
GO:0070161	anchoring junction	CC	4.24904e-06	0.000463476	58	7489	96	20101	Over	4	SMEST020535001,SMEST045074001,SMEST068122001,SMEST002673001,SMEST022732001,SMEST012668001,SMEST076275001,SMEST054547001,SMEST042430001,SMEST048830001,SMEST066029001,SMEST036992001,SMEST052687001,SMEST032180001,SMEST059049001,SMEST075369001,SMEST058745001,SMEST052432001,SMEST009924001,SMEST077214001,SMEST019835001,SMEST047644001,SMEST056256001,SMEST055903001,SMEST008345001,SMEST032189001,SMEST0769…	muscle	up
GO:0031762	follicle-stimulating hormone receptor binding	MF	4.41571e-06	0.000476363	5	51	96	20101	Over	6	SMEST056451001,SMEST016909001,SMEST058328001,SMEST009422001,SMEST013389001	muscle	up
GO:0032506	cytokinetic process	BP	4.76625e-06	0.00050859	24	2073	96	20101	Over	4	SMEST068122001,SMEST054547001,SMEST066029001,SMEST009924001,SMEST047644001,SMEST055903001,SMEST008345001,SMEST076939001,SMEST011029001,SMEST046374001,SMEST039783001,SMEST010769001,SMEST047284001,SMEST035098001,SMEST022928001,SMEST066027001,SMEST066035001,SMEST075512001,SMEST056451001,SMEST011386001,SMEST016909001,SMEST058328001,SMEST009422001,SMEST013389001	muscle	up
GO:1905912	regulation of calcium ion export across plasma membrane	BP	4.87013e-06	0.000512406	6	91	96	20101	Over	6	SMEST047644001,SMEST055903001,SMEST076939001,SMEST011029001,SMEST010769001,SMEST075512001	muscle	up
GO:0055003	cardiac myofibril assembly	BP	4.9064e-06	0.000512406	13	594	96	20101	Over	6	SMEST066029001,SMEST011029001,SMEST049512001,SMEST010769001,SMEST066027001,SMEST066035001,SMEST076529001,SMEST075512001,SMEST056451001,SMEST016909001,SMEST058328001,SMEST009422001,SMEST013389001	muscle	up
GO:0071214	cellular response to abiotic stimulus	BP	5.07619e-06	0.000519093	46	5391	96	20101	Over	4	SMEST009320001,SMEST068122001,SMEST054547001,SMEST066029001,SMEST032180001,SMEST023846001,SMEST022047001,SMEST009924001,SMEST077214001,SMEST047644001,SMEST056256001,SMEST055903001,SMEST032189001,SMEST076939001,SMEST061901001,SMEST011907001,SMEST011029001,SMEST046374001,SMEST058317001,SMEST039783001,SMEST049512001,SMEST010769001,SMEST046974001,SMEST047284001,SMEST037128001,SMEST064169001,SMEST0350…	muscle	up
GO:0104004	cellular response to environmental stimulus	BP	5.07619e-06	0.000519093	46	5391	96	20101	Over	4	SMEST009320001,SMEST068122001,SMEST054547001,SMEST066029001,SMEST032180001,SMEST023846001,SMEST022047001,SMEST009924001,SMEST077214001,SMEST047644001,SMEST056256001,SMEST055903001,SMEST032189001,SMEST076939001,SMEST061901001,SMEST011907001,SMEST011029001,SMEST046374001,SMEST058317001,SMEST039783001,SMEST049512001,SMEST010769001,SMEST046974001,SMEST047284001,SMEST037128001,SMEST064169001,SMEST0350…	muscle	up
GO:0070584	mitochondrion morphogenesis	BP	5.16579e-06	0.000520385	9	266	96	20101	Over	6	SMEST056256001,SMEST035098001,SMEST056451001,SMEST011386001,SMEST040632001,SMEST016909001,SMEST058328001,SMEST009422001,SMEST013389001	muscle	up
GO:0005826	actomyosin contractile ring	CC	5.2981e-06	0.000520385	17	1010	96	20101	Over	4	SMEST068122001,SMEST066029001,SMEST047644001,SMEST055903001,SMEST076939001,SMEST011029001,SMEST010769001,SMEST035098001,SMEST066027001,SMEST066035001,SMEST075512001,SMEST056451001,SMEST011386001,SMEST016909001,SMEST058328001,SMEST009422001,SMEST013389001	muscle	up
GO:1903479	mitotic actomyosin contractile ring assembly actin filament organization	BP	5.34081e-06	0.000520385	7	142	96	20101	Over	5	SMEST011029001,SMEST010769001,SMEST035098001,SMEST075512001,SMEST056451001,SMEST011386001,SMEST013389001	muscle	up
GO:1903923	positive regulation of protein processing in phagocytic vesicle	BP	5.35386e-06	0.000520385	5	53	96	20101	Over	8	SMEST056451001,SMEST016909001,SMEST058328001,SMEST009422001,SMEST013389001	muscle	up
GO:1903921	regulation of protein processing in phagocytic vesicle	BP	5.35386e-06	0.000520385	5	53	96	20101	Over	8	SMEST056451001,SMEST016909001,SMEST058328001,SMEST009422001,SMEST013389001	muscle	up
GO:2000767	positive regulation of cytoplasmic translation	BP	5.83535e-06	0.000561624	15	802	96	20101	Over	7	SMEST068122001,SMEST054547001,SMEST042430001,SMEST032180001,SMEST058745001,SMEST032189001,SMEST011907001,SMEST072849001,SMEST046374001,SMEST058317001,SMEST039783001,SMEST046974001,SMEST047284001,SMEST022928001,SMEST065959001	muscle	up
GO:0045335	phagocytic vesicle	CC	5.94751e-06	0.000566861	30	2914	96	20101	Over	6	SMEST012668001,SMEST054547001,SMEST042430001,SMEST048830001,SMEST066029001,SMEST058745001,SMEST052432001,SMEST009924001,SMEST047644001,SMEST055903001,SMEST008345001,SMEST076939001,SMEST011029001,SMEST046374001,SMEST039783001,SMEST010769001,SMEST047284001,SMEST035098001,SMEST022928001,SMEST052353001,SMEST066027001,SMEST023212001,SMEST066035001,SMEST057599001,SMEST056451001,SMEST011386001,SMEST0406…	muscle	up
GO:0070864	sperm individualization complex	CC	6.13042e-06	0.000578677	7	145	96	20101	Over	3	SMEST011029001,SMEST010769001,SMEST000190001,SMEST075512001,SMEST074053001,SMEST056451001,SMEST013389001	muscle	up
GO:0042274	ribosomal small subunit biogenesis	BP	6.90977e-06	0.000640058	14	711	96	20101	Over	6	SMEST020535001,SMEST002673001,SMEST048830001,SMEST052687001,SMEST059049001,SMEST058745001,SMEST011907001,SMEST037102001,SMEST058317001,SMEST046974001,SMEST074998001,SMEST041069001,SMEST065959001,SMEST071613001	muscle	up
GO:0014883	transition between fast and slow fiber	BP	6.91109e-06	0.000640058	10	351	96	20101	Over	6	SMEST011029001,SMEST010769001,SMEST035098001,SMEST075512001,SMEST056451001,SMEST011386001,SMEST016909001,SMEST058328001,SMEST009422001,SMEST013389001	muscle	up
GO:0022613	ribonucleoprotein complex biogenesis	BP	7.53219e-06	0.000690016	28	2655	96	20101	Over	5	SMEST020535001,SMEST045074001,SMEST002673001,SMEST022732001,SMEST012668001,SMEST080160001,SMEST042430001,SMEST048830001,SMEST052687001,SMEST059049001,SMEST075369001,SMEST058745001,SMEST009924001,SMEST077214001,SMEST019835001,SMEST026399001,SMEST076677001,SMEST011907001,SMEST037102001,SMEST014221001,SMEST058317001,SMEST046974001,SMEST074998001,SMEST077643001,SMEST041069001,SMEST065959001,SMEST0716…	muscle	up
GO:0043232	intracellular non-membrane-bounded organelle	CC	7.62106e-06	0.000690016	84	13123	96	20101	Over	4	SMEST058491001,SMEST020535001,SMEST045074001,SMEST009320001,SMEST068122001,SMEST016657001,SMEST002673001,SMEST022732001,SMEST012668001,SMEST080160001,SMEST076275001,SMEST054547001,SMEST042430001,SMEST048830001,SMEST066029001,SMEST007225001,SMEST036992001,SMEST052687001,SMEST032180001,SMEST059049001,SMEST060036001,SMEST022047001,SMEST075369001,SMEST058745001,SMEST052432001,SMEST009924001,SMEST0772…	muscle	up
GO:2000689	actomyosin contractile ring assembly actin filament organization	BP	7.66138e-06	0.000690016	7	150	96	20101	Over	4	SMEST011029001,SMEST010769001,SMEST035098001,SMEST075512001,SMEST056451001,SMEST011386001,SMEST013389001	muscle	up
GO:0043228	non-membrane-bounded organelle	CC	7.77888e-06	0.000693303	84	13128	96	20101	Over	4	SMEST058491001,SMEST020535001,SMEST045074001,SMEST009320001,SMEST068122001,SMEST016657001,SMEST002673001,SMEST022732001,SMEST012668001,SMEST080160001,SMEST076275001,SMEST054547001,SMEST042430001,SMEST048830001,SMEST066029001,SMEST007225001,SMEST036992001,SMEST052687001,SMEST032180001,SMEST059049001,SMEST060036001,SMEST022047001,SMEST075369001,SMEST058745001,SMEST052432001,SMEST009924001,SMEST0772…	muscle	up
GO:0048306	calcium-dependent protein binding	MF	7.83912e-06	0.000693303	15	822	96	20101	Over	4	SMEST066029001,SMEST022047001,SMEST058745001,SMEST011907001,SMEST011029001,SMEST058317001,SMEST010769001,SMEST046974001,SMEST007739001,SMEST066027001,SMEST066035001,SMEST075512001,SMEST065959001,SMEST056451001,SMEST013389001	muscle	up
GO:0080147	root hair cell development	BP	7.91207e-06	0.000693507	16	1135	96	20101	Over	5	SMEST068122001,SMEST080160001,SMEST054547001,SMEST066029001,SMEST008345001,SMEST011029001,SMEST046374001,SMEST039783001,SMEST010769001,SMEST047284001,SMEST022928001,SMEST066027001,SMEST023212001,SMEST066035001,SMEST056451001,SMEST013389001	muscle	up
GO:0005829	cytosol	CC	8.09263e-06	0.000703056	88	14152	96	20101	Over	3	SMEST020535001,SMEST045074001,SMEST009320001,SMEST068122001,SMEST016657001,SMEST002673001,SMEST022732001,SMEST012668001,SMEST080160001,SMEST054547001,SMEST042430001,SMEST048830001,SMEST066029001,SMEST036992001,SMEST052687001,SMEST032180001,SMEST059049001,SMEST060036001,SMEST022047001,SMEST075369001,SMEST058745001,SMEST052432001,SMEST009924001,SMEST077214001,SMEST019835001,SMEST047644001,SMEST0562…	muscle	up
GO:1901576	organic substance biosynthetic process	BP	8.26116e-06	0.000711402	85	13390	96	20101	Over	4	SMEST058491001,SMEST020535001,SMEST045074001,SMEST009320001,SMEST068122001,SMEST016657001,SMEST002673001,SMEST022732001,SMEST012668001,SMEST080160001,SMEST076275001,SMEST054547001,SMEST042430001,SMEST048830001,SMEST066029001,SMEST036992001,SMEST052687001,SMEST032180001,SMEST023846001,SMEST059049001,SMEST060036001,SMEST022047001,SMEST075369001,SMEST058745001,SMEST052432001,SMEST009924001,SMEST0772…	muscle	up
GO:0006588	activation of tryptophan 5-monooxygenase activity	BP	8.68479e-06	0.000741379	3	9	96	20101	Over	6	SMEST047644001,SMEST055903001,SMEST076939001	muscle	up
GO:0021678	third ventricle development	BP	9.13145e-06	0.000772788	5	59	96	20101	Over	4	SMEST056451001,SMEST016909001,SMEST058328001,SMEST009422001,SMEST013389001	muscle	up
GO:0034470	ncRNA processing	BP	9.21267e-06	0.000772998	24	2128	96	20101	Over	7	SMEST020535001,SMEST045074001,SMEST016657001,SMEST002673001,SMEST022732001,SMEST012668001,SMEST080160001,SMEST048830001,SMEST052687001,SMEST032180001,SMEST059049001,SMEST022047001,SMEST075369001,SMEST058745001,SMEST009924001,SMEST077214001,SMEST032189001,SMEST011907001,SMEST037102001,SMEST058317001,SMEST046974001,SMEST074998001,SMEST065959001,SMEST040632001	muscle	up
GO:0007097	nuclear migration	BP	9.45396e-06	0.000784784	21	1742	96	20101	Over	5	SMEST068122001,SMEST054547001,SMEST066029001,SMEST047644001,SMEST055903001,SMEST076939001,SMEST011029001,SMEST046374001,SMEST039783001,SMEST010769001,SMEST047284001,SMEST035098001,SMEST022928001,SMEST066027001,SMEST066035001,SMEST056451001,SMEST011386001,SMEST016909001,SMEST058328001,SMEST009422001,SMEST013389001	muscle	up
GO:0070938	contractile ring	CC	9.51302e-06	0.000784784	17	1259	96	20101	Over	3	SMEST068122001,SMEST066029001,SMEST047644001,SMEST055903001,SMEST076939001,SMEST011029001,SMEST010769001,SMEST035098001,SMEST066027001,SMEST066035001,SMEST075512001,SMEST056451001,SMEST011386001,SMEST016909001,SMEST058328001,SMEST009422001,SMEST013389001	muscle	up
GO:0098554	cytoplasmic side of endoplasmic reticulum membrane	CC	1.00702e-05	0.000823829	9	289	96	20101	Over	5	SMEST045074001,SMEST002673001,SMEST012668001,SMEST048830001,SMEST060036001,SMEST077214001,SMEST019835001,SMEST037102001,SMEST012107001	muscle	up
GO:0032796	uropod organization	BP	1.16702e-05	0.000946833	5	62	96	20101	Over	7	SMEST056451001,SMEST016909001,SMEST058328001,SMEST009422001,SMEST013389001	muscle	up
GO:0008426	protein kinase C inhibitor activity	MF	1.23638e-05	0.000994883	3	10	96	20101	Over	8	SMEST047644001,SMEST055903001,SMEST076939001	muscle	up
GO:0005884	actin filament	CC	1.43863e-05	0.00114822	21	1774	96	20101	Over	7	SMEST068122001,SMEST066029001,SMEST011029001,SMEST049512001,SMEST010769001,SMEST035098001,SMEST017290001,SMEST066027001,SMEST000190001,SMEST066035001,SMEST067773001,SMEST076529001,SMEST075512001,SMEST074053001,SMEST057599001,SMEST056451001,SMEST011386001,SMEST016909001,SMEST058328001,SMEST009422001,SMEST013389001	muscle	up
GO:0043021	ribonucleoprotein complex binding	MF	1.66495e-05	0.00131813	19	1534	96	20101	Over	4	SMEST080160001,SMEST042430001,SMEST048830001,SMEST032180001,SMEST075369001,SMEST058745001,SMEST009924001,SMEST077214001,SMEST032189001,SMEST011907001,SMEST058317001,SMEST046974001,SMEST074998001,SMEST057890001,SMEST077643001,SMEST051496001,SMEST065959001,SMEST071613001,SMEST040632001	muscle	up
GO:0005576	extracellular region	CC	1.68509e-05	0.0013234	73	10789	96	20101	Over	3	SMEST020535001,SMEST045074001,SMEST009320001,SMEST068122001,SMEST002673001,SMEST022732001,SMEST012668001,SMEST076275001,SMEST054547001,SMEST042430001,SMEST048830001,SMEST066029001,SMEST007225001,SMEST036992001,SMEST032180001,SMEST023846001,SMEST059049001,SMEST060036001,SMEST022047001,SMEST075369001,SMEST058745001,SMEST052432001,SMEST009924001,SMEST019835001,SMEST047644001,SMEST056256001,SMEST0559…	muscle	up
GO:0001778	plasma membrane repair	BP	1.7818e-05	0.00138825	12	572	96	20101	Over	6	SMEST066029001,SMEST009924001,SMEST011029001,SMEST010769001,SMEST066027001,SMEST066035001,SMEST075512001,SMEST056451001,SMEST016909001,SMEST058328001,SMEST009422001,SMEST013389001	muscle	up
GO:0055009	atrial cardiac muscle tissue morphogenesis	BP	2.17095e-05	0.00167813	6	118	96	20101	Over	5	SMEST007739001,SMEST056451001,SMEST016909001,SMEST058328001,SMEST009422001,SMEST013389001	muscle	up
GO:0044271	cellular nitrogen compound biosynthetic process	BP	2.28223e-05	0.00175036	77	11746	96	20101	Over	5	SMEST058491001,SMEST020535001,SMEST045074001,SMEST009320001,SMEST068122001,SMEST016657001,SMEST002673001,SMEST022732001,SMEST012668001,SMEST080160001,SMEST076275001,SMEST054547001,SMEST042430001,SMEST048830001,SMEST066029001,SMEST036992001,SMEST052687001,SMEST032180001,SMEST023846001,SMEST059049001,SMEST060036001,SMEST022047001,SMEST075369001,SMEST058745001,SMEST052432001,SMEST009924001,SMEST0772…	muscle	up
GO:0051082	unfolded protein binding	MF	2.41011e-05	0.00183411	13	690	96	20101	Over	4	SMEST080160001,SMEST054547001,SMEST009924001,SMEST056256001,SMEST033587001,SMEST012107001,SMEST046374001,SMEST039783001,SMEST047284001,SMEST022928001,SMEST017290001,SMEST054705001,SMEST040632001	muscle	up
GO:0030863	cortical cytoskeleton	CC	2.51096e-05	0.00188397	29	2926	96	20101	Over	5	SMEST068122001,SMEST054547001,SMEST066029001,SMEST022047001,SMEST047644001,SMEST055903001,SMEST008345001,SMEST076939001,SMEST011029001,SMEST046374001,SMEST039783001,SMEST010769001,SMEST047284001,SMEST035098001,SMEST022928001,SMEST066027001,SMEST000190001,SMEST066035001,SMEST067773001,SMEST004975001,SMEST075512001,SMEST074053001,SMEST057599001,SMEST056451001,SMEST011386001,SMEST016909001,SMEST0583…	muscle	up
GO:0017022	myosin binding	MF	2.514e-05	0.00188397	25	2356	96	20101	Over	5	SMEST068122001,SMEST054547001,SMEST066029001,SMEST047644001,SMEST055903001,SMEST076939001,SMEST011029001,SMEST046374001,SMEST039783001,SMEST010769001,SMEST047284001,SMEST035098001,SMEST022928001,SMEST066027001,SMEST066035001,SMEST067773001,SMEST076529001,SMEST075512001,SMEST057599001,SMEST056451001,SMEST011386001,SMEST016909001,SMEST058328001,SMEST009422001,SMEST013389001	muscle	up
GO:0008180	COP9 signalosome	CC	2.64367e-05	0.00196613	8	250	96	20101	Over	3	SMEST076275001,SMEST004975001,SMEST056451001,SMEST040632001,SMEST016909001,SMEST058328001,SMEST009422001,SMEST013389001	muscle	up
GO:0051647	nucleus localization	BP	2.68324e-05	0.00198055	21	1824	96	20101	Over	5	SMEST068122001,SMEST054547001,SMEST066029001,SMEST047644001,SMEST055903001,SMEST076939001,SMEST011029001,SMEST046374001,SMEST039783001,SMEST010769001,SMEST047284001,SMEST035098001,SMEST022928001,SMEST066027001,SMEST066035001,SMEST056451001,SMEST011386001,SMEST016909001,SMEST058328001,SMEST009422001,SMEST013389001	muscle	up
GO:0046663	dorsal closure, leading edge cell differentiation	BP	2.77685e-05	0.00203435	5	74	96	20101	Over	6	SMEST056451001,SMEST016909001,SMEST058328001,SMEST009422001,SMEST013389001	muscle	up
GO:1903610	regulation of calcium-dependent ATPase activity	BP	2.85902e-05	0.00207904	4	37	96	20101	Over	7	SMEST011029001,SMEST010769001,SMEST007739001,SMEST075512001	muscle	up
GO:0008307	structural constituent of muscle	MF	3.08476e-05	0.00221239	14	813	96	20101	Over	3	SMEST011029001,SMEST049512001,SMEST010769001,SMEST035098001,SMEST000190001,SMEST076529001,SMEST075512001,SMEST074053001,SMEST056451001,SMEST011386001,SMEST016909001,SMEST058328001,SMEST009422001,SMEST013389001	muscle	up
GO:0030687	preribosome, large subunit precursor	CC	3.08747e-05	0.00221239	9	333	96	20101	Over	5	SMEST045074001,SMEST075369001,SMEST009924001,SMEST077214001,SMEST026399001,SMEST011907001,SMEST046974001,SMEST074998001,SMEST065959001	muscle	up
GO:0060328	cytoplasmic actin-based contraction involved in forward cell motility	BP	3.18372e-05	0.00226482	4	38	96	20101	Over	5	SMEST056451001,SMEST016909001,SMEST058328001,SMEST013389001	muscle	up
GO:0000027	ribosomal large subunit assembly	BP	3.3098e-05	0.00233758	10	421	96	20101	Over	7	SMEST022732001,SMEST012668001,SMEST042430001,SMEST048830001,SMEST075369001,SMEST019835001,SMEST011907001,SMEST058317001,SMEST046974001,SMEST065959001	muscle	up
GO:0015931	nucleobase-containing compound transport	BP	3.35685e-05	0.00235387	28	2813	96	20101	Over	6	SMEST058491001,SMEST080160001,SMEST054547001,SMEST048830001,SMEST032180001,SMEST075369001,SMEST058745001,SMEST009924001,SMEST032189001,SMEST061901001,SMEST011029001,SMEST014221001,SMEST012107001,SMEST046374001,SMEST058317001,SMEST039783001,SMEST010769001,SMEST046974001,SMEST047284001,SMEST074998001,SMEST022928001,SMEST004975001,SMEST075512001,SMEST065959001,SMEST056451001,SMEST071613001,SMEST0406…	muscle	up
GO:1902410	mitotic cytokinetic process	BP	3.74232e-05	0.00260556	21	1852	96	20101	Over	5	SMEST068122001,SMEST054547001,SMEST066029001,SMEST009924001,SMEST047644001,SMEST055903001,SMEST008345001,SMEST076939001,SMEST011029001,SMEST046374001,SMEST039783001,SMEST010769001,SMEST047284001,SMEST035098001,SMEST022928001,SMEST066027001,SMEST066035001,SMEST075512001,SMEST056451001,SMEST011386001,SMEST013389001	muscle	up
GO:0002182	cytoplasmic translational elongation	BP	3.81265e-05	0.0026174	5	79	96	20101	Over	7	SMEST080160001,SMEST042430001,SMEST037102001,SMEST057890001,SMEST071613001	muscle	up
GO:0035026	leading edge cell differentiation	BP	3.81265e-05	0.0026174	5	79	96	20101	Over	6	SMEST056451001,SMEST016909001,SMEST058328001,SMEST009422001,SMEST013389001	muscle	up
GO:0042642	actomyosin, myosin complex part	CC	3.91304e-05	0.00266766	4	40	96	20101	Over	4	SMEST067773001,SMEST057599001,SMEST056451001,SMEST013389001	muscle	up
GO:1901566	organonitrogen compound biosynthetic process	BP	4.26342e-05	0.00288648	57	7753	96	20101	Over	5	SMEST020535001,SMEST045074001,SMEST009320001,SMEST068122001,SMEST002673001,SMEST022732001,SMEST012668001,SMEST080160001,SMEST076275001,SMEST054547001,SMEST042430001,SMEST048830001,SMEST036992001,SMEST052687001,SMEST032180001,SMEST059049001,SMEST060036001,SMEST022047001,SMEST075369001,SMEST058745001,SMEST009924001,SMEST077214001,SMEST019835001,SMEST047644001,SMEST056256001,SMEST055903001,SMEST0321…	muscle	up
GO:0034314	Arp2/3 complex-mediated actin nucleation	BP	4.64824e-05	0.00312547	9	351	96	20101	Over	7	SMEST066029001,SMEST011029001,SMEST010769001,SMEST066027001,SMEST066035001,SMEST075512001,SMEST056451001,SMEST011386001,SMEST013389001	muscle	up
GO:0042626	ATPase-coupled transmembrane transporter activity	MF	4.70954e-05	0.00314514	10	439	96	20101	Over	6	SMEST009924001,SMEST056256001,SMEST014221001,SMEST056451001,SMEST071613001,SMEST040632001,SMEST016909001,SMEST058328001,SMEST009422001,SMEST013389001	muscle	up
GO:1990753	equatorial cell cortex	CC	4.75761e-05	0.00315574	4	42	96	20101	Over	4	SMEST056451001,SMEST016909001,SMEST058328001,SMEST013389001	muscle	up
GO:0016887	ATPase activity	MF	4.7897e-05	0.00315574	20	1742	96	20101	Over	8	SMEST066029001,SMEST075369001,SMEST009924001,SMEST056256001,SMEST011907001,SMEST058317001,SMEST046974001,SMEST064169001,SMEST035098001,SMEST066027001,SMEST066035001,SMEST065959001,SMEST056451001,SMEST071613001,SMEST011386001,SMEST040632001,SMEST016909001,SMEST058328001,SMEST009422001,SMEST013389001	muscle	up
GO:0034645	cellular macromolecule biosynthetic process	BP	4.82612e-05	0.00315853	75	11483	96	20101	Over	5	SMEST058491001,SMEST020535001,SMEST045074001,SMEST009320001,SMEST068122001,SMEST016657001,SMEST002673001,SMEST022732001,SMEST012668001,SMEST080160001,SMEST076275001,SMEST054547001,SMEST042430001,SMEST048830001,SMEST066029001,SMEST036992001,SMEST052687001,SMEST032180001,SMEST023846001,SMEST059049001,SMEST060036001,SMEST022047001,SMEST075369001,SMEST058745001,SMEST009924001,SMEST077214001,SMEST0198…	muscle	up
GO:0032153	cell division site	CC	4.91992e-05	0.0031986	29	3005	96	20101	Over	3	SMEST068122001,SMEST054547001,SMEST066029001,SMEST047644001,SMEST055903001,SMEST008345001,SMEST076939001,SMEST011029001,SMEST046374001,SMEST039783001,SMEST049512001,SMEST010769001,SMEST047284001,SMEST035098001,SMEST022928001,SMEST066027001,SMEST000190001,SMEST066035001,SMEST067773001,SMEST076529001,SMEST075512001,SMEST074053001,SMEST057599001,SMEST056451001,SMEST011386001,SMEST016909001,SMEST0583…	muscle	up
GO:1903241	U2-type prespliceosome assembly	BP	5.24363e-05	0.00338662	6	138	96	20101	Over	8	SMEST048830001,SMEST058745001,SMEST011907001,SMEST058317001,SMEST046974001,SMEST065959001	muscle	up
GO:0030445	yeast-form cell wall	CC	5.45926e-05	0.00350285	6	139	96	20101	Over	6	SMEST042430001,SMEST047644001,SMEST056256001,SMEST055903001,SMEST076939001,SMEST040632001	muscle	up
GO:1905289	regulation of CAMKK-AMPK signaling cascade	BP	5.73847e-05	0.0036435	5	86	96	20101	Over	6	SMEST056451001,SMEST016909001,SMEST058328001,SMEST009422001,SMEST013389001	muscle	up
GO:0070062	extracellular exosome	CC	5.7527e-05	0.0036435	62	8793	96	20101	Over	4	SMEST045074001,SMEST068122001,SMEST002673001,SMEST022732001,SMEST012668001,SMEST076275001,SMEST054547001,SMEST042430001,SMEST048830001,SMEST066029001,SMEST007225001,SMEST032180001,SMEST059049001,SMEST058745001,SMEST052432001,SMEST009924001,SMEST047644001,SMEST056256001,SMEST055903001,SMEST008345001,SMEST032189001,SMEST026399001,SMEST076939001,SMEST061901001,SMEST011907001,SMEST011029001,SMEST0121…	muscle	up
GO:0000916	actomyosin contractile ring contraction	BP	5.9957e-05	0.00374903	15	1138	96	20101	Over	5	SMEST068122001,SMEST066029001,SMEST009924001,SMEST047644001,SMEST055903001,SMEST076939001,SMEST011029001,SMEST010769001,SMEST035098001,SMEST066027001,SMEST066035001,SMEST075512001,SMEST056451001,SMEST011386001,SMEST013389001	muscle	up
GO:0036213	contractile ring contraction	BP	5.9957e-05	0.00374903	15	1138	96	20101	Over	5	SMEST068122001,SMEST066029001,SMEST009924001,SMEST047644001,SMEST055903001,SMEST076939001,SMEST011029001,SMEST010769001,SMEST035098001,SMEST066027001,SMEST066035001,SMEST075512001,SMEST056451001,SMEST011386001,SMEST013389001	muscle	up
GO:0042256	mature ribosome assembly	BP	6.06553e-05	0.00376133	5	87	96	20101	Over	8	SMEST042430001,SMEST011907001,SMEST058317001,SMEST046974001,SMEST065959001	muscle	up
GO:0010053	root epidermal cell differentiation	BP	6.09199e-05	0.00376133	17	1380	96	20101	Over	6	SMEST068122001,SMEST080160001,SMEST054547001,SMEST066029001,SMEST008345001,SMEST011029001,SMEST046374001,SMEST039783001,SMEST010769001,SMEST047284001,SMEST064169001,SMEST022928001,SMEST066027001,SMEST023212001,SMEST066035001,SMEST056451001,SMEST013389001	muscle	up
GO:0030864	cortical actin cytoskeleton	CC	6.24207e-05	0.0038299	21	1897	96	20101	Over	6	SMEST068122001,SMEST066029001,SMEST047644001,SMEST055903001,SMEST008345001,SMEST076939001,SMEST011029001,SMEST010769001,SMEST035098001,SMEST066027001,SMEST066035001,SMEST067773001,SMEST004975001,SMEST075512001,SMEST057599001,SMEST056451001,SMEST011386001,SMEST016909001,SMEST058328001,SMEST009422001,SMEST013389001	muscle	up
GO:1900756	protein processing in phagocytic vesicle	BP	6.4068e-05	0.00388408	5	88	96	20101	Over	7	SMEST056451001,SMEST016909001,SMEST058328001,SMEST009422001,SMEST013389001	muscle	up
GO:0034660	ncRNA metabolic process	BP	6.44411e-05	0.00388408	25	2453	96	20101	Over	7	SMEST020535001,SMEST045074001,SMEST009320001,SMEST016657001,SMEST002673001,SMEST022732001,SMEST012668001,SMEST080160001,SMEST048830001,SMEST052687001,SMEST032180001,SMEST059049001,SMEST022047001,SMEST075369001,SMEST058745001,SMEST009924001,SMEST077214001,SMEST032189001,SMEST011907001,SMEST037102001,SMEST058317001,SMEST046974001,SMEST074998001,SMEST065959001,SMEST040632001	muscle	up
GO:1903561	extracellular vesicle	CC	6.47519e-05	0.00388408	62	8820	96	20101	Over	5	SMEST045074001,SMEST068122001,SMEST002673001,SMEST022732001,SMEST012668001,SMEST076275001,SMEST054547001,SMEST042430001,SMEST048830001,SMEST066029001,SMEST007225001,SMEST032180001,SMEST059049001,SMEST058745001,SMEST052432001,SMEST009924001,SMEST047644001,SMEST056256001,SMEST055903001,SMEST008345001,SMEST032189001,SMEST026399001,SMEST076939001,SMEST061901001,SMEST011907001,SMEST011029001,SMEST0121…	muscle	up
GO:0009059	macromolecule biosynthetic process	BP	6.48863e-05	0.00388408	75	11558	96	20101	Over	5	SMEST058491001,SMEST020535001,SMEST045074001,SMEST009320001,SMEST068122001,SMEST016657001,SMEST002673001,SMEST022732001,SMEST012668001,SMEST080160001,SMEST076275001,SMEST054547001,SMEST042430001,SMEST048830001,SMEST066029001,SMEST036992001,SMEST052687001,SMEST032180001,SMEST023846001,SMEST059049001,SMEST060036001,SMEST022047001,SMEST075369001,SMEST058745001,SMEST009924001,SMEST077214001,SMEST0198…	muscle	up
GO:1903608	protein localization to cytoplasmic stress granule	BP	6.67151e-05	0.00396934	7	210	96	20101	Over	7	SMEST032180001,SMEST058745001,SMEST032189001,SMEST011907001,SMEST058317001,SMEST046974001,SMEST065959001	muscle	up
GO:0043230	extracellular organelle	CC	6.8227e-05	0.00399436	62	8832	96	20101	Over	4	SMEST045074001,SMEST068122001,SMEST002673001,SMEST022732001,SMEST012668001,SMEST076275001,SMEST054547001,SMEST042430001,SMEST048830001,SMEST066029001,SMEST007225001,SMEST032180001,SMEST059049001,SMEST058745001,SMEST052432001,SMEST009924001,SMEST047644001,SMEST056256001,SMEST055903001,SMEST008345001,SMEST032189001,SMEST026399001,SMEST076939001,SMEST061901001,SMEST011907001,SMEST011029001,SMEST0121…	muscle	up
GO:0061872	hepatic stellate cell contraction	BP	6.83562e-05	0.00399436	4	46	96	20101	Over	6	SMEST066029001,SMEST022047001,SMEST066027001,SMEST066035001	muscle	up
GO:0061873	regulation of hepatic stellate cell contraction	BP	6.83562e-05	0.00399436	4	46	96	20101	Over	6	SMEST066029001,SMEST022047001,SMEST066027001,SMEST066035001	muscle	up
GO:0043933	protein-containing complex subunit organization	BP	6.92859e-05	0.00402473	68	10062	96	20101	Over	5	SMEST058491001,SMEST020535001,SMEST068122001,SMEST022732001,SMEST012668001,SMEST076275001,SMEST054547001,SMEST042430001,SMEST048830001,SMEST066029001,SMEST052687001,SMEST032180001,SMEST059049001,SMEST075369001,SMEST058745001,SMEST052432001,SMEST009924001,SMEST019835001,SMEST047644001,SMEST056256001,SMEST055903001,SMEST008345001,SMEST032189001,SMEST076939001,SMEST076677001,SMEST011907001,SMEST0371…	muscle	up
GO:0032991	protein-containing complex	CC	7.55515e-05	0.00436288	85	13962	96	20101	Over	2	SMEST058491001,SMEST020535001,SMEST045074001,SMEST009320001,SMEST068122001,SMEST016657001,SMEST002673001,SMEST022732001,SMEST012668001,SMEST080160001,SMEST076275001,SMEST054547001,SMEST042430001,SMEST048830001,SMEST066029001,SMEST036992001,SMEST052687001,SMEST032180001,SMEST059049001,SMEST060036001,SMEST022047001,SMEST075369001,SMEST058745001,SMEST052432001,SMEST009924001,SMEST077214001,SMEST0198…	muscle	up
GO:0031326	regulation of cellular biosynthetic process	BP	7.76044e-05	0.00445522	71	10727	96	20101	Over	5	SMEST058491001,SMEST020535001,SMEST009320001,SMEST068122001,SMEST016657001,SMEST012668001,SMEST080160001,SMEST076275001,SMEST054547001,SMEST042430001,SMEST048830001,SMEST066029001,SMEST052687001,SMEST032180001,SMEST023846001,SMEST022047001,SMEST075369001,SMEST058745001,SMEST009924001,SMEST019835001,SMEST047644001,SMEST056256001,SMEST055903001,SMEST008345001,SMEST032189001,SMEST076939001,SMEST0766…	muscle	up
GO:0099080	supramolecular complex	CC	7.97012e-05	0.00449383	54	7317	96	20101	Over	3	SMEST068122001,SMEST016657001,SMEST054547001,SMEST066029001,SMEST032180001,SMEST059049001,SMEST022047001,SMEST058745001,SMEST009924001,SMEST019835001,SMEST047644001,SMEST055903001,SMEST032189001,SMEST076939001,SMEST076677001,SMEST011907001,SMEST011029001,SMEST003839001,SMEST072849001,SMEST046374001,SMEST058317001,SMEST039783001,SMEST049512001,SMEST010769001,SMEST056595001,SMEST046974001,SMEST0077…	muscle	up
GO:0030479	actin cortical patch	CC	8.01079e-05	0.00449383	12	668	96	20101	Over	4	SMEST066029001,SMEST008345001,SMEST011029001,SMEST010769001,SMEST066027001,SMEST066035001,SMEST067773001,SMEST075512001,SMEST057599001,SMEST056451001,SMEST011386001,SMEST013389001	muscle	up
GO:0061645	endocytic patch	CC	8.01079e-05	0.00449383	12	668	96	20101	Over	3	SMEST066029001,SMEST008345001,SMEST011029001,SMEST010769001,SMEST066027001,SMEST066035001,SMEST067773001,SMEST075512001,SMEST057599001,SMEST056451001,SMEST011386001,SMEST013389001	muscle	up
GO:0031270	pseudopodium retraction	BP	8.09142e-05	0.00451327	4	48	96	20101	Over	8	SMEST056451001,SMEST016909001,SMEST058328001,SMEST013389001	muscle	up
GO:0010482	regulation of epidermal cell division	BP	8.17726e-05	0.00453538	3	18	96	20101	Over	5	SMEST047644001,SMEST055903001,SMEST076939001	muscle	up
GO:0015399	primary active transmembrane transporter activity	MF	8.31041e-05	0.00458333	10	470	96	20101	Over	5	SMEST009924001,SMEST056256001,SMEST014221001,SMEST056451001,SMEST071613001,SMEST040632001,SMEST016909001,SMEST058328001,SMEST009422001,SMEST013389001	muscle	up
GO:0034461	uropod retraction	BP	8.77855e-05	0.00481447	4	49	96	20101	Over	8	SMEST056451001,SMEST016909001,SMEST058328001,SMEST013389001	muscle	up
GO:0006414	translational elongation	BP	9.04637e-05	0.00490653	11	573	96	20101	Over	6	SMEST080160001,SMEST042430001,SMEST058745001,SMEST037102001,SMEST058317001,SMEST046974001,SMEST057890001,SMEST064169001,SMEST065959001,SMEST071613001,SMEST040632001	muscle	up
GO:0005703	polytene chromosome puff	CC	9.62054e-05	0.00518928	11	577	96	20101	Over	4	SMEST068122001,SMEST058745001,SMEST011907001,SMEST058317001,SMEST046974001,SMEST065959001,SMEST056451001,SMEST016909001,SMEST058328001,SMEST009422001,SMEST013389001	muscle	up
GO:0000740	nuclear membrane fusion	BP	9.67689e-05	0.00519115	3	19	96	20101	Over	8	SMEST012107001,SMEST017290001,SMEST052353001	muscle	up
GO:0008554	sodium transmembrane transporter activity, phosphorylative mechanism	MF	9.98686e-05	0.00532831	6	155	96	20101	Over	7	SMEST056451001,SMEST071613001,SMEST016909001,SMEST058328001,SMEST009422001,SMEST013389001	muscle	up
GO:0031578	mitotic spindle orientation checkpoint	BP	0.000103467	0.00549047	6	156	96	20101	Over	6	SMEST066029001,SMEST047644001,SMEST055903001,SMEST076939001,SMEST066027001,SMEST066035001	muscle	up
GO:0097718	disordered domain specific binding	MF	0.0001063	0.00561048	13	798	96	20101	Over	5	SMEST011907001,SMEST011029001,SMEST010769001,SMEST046974001,SMEST035098001,SMEST052353001,SMEST000190001,SMEST075512001,SMEST065959001,SMEST074053001,SMEST056451001,SMEST040632001,SMEST013389001	muscle	up
GO:0030473	nuclear migration along microtubule	BP	0.000107637	0.00565064	13	799	96	20101	Over	6	SMEST068122001,SMEST054547001,SMEST066029001,SMEST046374001,SMEST039783001,SMEST047284001,SMEST035098001,SMEST022928001,SMEST066027001,SMEST066035001,SMEST056451001,SMEST011386001,SMEST013389001	muscle	up
GO:0051764	actin crosslink formation	BP	0.000111565	0.00582569	7	228	96	20101	Over	6	SMEST011029001,SMEST010769001,SMEST007739001,SMEST035098001,SMEST067773001,SMEST057599001,SMEST011386001	muscle	up
GO:0098974	postsynaptic actin cytoskeleton organization	BP	0.000112464	0.00584157	9	394	96	20101	Over	5	SMEST068122001,SMEST066029001,SMEST066027001,SMEST066035001,SMEST056451001,SMEST016909001,SMEST058328001,SMEST009422001,SMEST013389001	muscle	up
GO:0006713	glucocorticoid catabolic process	BP	0.000113452	0.00586188	3	20	96	20101	Over	5	SMEST047644001,SMEST055903001,SMEST076939001	muscle	up
GO:0017111	nucleoside-triphosphatase activity	MF	0.000116397	0.00598258	31	3422	96	20101	Over	7	SMEST054547001,SMEST042430001,SMEST066029001,SMEST075369001,SMEST009924001,SMEST056256001,SMEST008345001,SMEST011907001,SMEST011029001,SMEST046374001,SMEST058317001,SMEST039783001,SMEST010769001,SMEST046974001,SMEST047284001,SMEST074998001,SMEST064169001,SMEST035098001,SMEST022928001,SMEST066027001,SMEST066035001,SMEST075512001,SMEST065959001,SMEST056451001,SMEST071613001,SMEST011386001,SMEST0406…	muscle	up
GO:0062201	actin wave	CC	0.000117697	0.00599099	5	100	96	20101	Over	3	SMEST011029001,SMEST010769001,SMEST075512001,SMEST056451001,SMEST013389001	muscle	up
GO:0060289	compartment boundary maintenance	BP	0.000117781	0.00599099	7	230	96	20101	Over	5	SMEST011029001,SMEST010769001,SMEST056451001,SMEST016909001,SMEST058328001,SMEST009422001,SMEST013389001	muscle	up
GO:0048764	trichoblast maturation	BP	0.000120683	0.00607561	16	1306	96	20101	Over	5	SMEST068122001,SMEST080160001,SMEST054547001,SMEST066029001,SMEST008345001,SMEST011029001,SMEST046374001,SMEST039783001,SMEST010769001,SMEST047284001,SMEST022928001,SMEST066027001,SMEST023212001,SMEST066035001,SMEST056451001,SMEST013389001	muscle	up
GO:0048765	root hair cell differentiation	BP	0.000120683	0.00607561	16	1306	96	20101	Over	6	SMEST068122001,SMEST080160001,SMEST054547001,SMEST066029001,SMEST008345001,SMEST011029001,SMEST046374001,SMEST039783001,SMEST010769001,SMEST047284001,SMEST022928001,SMEST066027001,SMEST023212001,SMEST066035001,SMEST056451001,SMEST013389001	muscle	up
GO:0017018	myosin phosphatase activity	MF	0.000123363	0.00617886	5	101	96	20101	Over	6	SMEST056451001,SMEST016909001,SMEST058328001,SMEST009422001,SMEST013389001	muscle	up
GO:0010054	trichoblast differentiation	BP	0.000125722	0.00626502	16	1309	96	20101	Over	7	SMEST068122001,SMEST080160001,SMEST054547001,SMEST066029001,SMEST008345001,SMEST011029001,SMEST046374001,SMEST039783001,SMEST010769001,SMEST047284001,SMEST022928001,SMEST066027001,SMEST023212001,SMEST066035001,SMEST056451001,SMEST013389001	muscle	up
GO:0051014	actin filament severing	BP	0.000127633	0.00632813	7	233	96	20101	Over	4	SMEST049512001,SMEST056451001,SMEST011386001,SMEST016909001,SMEST058328001,SMEST009422001,SMEST013389001	muscle	up
GO:0009889	regulation of biosynthetic process	BP	0.000129675	0.00639706	71	10858	96	20101	Over	4	SMEST058491001,SMEST020535001,SMEST009320001,SMEST068122001,SMEST016657001,SMEST012668001,SMEST080160001,SMEST076275001,SMEST054547001,SMEST042430001,SMEST048830001,SMEST066029001,SMEST052687001,SMEST032180001,SMEST023846001,SMEST022047001,SMEST075369001,SMEST058745001,SMEST009924001,SMEST019835001,SMEST047644001,SMEST056256001,SMEST055903001,SMEST008345001,SMEST032189001,SMEST076939001,SMEST0766…	muscle	up
GO:0000470	maturation of LSU-rRNA	BP	0.000130646	0.00641275	8	314	96	20101	Over	7	SMEST020535001,SMEST075369001,SMEST058745001,SMEST077214001,SMEST011907001,SMEST046974001,SMEST074998001,SMEST065959001	muscle	up
GO:0044396	actin cortical patch organization	BP	0.000131643	0.00642957	6	163	96	20101	Over	5	SMEST066029001,SMEST066027001,SMEST066035001,SMEST056451001,SMEST011386001,SMEST013389001	muscle	up
GO:0045010	actin nucleation	BP	0.000133331	0.00647977	9	403	96	20101	Over	6	SMEST066029001,SMEST011029001,SMEST010769001,SMEST066027001,SMEST066035001,SMEST075512001,SMEST056451001,SMEST011386001,SMEST013389001	muscle	up
GO:0010026	trichome differentiation	BP	0.000134822	0.00651996	12	706	96	20101	Over	5	SMEST054547001,SMEST066029001,SMEST009924001,SMEST046374001,SMEST039783001,SMEST010769001,SMEST047284001,SMEST022928001,SMEST066027001,SMEST066035001,SMEST056451001,SMEST013389001	muscle	up
GO:0010501	RNA secondary structure unwinding	BP	0.000138143	0.0066478	7	236	96	20101	Over	7	SMEST032180001,SMEST058745001,SMEST032189001,SMEST011907001,SMEST058317001,SMEST046974001,SMEST065959001	muscle	up
GO:0022413	reproductive process in single-celled organism	BP	0.000141313	0.00676719	19	1704	96	20101	Over	3	SMEST068122001,SMEST054547001,SMEST066029001,SMEST058745001,SMEST047644001,SMEST055903001,SMEST008345001,SMEST076939001,SMEST011029001,SMEST046374001,SMEST039783001,SMEST010769001,SMEST047284001,SMEST022928001,SMEST066027001,SMEST066035001,SMEST075512001,SMEST056451001,SMEST013389001	muscle	up
GO:0030054	cell junction	CC	0.000144343	0.00687874	68	10245	96	20101	Over	3	SMEST066935001,SMEST020535001,SMEST045074001,SMEST009320001,SMEST068122001,SMEST002673001,SMEST022732001,SMEST012668001,SMEST076275001,SMEST054547001,SMEST042430001,SMEST048830001,SMEST066029001,SMEST036992001,SMEST052687001,SMEST032180001,SMEST059049001,SMEST022047001,SMEST075369001,SMEST058745001,SMEST052432001,SMEST009924001,SMEST077214001,SMEST019835001,SMEST047644001,SMEST056256001,SMEST0559…	muscle	up
GO:0003786	actin lateral binding	MF	0.000148146	0.00702584	5	105	96	20101	Over	5	SMEST066029001,SMEST035098001,SMEST066027001,SMEST066035001,SMEST011386001	muscle	up
GO:1903087	mitotic spindle pole body duplication	BP	0.000149346	0.0070487	7	239	96	20101	Over	5	SMEST054547001,SMEST011029001,SMEST046374001,SMEST039783001,SMEST010769001,SMEST047284001,SMEST022928001	muscle	up
GO:0032971	regulation of muscle filament sliding	BP	0.000150285	0.00705907	6	167	96	20101	Over	6	SMEST011029001,SMEST010769001,SMEST007739001,SMEST067773001,SMEST075512001,SMEST057599001	muscle	up
GO:0061496	half bridge of mitotic spindle pole body	CC	0.00015324	0.00712965	7	240	96	20101	Over	4	SMEST054547001,SMEST011029001,SMEST046374001,SMEST039783001,SMEST010769001,SMEST047284001,SMEST022928001	muscle	up
GO:0005825	half bridge of spindle pole body	CC	0.00015324	0.00712965	7	240	96	20101	Over	3	SMEST054547001,SMEST011029001,SMEST046374001,SMEST039783001,SMEST010769001,SMEST047284001,SMEST022928001	muscle	up
GO:0030899	calcium-dependent ATPase activity	MF	0.000154897	0.00717278	5	106	96	20101	Over	9	SMEST056451001,SMEST016909001,SMEST058328001,SMEST009422001,SMEST013389001	muscle	up
GO:0003009	skeletal muscle contraction	BP	0.000156086	0.00719389	14	1081	96	20101	Over	5	SMEST068122001,SMEST042430001,SMEST011029001,SMEST010769001,SMEST007739001,SMEST035098001,SMEST076529001,SMEST075512001,SMEST056451001,SMEST011386001,SMEST016909001,SMEST058328001,SMEST009422001,SMEST013389001	muscle	up
GO:0019034	viral replication complex	CC	0.000158955	0.00725795	4	57	96	20101	Over	7	SMEST011907001,SMEST058317001,SMEST046974001,SMEST065959001	muscle	up
GO:0019749	cytoskeleton-dependent cytoplasmic transport, nurse cell to oocyte	BP	0.000158955	0.00725795	4	57	96	20101	Over	5	SMEST011029001,SMEST010769001,SMEST056451001,SMEST013389001	muscle	up
GO:0003334	keratinocyte development	BP	0.000160358	0.00728812	6	169	96	20101	Over	6	SMEST047644001,SMEST055903001,SMEST076939001,SMEST035098001,SMEST076529001,SMEST011386001	muscle	up
GO:0005200	structural constituent of cytoskeleton	MF	0.00016213	0.0073347	16	1328	96	20101	Over	3	SMEST054547001,SMEST066029001,SMEST011029001,SMEST046374001,SMEST039783001,SMEST010769001,SMEST007739001,SMEST047284001,SMEST035098001,SMEST022928001,SMEST066027001,SMEST000190001,SMEST066035001,SMEST076529001,SMEST074053001,SMEST011386001	muscle	up
GO:0010467	gene expression	BP	0.000163519	0.00736361	80	12953	96	20101	Over	5	SMEST058491001,SMEST020535001,SMEST045074001,SMEST009320001,SMEST068122001,SMEST016657001,SMEST002673001,SMEST022732001,SMEST012668001,SMEST080160001,SMEST076275001,SMEST054547001,SMEST042430001,SMEST048830001,SMEST066029001,SMEST036992001,SMEST052687001,SMEST032180001,SMEST023846001,SMEST059049001,SMEST060036001,SMEST022047001,SMEST075369001,SMEST058745001,SMEST009924001,SMEST077214001,SMEST0198…	muscle	up
GO:0030437	ascospore formation	BP	0.000168752	0.00750196	17	1458	96	20101	Over	4	SMEST068122001,SMEST054547001,SMEST066029001,SMEST058745001,SMEST047644001,SMEST055903001,SMEST008345001,SMEST076939001,SMEST011029001,SMEST046374001,SMEST039783001,SMEST010769001,SMEST047284001,SMEST022928001,SMEST066027001,SMEST066035001,SMEST075512001	muscle	up
GO:0003010	voluntary skeletal muscle contraction	BP	0.000169648	0.00750196	7	244	96	20101	Over	6	SMEST035098001,SMEST056451001,SMEST011386001,SMEST016909001,SMEST058328001,SMEST009422001,SMEST013389001	muscle	up
GO:0014721	twitch skeletal muscle contraction	BP	0.000169648	0.00750196	7	244	96	20101	Over	7	SMEST035098001,SMEST056451001,SMEST011386001,SMEST016909001,SMEST058328001,SMEST009422001,SMEST013389001	muscle	up
GO:0014724	regulation of twitch skeletal muscle contraction	BP	0.000169648	0.00750196	7	244	96	20101	Over	7	SMEST035098001,SMEST056451001,SMEST011386001,SMEST016909001,SMEST058328001,SMEST009422001,SMEST013389001	muscle	up
GO:0097320	plasma membrane tubulation	BP	0.000172447	0.00755764	8	327	96	20101	Over	7	SMEST066029001,SMEST008345001,SMEST011029001,SMEST010769001,SMEST035098001,SMEST066027001,SMEST066035001,SMEST075512001	muscle	up
GO:0070878	primary miRNA binding	MF	0.00017657	0.00770396	5	109	96	20101	Over	6	SMEST032180001,SMEST011907001,SMEST058317001,SMEST046974001,SMEST065959001	muscle	up
GO:0005852	eukaryotic translation initiation factor 3 complex	CC	0.000182106	0.00791032	6	173	96	20101	Over	3	SMEST058745001,SMEST076677001,SMEST011907001,SMEST058317001,SMEST046974001,SMEST065959001	muscle	up
GO:0005615	extracellular space	CC	0.000186951	0.00808501	64	9479	96	20101	Over	3	SMEST045074001,SMEST068122001,SMEST002673001,SMEST022732001,SMEST012668001,SMEST076275001,SMEST054547001,SMEST042430001,SMEST048830001,SMEST066029001,SMEST007225001,SMEST032180001,SMEST059049001,SMEST022047001,SMEST075369001,SMEST058745001,SMEST052432001,SMEST009924001,SMEST047644001,SMEST056256001,SMEST055903001,SMEST008345001,SMEST032189001,SMEST026399001,SMEST076939001,SMEST061901001,SMEST0119…	muscle	up
GO:0090627	plant epidermal cell differentiation	BP	0.000188344	0.00810953	17	1467	96	20101	Over	5	SMEST068122001,SMEST080160001,SMEST054547001,SMEST066029001,SMEST008345001,SMEST011029001,SMEST046374001,SMEST039783001,SMEST010769001,SMEST047284001,SMEST064169001,SMEST022928001,SMEST066027001,SMEST023212001,SMEST066035001,SMEST056451001,SMEST013389001	muscle	up
GO:0050879	multicellular organismal movement	BP	0.000191261	0.00817044	15	1216	96	20101	Over	3	SMEST068122001,SMEST042430001,SMEST011029001,SMEST010769001,SMEST056595001,SMEST007739001,SMEST035098001,SMEST076529001,SMEST075512001,SMEST056451001,SMEST011386001,SMEST016909001,SMEST058328001,SMEST009422001,SMEST013389001	muscle	up
GO:0043024	ribosomal small subunit binding	MF	0.000192131	0.00817044	7	249	96	20101	Over	5	SMEST058745001,SMEST011907001,SMEST058317001,SMEST046974001,SMEST074998001,SMEST077643001,SMEST065959001	muscle	up
GO:0034057	RNA strand-exchange activity	MF	0.000192255	0.00817044	5	111	96	20101	Over	7	SMEST058745001,SMEST011907001,SMEST058317001,SMEST046974001,SMEST065959001	muscle	up
GO:0061832	basal ectoplasmic specialization	CC	0.000198655	0.00822868	3	24	96	20101	Over	6	SMEST066029001,SMEST066027001,SMEST066035001	muscle	up
GO:1905837	cellular response to triterpenoid	BP	0.000198655	0.00822868	3	24	96	20101	Over	7	SMEST066029001,SMEST066027001,SMEST066035001	muscle	up
GO:0006267	pre-replicative complex assembly involved in nuclear cell cycle DNA replication	BP	0.000198655	0.00822868	3	24	96	20101	Over	5	SMEST047644001,SMEST055903001,SMEST076939001	muscle	up
GO:1905836	response to triterpenoid	BP	0.000198655	0.00822868	3	24	96	20101	Over	6	SMEST066029001,SMEST066027001,SMEST066035001	muscle	up
GO:0036388	pre-replicative complex assembly	BP	0.000198655	0.00822868	3	24	96	20101	Over	8	SMEST047644001,SMEST055903001,SMEST076939001	muscle	up
GO:1902299	pre-replicative complex assembly involved in cell cycle DNA replication	BP	0.000198655	0.00822868	3	24	96	20101	Over	4	SMEST047644001,SMEST055903001,SMEST076939001	muscle	up
GO:0055014	atrial cardiac muscle cell development	BP	0.000200486	0.00826961	5	112	96	20101	Over	7	SMEST049512001,SMEST016909001,SMEST058328001,SMEST009422001,SMEST013389001	muscle	up
GO:0050821	protein stabilization	BP	0.000202407	0.00831133	27	2883	96	20101	Over	5	SMEST068122001,SMEST016657001,SMEST012668001,SMEST048830001,SMEST022047001,SMEST058745001,SMEST009924001,SMEST047644001,SMEST056256001,SMEST055903001,SMEST076939001,SMEST012107001,SMEST056595001,SMEST074998001,SMEST064169001,SMEST035098001,SMEST017290001,SMEST051496001,SMEST052353001,SMEST004975001,SMEST056451001,SMEST011386001,SMEST040632001,SMEST016909001,SMEST058328001,SMEST009422001,SMEST0133…	muscle	up
GO:0005911	cell-cell junction	CC	0.00020319	0.00831133	50	6771	96	20101	Over	5	SMEST020535001,SMEST068122001,SMEST002673001,SMEST022732001,SMEST012668001,SMEST076275001,SMEST054547001,SMEST042430001,SMEST048830001,SMEST066029001,SMEST036992001,SMEST052687001,SMEST032180001,SMEST059049001,SMEST075369001,SMEST058745001,SMEST052432001,SMEST009924001,SMEST077214001,SMEST019835001,SMEST047644001,SMEST055903001,SMEST032189001,SMEST076939001,SMEST061901001,SMEST011029001,SMEST0121…	muscle	up
GO:1990034	calcium ion export across plasma membrane	BP	0.000206121	0.00839547	6	177	96	20101	Over	5	SMEST047644001,SMEST055903001,SMEST076939001,SMEST011029001,SMEST010769001,SMEST075512001	muscle	up
GO:0032972	regulation of muscle filament sliding speed	BP	0.000206958	0.00839547	4	61	96	20101	Over	4	SMEST011029001,SMEST010769001,SMEST007739001,SMEST075512001	muscle	up
GO:0097203	phagocytic cup lip	CC	0.000208982	0.00840809	5	113	96	20101	Over	3	SMEST066029001,SMEST066027001,SMEST066035001,SMEST056451001,SMEST013389001	muscle	up
GO:2000634	regulation of primary miRNA processing	BP	0.000208982	0.00840809	5	113	96	20101	Over	8	SMEST032180001,SMEST011907001,SMEST058317001,SMEST046974001,SMEST065959001	muscle	up
GO:0043520	regulation of myosin II filament assembly	BP	0.000212624	0.00851972	9	429	96	20101	Over	6	SMEST010769001,SMEST035098001,SMEST075512001,SMEST056451001,SMEST011386001,SMEST016909001,SMEST058328001,SMEST009422001,SMEST013389001	muscle	up
GO:0031476	myosin VI complex	CC	0.00021775	0.00856664	5	114	96	20101	Over	5	SMEST011029001,SMEST010769001,SMEST075512001,SMEST056451001,SMEST013389001	muscle	up
GO:0006038	cell wall chitin biosynthetic process	BP	0.00021775	0.00856664	5	114	96	20101	Over	5	SMEST047644001,SMEST055903001,SMEST076939001,SMEST056451001,SMEST013389001	muscle	up
GO:0006031	chitin biosynthetic process	BP	0.00021775	0.00856664	5	114	96	20101	Over	6	SMEST047644001,SMEST055903001,SMEST076939001,SMEST056451001,SMEST013389001	muscle	up
GO:0006037	cell wall chitin metabolic process	BP	0.00021775	0.00856664	5	114	96	20101	Over	4	SMEST047644001,SMEST055903001,SMEST076939001,SMEST056451001,SMEST013389001	muscle	up
GO:0042699	follicle-stimulating hormone signaling pathway	BP	0.000219031	0.00856664	6	179	96	20101	Over	4	SMEST068122001,SMEST056451001,SMEST016909001,SMEST058328001,SMEST009422001,SMEST013389001	muscle	up
GO:0008190	eukaryotic initiation factor 4E binding	MF	0.000219031	0.00856664	6	179	96	20101	Over	5	SMEST032180001,SMEST032189001,SMEST011907001,SMEST058317001,SMEST046974001,SMEST065959001	muscle	up
GO:0030684	preribosome	CC	0.000221725	0.00861327	12	745	96	20101	Over	4	SMEST020535001,SMEST045074001,SMEST075369001,SMEST058745001,SMEST009924001,SMEST077214001,SMEST026399001,SMEST011907001,SMEST058317001,SMEST046974001,SMEST074998001,SMEST065959001	muscle	up
GO:0051295	establishment of meiotic spindle localization	BP	0.000224701	0.00861327	8	340	96	20101	Over	4	SMEST011029001,SMEST010769001,SMEST075512001,SMEST056451001,SMEST016909001,SMEST058328001,SMEST009422001,SMEST013389001	muscle	up
GO:1901660	calcium ion export	BP	0.00022572	0.00861327	6	180	96	20101	Over	10	SMEST047644001,SMEST055903001,SMEST076939001,SMEST011029001,SMEST010769001,SMEST075512001	muscle	up
GO:1905243	cellular response to 3,3',5-triiodo-L-thyronine	BP	0.000226795	0.00861327	5	115	96	20101	Over	7	SMEST056451001,SMEST016909001,SMEST058328001,SMEST009422001,SMEST013389001	muscle	up
GO:1901073	glucosamine-containing compound biosynthetic process	BP	0.000226795	0.00861327	5	115	96	20101	Over	7	SMEST047644001,SMEST055903001,SMEST076939001,SMEST056451001,SMEST013389001	muscle	up
GO:0045159	myosin II binding	MF	0.000227242	0.00861327	12	747	96	20101	Over	6	SMEST068122001,SMEST047644001,SMEST055903001,SMEST076939001,SMEST011029001,SMEST010769001,SMEST075512001,SMEST056451001,SMEST016909001,SMEST058328001,SMEST009422001,SMEST013389001	muscle	up
GO:0006457	protein folding	BP	0.000230045	0.00868595	12	748	96	20101	Over	3	SMEST016657001,SMEST080160001,SMEST058745001,SMEST009924001,SMEST047644001,SMEST056256001,SMEST055903001,SMEST076939001,SMEST012107001,SMEST017290001,SMEST054705001,SMEST040632001	muscle	up
GO:0036156	inner dynein arm	CC	0.00023257	0.00874765	6	181	96	20101	Over	5	SMEST066029001,SMEST011029001,SMEST010769001,SMEST066027001,SMEST066035001,SMEST075512001	muscle	up
GO:0061830	concave side of sperm head	CC	0.000234514	0.00878711	4	63	96	20101	Over	3	SMEST066029001,SMEST058317001,SMEST066027001,SMEST066035001	muscle	up
GO:0031676	plasma membrane-derived thylakoid membrane	CC	0.000239582	0.00894288	6	182	96	20101	Over	5	SMEST022047001,SMEST009924001,SMEST011907001,SMEST058317001,SMEST046974001,SMEST065959001	muscle	up
GO:0016462	pyrophosphatase activity	MF	0.000242067	0.00897201	32	3688	96	20101	Over	6	SMEST054547001,SMEST042430001,SMEST066029001,SMEST075369001,SMEST009924001,SMEST056256001,SMEST008345001,SMEST061901001,SMEST011907001,SMEST011029001,SMEST046374001,SMEST058317001,SMEST039783001,SMEST010769001,SMEST046974001,SMEST047284001,SMEST074998001,SMEST064169001,SMEST035098001,SMEST022928001,SMEST066027001,SMEST066035001,SMEST075512001,SMEST065959001,SMEST056451001,SMEST071613001,SMEST0113…	muscle	up
GO:0016818	hydrolase activity, acting on acid anhydrides, in phosphorus-containing anhydrides	MF	0.000245207	0.00897201	32	3690	96	20101	Over	5	SMEST054547001,SMEST042430001,SMEST066029001,SMEST075369001,SMEST009924001,SMEST056256001,SMEST008345001,SMEST061901001,SMEST011907001,SMEST011029001,SMEST046374001,SMEST058317001,SMEST039783001,SMEST010769001,SMEST046974001,SMEST047284001,SMEST074998001,SMEST064169001,SMEST035098001,SMEST022928001,SMEST066027001,SMEST066035001,SMEST075512001,SMEST065959001,SMEST056451001,SMEST071613001,SMEST0113…	muscle	up
GO:0031477	myosin VII complex	CC	0.000245742	0.00897201	5	117	96	20101	Over	5	SMEST011029001,SMEST010769001,SMEST075512001,SMEST056451001,SMEST013389001	muscle	up
GO:0033592	RNA strand annealing activity	MF	0.00024676	0.00897201	6	183	96	20101	Over	6	SMEST058745001,SMEST011907001,SMEST058317001,SMEST046974001,SMEST077643001,SMEST065959001	muscle	up
GO:0030075	bacterial thylakoid	CC	0.00024676	0.00897201	6	183	96	20101	Over	4	SMEST022047001,SMEST009924001,SMEST011907001,SMEST058317001,SMEST046974001,SMEST065959001	muscle	up
GO:0042716	plasma membrane-derived chromatophore	CC	0.00024676	0.00897201	6	183	96	20101	Over	3	SMEST022047001,SMEST009924001,SMEST011907001,SMEST058317001,SMEST046974001,SMEST065959001	muscle	up
GO:0042717	plasma membrane-derived chromatophore membrane	CC	0.00024676	0.00897201	6	183	96	20101	Over	4	SMEST022047001,SMEST009924001,SMEST011907001,SMEST058317001,SMEST046974001,SMEST065959001	muscle	up
GO:1990584	cardiac Troponin complex	CC	0.000249238	0.00902868	4	64	96	20101	Over	4	SMEST011029001,SMEST010769001,SMEST007739001,SMEST075512001	muscle	up
GO:0080036	regulation of cytokinin-activated signaling pathway	BP	0.000253429	0.0090758	3	26	96	20101	Over	5	SMEST066029001,SMEST066027001,SMEST066035001	muscle	up
GO:0016817	hydrolase activity, acting on acid anhydrides	MF	0.000254847	0.0090758	32	3696	96	20101	Over	4	SMEST054547001,SMEST042430001,SMEST066029001,SMEST075369001,SMEST009924001,SMEST056256001,SMEST008345001,SMEST061901001,SMEST011907001,SMEST011029001,SMEST046374001,SMEST058317001,SMEST039783001,SMEST010769001,SMEST046974001,SMEST047284001,SMEST074998001,SMEST064169001,SMEST035098001,SMEST022928001,SMEST066027001,SMEST066035001,SMEST075512001,SMEST065959001,SMEST056451001,SMEST071613001,SMEST0113…	muscle	up
GO:0061851	leading edge of lamellipodium	CC	0.000255654	0.0090758	5	118	96	20101	Over	4	SMEST066029001,SMEST066027001,SMEST066035001,SMEST056451001,SMEST013389001	muscle	up
GO:0061803	posterior cell cortex	CC	0.000255654	0.0090758	5	118	96	20101	Over	6	SMEST011907001,SMEST046974001,SMEST035098001,SMEST065959001,SMEST011386001	muscle	up
GO:0030474	spindle pole body duplication	BP	0.000256026	0.0090758	7	261	96	20101	Over	5	SMEST054547001,SMEST011029001,SMEST046374001,SMEST039783001,SMEST010769001,SMEST047284001,SMEST022928001	muscle	up
GO:0099188	postsynaptic cytoskeleton organization	BP	0.00025636	0.0090758	9	440	96	20101	Over	6	SMEST068122001,SMEST066029001,SMEST066027001,SMEST066035001,SMEST056451001,SMEST016909001,SMEST058328001,SMEST009422001,SMEST013389001	muscle	up
GO:0071426	ribonucleoprotein complex export from nucleus	BP	0.000257011	0.0090758	13	873	96	20101	Over	5	SMEST058491001,SMEST080160001,SMEST048830001,SMEST075369001,SMEST058745001,SMEST009924001,SMEST014221001,SMEST058317001,SMEST046974001,SMEST074998001,SMEST065959001,SMEST071613001,SMEST040632001	muscle	up
GO:0009579	thylakoid	CC	0.000262761	0.0092456	13	875	96	20101	Over	3	SMEST022047001,SMEST058745001,SMEST009924001,SMEST061901001,SMEST011907001,SMEST012107001,SMEST058317001,SMEST046974001,SMEST017290001,SMEST052353001,SMEST023212001,SMEST065959001,SMEST040632001	muscle	up
GO:0000147	actin cortical patch assembly	BP	0.000265868	0.00925543	5	119	96	20101	Over	6	SMEST066029001,SMEST066027001,SMEST066035001,SMEST056451001,SMEST013389001	muscle	up
GO:0021592	fourth ventricle development	BP	0.000265868	0.00925543	5	119	96	20101	Over	4	SMEST056451001,SMEST016909001,SMEST058328001,SMEST009422001,SMEST013389001	muscle	up
GO:0110016	B-WICH complex	CC	0.00027639	0.00948117	5	120	96	20101	Over	6	SMEST011907001,SMEST046974001,SMEST065959001,SMEST056451001,SMEST013389001	muscle	up
GO:0005391	sodium:potassium-exchanging ATPase activity	MF	0.00027639	0.00948117	5	120	96	20101	Over	8	SMEST056451001,SMEST016909001,SMEST058328001,SMEST009422001,SMEST013389001	muscle	up
GO:0001731	formation of translation preinitiation complex	BP	0.000277182	0.00948117	6	187	96	20101	Over	6	SMEST058745001,SMEST011907001,SMEST058317001,SMEST046974001,SMEST077643001,SMEST065959001	muscle	up
GO:0001768	establishment of T cell polarity	BP	0.000277182	0.00948117	6	187	96	20101	Over	6	SMEST004975001,SMEST056451001,SMEST016909001,SMEST058328001,SMEST009422001,SMEST013389001	muscle	up
GO:0035500	MH2 domain binding	MF	0.000280664	0.00956693	4	66	96	20101	Over	5	SMEST011907001,SMEST058317001,SMEST046974001,SMEST065959001	muscle	up
GO:1904813	ficolin-1-rich granule lumen	CC	0.000286457	0.00969706	15	1246	96	20101	Over	5	SMEST042430001,SMEST066029001,SMEST058745001,SMEST009924001,SMEST011907001,SMEST011029001,SMEST058317001,SMEST010769001,SMEST046974001,SMEST037128001,SMEST066027001,SMEST066035001,SMEST075512001,SMEST065959001,SMEST040632001	muscle	up
GO:0101002	ficolin-1-rich granule	CC	0.000286457	0.00969706	15	1246	96	20101	Over	5	SMEST042430001,SMEST066029001,SMEST058745001,SMEST009924001,SMEST011907001,SMEST011029001,SMEST058317001,SMEST010769001,SMEST046974001,SMEST037128001,SMEST066027001,SMEST066035001,SMEST075512001,SMEST065959001,SMEST040632001	muscle	up
GO:0044267	cellular protein metabolic process	BP	0.000294724	0.00990857	78	12649	96	20101	Over	5	SMEST058491001,SMEST020535001,SMEST045074001,SMEST009320001,SMEST068122001,SMEST016657001,SMEST002673001,SMEST022732001,SMEST012668001,SMEST080160001,SMEST076275001,SMEST054547001,SMEST042430001,SMEST048830001,SMEST066029001,SMEST007225001,SMEST036992001,SMEST052687001,SMEST032180001,SMEST059049001,SMEST060036001,SMEST022047001,SMEST075369001,SMEST058745001,SMEST009924001,SMEST077214001,SMEST0198…	muscle	up
GO:0070687	macropinocytic cup cytoskeleton	CC	0.000298378	0.00992941	5	122	96	20101	Over	3	SMEST011029001,SMEST010769001,SMEST075512001,SMEST056451001,SMEST013389001	muscle	up
GO:0008556	potassium transmembrane transporter activity, phosphorylative mechanism	MF	0.000298378	0.00992941	5	122	96	20101	Over	7	SMEST056451001,SMEST016909001,SMEST058328001,SMEST009422001,SMEST013389001	muscle	up
GO:1905242	response to 3,3',5-triiodo-L-thyronine	BP	0.000298378	0.00992941	5	122	96	20101	Over	6	SMEST056451001,SMEST016909001,SMEST058328001,SMEST009422001,SMEST013389001	muscle	up
GO:0009570	chloroplast stroma	CC	0.000301434	0.00999721	16	1377	96	20101	Over	4	SMEST054547001,SMEST066029001,SMEST022047001,SMEST058745001,SMEST011907001,SMEST046374001,SMEST058317001,SMEST039783001,SMEST046974001,SMEST047284001,SMEST022928001,SMEST052353001,SMEST066027001,SMEST066035001,SMEST065959001,SMEST040632001	muscle	up
GO:0003924	GTPase activity	MF	0.000323762	0.0107016	14	1131	96	20101	Over	8	SMEST054547001,SMEST042430001,SMEST075369001,SMEST009924001,SMEST008345001,SMEST011907001,SMEST046374001,SMEST058317001,SMEST039783001,SMEST046974001,SMEST047284001,SMEST074998001,SMEST022928001,SMEST065959001	muscle	up
GO:0097159	organic cyclic compound binding	MF	0.000331212	0.0107983	77	12451	96	20101	Over	3	SMEST020535001,SMEST045074001,SMEST009320001,SMEST068122001,SMEST002673001,SMEST022732001,SMEST012668001,SMEST080160001,SMEST076275001,SMEST054547001,SMEST042430001,SMEST048830001,SMEST066029001,SMEST036992001,SMEST052687001,SMEST032180001,SMEST023846001,SMEST059049001,SMEST060036001,SMEST022047001,SMEST075369001,SMEST058745001,SMEST052432001,SMEST009924001,SMEST077214001,SMEST019835001,SMEST0476…	muscle	up
GO:0034161	positive regulation of toll-like receptor 8 signaling pathway	BP	0.000332997	0.0107983	4	69	96	20101	Over	7	SMEST011907001,SMEST058317001,SMEST046974001,SMEST065959001	muscle	up
GO:0034159	regulation of toll-like receptor 8 signaling pathway	BP	0.000332997	0.0107983	4	69	96	20101	Over	7	SMEST011907001,SMEST058317001,SMEST046974001,SMEST065959001	muscle	up
GO:0045160	myosin I complex	CC	0.000333817	0.0107983	5	125	96	20101	Over	5	SMEST011029001,SMEST010769001,SMEST075512001,SMEST056451001,SMEST013389001	muscle	up
GO:1904379	protein localization to cytosolic proteasome complex involved in ERAD pathway	BP	0.000334388	0.0107983	2	6	96	20101	Over	6	SMEST048830001,SMEST051496001	muscle	up
GO:1904113	negative regulation of muscle filament sliding	BP	0.000334388	0.0107983	2	6	96	20101	Over	5	SMEST067773001,SMEST057599001	muscle	up
GO:1904327	protein localization to cytosolic proteasome complex	BP	0.000334388	0.0107983	2	6	96	20101	Over	5	SMEST048830001,SMEST051496001	muscle	up
GO:0001767	establishment of lymphocyte polarity	BP	0.000337449	0.0108614	6	194	96	20101	Over	5	SMEST004975001,SMEST056451001,SMEST016909001,SMEST058328001,SMEST009422001,SMEST013389001	muscle	up
GO:0031475	myosin V complex	CC	0.000346311	0.0111103	5	126	96	20101	Over	5	SMEST011029001,SMEST010769001,SMEST075512001,SMEST056451001,SMEST013389001	muscle	up
GO:1902404	mitotic actomyosin contractile ring contraction	BP	0.00035055	0.0112096	11	670	96	20101	Over	6	SMEST068122001,SMEST066029001,SMEST011029001,SMEST010769001,SMEST035098001,SMEST066027001,SMEST066035001,SMEST075512001,SMEST056451001,SMEST011386001,SMEST013389001	muscle	up
GO:0044094	host cell nuclear part	CC	0.000351895	0.0112161	4	70	96	20101	Over	6	SMEST011907001,SMEST058317001,SMEST046974001,SMEST065959001	muscle	up
GO:0008135	translation factor activity, RNA binding	MF	0.000366427	0.0116039	9	462	96	20101	Over	4	SMEST042430001,SMEST058745001,SMEST076677001,SMEST011907001,SMEST058317001,SMEST046974001,SMEST077643001,SMEST065959001,SMEST071613001	muscle	up
GO:1904753	negative regulation of vascular associated smooth muscle cell migration	BP	0.000368408	0.0116291	8	366	96	20101	Over	7	SMEST068122001,SMEST000190001,SMEST074053001,SMEST056451001,SMEST016909001,SMEST058328001,SMEST009422001,SMEST013389001	muscle	up
GO:0031014	troponin T binding	MF	0.000371548	0.0116907	4	71	96	20101	Over	5	SMEST011029001,SMEST010769001,SMEST007739001,SMEST075512001	muscle	up
GO:0070841	inclusion body assembly	BP	0.000375158	0.0117665	8	367	96	20101	Over	6	SMEST048830001,SMEST009924001,SMEST047644001,SMEST055903001,SMEST076939001,SMEST012107001,SMEST064169001,SMEST040632001	muscle	up
GO:0043935	sexual sporulation resulting in formation of a cellular spore	BP	0.000390253	0.0121252	17	1530	96	20101	Over	4	SMEST068122001,SMEST054547001,SMEST066029001,SMEST058745001,SMEST047644001,SMEST055903001,SMEST008345001,SMEST076939001,SMEST011029001,SMEST046374001,SMEST039783001,SMEST010769001,SMEST047284001,SMEST022928001,SMEST066027001,SMEST066035001,SMEST075512001	muscle	up
GO:0120155	MIH complex	CC	0.0003903	0.0121252	3	30	96	20101	Over	3	SMEST011029001,SMEST010769001,SMEST075512001	muscle	up
GO:0006030	chitin metabolic process	BP	0.000399859	0.012383	5	130	96	20101	Over	5	SMEST047644001,SMEST055903001,SMEST076939001,SMEST056451001,SMEST013389001	muscle	up
GO:1901363	heterocyclic compound binding	MF	0.000401578	0.0123972	76	12277	96	20101	Over	3	SMEST020535001,SMEST045074001,SMEST009320001,SMEST068122001,SMEST002673001,SMEST022732001,SMEST012668001,SMEST080160001,SMEST054547001,SMEST042430001,SMEST048830001,SMEST066029001,SMEST036992001,SMEST052687001,SMEST032180001,SMEST023846001,SMEST059049001,SMEST060036001,SMEST022047001,SMEST075369001,SMEST058745001,SMEST052432001,SMEST009924001,SMEST077214001,SMEST019835001,SMEST047644001,SMEST0562…	muscle	up
GO:0009507	chloroplast	CC	0.00040495	0.012462	32	3770	96	20101	Over	5	SMEST068122001,SMEST012668001,SMEST054547001,SMEST042430001,SMEST066029001,SMEST022047001,SMEST075369001,SMEST058745001,SMEST052432001,SMEST009924001,SMEST047644001,SMEST056256001,SMEST055903001,SMEST076939001,SMEST061901001,SMEST011907001,SMEST012107001,SMEST046374001,SMEST058317001,SMEST039783001,SMEST046974001,SMEST047284001,SMEST057890001,SMEST022928001,SMEST017290001,SMEST052353001,SMEST0660…	muscle	up
GO:0005861	troponin complex	CC	0.000413191	0.0126759	4	73	96	20101	Over	3	SMEST011029001,SMEST010769001,SMEST007739001,SMEST075512001	muscle	up
GO:0014733	regulation of skeletal muscle adaptation	BP	0.000415626	0.0126761	10	574	96	20101	Over	5	SMEST011029001,SMEST010769001,SMEST035098001,SMEST075512001,SMEST056451001,SMEST011386001,SMEST016909001,SMEST058328001,SMEST009422001,SMEST013389001	muscle	up
GO:0065003	protein-containing complex assembly	BP	0.000417001	0.0126761	63	9481	96	20101	Over	6	SMEST020535001,SMEST068122001,SMEST022732001,SMEST012668001,SMEST076275001,SMEST054547001,SMEST042430001,SMEST048830001,SMEST066029001,SMEST052687001,SMEST059049001,SMEST075369001,SMEST058745001,SMEST052432001,SMEST009924001,SMEST019835001,SMEST047644001,SMEST056256001,SMEST055903001,SMEST008345001,SMEST076939001,SMEST076677001,SMEST011907001,SMEST037102001,SMEST011029001,SMEST014221001,SMEST0121…	muscle	up
GO:0030241	skeletal muscle myosin thick filament assembly	BP	0.000417072	0.0126761	7	283	96	20101	Over	6	SMEST010769001,SMEST076529001,SMEST056451001,SMEST016909001,SMEST058328001,SMEST009422001,SMEST013389001	muscle	up
GO:0014866	skeletal myofibril assembly	BP	0.000422794	0.0128104	12	800	96	20101	Over	6	SMEST066029001,SMEST010769001,SMEST035098001,SMEST066027001,SMEST066035001,SMEST076529001,SMEST056451001,SMEST011386001,SMEST016909001,SMEST058328001,SMEST009422001,SMEST013389001	muscle	up
GO:0070842	aggresome assembly	BP	0.000428868	0.012889	5	132	96	20101	Over	7	SMEST048830001,SMEST009924001,SMEST047644001,SMEST055903001,SMEST076939001	muscle	up
GO:0030037	actin filament reorganization involved in cell cycle	BP	0.000435215	0.0130259	4	74	96	20101	Over	4	SMEST066029001,SMEST008345001,SMEST066027001,SMEST066035001	muscle	up
GO:0035046	pronuclear migration	BP	0.00043884	0.0130945	10	578	96	20101	Over	3	SMEST054547001,SMEST047644001,SMEST055903001,SMEST076939001,SMEST046374001,SMEST039783001,SMEST047284001,SMEST035098001,SMEST022928001,SMEST011386001	muscle	up
GO:1990446	U1 snRNP binding	MF	0.000443955	0.0131721	5	133	96	20101	Over	6	SMEST058745001,SMEST011907001,SMEST058317001,SMEST046974001,SMEST065959001	muscle	up
GO:0030588	pseudocleavage	BP	0.000448374	0.0132581	8	377	96	20101	Over	3	SMEST066029001,SMEST047644001,SMEST055903001,SMEST076939001,SMEST066027001,SMEST066035001,SMEST056451001,SMEST013389001	muscle	up
GO:0099571	postsynaptic cytoskeleton	CC	0.000450846	0.0132911	10	580	96	20101	Over	4	SMEST066029001,SMEST035098001,SMEST066027001,SMEST066035001,SMEST056451001,SMEST011386001,SMEST016909001,SMEST058328001,SMEST009422001,SMEST013389001	muscle	up
GO:0030055	cell-substrate junction	CC	0.000456696	0.0134078	36	4454	96	20101	Over	5	SMEST020535001,SMEST045074001,SMEST068122001,SMEST022732001,SMEST054547001,SMEST066029001,SMEST058745001,SMEST019835001,SMEST047644001,SMEST056256001,SMEST055903001,SMEST008345001,SMEST076939001,SMEST037102001,SMEST046374001,SMEST039783001,SMEST049512001,SMEST047284001,SMEST057890001,SMEST035098001,SMEST022928001,SMEST066027001,SMEST000190001,SMEST066035001,SMEST067773001,SMEST004975001,SMEST0765…	muscle	up
GO:0071166	ribonucleoprotein complex localization	BP	0.000475257	0.0138857	13	931	96	20101	Over	4	SMEST058491001,SMEST080160001,SMEST048830001,SMEST075369001,SMEST058745001,SMEST009924001,SMEST014221001,SMEST058317001,SMEST046974001,SMEST074998001,SMEST065959001,SMEST071613001,SMEST040632001	muscle	up
GO:0000281	mitotic cytokinesis	BP	0.000481883	0.014016	26	2848	96	20101	Over	5	SMEST068122001,SMEST054547001,SMEST066029001,SMEST009924001,SMEST047644001,SMEST055903001,SMEST008345001,SMEST076939001,SMEST011029001,SMEST046374001,SMEST039783001,SMEST010769001,SMEST047284001,SMEST035098001,SMEST022928001,SMEST066027001,SMEST066035001,SMEST067773001,SMEST075512001,SMEST057599001,SMEST056451001,SMEST011386001,SMEST016909001,SMEST058328001,SMEST009422001,SMEST013389001	muscle	up
GO:0005523	tropomyosin binding	MF	0.000482571	0.014016	7	290	96	20101	Over	5	SMEST066029001,SMEST007739001,SMEST035098001,SMEST066027001,SMEST066035001,SMEST076529001,SMEST011386001	muscle	up
GO:0000028	ribosomal small subunit assembly	BP	0.000502719	0.0145153	7	292	96	20101	Over	7	SMEST048830001,SMEST052687001,SMEST059049001,SMEST058745001,SMEST037102001,SMEST074998001,SMEST041069001	muscle	up
GO:0071651	positive regulation of chemokine (C-C motif) ligand 5 production	BP	0.000506309	0.0145761	4	77	96	20101	Over	6	SMEST011907001,SMEST058317001,SMEST046974001,SMEST065959001	muscle	up
GO:1904588	cellular response to glycoprotein	BP	0.000519089	0.0148568	3	33	96	20101	Over	6	SMEST020535001,SMEST058745001,SMEST057890001	muscle	up
GO:0010481	epidermal cell division	BP	0.000519089	0.0148568	3	33	96	20101	Over	4	SMEST047644001,SMEST055903001,SMEST076939001	muscle	up
GO:0045172	germline ring canal	CC	0.000520646	0.0148581	9	485	96	20101	Over	4	SMEST047644001,SMEST055903001,SMEST076939001,SMEST011029001,SMEST010769001,SMEST035098001,SMEST056451001,SMEST011386001,SMEST013389001	muscle	up
GO:0003779	actin binding	MF	0.00054191	0.0154201	30	3494	96	20101	Over	5	SMEST009320001,SMEST068122001,SMEST042430001,SMEST048830001,SMEST066029001,SMEST022047001,SMEST047644001,SMEST055903001,SMEST008345001,SMEST076939001,SMEST011029001,SMEST049512001,SMEST010769001,SMEST007739001,SMEST035098001,SMEST066027001,SMEST000190001,SMEST066035001,SMEST067773001,SMEST076529001,SMEST075512001,SMEST074053001,SMEST057599001,SMEST056451001,SMEST011386001,SMEST040632001,SMEST0169…	muscle	up
GO:0009847	spore germination	BP	0.000544207	0.0154407	9	488	96	20101	Over	3	SMEST056256001,SMEST011029001,SMEST010769001,SMEST035098001,SMEST075512001,SMEST056451001,SMEST011386001,SMEST040632001,SMEST013389001	muscle	up
GO:0003228	atrial cardiac muscle tissue development	BP	0.000553689	0.0156644	6	213	96	20101	Over	4	SMEST007739001,SMEST056451001,SMEST016909001,SMEST058328001,SMEST009422001,SMEST013389001	muscle	up
GO:0034158	toll-like receptor 8 signaling pathway	BP	0.000558065	0.0157429	4	79	96	20101	Over	6	SMEST011907001,SMEST058317001,SMEST046974001,SMEST065959001	muscle	up
GO:0000146	microfilament motor activity	MF	0.000576538	0.0161823	11	711	96	20101	Over	9	SMEST066029001,SMEST011029001,SMEST010769001,SMEST066027001,SMEST066035001,SMEST075512001,SMEST056451001,SMEST016909001,SMEST058328001,SMEST009422001,SMEST013389001	muscle	up
GO:0000463	maturation of LSU-rRNA from tricistronic rRNA transcript (SSU-rRNA, 5.8S rRNA, LSU-rRNA)	BP	0.000578587	0.0161823	7	299	96	20101	Over	8	SMEST075369001,SMEST058745001,SMEST077214001,SMEST011907001,SMEST046974001,SMEST074998001,SMEST065959001	muscle	up
GO:1902916	positive regulation of protein polyubiquitination	BP	0.000578587	0.0161823	7	299	96	20101	Over	9	SMEST048830001,SMEST011907001,SMEST058317001,SMEST046974001,SMEST064169001,SMEST025700001,SMEST065959001	muscle	up
GO:0009932	cell tip growth	BP	0.000592811	0.016533	17	1569	96	20101	Over	5	SMEST068122001,SMEST054547001,SMEST066029001,SMEST009924001,SMEST008345001,SMEST011029001,SMEST046374001,SMEST039783001,SMEST010769001,SMEST047284001,SMEST022928001,SMEST066027001,SMEST023212001,SMEST066035001,SMEST056451001,SMEST040632001,SMEST013389001	muscle	up
GO:0046349	amino sugar biosynthetic process	BP	0.000598415	0.016595	5	142	96	20101	Over	6	SMEST047644001,SMEST055903001,SMEST076939001,SMEST056451001,SMEST013389001	muscle	up
GO:0070853	myosin VI binding	MF	0.000598415	0.016595	5	142	96	20101	Over	6	SMEST011029001,SMEST010769001,SMEST075512001,SMEST056451001,SMEST013389001	muscle	up
GO:0019538	protein metabolic process	BP	0.000613269	0.0168697	79	13096	96	20101	Over	4	SMEST058491001,SMEST020535001,SMEST045074001,SMEST009320001,SMEST068122001,SMEST016657001,SMEST002673001,SMEST022732001,SMEST012668001,SMEST080160001,SMEST076275001,SMEST054547001,SMEST042430001,SMEST048830001,SMEST066029001,SMEST007225001,SMEST036992001,SMEST052687001,SMEST032180001,SMEST059049001,SMEST060036001,SMEST022047001,SMEST075369001,SMEST058745001,SMEST009924001,SMEST077214001,SMEST0198…	muscle	up
GO:0071609	chemokine (C-C motif) ligand 5 production	BP	0.000613475	0.0168697	4	81	96	20101	Over	5	SMEST011907001,SMEST058317001,SMEST046974001,SMEST065959001	muscle	up
GO:0071649	regulation of chemokine (C-C motif) ligand 5 production	BP	0.000613475	0.0168697	4	81	96	20101	Over	6	SMEST011907001,SMEST058317001,SMEST046974001,SMEST065959001	muscle	up
GO:0000001	mitochondrion inheritance	BP	0.00061778	0.0168935	5	143	96	20101	Over	7	SMEST066029001,SMEST066027001,SMEST066035001,SMEST056451001,SMEST013389001	muscle	up
GO:0097433	dense body	CC	0.00061778	0.0168935	5	143	96	20101	Over	3	SMEST066029001,SMEST035098001,SMEST066027001,SMEST066035001,SMEST011386001	muscle	up
GO:1904401	cellular response to Thyroid stimulating hormone	BP	0.000620311	0.0169155	2	8	96	20101	Over	7	SMEST020535001,SMEST057890001	muscle	up
GO:0045047	protein targeting to ER	BP	0.000625869	0.0170198	7	303	96	20101	Over	7	SMEST048830001,SMEST012107001,SMEST035098001,SMEST051496001,SMEST054705001,SMEST011386001,SMEST040632001	muscle	up
GO:0009532	plastid stroma	CC	0.000631453	0.0171242	16	1441	96	20101	Over	3	SMEST054547001,SMEST066029001,SMEST022047001,SMEST058745001,SMEST011907001,SMEST046374001,SMEST058317001,SMEST039783001,SMEST046974001,SMEST047284001,SMEST022928001,SMEST052353001,SMEST066027001,SMEST066035001,SMEST065959001,SMEST040632001	muscle	up
GO:0098735	positive regulation of the force of heart contraction	BP	0.000642595	0.0173784	4	82	96	20101	Over	5	SMEST022047001,SMEST011029001,SMEST010769001,SMEST075512001	muscle	up
GO:0110069	syncytial embryo cellularization	BP	0.000672682	0.0180553	4	83	96	20101	Over	4	SMEST011029001,SMEST010769001,SMEST035098001,SMEST011386001	muscle	up
GO:0031974	membrane-enclosed lumen	CC	0.00067498	0.0180553	81	13601	96	20101	Over	3	SMEST058491001,SMEST020535001,SMEST045074001,SMEST009320001,SMEST068122001,SMEST016657001,SMEST002673001,SMEST022732001,SMEST012668001,SMEST080160001,SMEST076275001,SMEST054547001,SMEST042430001,SMEST048830001,SMEST066029001,SMEST007225001,SMEST036992001,SMEST052687001,SMEST032180001,SMEST023846001,SMEST059049001,SMEST060036001,SMEST022047001,SMEST075369001,SMEST058745001,SMEST052432001,SMEST0099…	muscle	up
GO:0043233	organelle lumen	CC	0.00067498	0.0180553	81	13601	96	20101	Over	4	SMEST058491001,SMEST020535001,SMEST045074001,SMEST009320001,SMEST068122001,SMEST016657001,SMEST002673001,SMEST022732001,SMEST012668001,SMEST080160001,SMEST076275001,SMEST054547001,SMEST042430001,SMEST048830001,SMEST066029001,SMEST007225001,SMEST036992001,SMEST052687001,SMEST032180001,SMEST023846001,SMEST059049001,SMEST060036001,SMEST022047001,SMEST075369001,SMEST058745001,SMEST052432001,SMEST0099…	muscle	up
GO:0070013	intracellular organelle lumen	CC	0.00067498	0.0180553	81	13601	96	20101	Over	4	SMEST058491001,SMEST020535001,SMEST045074001,SMEST009320001,SMEST068122001,SMEST016657001,SMEST002673001,SMEST022732001,SMEST012668001,SMEST080160001,SMEST076275001,SMEST054547001,SMEST042430001,SMEST048830001,SMEST066029001,SMEST007225001,SMEST036992001,SMEST052687001,SMEST032180001,SMEST023846001,SMEST059049001,SMEST060036001,SMEST022047001,SMEST075369001,SMEST058745001,SMEST052432001,SMEST0099…	muscle	up
GO:0010154	fruit development	BP	0.000678819	0.0181086	23	2440	96	20101	Over	5	SMEST068122001,SMEST054547001,SMEST042430001,SMEST066029001,SMEST032180001,SMEST022047001,SMEST075369001,SMEST058745001,SMEST009924001,SMEST008345001,SMEST032189001,SMEST046374001,SMEST039783001,SMEST047284001,SMEST064169001,SMEST022928001,SMEST054705001,SMEST052353001,SMEST066027001,SMEST023212001,SMEST066035001,SMEST056451001,SMEST013389001	muscle	up
GO:0009793	embryo development ending in seed dormancy	BP	0.000703419	0.0186723	15	1319	96	20101	Over	4	SMEST068122001,SMEST042430001,SMEST066029001,SMEST032180001,SMEST022047001,SMEST075369001,SMEST058745001,SMEST009924001,SMEST008345001,SMEST032189001,SMEST064169001,SMEST054705001,SMEST066027001,SMEST023212001,SMEST066035001	muscle	up
GO:0062176	R-loop disassembly	BP	0.000703753	0.0186723	4	84	96	20101	Over	6	SMEST011907001,SMEST058317001,SMEST046974001,SMEST065959001	muscle	up
GO:1903729	regulation of plasma membrane organization	BP	0.000708203	0.0187397	12	848	96	20101	Over	5	SMEST068122001,SMEST008345001,SMEST011029001,SMEST010769001,SMEST035098001,SMEST075512001,SMEST056451001,SMEST011386001,SMEST016909001,SMEST058328001,SMEST009422001,SMEST013389001	muscle	up
GO:0044085	cellular component biogenesis	BP	0.000715752	0.0188885	76	12446	96	20101	Over	4	SMEST020535001,SMEST045074001,SMEST068122001,SMEST002673001,SMEST022732001,SMEST012668001,SMEST080160001,SMEST076275001,SMEST054547001,SMEST042430001,SMEST048830001,SMEST066029001,SMEST052687001,SMEST059049001,SMEST022047001,SMEST075369001,SMEST058745001,SMEST052432001,SMEST009924001,SMEST077214001,SMEST019835001,SMEST047644001,SMEST056256001,SMEST055903001,SMEST008345001,SMEST026399001,SMEST0769…	muscle	up
GO:0007435	salivary gland morphogenesis	BP	0.000727968	0.0190897	17	1589	96	20101	Over	6	SMEST054547001,SMEST011907001,SMEST011029001,SMEST046374001,SMEST058317001,SMEST039783001,SMEST010769001,SMEST046974001,SMEST047284001,SMEST022928001,SMEST075512001,SMEST065959001,SMEST056451001,SMEST016909001,SMEST058328001,SMEST009422001,SMEST013389001	muscle	up
GO:1904171	negative regulation of bleb assembly	BP	0.000729099	0.0190897	3	37	96	20101	Over	7	SMEST066029001,SMEST066027001,SMEST066035001	muscle	up
GO:0050881	musculoskeletal movement	BP	0.000729209	0.0190897	14	1193	96	20101	Over	4	SMEST068122001,SMEST042430001,SMEST011029001,SMEST010769001,SMEST007739001,SMEST035098001,SMEST076529001,SMEST075512001,SMEST056451001,SMEST011386001,SMEST016909001,SMEST058328001,SMEST009422001,SMEST013389001	muscle	up
GO:0001411	hyphal tip	CC	0.000745168	0.0194556	9	510	96	20101	Over	4	SMEST068122001,SMEST066029001,SMEST011029001,SMEST010769001,SMEST066027001,SMEST066035001,SMEST075512001,SMEST056451001,SMEST013389001	muscle	up
GO:0042651	thylakoid membrane	CC	0.000749645	0.0195206	11	734	96	20101	Over	5	SMEST022047001,SMEST058745001,SMEST009924001,SMEST061901001,SMEST011907001,SMEST012107001,SMEST058317001,SMEST046974001,SMEST017290001,SMEST052353001,SMEST065959001	muscle	up
GO:0034357	photosynthetic membrane	CC	0.000758059	0.0196875	11	735	96	20101	Over	4	SMEST022047001,SMEST058745001,SMEST009924001,SMEST061901001,SMEST011907001,SMEST012107001,SMEST058317001,SMEST046974001,SMEST017290001,SMEST052353001,SMEST065959001	muscle	up
GO:0006405	RNA export from nucleus	BP	0.000760127	0.0196891	13	979	96	20101	Over	6	SMEST058491001,SMEST080160001,SMEST048830001,SMEST075369001,SMEST058745001,SMEST009924001,SMEST014221001,SMEST058317001,SMEST046974001,SMEST074998001,SMEST065959001,SMEST071613001,SMEST040632001	muscle	up
GO:0000462	maturation of SSU-rRNA from tricistronic rRNA transcript (SSU-rRNA, 5.8S rRNA, LSU-rRNA)	BP	0.000776561	0.0200251	8	410	96	20101	Over	8	SMEST020535001,SMEST002673001,SMEST052687001,SMEST058745001,SMEST011907001,SMEST058317001,SMEST046974001,SMEST065959001	muscle	up
GO:1990061	bacterial degradosome	CC	0.000788864	0.0202312	3	38	96	20101	Over	4	SMEST011907001,SMEST046974001,SMEST065959001	muscle	up
GO:0005739	mitochondrion	CC	0.000789299	0.0202312	60	9041	96	20101	Over	4	SMEST009320001,SMEST068122001,SMEST080160001,SMEST076275001,SMEST054547001,SMEST042430001,SMEST048830001,SMEST066029001,SMEST032180001,SMEST022047001,SMEST075369001,SMEST058745001,SMEST052432001,SMEST009924001,SMEST019835001,SMEST047644001,SMEST056256001,SMEST055903001,SMEST008345001,SMEST032189001,SMEST026399001,SMEST076939001,SMEST061901001,SMEST075481001,SMEST011907001,SMEST037102001,SMEST0110…	muscle	up
GO:0008143	poly(A) binding	MF	0.000801126	0.020371	7	316	96	20101	Over	8	SMEST032180001,SMEST058745001,SMEST032189001,SMEST011907001,SMEST058317001,SMEST046974001,SMEST065959001	muscle	up
GO:0030220	platelet formation	BP	0.000801126	0.020371	7	316	96	20101	Over	4	SMEST035098001,SMEST056451001,SMEST011386001,SMEST016909001,SMEST058328001,SMEST009422001,SMEST013389001	muscle	up
GO:0001514	selenocysteine incorporation	BP	0.000803055	0.020371	4	87	96	20101	Over	8	SMEST058745001,SMEST058317001,SMEST046974001,SMEST065959001	muscle	up
GO:0015662	ion transmembrane transporter activity, phosphorylative mechanism	MF	0.000808548	0.0204575	6	229	96	20101	Over	7	SMEST056451001,SMEST071613001,SMEST016909001,SMEST058328001,SMEST009422001,SMEST013389001	muscle	up
GO:0044260	cellular macromolecule metabolic process	BP	0.00081144	0.0204779	86	14901	96	20101	Over	4	SMEST058491001,SMEST020535001,SMEST045074001,SMEST009320001,SMEST068122001,SMEST016657001,SMEST002673001,SMEST022732001,SMEST012668001,SMEST080160001,SMEST076275001,SMEST054547001,SMEST042430001,SMEST048830001,SMEST066029001,SMEST007225001,SMEST036992001,SMEST052687001,SMEST032180001,SMEST023846001,SMEST059049001,SMEST060036001,SMEST022047001,SMEST075369001,SMEST058745001,SMEST009924001,SMEST0772…	muscle	up
GO:0035071	salivary gland cell autophagic cell death	BP	0.00084661	0.0212562	7	319	96	20101	Over	5	SMEST011907001,SMEST011029001,SMEST058317001,SMEST010769001,SMEST046974001,SMEST075512001,SMEST065959001	muscle	up
GO:1900044	regulation of protein K63-linked ubiquitination	BP	0.00084661	0.0212562	7	319	96	20101	Over	10	SMEST058745001,SMEST011907001,SMEST058317001,SMEST046974001,SMEST064169001,SMEST025700001,SMEST065959001	muscle	up
GO:0071688	striated muscle myosin thick filament assembly	BP	0.000862217	0.0214446	7	320	96	20101	Over	5	SMEST010769001,SMEST076529001,SMEST056451001,SMEST016909001,SMEST058328001,SMEST009422001,SMEST013389001	muscle	up
GO:1905789	positive regulation of detection of mechanical stimulus involved in sensory perception of touch	BP	0.000865036	0.0214446	6	232	96	20101	Over	5	SMEST076275001,SMEST054547001,SMEST046374001,SMEST039783001,SMEST047284001,SMEST022928001	muscle	up
GO:1905792	positive regulation of mechanosensory behavior	BP	0.000865036	0.0214446	6	232	96	20101	Over	4	SMEST076275001,SMEST054547001,SMEST046374001,SMEST039783001,SMEST047284001,SMEST022928001	muscle	up
[truncated: 8,327 more rows]
