# Supplementary material for: Regeneration leads to global tissue rejuvenation in aging sexual planarians
Source: Nat Aging. 2025 Apr 3;5(5):780–98. doi: 10.1038/s43587-025-00847-9 (PMC12092299; doi:10.1038/s43587-025-00847-9)
Supplement: Supplementary file 12 — List of functions enriched by at least one planarian aging signature. GSEA permutation test. P value adjusted for multiple comparisons with Benjamini–Hochberg correction. [file 43587_2025_847_MOESM12_ESM.xlsx]

## Sheet: Supplementary Table 8
List of functions enriched by at least one planarian aging signature. GSEA permutation test, p-value adjusted for multiple comparisons with Benjamini-Hochberg correction.
Term	Planarian aging: All tissues			Planarian aging: Secretory			Planarian aging: Muscle			Planarian aging: Cathepsin			Planarian aging: Neoblast			Planarian aging: Neural			Planarian aging: Epidermal			Planarian aging: Intestine			Planarian aging: Protonephridia			Aging: Brain			Aging: Human			Aging: Kidney			Aging: Liver			Aging: Rat			Aging: Mouse			Aging: Rodents			Interventions: CR
	NES	P.Value	P.Adjusted	NES	P.Value	P.Adjusted	NES	P.Value	P.Adjusted	NES	P.Value	P.Adjusted	NES	P.Value	P.Adjusted	NES	P.Value	P.Adjusted	NES	P.Value	P.Adjusted	NES	P.Value	P.Adjusted	NES	P.Value	P.Adjusted	NES	P.Value	P.Adjusted	NES	P.Value	P.Adjusted	NES	P.Value	P.Adjusted	NES	P.Value	P.Adjusted	NES	P.Value	P.Adjusted	NES	P.Value	P.Adjusted	NES	P.Value	P.Adjusted	NES
REACTOME ANTIGEN PROCESSING UBIQUITINATION PROTEASOME DEGRADATION	-1.06303	0.344086	0.636387	-0.982943	0.487273	0.714084	0.874662	0.696907	0.981573	0.920543	0.620991	0.85394	0.729292	0.921519	0.953497	0.805841	0.839437	0.954091	-1.49662	0.0193727	0.0771032	-0.778817	0.85042	0.940934	0.992232	0.464286	0.802934	-1.53154	0.000961979	0.0175534	-1.36094	0.019328	0.21916	-0.826837	0.952991	0.999966	-1.2057	0.119149	0.297543	-0.749855	0.980422	1	-1.17513	0.11796	0.226378	-0.947027	0.670732	0.821234	-1.31172
GOBP APOPTOTIC SIGNALING PATHWAY	0.952301	0.523466	0.786895	1.02447	0.36385	0.620195	1.07598	0.325103	0.811592	1.09583	0.253378	0.599909	-1.26124	0.115142	0.350202	-1.10847	0.28655	0.629054	-1.55858	0.00725034	0.0391462	0.830004	0.795866	0.91472	-1.08535	0.335088	0.729495	1.33804	0.00547299	0.0537589	1.0089	0.414079	0.76613	1.8703	2.07905e-09	7.31494e-08	1.26274	0.0129145	0.0681401	1.67235	7.53553e-05	0.0016515	1.39514	9.59092e-05	0.000843572	NA	NA	NA	NA
GOBP CELLULAR AMIDE METABOLIC PROCESS	0.93397	0.660061	0.877944	1.56427	2.96369e-05	0.000842535	1.61017	2.9209e-05	0.00105046	1.15179	0.0572639	0.333592	-1.23048	0.0568655	0.255528	-0.927283	0.670213	0.885746	-1.17391	0.0802239	0.198595	-0.974363	0.52984	0.769822	-0.824333	0.940226	1	NA	NA	NA	NA	NA	NA	NA	NA	NA	NA	NA	NA	NA	NA	NA	NA	NA	NA	NA	NA	NA	NA
REACTOME DNA REPLICATION	0.864093	0.712963	0.904395	-0.82477	0.783242	0.890762	0.889835	0.646694	0.971664	-1.27213	0.132018	0.478719	1.1726	0.188442	0.444915	0.644646	0.985423	0.992548	-1.50121	0.0165115	0.0680488	-0.873013	0.69967	0.864809	1.0764	0.312775	0.716564	-1.06131	0.341113	0.586983	0.837692	0.788845	0.940222	-0.817084	0.900929	0.982626	-1.39372	0.0424242	0.156512	0.753924	0.908616	0.984598	-1.37496	0.0336231	0.0884321	1.00438	0.467114	0.661037	-1.48034
GOBP OXIDATIVE PHOSPHORYLATION	-1.104	0.281938	0.586145	-0.609649	0.987319	0.996493	1.4592	0.0292842	0.309037	1.06408	0.315789	0.664494	0.900235	0.6225	0.796143	0.756667	0.910145	0.974371	-1.81445	0.000848748	0.00748295	-1.4103	0.039975	0.262816	0.95134	0.538813	0.83956	-1.56088	0.00949837	0.0754911	-2.36136	4.10261e-11	2.87945e-08	-1.71535	0.000522506	0.00421581	-1.98488	1.02817e-06	3.42835e-05	-2.13471	7.32883e-06	0.000235988	-2.2731	2.05852e-12	1.27378e-10	-1.62842	0.000585557	0.00340255	2.19532
REACTOME AMINO ACIDS REGULATE MTORC1	1.17642	0.245747	0.55228	1.0213	0.417191	0.655922	-0.492347	0.991753	0.995822	1.8534	0.00278543	0.0408432	0.775764	0.765258	0.876555	-1.19458	0.243243	0.584203	-1.10048	0.340304	0.512801	-1.35019	0.114236	0.391919	-0.919251	0.565637	0.860188	0.618546	0.981405	0.993066	0.756476	0.833002	0.955019	-1.20443	0.159722	0.400033	0.99948	0.4575	0.68882	-0.779222	0.798978	0.934106	-1.14732	0.260131	0.407397	0.769856	0.841444	0.934404	-1.08501
GOBP MITOCHONDRIAL RNA METABOLIC PROCESS	-0.764455	0.799599	0.952476	0.851381	0.694045	0.843214	-0.892356	0.620123	0.953483	0.786238	0.782927	0.94344	-1.06686	0.390991	0.633314	-0.542914	0.979487	0.991588	1.58966	0.0259556	0.0946496	0.831845	0.665148	0.850974	-0.560097	0.969349	1	-1.37398	0.0862385	0.277696	-1.39273	0.0732673	0.419048	-1.84896	0.000314774	0.00273592	-1.36303	0.0988468	0.267182	-1.31364	0.114334	0.350883	-1.9744	7.40745e-06	9.44811e-05	-1.8728	4.43161e-05	0.000368626	1.03402
REACTOME SYNTHESIS OF DNA	0.895354	0.650647	0.871766	-0.845444	0.726449	0.862254	0.927173	0.575314	0.938422	-1.27893	0.113636	0.457594	1.22044	0.15601	0.407734	0.657684	0.97493	0.990005	-1.5581	0.0108879	0.0521197	-0.833568	0.755481	0.892608	1.08879	0.29646	0.708669	-0.911007	0.625436	0.803595	0.869826	0.71068	0.915307	0.672136	0.974589	1	-1.48313	0.0170883	0.0840138	-0.728128	0.929043	0.989464	-1.43116	0.0181333	0.0556516	1.03861	0.385246	0.580413	-1.49085
GOBP ENDOSOME ORGANIZATION	1.09329	0.333333	0.629915	0.976481	0.489496	0.714096	-1.18872	0.231733	0.715431	1.86742	0.00132756	0.0227516	-1.2979	0.168111	0.423229	-0.627104	0.933555	0.98297	-0.857282	0.669145	0.774829	1.66167	0.0144154	0.207018	-1.32189	0.149425	0.562045	-0.933589	0.568807	0.767964	0.770841	0.8591	0.963423	0.699494	0.918269	0.988145	-0.813504	0.784345	0.917136	1.21422	0.16285	0.418214	-1.02664	0.414604	0.57096	1.29842	0.0962099	0.223682	-1.29576
GOBP ENDOPLASMIC RETICULUM ORGANIZATION	-0.764081	0.835073	0.962785	-0.748888	0.820268	0.908309	0.807405	0.753817	0.995822	1.17962	0.23262	0.572529	-1.66265	0.0113189	0.0997924	-0.668983	0.918919	0.976281	0.847501	0.697531	0.791467	0.564797	0.983759	0.998816	0.75208	0.820896	0.981976	-1.14246	0.251356	0.501888	-1.09647	0.285714	0.660291	-0.998292	0.4375	0.688663	-0.777611	0.852848	0.948179	-0.817267	0.761194	0.912938	-0.879391	0.691832	0.810619	-1.10731	0.262295	0.449083	-1.40321
GOBP HORMONE METABOLIC PROCESS	1.3827	0.105163	0.353903	-1.01291	0.45283	0.682676	0.993032	0.464567	0.894757	1.90636	0.00117213	0.020933	-0.792799	0.752137	0.871653	-0.975812	0.50339	0.799569	-1.09712	0.335249	0.508717	1.63672	0.0265859	0.22984	-1.6682	0.0129485	0.22791	1.55031	0.00682009	0.0613053	1.18606	0.146484	0.511135	0.771314	0.897842	0.980686	0.722736	0.961078	0.994172	-0.824058	0.821256	0.944444	1.54986	0.00169006	0.00888496	1.35174	0.0224657	0.0697201	0.996307
REACTOME MEMBRANE TRAFFICKING	0.706586	0.975	0.998682	-0.874858	0.751773	0.871231	-0.920494	0.633466	0.961835	1.58312	0.00130449	0.0227143	-1.33871	0.0502355	0.240512	-1.0495	0.362238	0.70771	0.880517	0.726496	0.810904	1.33888	0.0386018	0.262816	-0.716884	0.962329	1	NA	NA	NA	NA	NA	NA	1.07126	0.274212	0.539591	1.06342	0.267717	0.499296	1.01663	0.384848	0.664594	NA	NA	NA	NA	NA	NA	NA
GOBP ELECTRON TRANSPORT CHAIN	-0.835171	0.764069	0.930007	-0.4028	1	1	1.51226	0.0213509	0.254203	1.55748	0.00980664	0.111397	1.13312	0.22335	0.480656	-0.686597	0.962406	0.987938	-1.86788	0.000135546	0.00176464	-1.06142	0.343537	0.637214	1.05148	0.361751	0.742287	-1.19134	0.150613	0.377851	-2.09682	3.08491e-07	7.97692e-05	-1.04279	0.335366	0.595935	-1.78572	0.000124431	0.00187477	-1.94843	0.000153064	0.00305108	-2.14522	1.96133e-10	8.06419e-09	-1.18778	0.0965251	0.224305	2.23984
GOBP BIOLOGICAL PROCESS INVOLVED IN INTERSPECIES INTERACTION BETWEEN ORGANISMS	1.14652	0.178631	0.473565	1.02475	0.363218	0.620053	-0.858317	0.804305	0.995822	1.49582	0.00298627	0.0424476	-0.950669	0.588939	0.783208	-1.23934	0.0939153	0.357662	-1.16222	0.143123	0.307196	1.4129	0.0101051	0.173103	-1.30616	0.0469012	0.373007	NA	NA	NA	NA	NA	NA	NA	NA	NA	NA	NA	NA	NA	NA	NA	NA	NA	NA	NA	NA	NA	NA
GOBP CELLULAR CARBOHYDRATE METABOLIC PROCESS	1.06828	0.340824	0.636116	0.763008	0.859873	0.927092	-0.910927	0.614458	0.953483	0.756458	0.913889	0.987021	-0.785078	0.809917	0.89668	-1.59172	0.00949867	0.0894031	0.99176	0.453586	0.619362	1.07866	0.325416	0.622792	-0.835406	0.734317	0.945836	1.18112	0.10262	0.303193	-0.867999	0.808594	0.947868	-1.00393	0.43083	0.682316	0.834762	0.855263	0.950075	-0.879036	0.730709	0.896467	1.0517	0.324661	0.481263	0.92757	0.639661	0.798413	1.36711
GOBP DNA CONFORMATION CHANGE	1.43355	0.0319948	0.170474	0.856087	0.748344	0.868979	-0.8275	0.772201	0.995822	-1.22064	0.174507	0.537805	1.64596	0.0080491	0.079318	-0.731373	0.893778	0.969317	-0.667423	0.976967	0.982631	0.837682	0.775253	0.903704	-0.787205	0.808394	0.976703	0.897757	0.763948	0.887025	1.30207	0.0258524	0.252355	-0.784048	0.992157	1	-1.24481	0.0979532	0.265119	-1.1826	0.144654	0.394734	-1.07333	0.310011	0.464661	-1.08475	0.159763	0.32134	-0.898097
GOBP NEGATIVE REGULATION OF RESPONSE TO STIMULUS	0.934282	0.621087	0.850762	1.1396	0.167421	0.431568	0.902771	0.735656	0.994421	1.04674	0.318182	0.666813	-1.03903	0.374813	0.620088	-0.916909	0.648148	0.874027	-1.34795	0.0239649	0.0902245	1.234	0.0824176	0.337071	-1.3982	0.0151359	0.234271	NA	NA	NA	NA	NA	NA	NA	NA	NA	NA	NA	NA	NA	NA	NA	NA	NA	NA	NA	NA	NA	NA
GOBP ATP SYNTHESIS COUPLED ELECTRON TRANSPORT	-1.04972	0.372093	0.6606	-0.599308	0.98324	0.995388	1.42402	0.064833	0.466828	1.35067	0.0740741	0.373883	1.02253	0.365517	0.61051	0.865794	0.717877	0.914605	-1.75294	0.00318641	0.021547	-1.35632	0.066778	0.321874	0.738495	0.880531	1	-1.79489	0.00243273	0.031606	-2.33124	9.71347e-09	3.67095e-06	-1.46605	0.0239297	0.0972671	-2.07894	1.19705e-07	5.12591e-06	-2.07414	0.000132222	0.00269991	-2.34703	7.39062e-12	4.02877e-10	-1.79013	0.000130115	0.000940176	2.23194
REACTOME RESPIRATORY ELECTRON TRANSPORT ATP SYNTHESIS BY CHEMIOSMOTIC COUPLING AND HEAT PRODUCTION BY UNCOUPLING PROTEINS	-1.30283	0.0967742	0.338825	0.847786	0.755011	0.873212	1.32903	0.0920245	0.504686	1.31425	0.0914454	0.40568	-0.794725	0.824708	0.897763	0.630339	0.991573	0.993713	-1.7725	0.00161225	0.0127606	-1.5492	0.0155158	0.209841	0.63984	0.970588	1	-1.79834	0.00145818	0.0226973	-2.44888	1.36912e-11	1.12108e-08	-1.71952	0.00040224	0.00334414	-2.13389	5.26408e-09	3.34598e-07	-2.30834	4.19866e-08	2.58469e-06	-2.44199	1.97482e-16	3.11818e-14	-2.03507	3.95835e-08	6.92318e-07	2.45851
REACTOME APC C CDH1 MEDIATED DEGRADATION OF CDC20 AND OTHER APC C CDH1 TARGETED PROTEINS IN LATE MITOSIS EARLY G1	-1.01786	0.411392	0.690804	-1.22491	0.181132	0.449763	0.783153	0.790927	0.995822	0.862223	0.668478	0.886004	0.806538	0.757647	0.873111	1.01747	0.402632	0.741729	-1.76806	0.003509	0.0230145	-1.00074	0.455959	0.721427	0.795163	0.785714	0.967185	-0.80902	0.784133	0.896098	-0.988921	0.461694	0.804077	1.02031	0.427877	0.681565	-1.40216	0.0511182	0.177129	1.06747	0.31592	0.598031	-1.42362	0.0337922	0.0886729	1.17799	0.214497	0.395868	-1.48136
GOBP POSITIVE REGULATION OF SIGNALING	-0.787967	0.958637	0.99788	1.16093	0.152466	0.412399	1.03004	0.367677	0.836354	1.1529	0.16129	0.521263	-1.07653	0.299392	0.551658	-1.22394	0.120321	0.393503	-1.36543	0.0257137	0.0940137	1.50087	0.00632434	0.135908	-1.17198	0.161398	0.579451	NA	NA	NA	NA	NA	NA	NA	NA	NA	NA	NA	NA	NA	NA	NA	NA	NA	NA	NA	NA	NA	NA
GOBP RESPIRATORY ELECTRON TRANSPORT CHAIN	-1.04027	0.384615	0.667754	-0.551377	0.996324	0.999527	1.45293	0.0257996	0.285229	1.37871	0.0638972	0.354617	1.06757	0.328358	0.580977	0.754958	0.887097	0.968988	-1.81244	0.000480857	0.00478453	-1.3918	0.0493197	0.288665	1.01291	0.442222	0.791794	-1.53535	0.0166985	0.106364	-2.35645	1.58619e-09	7.0845e-07	-1.50412	0.00916283	0.0453918	-2.05992	2.71544e-07	1.05204e-05	-2.04273	2.52646e-05	0.000665141	-2.34072	3.71739e-13	2.65968e-11	-1.82366	2.20381e-05	0.000197632	2.25072
GOBP REGULATION OF MACROAUTOPHAGY	1.15204	0.246654	0.55228	1.11745	0.254167	0.530021	-1.07086	0.342685	0.823036	1.97031	0.000287802	0.00770977	-1.0719	0.377622	0.621782	-0.740248	0.859677	0.958792	-0.992234	0.46374	0.626567	1.48692	0.0497575	0.289671	-0.898822	0.637681	0.893787	0.762966	0.946188	0.97549	-1.12558	0.198819	0.576622	-0.813939	0.917492	0.98755	0.827173	0.82716	0.93581	1.64836	0.00991837	0.0801511	1.2936	0.0290416	0.0791558	1.50875	0.00311489	0.0141226	-1.38717
REACTOME APC C MEDIATED DEGRADATION OF CELL CYCLE PROTEINS	-0.96082	0.511482	0.778687	-1.27236	0.145594	0.408073	0.732142	0.872763	0.995822	0.708164	0.924791	0.988188	0.990089	0.44186	0.671223	0.859564	0.706806	0.907448	-1.83359	0.000866158	0.00758842	-0.970621	0.510309	0.760184	0.773985	0.822222	0.981976	-0.99481	0.458029	0.682734	-1.1786	0.215606	0.589139	0.89637	0.604977	0.820187	-1.44726	0.026897	0.113522	0.959261	0.475578	0.732709	-1.4527	0.0172413	0.0535604	1.08808	0.296987	0.488231	-1.51286
GOBP SULFUR COMPOUND BIOSYNTHETIC PROCESS	1.33856	0.107955	0.359199	-0.788492	0.796226	0.894942	0.9052	0.593688	0.949058	1.08206	0.353261	0.693507	1.30254	0.127059	0.363775	-1.65612	0.0110697	0.0994841	1.08431	0.309168	0.486635	-1.33636	0.0984456	0.367752	-0.945479	0.561111	0.858932	-0.971838	0.503534	0.716058	1.10807	0.241715	0.613301	-1.2267	0.116208	0.329932	-1.15617	0.202112	0.417177	-1.22334	0.142623	0.391745	-1.06196	0.362791	0.519455	0.782467	0.905533	0.971429	-1.0685
REACTOME VESICLE MEDIATED TRANSPORT	0.819442	0.838028	0.962785	0.967565	0.517937	0.728774	-0.879266	0.742	0.995573	1.59958	0.0016731	0.0271917	-1.5617	0.00468551	0.054391	-1.02437	0.406993	0.741729	-0.887877	0.692453	0.790238	1.17193	0.176781	0.481791	0.835579	0.796651	0.974304	NA	NA	NA	NA	NA	NA	NA	NA	NA	1.06814	0.23506	0.45884	0.988684	0.481375	0.737569	NA	NA	NA	NA	NA	NA	NA
GOBP PROTEIN STABILIZATION	-0.805774	0.811816	0.959023	0.885682	0.652452	0.812939	1.67977	0.00320384	0.0611362	1.47704	0.0357114	0.272335	-1.41882	0.0619765	0.266461	-1.10391	0.311606	0.656682	-1.36771	0.0715667	0.182018	0.901554	0.615202	0.822914	-1.35012	0.0766423	0.456251	1.17401	0.158014	0.387528	-0.883343	0.715706	0.915932	0.969002	0.505666	0.744064	0.976843	0.464706	0.695264	1.48399	0.0401723	0.198639	-0.869088	0.776404	0.879119	1.27821	0.0650195	0.166958	-1.25516
GOBP POSITIVE REGULATION OF EPITHELIAL CELL PROLIFERATION	0.864877	0.649621	0.871766	1.27879	0.158111	0.423132	-0.67547	0.907598	0.995822	1.49948	0.0634146	0.353346	-1.32714	0.14955	0.397562	-1.00991	0.441026	0.7573	-1.39691	0.0929368	0.220272	1.56418	0.0544534	0.306381	-1.98295	8.34123e-05	0.0145242	1.4396	0.015169	0.101099	1.33225	0.0298332	0.267465	1.04475	0.349003	0.609819	1.33308	0.034577	0.135903	-1.1006	0.285039	0.56656	1.41179	0.0116562	0.0399804	1.18743	0.142487	0.296539	0.911972
GOBP POSITIVE REGULATION OF CELL POPULATION PROLIFERATION	1.19038	0.185118	0.486388	1.22902	0.107981	0.357312	1.05338	0.364198	0.836354	1.048	0.344595	0.684765	-1.0131	0.440063	0.671223	-1.11184	0.280702	0.629054	-1.2306	0.107607	0.244855	1.81299	0.000237801	0.0174346	-1.74243	0.000716233	0.0498856	NA	NA	NA	NA	NA	NA	NA	NA	NA	1.7225	3.24118e-07	1.23225e-05	1.44603	0.00144411	0.0187933	NA	NA	NA	NA	NA	NA	NA
REACTOME RESPIRATORY ELECTRON TRANSPORT	-1.16159	0.226013	0.533029	0.839423	0.742919	0.868979	1.27581	0.160853	0.63837	1.29394	0.105114	0.435784	0.708212	0.932243	0.958883	0.716063	0.909836	0.974371	-1.63276	0.00884756	0.0449805	-1.47687	0.0241423	0.22403	0.681819	0.933481	1	-1.8613	0.00063911	0.0133315	-2.3685	1.11921e-09	5.49866e-07	-1.74507	0.000285253	0.00252423	-2.13432	4.9183e-09	3.27976e-07	-2.27006	2.73649e-08	1.78984e-06	-2.53317	3.37172e-17	7.01777e-15	-2.02593	1.90068e-07	2.78099e-06	2.32391
GOBP GENE SILENCING BY RNA	1.16566	0.269903	0.572427	-0.684528	0.903955	0.948332	-0.970662	0.534979	0.926898	-0.770702	0.802251	0.953528	1.17386	0.245823	0.503513	-0.996526	0.468439	0.778298	1.59318	0.0155526	0.0656839	-0.612573	0.967568	0.9916	-1.19784	0.225806	0.642172	0.990176	0.44289	0.671098	1.83503	0.000241112	0.0197431	-0.676511	0.983146	1	0.74783	0.902017	0.970742	-0.855672	0.714984	0.888107	-0.857614	0.733333	0.843278	-1.06995	0.28169	0.472645	-0.999629
HALLMARK G2M CHECKPOINT	1.69085	0.00840412	0.0848471	1.03049	0.394628	0.639734	-1.02731	0.413793	0.869781	-0.925961	0.575277	0.834714	1.25241	0.166667	0.422121	-1.09437	0.342623	0.691993	-0.904223	0.610465	0.741393	-0.788542	0.795737	0.91472	2.07675	5.5249e-05	0.0109946	-0.993519	0.441729	0.67002	1.30353	0.0383295	0.312193	-0.670067	1	1	-0.71326	0.98243	0.997678	-0.866019	0.728435	0.894989	-1.11602	0.239514	0.384955	-1.66256	4.84176e-05	0.000397114	0.728595
GOBP POSITIVE REGULATION OF WNT SIGNALING PATHWAY	-0.786261	0.759519	0.928301	0.883709	0.621339	0.79777	1.18212	0.240079	0.726427	1.23456	0.20098	0.562369	-1.73722	0.00538872	0.0610283	-0.792894	0.763025	0.931213	-1.63708	0.0139743	0.0610226	-0.917187	0.575488	0.800855	1.16217	0.288066	0.70523	-0.816096	0.842011	0.923208	0.662707	0.992203	0.999961	0.765841	0.85693	0.960691	0.847906	0.728863	0.880349	0.654735	0.989474	1	1.25596	0.0665497	0.147686	-1.09941	0.22093	0.402814	-0.810547
GOBP CELL CYCLE G2 M PHASE TRANSITION	0.993839	0.471845	0.748895	0.693905	0.924843	0.95999	-1.01553	0.441423	0.882397	-1.22216	0.229299	0.572529	1.71271	0.0110769	0.099181	1.32363	0.117073	0.390068	-0.946531	0.54845	0.694537	0.907521	0.603248	0.816089	-0.97983	0.5197	0.832117	-0.758244	0.969643	0.988719	1.04658	0.353414	0.719271	-1.15473	0.174194	0.420013	-1.39569	0.0360204	0.138761	-1.22301	0.138486	0.386318	-1.38764	0.0304873	0.0818777	-0.935453	0.648649	0.804263	1.3826
GOBP NEGATIVE REGULATION OF DEVELOPMENTAL PROCESS	0.872185	0.681733	0.892428	1.58992	0.00772239	0.0867523	0.855227	0.730769	0.992581	0.844171	0.766272	0.939855	-0.940542	0.574013	0.772561	-0.890553	0.64812	0.874027	-0.830412	0.812854	0.864356	1.06804	0.323671	0.621896	-1.07042	0.346831	0.730916	NA	NA	NA	NA	NA	NA	NA	NA	NA	1.29301	0.00955511	0.055848	0.99761	0.417391	0.692213	NA	NA	NA	NA	NA	NA	NA
GOBP REGULATION OF CELL DIFFERENTIATION	1.1216	0.237847	0.545538	1.50753	0.00577652	0.0699712	0.859385	0.765408	0.995822	1.08149	0.25188	0.599909	-1.0937	0.285271	0.537731	-0.940442	0.586538	0.844172	-0.895957	0.699248	0.791913	1.10226	0.251397	0.559418	-1.20259	0.13267	0.54516	NA	NA	NA	NA	NA	NA	NA	NA	NA	NA	NA	NA	NA	NA	NA	NA	NA	NA	NA	NA	NA	NA
GOBP ATP METABOLIC PROCESS	-1.03608	0.356044	0.644728	-0.787779	0.880911	0.937675	1.16177	0.186335	0.670711	1.34255	0.0391709	0.28384	0.819161	0.848168	0.909544	-0.832101	0.796537	0.94503	-1.77614	0.000315449	0.00348746	-1.09618	0.293638	0.590242	0.663162	0.990805	1	0.969688	0.520085	0.728956	-2.01758	1.44467e-07	4.1751e-05	-1.23312	0.0354482	0.135921	-1.68367	0.000162383	0.00227785	-1.86563	0.000131651	0.00269991	-1.86103	3.88874e-08	9.13156e-07	-0.964881	0.596774	0.766949	1.98512
GOBP REGULATION OF CELL POPULATION PROLIFERATION	1.15269	0.16723	0.455509	1.26135	0.0668151	0.293789	1.20346	0.10166	0.524489	0.989582	0.48996	0.797157	-1.01535	0.426426	0.66296	-1.14324	0.200787	0.522366	-1.14298	0.163303	0.332089	1.79313	2.43766e-05	0.00310475	-1.54972	0.00152028	0.0877756	NA	NA	NA	NA	NA	NA	NA	NA	NA	NA	NA	NA	NA	NA	NA	NA	NA	NA	NA	NA	NA	NA
GOBP REGULATION OF CELL DEATH	1.01648	0.411483	0.690804	1.24616	0.0577367	0.276386	1.17817	0.116935	0.553819	1.53086	0.000414751	0.0100947	-1.35008	0.0331385	0.193146	-1.11652	0.227157	0.566718	-1.01731	0.402214	0.574062	1.30848	0.022027	0.220745	-1.17831	0.127119	0.538226	NA	NA	NA	NA	NA	NA	NA	NA	NA	NA	NA	NA	NA	NA	NA	NA	NA	NA	NA	NA	NA	NA
REACTOME PROGRAMMED CELL DEATH	-0.999037	0.476293	0.752049	-1.03017	0.414365	0.655693	0.84136	0.722868	0.988341	1.70191	0.00499925	0.0650837	-0.943931	0.536585	0.747871	0.841173	0.765027	0.931213	-1.71953	0.00345724	0.0228244	-1.02245	0.431438	0.706908	0.695044	0.922395	1	1.13986	0.19256	0.433127	1.16515	0.150905	0.51955	1.60656	0.00161979	0.010761	1.08953	0.26875	0.500355	1.9023	0.000187691	0.00353907	0.991207	0.557895	0.70162	1.82909	1.47107e-06	1.83608e-05	-1.48025
GOBP PROGRAMMED CELL DEATH	1.03558	0.366242	0.654484	1.29354	0.0177531	0.149922	1.22934	0.0625	0.460079	1.46017	0.00108749	0.0201982	-1.26599	0.0438472	0.228095	-1.1534	0.152691	0.45391	-1.1309	0.164179	0.332899	1.22067	0.0472649	0.28017	-1.04403	0.348048	0.731267	NA	NA	NA	NA	NA	NA	NA	NA	NA	NA	NA	NA	NA	NA	NA	NA	NA	NA	NA	NA	NA	NA
GOBP RESPONSE TO STEROID HORMONE	-1.15525	0.234672	0.542174	1.17359	0.184946	0.450402	-0.819337	0.760649	0.995822	0.737011	0.897436	0.985906	-0.945371	0.534392	0.746647	1.10877	0.259777	0.601111	-1.50283	0.0217315	0.0845588	1.19802	0.193548	0.500209	-1.44452	0.0369033	0.342708	1.50537	0.00131713	0.0213441	1.20791	0.0843373	0.438047	1.03768	0.38482	0.643236	1.16537	0.148867	0.341564	1.27646	0.0804598	0.292365	1.25761	0.0146538	0.0474538	1.42163	0.00267333	0.0123864	1.53404
KEGG HUNTINGTONS DISEASE	-1.23923	0.129956	0.399073	-0.533568	1	1	1.11728	0.294118	0.768679	1.04297	0.350877	0.692007	-0.642289	0.980066	0.985727	0.682875	0.968116	0.989424	-1.62839	0.00710311	0.0388025	-1.40866	0.0404778	0.262816	0.849754	0.767123	0.956672	-1.24103	0.114286	0.322409	-2.01207	1.81475e-06	0.000445794	-0.715178	0.986486	1	-1.78332	0.000138628	0.00202856	-2.10167	1.49718e-06	5.85719e-05	-2.0279	3.70842e-09	1.10265e-07	-1.5614	0.000519148	0.0030776	2.30878
GOBP VESICLE ORGANIZATION	0.743277	0.913696	0.990428	-1.1672	0.222222	0.498479	-1.68957	0.00601268	0.0997103	1.15622	0.222535	0.572529	-1.22293	0.185738	0.439275	-0.883507	0.660348	0.881096	0.982472	0.492784	0.652517	1.36508	0.0783848	0.337071	-1.08897	0.321818	0.722795	0.977742	0.506579	0.718071	-0.801891	0.935167	0.986786	1.11071	0.253595	0.517545	-0.785213	0.92766	0.981444	1.08998	0.243323	0.524216	1.17624	0.0464458	0.112408	1.20596	0.0992823	0.229629	-1.65477
GOBP INTRINSIC APOPTOTIC SIGNALING PATHWAY	0.74907	0.892193	0.983741	0.989828	0.497788	0.72006	0.847648	0.708758	0.983366	0.966512	0.502841	0.803979	-1.13852	0.266667	0.518808	-0.928264	0.572543	0.842627	-1.50068	0.025462	0.0933383	-0.868998	0.688663	0.860796	-0.995675	0.470054	0.803004	1.14423	0.143469	0.368321	0.92905	0.654472	0.896705	1.50612	0.00286583	0.0171716	0.995877	0.453074	0.685935	1.67189	0.00048633	0.00774059	1.20072	0.0281005	0.0773736	1.72736	2.07975e-06	2.47415e-05	1.46058
GOBP NEGATIVE REGULATION OF LOCOMOTION	0.57768	0.994307	0.998682	-0.901494	0.614801	0.797409	1.13923	0.293436	0.768679	0.947987	0.544959	0.81893	-1.20408	0.213675	0.471711	-0.852582	0.685668	0.894382	-1.62626	0.0123824	0.0573047	0.964019	0.533019	0.771825	-0.984823	0.501845	0.825643	1.24979	0.0695809	0.253173	1.02518	0.371717	0.735719	1.75789	1.55644e-05	0.000206804	1.55163	0.00137148	0.0126799	1.0818	0.261364	0.542732	1.70981	1.05793e-06	1.76155e-05	1.61361	4.52231e-05	0.000375579	1.16725
GOBP NEGATIVE REGULATION OF HYDROLASE ACTIVITY	0.726126	0.898662	0.986955	-1.0461	0.395872	0.639734	1.28735	0.141748	0.602167	1.03817	0.404372	0.723165	-1.30429	0.118056	0.352993	-0.788523	0.793215	0.944668	-1.54077	0.023332	0.0885597	0.819146	0.745882	0.889327	-1.15227	0.260223	0.677553	1.55656	0.000983163	0.017873	0.889384	0.77621	0.935637	1.8677	2.21288e-06	3.56492e-05	1.63149	0.000845002	0.00872454	1.64394	0.00191627	0.0234547	1.80273	5.7803e-07	1.00922e-05	1.79477	1.82968e-07	2.68455e-06	1.0693
REACTOME CELL CYCLE	1.14713	0.173139	0.463171	0.871745	0.821029	0.908309	0.860506	0.850622	0.995822	-1.06036	0.344327	0.684765	1.45434	0.00389256	0.0484249	-0.737686	0.976501	0.990005	-0.981656	0.527574	0.678587	-0.838998	0.852484	0.940975	1.25753	0.0906863	0.483345	NA	NA	NA	NA	NA	NA	NA	NA	NA	-1.10712	0.192204	0.403948	-0.815547	0.952816	0.99599	NA	NA	NA	NA	NA	NA	NA
GOBP ERAD PATHWAY	-1.19818	0.209544	0.515638	1.03149	0.394904	0.639734	0.841188	0.695736	0.981573	1.31097	0.128947	0.476789	-1.80967	0.00207023	0.031009	0.646468	0.95	0.986216	-1.11785	0.299424	0.478934	-0.835725	0.713514	0.870678	-0.854599	0.667932	0.90951	1.30643	0.0904762	0.282813	-0.853614	0.737603	0.920954	0.617705	0.986047	1	-1.07176	0.334342	0.571212	0.888662	0.628866	0.837788	0.999913	0.453488	0.607526	1.22384	0.137691	0.290284	-1.4051
GOBP POSITIVE REGULATION OF MULTICELLULAR ORGANISMAL PROCESS	1.4019	0.0155896	0.116645	1.07546	0.299776	0.575984	-0.959893	0.556863	0.93459	1.16275	0.127737	0.476789	-0.945176	0.572308	0.77101	-0.873721	0.714685	0.914605	0.950028	0.57906	0.721494	1.61066	0.000856062	0.0408802	-1.4308	0.0290274	0.309718	NA	NA	NA	NA	NA	NA	NA	NA	NA	NA	NA	NA	NA	NA	NA	NA	NA	NA	NA	NA	NA	NA
GOBP REGULATION OF VASCULATURE DEVELOPMENT	1.20107	0.225379	0.532385	0.796633	0.777311	0.887536	0.793623	0.751434	0.995822	-0.75146	0.817726	0.958832	-0.815506	0.722704	0.85883	-1.03497	0.423588	0.746096	1.20356	0.219828	0.400285	1.79819	0.00374155	0.0965181	-1.17721	0.279693	0.700743	1.86444	2.03578e-06	0.000180333	1.12006	0.195918	0.574325	1.84269	2.53908e-06	3.97398e-05	1.51581	0.00359759	0.0273021	1.7963	0.000416288	0.00694256	2.2902	1.41813e-14	1.44302e-12	1.74215	1.03725e-06	1.32401e-05	1.48402
REACTOME SWITCHING OF ORIGINS TO A POST REPLICATIVE STATE	-0.892307	0.663113	0.878252	-1.00296	0.444234	0.676624	0.760299	0.817269	0.995822	-0.862827	0.665123	0.884081	1.04335	0.377011	0.621511	0.862338	0.702778	0.905615	-1.7738	0.00286597	0.0200618	-1.03985	0.405772	0.68513	0.8892	0.649123	0.899729	-0.982755	0.478976	0.697583	-0.847065	0.732794	0.920209	0.822029	0.727838	0.896899	-1.46397	0.0252121	0.108745	0.90589	0.59383	0.816078	-1.50168	0.010814	0.0376843	1.0764	0.32525	0.520281	-1.58172
GOBP IN UTERO EMBRYONIC DEVELOPMENT	1.04945	0.363465	0.653596	1.53156	0.00938619	0.0990528	-0.962042	0.489362	0.899717	-0.746409	0.881997	0.978383	0.970493	0.483627	0.712902	0.946921	0.58651	0.844172	-0.804911	0.830827	0.874786	-0.865714	0.729866	0.880608	0.907424	0.632054	0.892231	1.36172	0.0118304	0.0862837	1.46449	0.00140829	0.0563789	0.916857	0.65557	0.855906	-0.782293	0.942008	0.987711	-1.12996	0.200913	0.472435	-0.837003	0.861024	0.934585	0.804604	0.947548	0.990295	1.23555
GOBP PROTEIN LOCALIZATION TO VACUOLE	1.18	0.240076	0.546942	-1.09506	0.344106	0.605993	-0.639469	0.920668	0.995822	2.02133	0.000171895	0.00519205	-1.39052	0.0935875	0.3198	-1.04784	0.405316	0.741729	-0.891638	0.6171	0.742537	1.06392	0.375587	0.662269	-1.27749	0.176245	0.609079	1.26666	0.131291	0.349307	-1.28443	0.13786	0.498767	1.46197	0.0564784	0.200174	1.38822	0.0815789	0.23944	1.61944	0.0361308	0.185245	1.21466	0.154506	0.2755	1.33587	0.0863636	0.205553	-1.69044
GOBP CELLULAR RESPONSE TO EXTERNAL STIMULUS	0.84018	0.755639	0.925606	-1.08852	0.33145	0.596525	-0.9938	0.467871	0.894757	1.13275	0.238889	0.582788	-1.15839	0.252893	0.507996	-1.24338	0.155698	0.454282	-1.52736	0.0202594	0.0801742	1.06577	0.342043	0.636136	0.844268	0.723913	0.945836	1.33919	0.0268568	0.143946	1.09747	0.219959	0.590634	1.47561	0.00346599	0.0200561	1.49843	0.00302984	0.0238864	1.60876	0.00338281	0.0361236	1.43978	0.000671553	0.00424144	1.68129	5.66313e-06	5.9233e-05	-0.988282
GOBP PEPTIDYL AMINO ACID MODIFICATION	1.40856	0.00958273	0.0899678	0.87376	0.813901	0.906436	-0.921535	0.678846	0.977904	-0.828166	0.835092	0.966993	-1.03665	0.387145	0.62928	-0.978056	0.512354	0.806451	1.39027	0.0129207	0.0586271	1.39691	0.0101898	0.173103	0.85422	0.812652	0.979214	NA	NA	NA	NA	NA	NA	NA	NA	NA	NA	NA	NA	NA	NA	NA	NA	NA	NA	NA	NA	NA	NA
GOBP NEGATIVE REGULATION OF CELL DEATH	1.11952	0.229706	0.535739	1.40337	0.0091164	0.098443	1.16843	0.163934	0.645087	1.57367	0.00092886	0.0184564	-1.36882	0.0213241	0.147769	-1.0628	0.346667	0.693528	-1.05464	0.318519	0.49575	1.43156	0.0107923	0.178973	-1.04073	0.380872	0.750539	NA	NA	NA	NA	NA	NA	NA	NA	NA	NA	NA	NA	NA	NA	NA	NA	NA	NA	NA	NA	NA	NA
GOBP ORGANONITROGEN COMPOUND BIOSYNTHETIC PROCESS	-1.01066	0.405405	0.686686	1.38146	0.000665958	0.014495	1.45094	0.00028478	0.00809589	1.14467	0.0690602	0.37342	-1.034	0.356777	0.604496	-1.0468	0.345413	0.693528	-1.11747	0.14955	0.31186	-1.05923	0.286301	0.588227	-0.971101	0.576299	0.869755	NA	NA	NA	NA	NA	NA	NA	NA	NA	NA	NA	NA	NA	NA	NA	NA	NA	NA	NA	NA	NA	NA
HALLMARK E2F TARGETS	1.66793	0.00468931	0.0669744	1.01063	0.433333	0.671132	-0.979231	0.475191	0.899717	-1.63908	0.0033388	0.0460489	1.71776	0.00435923	0.0519009	-1.03194	0.415241	0.74253	0.772519	0.893528	0.924042	-0.787911	0.822934	0.927466	1.54213	0.020025	0.263159	-1.00552	0.420152	0.65328	1.13718	0.201566	0.577093	-0.943186	0.632353	0.839194	-0.79474	0.904552	0.971887	-1.32749	0.057903	0.250123	-1.66117	7.85911e-05	0.000719737	-1.57504	0.000134684	0.000970537	1.22214
GOBP ENDOSOMAL TRANSPORT	0.975942	0.505535	0.776207	-0.903161	0.636535	0.802462	-0.738621	0.873494	0.995822	1.59486	0.00828148	0.0994491	-0.977578	0.480992	0.710521	0.717999	0.931398	0.98297	1.00388	0.421941	0.592959	1.66335	0.00760936	0.147135	-0.725539	0.865314	0.996699	-0.973301	0.528545	0.735525	-1.01763	0.408644	0.763116	0.847054	0.777174	0.924488	0.952417	0.544025	0.762633	1.26194	0.0931507	0.315724	-0.973284	0.550773	0.696483	1.22455	0.100503	0.23137	-1.76003
REACTOME METABOLISM OF AMINO ACIDS AND DERIVATIVES	0.900422	0.718954	0.908867	1.33257	0.0218393	0.168078	1.49046	0.00222719	0.0477305	1.1069	0.167464	0.527633	-0.973514	0.532641	0.744949	-1.50479	0.003551	0.0515264	-2.21767	1.77344e-10	4.15826e-08	-1.22012	0.0885093	0.348287	-1.52601	0.0024082	0.101655	1.52557	0.00303713	0.0368082	-0.942023	0.628458	0.887423	0.93378	0.603974	0.819999	-1.43073	0.0057625	0.0385557	1.27739	0.079646	0.29095	-0.751264	0.967809	0.991707	1.56507	8.38126e-05	0.000641592	1.90068
KEGG ALZHEIMERS DISEASE	-1.2861	0.107221	0.359137	0.622496	0.989339	0.996493	1.34621	0.0903733	0.499563	1.55202	0.018609	0.17755	-0.819676	0.753769	0.872799	-0.614317	0.974563	0.990005	-1.87171	0.000824948	0.00746203	-1.29767	0.0998279	0.36886	-0.339904	1	1	-0.976028	0.471429	0.692851	-2.15198	9.17664e-08	2.8178e-05	0.732889	0.91349	0.987205	-1.71257	0.000506455	0.00592028	-2.04292	8.51063e-06	0.000267861	-1.83601	4.8972e-06	6.6344e-05	0.870698	0.762032	0.887553	2.23146
HALLMARK COMPLEMENT	-0.806462	0.748963	0.923053	-1.25786	0.19619	0.460866	0.698168	0.870406	0.995822	1.86149	0.00240453	0.0360162	-1.46528	0.0503472	0.240512	-1.55771	0.0358089	0.223685	-0.912002	0.612167	0.741662	-0.518214	0.99297	1	1.23161	0.194215	0.624807	1.81541	4.54547e-05	0.00215005	1.31865	0.0462837	0.359797	2.15829	9.76265e-10	3.70139e-08	2.2453	7.12924e-10	5.68662e-08	2.34806	2.30267e-08	1.53e-06	2.08543	3.60434e-09	1.07871e-07	2.22741	1.83387e-16	1.03048e-14	-1.38222
GOBP NEGATIVE REGULATION OF APOPTOTIC SIGNALING PATHWAY	0.83772	0.729679	0.913867	-1.04936	0.374539	0.625579	0.878646	0.654	0.971664	1.16453	0.225989	0.572529	-1.68183	0.00508263	0.0585132	-1.04753	0.391641	0.739235	-1.43865	0.0512334	0.149933	0.904799	0.608374	0.816292	-1.34413	0.0976059	0.486444	1.24042	0.0739958	0.258864	1.22439	0.0921569	0.449601	1.9647	5.79313e-07	1.10295e-05	1.42291	0.0129101	0.0681401	1.23536	0.110811	0.346243	1.62971	6.88332e-05	0.000648533	1.77375	5.35304e-06	5.64075e-05	1.43831
REACTOME SIGNALING BY RECEPTOR TYROSINE KINASES	1.38424	0.071161	0.294417	-0.967506	0.514071	0.728486	-0.935576	0.572008	0.937862	1.74054	0.00211072	0.031959	-0.90868	0.613065	0.795114	-0.924464	0.581876	0.844172	1.29175	0.113402	0.25397	1.2297	0.166271	0.467012	0.926032	0.570485	0.864734	1.34733	0.00495717	0.0499174	-1.07889	0.228733	0.600149	1.41287	0.00716759	0.0373496	1.61404	4.12178e-05	0.000787202	1.09721	0.21365	0.487499	1.74502	2.09301e-10	8.40694e-09	NA	NA	NA	NA
REACTOME MHC CLASS II ANTIGEN PRESENTATION	0.777411	0.774379	0.939452	0.682091	0.915948	0.957176	-1.03086	0.439759	0.882397	1.9762	0.000507888	0.0118487	-1.5752	0.0207717	0.145402	-1.52541	0.0258528	0.181045	-1.58567	0.0120922	0.0567155	1.00035	0.452539	0.721427	-1.69826	0.00824723	0.193597	1.28239	0.10514	0.306945	0.762381	0.914729	0.981033	2.01397	4.71663e-06	6.98442e-05	1.67439	0.00337203	0.0261783	1.36001	0.0837696	0.297307	1.55783	0.00397282	0.0173253	1.98374	8.32215e-07	1.09894e-05	-0.884771
GOBP REGULATION OF CELL CYCLE G2 M PHASE TRANSITION	1.36536	0.113852	0.365616	1.03617	0.397463	0.640817	-0.89061	0.625506	0.957505	-0.905828	0.590164	0.840591	1.83322	0.00405823	0.0495888	1.37583	0.0931373	0.357662	-0.843431	0.709369	0.796896	0.969412	0.487414	0.744805	-0.936254	0.559387	0.858178	-0.76204	0.914089	0.960415	0.936699	0.588803	0.870097	-0.776332	0.894886	0.979271	-1.55374	0.00990572	0.0570772	-1.05461	0.35468	0.637479	-1.40787	0.0388821	0.0985832	-0.790754	0.95053	0.991164	1.00633
REACTOME APOPTOSIS	-1.25085	0.133192	0.402732	-1.12781	0.287335	0.563891	0.72503	0.871486	0.995822	1.36756	0.0706215	0.37342	-1.07289	0.361552	0.607229	0.929641	0.6	0.845951	-1.97512	0.000179938	0.00219872	-1.17215	0.21562	0.521534	0.56747	0.980263	1	1.16213	0.173815	0.407128	1.20397	0.124236	0.486401	1.31653	0.0754986	0.244366	-0.975315	0.494012	0.719528	1.79934	0.00270689	0.0306245	-0.736565	0.95852	0.987853	1.65777	0.000309511	0.00198644	-1.46957
KEGG PARKINSONS DISEASE	-1.34016	0.0866808	0.320219	-0.623399	0.973929	0.989444	1.2915	0.139489	0.599229	1.60206	0.00527598	0.0677777	-0.902822	0.613757	0.795114	0.727086	0.902235	0.969317	-1.89361	0.000450767	0.00458334	-1.57465	0.00950646	0.165531	-0.470601	0.998182	1	-1.83004	0.0010876	0.0191292	-2.39103	5.01606e-11	3.08049e-08	-1.00015	0.432507	0.683249	-1.89553	5.40215e-05	0.000968104	-2.22787	1.12862e-06	4.57114e-05	-2.27852	2.03443e-11	1.0467e-09	-1.5301	0.00431469	0.0183644	2.40305
GOBP NEGATIVE REGULATION OF PEPTIDASE ACTIVITY	0.544992	0.984615	0.998682	-0.97496	0.497164	0.72006	1.43502	0.0787402	0.488049	1.18462	0.206633	0.564625	-1.43282	0.0687285	0.276702	-0.747894	0.823232	0.953112	-1.64809	0.0110302	0.0524406	-0.886688	0.631858	0.834293	-0.700995	0.871648	0.996699	1.73161	0.000347017	0.00875993	1.24759	0.0978474	0.455561	2.0081	5.39972e-07	1.04e-05	1.58538	0.00450981	0.0324296	1.81916	0.00302275	0.033298	1.85233	1.02167e-05	0.000124091	1.8148	2.1494e-06	2.53985e-05	1.14081
GOBP REGULATION OF CELL CELL ADHESION	-1.10128	0.301397	0.599031	1.07768	0.348548	0.611495	1.0653	0.362264	0.836354	-0.766452	0.80609	0.954832	-1.09323	0.33107	0.580977	0.946597	0.545932	0.831129	-1.55314	0.0277103	0.0985454	-0.856748	0.683012	0.859173	-0.996381	0.492308	0.81874	1.66113	2.74582e-05	0.00157384	1.28234	0.0221011	0.231023	2.34821	1.64009e-19	2.57611e-17	2.23617	3.7734e-13	6.14007e-11	2.20803	1.33547e-09	1.27052e-07	2.32824	3.66844e-19	1.63111e-16	2.34993	2.71447e-33	8.96115e-31	-0.948384
GOBP EPITHELIAL CELL PROLIFERATION	0.593318	0.986792	0.998682	-0.885243	0.636023	0.802462	0.716638	0.87767	0.995822	1.00315	0.456284	0.771364	-1.22683	0.199653	0.456677	-1.40287	0.0759289	0.326156	-1.50467	0.0304105	0.10307	1.24365	0.169412	0.471981	-1.83965	0.00104802	0.0663589	1.43299	0.00366461	0.0415861	1.2893	0.0282999	0.260858	1.00353	0.451407	0.701274	1.01151	0.397306	0.632828	-1.21773	0.0981595	0.321694	1.35792	0.00171889	0.00899503	1.08469	0.270975	0.459336	0.926295
GOBP GLUCOSE METABOLIC PROCESS	1.04391	0.405769	0.686686	-1.09564	0.328185	0.596525	-0.506411	0.987069	0.995822	1.55178	0.034075	0.26681	-1.44493	0.0515464	0.243404	-1.76983	0.00318748	0.0481911	-1.23115	0.172481	0.34422	1.25817	0.159453	0.460694	-1.16238	0.258427	0.676671	1.32523	0.0437552	0.196332	1.01538	0.410959	0.764028	-0.901192	0.724138	0.895273	-0.762663	0.940565	0.987411	-1.20805	0.138801	0.386318	0.726338	1	1	0.96701	0.529563	0.712469	1.57866
GOBP LIPID OXIDATION	0.685165	0.908184	0.987781	-1.23384	0.196154	0.460866	-0.808927	0.788136	0.995822	1.61433	0.0154583	0.157178	-0.920018	0.599321	0.785375	-1.30387	0.143317	0.439738	-1.57573	0.0245517	0.0916628	0.776612	0.807425	0.918907	-0.612263	0.955769	1	1.79788	0.000297517	0.00779302	-0.804264	0.838843	0.95576	-1.37957	0.0451887	0.166868	-0.997374	0.462935	0.693511	-0.920878	0.586319	0.811618	-0.825051	0.802367	0.898298	1.12716	0.245152	0.431632	1.05008
GOBP PROCESS UTILIZING AUTOPHAGIC MECHANISM	1.27965	0.0818505	0.312079	0.813934	0.886836	0.942043	-1.20551	0.108871	0.536324	1.53938	0.00330513	0.0460405	-0.97797	0.48986	0.717534	0.695778	1	1	1.00832	0.43319	0.600307	1.41258	0.0151446	0.209841	-1.10991	0.263793	0.682843	1.28574	0.01716	0.107838	1.10174	0.172632	0.549653	0.923871	0.673784	0.86697	1.02922	0.354478	0.591351	1.51751	0.000996109	0.0141827	-0.801497	0.944842	0.982386	NA	NA	NA	NA
GOBP RESPONSE TO ENDOGENOUS STIMULUS	-0.982236	0.52	0.785328	1.267	0.052161	0.263262	-1.10256	0.252427	0.734333	1.29444	0.0370955	0.279319	-1.20367	0.122754	0.359868	-0.818984	0.8722	0.961975	-1.31264	0.0382142	0.120164	1.11971	0.212707	0.520559	-1.72606	0.000215875	0.0200476	NA	NA	NA	NA	NA	NA	NA	NA	NA	NA	NA	NA	NA	NA	NA	NA	NA	NA	NA	NA	NA	NA
REACTOME CYCLIN A CDK2 ASSOCIATED EVENTS AT S PHASE ENTRY	-1.12471	0.283368	0.58746	-1.30107	0.119545	0.367606	1.11787	0.30888	0.789487	1.35532	0.104569	0.434818	-0.842481	0.707692	0.849109	1.00224	0.438144	0.754356	-1.88825	0.000698098	0.00655739	-1.194	0.200692	0.505541	-0.606111	0.964945	1	-0.870331	0.695413	0.848432	-0.908923	0.607287	0.877422	0.861895	0.674679	0.867698	-1.36434	0.0588235	0.195342	1.06766	0.313776	0.596621	-1.39465	0.047561	0.114261	1.33555	0.0741279	0.184603	-1.30339
GOBP MACROMOLECULE CATABOLIC PROCESS	0.974784	0.522835	0.786895	1.12961	0.1513	0.412399	0.944794	0.622351	0.953723	1.36685	0.00171778	0.0271917	-1.006	0.438298	0.670933	0.95797	0.626374	0.862192	-0.931266	0.659218	0.76652	0.955681	0.583333	0.806935	-0.904599	0.734899	0.945836	NA	NA	NA	NA	NA	NA	NA	NA	NA	NA	NA	NA	NA	NA	NA	NA	NA	NA	NA	NA	NA	NA
HALLMARK MYC TARGETS V1	-1.30892	0.0765864	0.303463	0.763683	0.920273	0.958759	1.10845	0.274747	0.75637	0.484957	1	1	-1.23177	0.130573	0.369146	0.867494	0.766355	0.931213	-2.04923	2.4539e-06	0.000117872	-1.39603	0.0241902	0.22403	-0.727068	0.923875	1	-1.59903	0.0020123	0.027108	-1.00771	0.440079	0.789378	0.582697	0.998597	1	0.733309	0.968847	0.996074	1.0381	0.339674	0.621449	-1.53269	0.00107132	0.00616889	0.758667	0.959288	0.994043	1.31808
REACTOME DNA REPLICATION PRE INITIATION	-0.950241	0.552174	0.807025	-0.94225	0.54428	0.748466	0.824855	0.744	0.995573	-1.32557	0.12037	0.463939	0.586551	0.990698	0.993551	0.737073	0.901685	0.969317	-1.99674	0.000114634	0.00153544	-1.37897	0.0620805	0.314715	0.881244	0.64488	0.898318	-1.07012	0.323322	0.570164	-0.848117	0.736111	0.920886	0.771383	0.813375	0.94637	-1.38644	0.0625978	0.20502	1.09503	0.283465	0.565309	-1.31658	0.0767386	0.164738	1.36872	0.0540915	0.145057	-1.6044
GOBP GENERATION OF PRECURSOR METABOLITES AND ENERGY	-1.04845	0.355658	0.644728	-0.843169	0.836007	0.914692	1.18197	0.141129	0.602167	1.36399	0.0128142	0.137747	-0.824518	0.841463	0.903746	-1.21615	0.12483	0.400898	-1.79328	4.19296e-05	0.00080927	-1.08335	0.321373	0.620512	0.680267	0.997487	1	0.976076	0.544393	0.747889	-1.91115	2.00971e-09	8.2281e-07	-1.1571	0.0577867	0.203317	-1.46483	0.00108653	0.0106764	-1.96298	4.38531e-08	2.66042e-06	-1.74786	1.13494e-08	3.00399e-07	0.846337	0.879059	0.956659	2.1707
GOBP CELLULAR MONOVALENT INORGANIC CATION HOMEOSTASIS	0.941368	0.545635	0.80186	0.885819	0.620123	0.79777	-1.14907	0.268994	0.749647	1.46817	0.0731707	0.373883	-0.963293	0.518919	0.733118	-0.935459	0.548718	0.831735	-1.61954	0.00989255	0.0488664	-0.663773	0.909414	0.968464	-1.57425	0.0250778	0.288706	0.840841	0.757143	0.881644	0.717729	0.965049	0.996351	0.902079	0.596302	0.814958	-0.859369	0.70607	0.866192	1.262	0.142857	0.391874	1.34196	0.0486227	0.116095	1.69108	0.000756589	0.004189	1.11996
REACTOME ABC FAMILY PROTEINS MEDIATED TRANSPORT	-1.56035	0.0148088	0.114825	-1.04228	0.401887	0.644141	0.740235	0.850099	0.995822	0.956912	0.508152	0.803979	-1.03148	0.410745	0.647982	1.11454	0.297368	0.641229	-1.87521	0.00102345	0.00853695	-1.61898	0.00919204	0.16367	0.672084	0.919913	1	-0.774602	0.859402	0.933458	0.815364	0.815029	0.950601	-0.952572	0.541076	0.767844	-1.46523	0.0224297	0.0999386	1.31179	0.115979	0.353855	-1.04828	0.36506	0.521428	1.59222	0.00232581	0.0109394	-1.15361
GOBP TRNA METABOLIC PROCESS	0.8223	0.816029	0.959023	1.08017	0.287671	0.563891	0.968478	0.508911	0.909713	0.988078	0.447458	0.764796	-0.960741	0.526149	0.738818	0.851995	0.830065	0.953112	1.56005	0.00598984	0.0341522	-0.750704	0.925806	0.974055	-0.866027	0.731239	0.945836	-1.47948	0.0147711	0.0988894	-1.51301	0.00705959	0.12724	-1.74241	4.06428e-05	0.000456254	-1.75787	3.94898e-05	0.000764974	-1.13413	0.220126	0.496737	-2.14995	3.38559e-12	2.01333e-10	-1.71875	2.50694e-05	0.000222924	-1.19396
GOBP CELLULAR RESPONSE TO TOXIC SUBSTANCE	-0.542009	0.993776	0.998682	-1.43322	0.0554493	0.270591	0.734734	0.853053	0.995822	1.18788	0.227273	0.572529	-1.40889	0.0670103	0.274914	0.98737	0.470732	0.778298	-1.60612	0.018701	0.0755087	-0.690912	0.921191	0.971911	-0.994496	0.506567	0.827254	1.83553	0.000957283	0.0175334	1.01259	0.436538	0.787051	1.13102	0.263158	0.527515	1.22979	0.142077	0.3331	1.64725	0.024554	0.142953	1.26712	0.0321827	0.085528	1.71059	0.000273039	0.00178125	1.1391
GOBP PEPTIDE METABOLIC PROCESS	1.07214	0.269646	0.572427	1.69455	3.3655e-06	0.000126706	1.92261	4.6905e-09	3.26693e-07	1.41456	0.00126003	0.0222181	-1.04766	0.332861	0.581776	1.32336	0.00936188	0.0893226	-0.900966	0.775862	0.839037	-0.913305	0.716617	0.872594	-0.741809	0.993322	1	NA	NA	NA	NA	NA	NA	NA	NA	NA	NA	NA	NA	NA	NA	NA	NA	NA	NA	NA	NA	NA	NA
GOBP REGULATION OF HORMONE LEVELS	1.00334	0.438662	0.722444	-1.24013	0.166355	0.43073	-1.17113	0.233266	0.717305	1.73578	0.00282509	0.0409933	-1.18351	0.224283	0.480656	-1.44461	0.0455975	0.25499	-1.43997	0.0483559	0.143319	1.65183	0.0111565	0.18071	-1.74785	0.00189036	0.0877756	1.15325	0.0896552	0.281988	0.875561	0.868534	0.965622	1.05997	0.323567	0.584559	0.952179	0.590444	0.79293	-0.695882	0.998462	1	1.28921	0.00635978	0.0249327	1.32637	0.0066653	0.0262145	1.06328
HALLMARK KRAS SIGNALING DN	0.801612	0.75	0.923559	2.01715	0.000175994	0.00462564	-0.974223	0.514056	0.914534	0.822827	0.715686	0.909497	1.16387	0.278161	0.527181	0.843612	0.665848	0.883918	1.14651	0.269068	0.449935	-0.905629	0.598579	0.816089	-1.0787	0.379845	0.750539	-0.810246	0.882459	0.945125	-0.690319	0.993988	0.999961	-1.29025	0.0845481	0.262415	-0.574067	0.992089	0.999586	-0.522558	1	1	0.69948	0.975309	0.99248	0.774006	0.948586	0.990595	0.963885
GOBP POSITIVE REGULATION OF DEFENSE RESPONSE	1.25912	0.174168	0.464239	0.899484	0.612033	0.797409	-0.780074	0.830508	0.995822	1.71144	0.00671142	0.0827346	0.696074	0.910412	0.945715	-1.12535	0.31562	0.662136	1.11898	0.29106	0.470902	0.989587	0.482599	0.741191	-0.926246	0.594231	0.878163	1.83601	5.82583e-06	0.000436668	1.64662	0.000253441	0.0200832	2.28778	2.08052e-13	1.4524e-11	2.22551	1.67796e-09	1.24108e-07	2.49008	1.50296e-11	1.96606e-09	2.24722	1.73783e-12	1.10521e-10	2.37824	3.84616e-27	6.34857e-25	-1.57821
GOBP MICROTUBULE ORGANIZING CENTER ORGANIZATION	-0.531277	0.99789	0.998682	0.853199	0.733051	0.865518	-1.04715	0.357576	0.836354	-1.50242	0.0301168	0.24187	1.83692	0.00113253	0.0204885	-0.999601	0.458199	0.770373	-1.11335	0.287054	0.468777	-0.795617	0.787565	0.913743	-0.569605	0.977778	1	1.15708	0.197727	0.439396	1.11542	0.227823	0.599018	-0.796495	0.923077	0.989445	-0.894732	0.671664	0.847234	-0.657206	0.987013	1	-1.06207	0.354913	0.512342	-1.19509	0.108527	0.244661	-1.44439
GOBP EMBRYONIC MORPHOGENESIS	0.878631	0.674157	0.884869	-1.08637	0.310662	0.584096	0.98899	0.465587	0.894757	-1.58706	0.00667014	0.0827346	-1.08913	0.314145	0.563162	0.828476	0.836795	0.953112	-1.03091	0.398866	0.571038	-1.03247	0.389456	0.676449	-0.748223	0.883803	1	1.13193	0.0941704	0.288916	NA	NA	NA	0.827118	0.906098	0.983844	-0.762384	0.977591	0.996297	-1.22195	0.0833333	0.296627	1.15009	0.0320881	0.0853259	NA	NA	NA	NA
REACTOME CYTOPROTECTION BY HMOX1	-1.37476	0.0751566	0.300219	-0.914715	0.597701	0.789664	0.687331	0.918489	0.995822	1.62211	0.0171058	0.165475	-1.05025	0.423077	0.659224	1.12004	0.259162	0.600687	-2.00377	6.80836e-05	0.00106562	-1.28482	0.121993	0.40329	-0.725237	0.865942	0.996699	0.926934	0.596774	0.788751	-1.09767	0.279167	0.655085	0.927576	0.566319	0.790079	-1.4843	0.020804	0.0942597	1.39037	0.0673575	0.271296	-1.30822	0.0534262	0.124688	1.38513	0.0358127	0.102638	-1.01148
GOBP DEVELOPMENT OF PRIMARY SEXUAL CHARACTERISTICS	-1.11078	0.289206	0.590584	0.920554	0.587137	0.78165	0.664459	0.913208	0.995822	-1.29311	0.160256	0.520217	-0.727293	0.83871	0.903746	-0.678801	0.908213	0.973934	-1.59169	0.0222545	0.0856367	1.01223	0.429234	0.705931	-1.17132	0.255769	0.673502	0.889536	0.765086	0.887711	1.34961	0.0154716	0.196943	-0.88258	0.755172	0.909167	0.869361	0.715569	0.87363	-1.30152	0.0901771	0.311453	0.889341	0.806452	0.900449	0.750451	0.972292	0.997947	0.882989
GOBP STEROL METABOLIC PROCESS	0.758377	0.826347	0.959839	-0.866534	0.650579	0.811674	-0.773044	0.836207	0.995822	1.07289	0.347709	0.688009	-0.909903	0.609966	0.793354	-1.73101	0.00531242	0.0632496	-0.952102	0.544574	0.690725	1.01834	0.446469	0.720662	-1.63038	0.01695	0.247536	1.67713	0.0019764	0.0267559	0.881278	0.7251	0.919642	-0.917778	0.676829	0.870124	1.31688	0.0746269	0.226723	0.94486	0.530928	0.774766	1.55683	0.00241015	0.0116891	1.73559	9.19468e-05	0.00069679	1.10961
REACTOME DEUBIQUITINATION	-1.23248	0.134658	0.403663	-0.916897	0.619744	0.79777	-0.716186	0.933333	0.995822	0.691886	0.984894	1	-1.16496	0.215334	0.473872	0.862984	0.768769	0.931213	-1.43924	0.0227663	0.0867201	-1.04339	0.387372	0.676202	0.930954	0.589686	0.875728	-0.928034	0.666055	0.829716	-0.932001	0.639604	0.89196	0.864075	0.733062	0.90049	-1.14361	0.203147	0.418432	1.27259	0.0844687	0.298385	-1.13465	0.193548	0.32595	1.34497	0.0174664	0.0564086	-1.05396
GOBP CANONICAL WNT SIGNALING PATHWAY	-0.878044	0.672234	0.884348	-0.961881	0.518868	0.729347	0.969882	0.481262	0.899717	-1.09483	0.340694	0.684765	-1.34888	0.084922	0.301009	1.12646	0.281579	0.629054	-1.63721	0.0136163	0.0601733	-1.31595	0.108808	0.383721	1.06819	0.357143	0.741431	0.928672	0.671772	0.832369	0.814935	0.924949	0.983345	0.760328	0.931635	0.991507	-0.859382	0.784884	0.917181	-1.07845	0.28594	0.567541	1.14565	0.0998389	0.201127	-1.08097	0.162651	0.325671	1.21738
GOBP PEPTIDYL LYSINE MODIFICATION	1.36105	0.0483005	0.233381	0.995383	0.452273	0.682574	-0.80274	0.849899	0.995822	-0.909629	0.610787	0.850894	-1.11835	0.272431	0.521183	1.03384	0.4	0.741729	1.36777	0.0252563	0.0930742	1.25823	0.122549	0.40329	0.918713	0.614155	0.88405	-0.97585	0.49195	0.706396	1.4498	0.00120436	0.0540743	-1.25359	0.0222974	0.0920787	-0.781417	0.946252	0.989296	-1.24442	0.0723077	0.278995	-1.2623	0.035343	0.0915879	-1.16208	0.0397557	0.112535	1.19424
GOBP ORGANIC HYDROXY COMPOUND METABOLIC PROCESS	1.07902	0.289425	0.590584	-1.28033	0.0910683	0.333837	-1.11364	0.242775	0.726553	1.73343	0.000839875	0.0169557	-1.12195	0.266129	0.518486	-1.48462	0.0258172	0.181045	-1.64976	0.00187361	0.0141845	1.03891	0.352185	0.642406	-1.34128	0.0599647	0.40548	1.43723	0.00328456	0.0388407	-1.05191	0.284351	0.660291	0.944025	0.615479	0.828715	0.965735	0.53405	0.752778	1.06869	0.265896	0.547756	1.42248	0.000192764	0.00154854	1.51241	7.70467e-05	0.000594972	1.26509
REACTOME HIV TRANSCRIPTION ELONGATION	0.68745	0.892308	0.983741	-0.663227	0.920904	0.958759	-0.814625	0.751029	0.995822	0.931622	0.557895	0.828515	-0.929824	0.574614	0.772623	1.53663	0.0387145	0.23346	1.64011	0.0096721	0.0482911	0.766948	0.800895	0.917496	1.04691	0.395789	0.750539	-1.14633	0.256214	0.50781	0.725195	0.880716	0.97136	-0.894643	0.642857	0.847425	-0.916589	0.586555	0.790857	-0.974799	0.499165	0.749464	-1.29243	0.131793	0.245318	-1.37185	0.0641026	0.165408	-0.898672
GOBP REGULATION OF GROWTH	1.17149	0.20765	0.514414	1.24598	0.131579	0.384255	-1.0309	0.391813	0.85414	1.11663	0.265306	0.614262	-0.793156	0.825163	0.897763	-0.766841	0.856049	0.957401	0.904608	0.636555	0.753966	1.7118	0.00248579	0.0736744	0.646533	0.986143	1	NA	NA	NA	NA	NA	NA	1.03646	0.362663	0.621671	1.38175	0.0030027	0.0237184	0.96073	0.555556	0.789394	1.22555	0.00685796	0.0262344	NA	NA	NA	NA
REACTOME MITOTIC G2 G2 M PHASES	-1.07475	0.337004	0.634412	-1.10319	0.304348	0.579968	1.00039	0.444219	0.883996	-0.852101	0.715152	0.909497	0.667997	0.9725	0.980959	1.05858	0.33913	0.68764	-1.92419	0.000173473	0.00213848	-1.19276	0.188963	0.494324	-0.809784	0.771277	0.957483	-1.09372	0.257353	0.508651	0.902423	0.685598	0.906061	-0.774497	0.972414	1	-1.23547	0.109649	0.283748	1.0352	0.346457	0.627822	-1.23245	0.089207	0.184749	0.8688	0.764781	0.889102	-1.4262
GOBP DEVELOPMENTAL PROCESS INVOLVED IN REPRODUCTION	-0.866252	0.808962	0.959023	0.936669	0.597345	0.789664	0.956791	0.53012	0.923887	-1.4414	0.0143501	0.148072	-1.13748	0.203675	0.459157	-1.24004	0.1125	0.384099	-1.47571	0.00815457	0.0420715	1.01651	0.403226	0.683935	-1.0036	0.436455	0.786522	NA	NA	NA	NA	NA	NA	NA	NA	NA	0.856755	0.916	0.977233	-1.18058	0.0928463	0.315425	NA	NA	NA	NA	NA	NA	NA
GOBP REGULATION OF WNT SIGNALING PATHWAY	-0.746218	0.874227	0.980678	-0.945064	0.537002	0.742844	0.983639	0.490872	0.899717	-0.892858	0.616225	0.850894	-1.42996	0.0538194	0.248041	0.784152	0.825858	0.953112	-1.58557	0.0131399	0.0589874	-1.35029	0.0809444	0.337071	0.917414	0.604444	0.88253	1.0682	0.262921	0.512871	-0.826161	0.906561	0.980826	0.790116	0.893561	0.978689	1.04519	0.335505	0.572497	-1.01506	0.416409	0.691427	1.50066	5.07527e-05	0.000496574	0.791989	0.950704	0.991164	1.08627
GOBP CELLULAR OXIDANT DETOXIFICATION	-0.570712	0.978947	0.998682	-1.52231	0.0292185	0.189309	0.645066	0.915354	0.995822	0.977415	0.475949	0.782964	-1.4047	0.0666667	0.274914	1.03653	0.400485	0.741729	-1.70352	0.00705937	0.0388025	-0.704014	0.894353	0.961122	-1.03578	0.435361	0.785789	1.92247	0.000796529	0.0155228	1.16125	0.231068	0.602907	1.26516	0.163666	0.406353	1.3111	0.113514	0.289789	1.6928	0.0104648	0.0837812	1.07922	0.285714	0.436532	1.59818	0.00158059	0.00799681	1.12655
GOBP ENERGY DERIVATION BY OXIDATION OF ORGANIC COMPOUNDS	-1.13993	0.200864	0.504384	-0.986733	0.486819	0.714084	1.1658	0.179435	0.668325	1.31079	0.0684798	0.37342	-1.01256	0.439807	0.671223	-1.15551	0.214184	0.542471	-1.97119	4.52511e-06	0.000180099	-1.26832	0.102894	0.373531	0.76483	0.9217	1	-1.1108	0.20298	0.445658	-2.2297	1.48614e-12	1.46028e-09	-1.4198	0.00378079	0.021346	-1.85023	1.22713e-06	3.9307e-05	-2.03198	4.17474e-07	2.03203e-05	-2.07067	1.01726e-13	7.89495e-12	-1.51517	5.85817e-05	0.000468831	2.21934
GOBP ASPARTATE FAMILY AMINO ACID METABOLIC PROCESS	1.28288	0.164461	0.453038	-1.67364	0.0122642	0.12031	-1.35475	0.101031	0.524009	1.46161	0.0540004	0.3229	1.27354	0.157277	0.409508	-1.7444	0.00609953	0.0690784	-1.1864	0.23384	0.415484	-1.01212	0.442882	0.718855	-1.4006	0.0945946	0.484181	-0.795988	0.788991	0.898172	-1.18884	0.218075	0.589192	-0.967086	0.5	0.738663	-1.27097	0.163097	0.364149	-1.11017	0.303541	0.586139	-1.2195	0.203804	0.338737	-0.590492	0.99458	1	1.08407
GOBP DETOXIFICATION	-0.707906	0.892216	0.983741	-1.49538	0.0281765	0.189309	0.536598	0.984733	0.995822	1.08671	0.350267	0.692007	-1.28145	0.142612	0.387248	0.860795	0.678049	0.890219	-1.75096	0.005706	0.0335021	-0.676644	0.940455	0.979114	-1.0265	0.45591	0.800134	1.79622	0.000820221	0.0158074	1.18949	0.164751	0.53951	1.21374	0.191063	0.440221	1.16594	0.204611	0.421017	1.64959	0.0116485	0.0902971	1.27142	0.0469808	0.113164	1.61539	0.00166475	0.00834272	1.05485
GOBP REGULATION OF APOPTOTIC SIGNALING PATHWAY	-0.719631	0.960699	0.99788	-0.941389	0.561594	0.764712	0.878869	0.6714	0.974748	1.14784	0.225146	0.572529	-1.60927	0.00464478	0.0543713	-1.12775	0.277017	0.628157	-1.5596	0.0155604	0.0656839	0.86021	0.710396	0.870254	-1.38801	0.0656028	0.415655	1.40569	0.0105238	0.0801123	1.27658	0.0265868	0.252355	1.94729	2.09564e-08	5.7246e-07	1.56102	0.000453161	0.00539023	1.62335	0.00090333	0.0130927	1.55576	1.54707e-05	0.000179343	1.85504	7.30717e-10	1.73424e-08	1.21549
REACTOME ANTIGEN PROCESSING CROSS PRESENTATION	-1.27422	0.134737	0.403663	-1.07812	0.358491	0.616919	0.642255	0.940828	0.995822	1.43767	0.0690448	0.37342	-1.12466	0.313692	0.563162	0.689442	0.939474	0.983962	-1.87956	0.000989052	0.0082997	-1.12119	0.29361	0.590242	-0.761625	0.801852	0.975049	1.52269	0.0298215	0.154729	-0.762045	0.878	0.969787	2.12747	1.68983e-07	3.64308e-06	1.20288	0.168605	0.370748	2.30905	5.67759e-06	0.000190634	1.39148	0.0151227	0.0487654	2.34669	1.70913e-16	9.81261e-15	-1.84721
GOBP ESTABLISHMENT OF PROTEIN LOCALIZATION	0.791522	0.981623	0.998682	0.938181	0.706731	0.847997	0.835684	0.94358	0.995822	1.1632	0.0695729	0.37342	-1.35668	0.00890556	0.0838206	-0.825721	0.912575	0.974371	1.03813	0.331197	0.507502	1.07421	0.23125	0.538465	0.879672	0.858228	0.994336	NA	NA	NA	NA	NA	NA	NA	NA	NA	NA	NA	NA	NA	NA	NA	NA	NA	NA	NA	NA	NA	NA
KEGG OXIDATIVE PHOSPHORYLATION	-1.22832	0.157447	0.440373	-0.609785	0.990741	0.997183	1.30544	0.122	0.561697	2.00334	3.70222e-05	0.00143255	-1.03399	0.409619	0.647672	-0.609055	0.984202	0.992381	-2.10561	8.49915e-06	0.000311561	-1.56917	0.0127476	0.193016	-0.716541	0.889091	1	-1.5875	0.0138771	0.094957	-2.33191	7.81044e-10	4.26363e-07	-1.08819	0.308989	0.569906	-1.98964	1.50377e-06	4.5995e-05	-2.26608	2.42251e-07	1.22176e-05	-2.26388	3.64002e-11	1.79222e-09	-1.53616	0.00261711	0.012158	2.29691
GOBP CELLULAR RESPIRATION	-1.32999	0.0687361	0.290307	-1.0971	0.27993	0.558656	1.23339	0.0973085	0.511512	1.06399	0.289562	0.638146	-0.967964	0.513644	0.729065	-0.921512	0.606676	0.84684	-2.03457	7.3287e-07	4.43864e-05	-1.3498	0.0554649	0.306381	0.836262	0.808756	0.976703	-1.25861	0.0810313	0.269643	-2.40204	3.15943e-14	5.17409e-11	-1.70017	4.61075e-05	0.000508222	-1.94039	8.01345e-07	2.73939e-05	-2.0345	4.09736e-06	0.000145352	-2.27125	1.60488e-16	2.62455e-14	-1.60796	6.39097e-05	0.000505346	2.2699
GOBP POSITIVE REGULATION OF TRANSCRIPTION BY RNA POLYMERASE II	1.17302	0.185714	0.487087	1.22744	0.11086	0.358129	-1.13636	0.212551	0.69996	-0.848316	0.771429	0.941989	1.03727	0.359773	0.606736	-0.818202	0.815534	0.952949	1.24104	0.103158	0.237127	1.55048	0.00226749	0.0730305	1.1732	0.191847	0.622684	NA	NA	NA	NA	NA	NA	NA	NA	NA	NA	NA	NA	NA	NA	NA	NA	NA	NA	NA	NA	NA	NA
REACTOME REGULATION OF MRNA STABILITY BY PROTEINS THAT BIND AU RICH ELEMENTS	-1.20299	0.199588	0.502945	-1.18726	0.213611	0.487434	-1.05758	0.353175	0.832967	0.96649	0.508475	0.803979	-0.773727	0.821869	0.897763	1.03679	0.394444	0.740514	-1.62291	0.0127138	0.0582576	-1.40587	0.0560272	0.306381	0.630645	0.964912	1	0.987757	0.451542	0.677737	-0.991662	0.469636	0.807576	1.01314	0.432039	0.683101	-1.36642	0.0703125	0.218678	1.41984	0.0730479	0.278995	-0.869613	0.718293	0.833096	1.56097	0.0034605	0.0153089	-1.68862
REACTOME NEGATIVE REGULATION OF NOTCH4 SIGNALING	-1.54578	0.0229565	0.142776	-1.40078	0.0803059	0.314231	0.567076	0.977099	0.995822	1.20896	0.21123	0.571235	-1.16191	0.25945	0.511485	0.919002	0.57561	0.842627	-2.01241	0.000202423	0.00243082	-1.5338	0.0255459	0.228686	0.341959	1	1	-0.916648	0.60367	0.791014	-1.21323	0.20198	0.577108	1.05409	0.372414	0.630195	-1.54424	0.0160986	0.0804533	1.50167	0.0750605	0.282303	-1.07421	0.350717	0.508527	1.72311	0.00105951	0.00564718	-1.61045
GOBP MACROAUTOPHAGY	1.37184	0.0614525	0.271201	0.990418	0.449115	0.680681	-0.712914	0.940594	0.995822	1.70341	0.000993806	0.0187077	-1.07781	0.332248	0.581433	0.749102	0.946429	0.985333	1.14134	0.22658	0.407258	1.38482	0.0429039	0.268087	-0.890158	0.657194	0.90287	1.16207	0.122271	0.333671	-1.06318	0.306641	0.676482	-0.828026	0.963115	1	-0.998987	0.468085	0.697498	1.20848	0.107246	0.338052	-0.929029	0.668776	0.792118	1.335	0.0141593	0.0476759	-1.46349
KEGG CELL CYCLE	1.45891	0.0650096	0.279371	1.08803	0.32914	0.596525	0.842283	0.698259	0.981573	-1.35767	0.117073	0.458098	1.87013	0.00214135	0.0313334	-0.735827	0.836149	0.953112	-0.896737	0.629278	0.749542	1.37103	0.106236	0.378481	1.05854	0.376033	0.750539	-0.8607	0.74552	0.875011	0.996461	0.472332	0.808278	0.650221	0.983582	1	-0.896112	0.648936	0.834378	-0.88438	0.67377	0.864359	-1.37539	0.0336818	0.0885355	-0.988119	0.466418	0.660674	0.756586
GOBP REGULATION OF CATABOLIC PROCESS	1.27556	0.0436187	0.217946	1.14769	0.158257	0.423132	0.940401	0.615542	0.953483	1.43236	0.00387877	0.0524576	-0.787826	0.90991	0.945715	-0.747075	0.971391	0.990005	1.0594	0.303609	0.48086	1.37407	0.0125823	0.192606	-0.988907	0.5	0.825237	NA	NA	NA	NA	NA	NA	NA	NA	NA	NA	NA	NA	NA	NA	NA	NA	NA	NA	NA	NA	NA	NA
GOBP DNA DEPENDENT DNA REPLICATION	1.56529	0.014879	0.114825	0.771967	0.847134	0.918333	0.907441	0.605159	0.949058	-1.43582	0.0560748	0.333592	1.71695	0.00271527	0.0374492	-1.02189	0.418941	0.745712	0.55643	1	1	0.783467	0.819477	0.925817	0.871204	0.676087	0.917923	-0.822391	0.856115	0.931649	1.4098	0.0221251	0.231023	-1.4645	0.00425927	0.0237719	-1.29102	0.077266	0.231116	-1.01799	0.404187	0.681245	-1.61632	0.00102164	0.0059442	-1.41065	0.00610475	0.0244839	-1.13399
REACTOME ADAPTIVE IMMUNE SYSTEM	-0.91292	0.63067	0.857956	-0.92372	0.621951	0.79777	-0.746689	0.949698	0.995822	1.82397	0.000160938	0.00498194	-1.24202	0.113238	0.347949	-1.12978	0.249639	0.593271	-1.45674	0.0111171	0.0526738	0.765178	0.927083	0.974662	-0.922169	0.602837	0.881167	NA	NA	NA	NA	NA	NA	NA	NA	NA	1.59861	7.8984e-06	0.000195919	1.83907	3.2893e-08	2.11831e-06	NA	NA	NA	NA	NA	NA	NA
REACTOME TRANSCRIPTIONAL REGULATION BY RUNX1	-1.09269	0.298097	0.599031	-1.13414	0.283054	0.562828	-0.785478	0.809331	0.995822	1.3682	0.0526857	0.320591	-0.622766	0.971781	0.980959	0.958339	0.567039	0.841199	-1.64539	0.00801739	0.0418286	-1.12233	0.27212	0.574307	-0.685497	0.927273	1	1.11617	0.23348	0.47956	1.38324	0.0257373	0.252355	1.10384	0.268188	0.534294	-1.12552	0.249629	0.476532	0.860825	0.734973	0.897752	-0.691124	0.98764	0.998211	1.44392	0.0093045	0.0340113	-1.08966
REACTOME CELLULAR RESPONSE TO CHEMICAL STRESS	-1.31551	0.0926724	0.32995	-1.12676	0.272727	0.550146	0.971896	0.505092	0.909713	1.35405	0.0710227	0.37342	-1.13503	0.27	0.518891	1.01269	0.412742	0.74195	-2.14524	2.9483e-06	0.000128343	-1.21978	0.164129	0.465625	-1.19844	0.208711	0.634325	1.13636	0.220418	0.465643	-1.05958	0.312883	0.682526	1.33739	0.0623229	0.215485	-1.28248	0.0717489	0.221035	1.49975	0.048459	0.224143	-1.1329	0.223112	0.364192	1.63713	0.000377608	0.00236599	1.01479
GOBP REGULATION OF ANATOMICAL STRUCTURE SIZE	0.838131	0.748614	0.923053	-1.43992	0.0232995	0.171451	-1.36535	0.0791506	0.488049	1.18647	0.183673	0.54554	-1.54503	0.0111531	0.099181	-1.30476	0.109256	0.380108	-1.1558	0.220729	0.400881	1.13037	0.232323	0.539265	-1.16619	0.242701	0.663787	1.1327	0.115124	0.323504	0.949613	0.638075	0.890586	1.67511	2.09209e-05	0.00026364	1.86817	1.52182e-07	6.2533e-06	1.45614	0.00888198	0.074509	1.75034	2.34194e-08	5.82812e-07	1.35216	0.00585034	0.0237339	0.935659
GOBP RESPONSE TO ACID CHEMICAL	-0.891628	0.631579	0.858016	-1.49315	0.0490566	0.253096	-1.11767	0.285425	0.767065	0.955327	0.506329	0.803979	1.24057	0.17506	0.428574	-1.08216	0.349153	0.693528	1.06816	0.35625	0.529123	-1.59582	0.0282073	0.233885	-1.92303	0.000585364	0.0429164	1.32327	0.0777778	0.264065	0.992732	0.470238	0.807576	1.06551	0.343797	0.604852	1.05614	0.337209	0.574202	0.988567	0.425926	0.69974	-0.937075	0.601645	0.739045	0.941896	0.577291	0.751418	1.1482
REACTOME PTEN REGULATION	-1.1702	0.204124	0.509188	-1.48431	0.0402218	0.229627	0.763031	0.826	0.995822	1.1152	0.293785	0.640443	-0.797186	0.797203	0.892234	0.842048	0.747191	0.92832	-1.82735	0.00164398	0.0127936	-1.39286	0.0587248	0.306381	-0.902694	0.61326	0.88405	-0.943542	0.545293	0.748568	1.13081	0.213307	0.587607	0.72955	0.921713	0.989052	-1.34606	0.0488166	0.171342	-0.915534	0.618271	0.831112	-1.0801	0.326037	0.48299	0.882779	0.726046	0.862761	-1.20886
GOBP REGULATION OF RESPONSE TO ENDOPLASMIC RETICULUM STRESS	-1.09696	0.324649	0.620665	-0.798821	0.757282	0.873212	-1.17543	0.2423	0.726553	0.653798	0.92439	0.988188	-1.69106	0.00730955	0.0737841	0.689193	0.889688	0.968988	-0.882737	0.613383	0.741703	0.861789	0.624146	0.828823	-1.43646	0.0900383	0.483345	0.818028	0.783664	0.896098	0.853845	0.688976	0.907491	1.06431	0.353698	0.613876	-0.747126	0.874608	0.958746	1.06689	0.290727	0.571353	1.02264	0.42	0.575802	1.67691	0.00115434	0.00605485	-0.992881
GOBP REGULATION OF CELLULAR COMPONENT SIZE	0.911395	0.601134	0.836706	-1.09679	0.316574	0.588044	-1.76356	0.00293405	0.0575653	1.36771	0.0535423	0.3229	-1.64908	0.00564998	0.0624637	-1.54686	0.0450571	0.25499	-1.05034	0.373518	0.544828	1.1437	0.245658	0.551937	-1.20667	0.210909	0.634325	1.1577	0.0829493	0.272334	-0.810037	0.958	0.9958	1.73387	2.07931e-05	0.000262782	1.88888	4.81595e-06	0.000127216	1.55383	0.00353352	0.0376369	1.85645	7.43655e-09	2.03904e-07	1.49387	0.000326581	0.00207581	0.857574
GOBP RRNA MODIFICATION	0.738817	0.834915	0.962785	-0.717879	0.869565	0.931773	0.658178	0.899606	0.995822	0.695773	0.903061	0.986639	-0.577115	0.972509	0.980959	1.28311	0.156863	0.454282	1.58197	0.0270168	0.0972464	0.428872	1	1	0.808782	0.741667	0.945836	-0.848416	0.69403	0.848	1.16028	0.256863	0.630555	-1.61826	0.00956138	0.0468795	-1.25287	0.191126	0.402586	-1.13146	0.310225	0.592158	-1.78066	0.00236876	0.0115378	-1.6834	0.00665332	0.0261869	-0.854581
GOBP AEROBIC RESPIRATION	-1.3826	0.0478529	0.233381	-1.13854	0.226148	0.502223	1.15922	0.193227	0.681431	0.964397	0.520635	0.805618	-1.00458	0.445172	0.673316	-0.82378	0.805839	0.946898	-2.04616	2.81211e-06	0.000126364	-1.35262	0.0470588	0.280141	0.676667	0.972477	1	-1.22197	0.137324	0.3576	-2.43285	1.42529e-13	1.75062e-10	-1.69484	0.000165187	0.00158622	-1.98688	1.99961e-07	8.05386e-06	-2.13625	5.35106e-07	2.43473e-05	-2.25707	9.28718e-14	7.76571e-12	-1.55607	0.000601843	0.00347804	2.30191
GOBP PROTEIN FOLDING	-0.964476	0.51073	0.778687	-0.826738	0.76311	0.874908	1.21004	0.184049	0.670711	1.45056	0.0394981	0.28384	-1.65031	0.00584277	0.0630928	-0.80498	0.794118	0.944668	-1.17727	0.201521	0.379206	-0.97639	0.499157	0.750081	-1.27163	0.15	0.562045	1.08256	0.293987	0.541141	-0.892735	0.715139	0.915461	0.882805	0.700974	0.886549	-0.974937	0.505124	0.730223	1.14685	0.209549	0.482674	-1.24603	0.0842697	0.176519	0.898055	0.701299	0.844372	1.11971
HALLMARK MITOTIC SPINDLE	0.463222	1	1	-0.800176	0.748077	0.868979	-1.47349	0.0570168	0.440057	-0.869759	0.642628	0.866893	1.13862	0.249395	0.507163	-1.70864	0.00737173	0.076633	-1.58019	0.0236902	0.0894322	-1.00451	0.444834	0.718855	0.808402	0.742739	0.945836	1.26758	0.0635593	0.24373	1.02912	0.391919	0.749376	1.15299	0.20788	0.462163	0.911077	0.635514	0.824122	0.721586	0.991803	1	1.44181	0.00321585	0.014726	-0.884853	0.819444	0.922093	0.859462
GOBP VACUOLAR TRANSPORT	-0.647933	0.962887	0.99788	-1.22192	0.187146	0.45166	-0.946895	0.531746	0.923887	1.8885	0.000560972	0.0126852	-1.2458	0.148148	0.396866	-1.33823	0.102804	0.365357	-1.41094	0.0648855	0.171509	1.26393	0.135593	0.42161	-1.39741	0.0604396	0.40548	1.13613	0.233184	0.479558	-0.977924	0.497041	0.827785	1.3598	0.0529328	0.190818	1.18453	0.166163	0.36844	1.49803	0.0382853	0.192623	1.24701	0.0540081	0.125662	1.63048	0.000478712	0.00288319	-1.36029
GOBP RIBONUCLEOSIDE TRIPHOSPHATE BIOSYNTHETIC PROCESS	-1.02076	0.41483	0.693336	-0.957665	0.52233	0.731998	1.58519	0.0306534	0.31613	1.4508	0.0780488	0.382824	-1.33279	0.145946	0.39172	-0.964585	0.511111	0.805405	-1.53143	0.0221074	0.0853065	-1.0491	0.394316	0.679568	-1.23915	0.210728	0.634325	-0.707945	0.912381	0.960178	-1.62385	0.0148424	0.192912	-1.17266	0.196682	0.448866	-1.10634	0.319936	0.558343	-1.35415	0.0860585	0.301962	-1.47583	0.0213106	0.062701	1.01805	0.415123	0.609417	1.36795
GOBP PROTEIN CONTAINING COMPLEX LOCALIZATION	-0.911188	0.62931	0.857304	-1.49814	0.0217083	0.167998	1.36756	0.0843137	0.488049	-1.68348	0.00171043	0.0271917	0.615389	0.980815	0.985769	-1.04192	0.407874	0.741729	-1.27598	0.11553	0.256673	-1.29528	0.0957983	0.365608	0.656308	0.951754	1	-1.70031	0.00119547	0.0200839	-1.18194	0.139216	0.500058	-0.782377	0.942073	0.995827	-1.31327	0.0844646	0.244209	-0.864456	0.727723	0.89464	-0.774673	0.904429	0.960809	0.775633	0.912583	0.974307	-0.905081
GOBP CELL GROWTH	1.62549	0.00930454	0.0888171	1.15874	0.21322	0.487434	-0.921542	0.596349	0.949058	1.23586	0.149718	0.50376	-0.700843	0.914573	0.948622	0.711111	0.9437	0.983962	1.24283	0.150515	0.313171	1.54292	0.0296727	0.237552	-0.81122	0.770073	0.956924	-0.934224	0.682971	0.840647	1.34304	0.00500371	0.106884	1.07908	0.264817	0.530307	1.45445	0.00240041	0.019767	1.00074	0.435159	0.702303	1.37546	0.000833771	0.00503673	1.19926	0.0724638	0.1814	1.27717
GOBP RIBOSE PHOSPHATE BIOSYNTHETIC PROCESS	-1.14527	0.228145	0.533577	-1.05591	0.366667	0.620195	0.908176	0.604888	0.949058	1.44123	0.0290781	0.236461	-0.882138	0.666667	0.828925	-1.32562	0.0837209	0.339578	-1.58939	0.015102	0.0647295	-0.800511	0.821849	0.927466	-0.667476	0.932849	1	-0.97103	0.498182	0.711355	-1.58456	0.00275107	0.0799763	-0.971526	0.49505	0.734755	-1.0787	0.299094	0.534584	-1.23315	0.126783	0.370351	-1.52655	0.00349033	0.0156535	0.773571	0.942181	0.987617	1.39434
REACTOME SCF SKP2 MEDIATED DEGRADATION OF P27 P21	-1.53865	0.0315044	0.169215	-1.38383	0.0926641	0.335276	0.802246	0.767658	0.995822	1.0903	0.331536	0.682749	-1.12105	0.309278	0.561264	0.896088	0.637755	0.87012	-2.03232	7.45831e-05	0.00112929	-1.46181	0.0461812	0.279697	-0.381328	1	1	-0.847085	0.727619	0.864624	-1.06976	0.336595	0.703181	1.08058	0.35906	0.619146	-1.4913	0.0305017	0.123953	1.20375	0.199029	0.471231	-1.34723	0.072445	0.15744	1.52771	0.0122153	0.0421708	-1.55592
REACTOME TNFR2 NON CANONICAL NF KB PATHWAY	-1.51441	0.0373552	0.192523	-1.25573	0.178368	0.446883	-0.655098	0.940083	0.995822	1.11235	0.283379	0.638146	-1.12401	0.31453	0.563162	1.27229	0.121134	0.395175	-2.03349	6.03482e-05	0.00101864	-1.43922	0.0640138	0.317903	0.501206	0.993478	1	0.843682	0.738532	0.871218	-0.856015	0.724066	0.919642	1.78648	0.001107	0.00800754	-1.44569	0.0306394	0.124021	1.72561	0.0127792	0.0960388	-0.865344	0.708029	0.824533	1.92532	3.38526e-06	3.78033e-05	-1.50351
GOBP HOMEOSTATIC PROCESS	0.762441	0.980861	0.998682	-1.00056	0.45053	0.680681	-1.36711	0.0145223	0.194515	1.00165	0.415525	0.72992	-1.29267	0.0425844	0.224846	-1.55584	0.000720348	0.0167395	-1.3265	0.0279652	0.0991236	1.05107	0.32948	0.625293	-1.44505	0.00528627	0.166675	NA	NA	NA	NA	NA	NA	NA	NA	NA	NA	NA	NA	NA	NA	NA	NA	NA	NA	NA	NA	NA	NA
REACTOME HIV TRANSCRIPTION INITIATION	0.51402	0.988636	0.998682	0.860456	0.694737	0.843214	-1.22604	0.17562	0.65763	-0.73054	0.845669	0.970916	0.737241	0.8753	0.923706	1.4929	0.0515364	0.263934	1.70984	0.00548526	0.0325148	0.968027	0.528302	0.769822	0.859072	0.695652	0.928203	-1.26716	0.153992	0.382391	-0.625376	0.961924	0.995858	-1.10664	0.313901	0.574435	-1.12224	0.313758	0.551347	-1.0876	0.335017	0.61782	-1.71544	0.00125581	0.00699554	-1.61876	0.00636696	0.0252545	-0.796339
GOBP ORGANELLE MEMBRANE FUSION	-0.821182	0.731463	0.914372	-1.12298	0.304854	0.580078	-1.80863	0.00285669	0.0568482	-0.844714	0.699324	0.904298	-0.918991	0.576577	0.774514	-0.651403	0.926496	0.979961	1.20091	0.224138	0.404435	0.640376	0.922551	0.972098	-0.868748	0.632184	0.892231	0.974368	0.470998	0.692851	-1.17583	0.199593	0.576774	1.20577	0.204334	0.45837	-0.986906	0.474654	0.702654	0.677945	0.973684	1	1.10127	0.261905	0.409304	1.30343	0.0826331	0.199119	-1.59727
GOBP ORGANIC HYDROXY COMPOUND BIOSYNTHETIC PROCESS	1.00607	0.438202	0.722444	-1.61245	0.00928734	0.0990528	-0.977451	0.47561	0.899717	1.41189	0.03419	0.26681	-1.70359	0.00389346	0.0484249	-1.31624	0.122835	0.398855	-1.8516	0.0004622	0.00466554	1.13176	0.262899	0.565177	-1.29708	0.119048	0.521488	1.53483	0.00247377	0.0320152	-0.963713	0.555118	0.85845	-0.902303	0.72028	0.893581	0.918211	0.617834	0.812856	1.04936	0.324397	0.607301	1.07685	0.180705	0.30979	1.40365	0.00774989	0.029438	1.11042
GOBP SEX DIFFERENTIATION	-1.04945	0.377119	0.663333	0.832151	0.758475	0.873212	-0.660518	0.943434	0.995822	-1.24494	0.20347	0.562369	-0.661792	0.935875	0.959996	-0.632608	0.935691	0.98297	-1.58258	0.0214727	0.0840212	0.962348	0.513002	0.761035	-1.1787	0.244444	0.663787	0.873451	0.811159	0.907872	1.3391	0.024066	0.243533	-0.829751	0.921053	0.989013	1.00863	0.404389	0.63985	-1.47074	0.0305994	0.165441	0.961745	0.583333	0.724067	0.760472	0.96966	0.996642	0.979627
REACTOME REGULATION OF RUNX3 EXPRESSION AND ACTIVITY	-1.54427	0.0235811	0.144227	-1.24363	0.191205	0.455296	0.581317	0.971374	0.995822	1.19385	0.221925	0.572529	-1.12617	0.310997	0.561636	0.836358	0.719512	0.914605	-1.97355	0.000358464	0.00384107	-1.53279	0.0258079	0.228983	-0.429877	0.998124	1	-0.690706	0.922787	0.964485	-1.01729	0.419162	0.770135	0.996084	0.44464	0.694434	-1.41381	0.0566343	0.190877	1.652	0.0570526	0.247998	-1.14358	0.259452	0.406582	1.87123	2.47161e-05	0.000220152	-1.45561
REACTOME TRANSCRIPTIONAL REGULATION BY RUNX3	-1.61648	0.0183651	0.128294	-0.911859	0.571154	0.77093	0.549941	0.977358	0.995822	1.13262	0.28836	0.638146	-1.31413	0.118846	0.354501	0.821631	0.753281	0.930273	-2.07528	2.92409e-05	0.000702287	-1.48898	0.0365992	0.262798	-0.344091	1	1	1.20168	0.188636	0.428056	1.09827	0.300589	0.67221	1.25805	0.155172	0.393796	-1.08678	0.309924	0.546364	1.45444	0.0572185	0.248204	-0.690377	0.969734	0.99199	1.67811	0.000907663	0.00490714	-1.10569
GOBP JNK CASCADE	0.871947	0.638258	0.863387	1.81199	0.00482904	0.0620158	-0.808629	0.743326	0.995573	0.664815	0.917073	0.987021	-0.870598	0.643243	0.806192	0.850564	0.671463	0.885746	0.939197	0.536638	0.686263	0.994619	0.453303	0.721427	0.832294	0.69375	0.926552	-0.819813	0.864528	0.934956	-0.904433	0.685885	0.906061	1.40548	0.0383523	0.145408	1.16087	0.201807	0.41715	1.39404	0.0957317	0.31825	1.46845	0.00172794	0.00902193	1.65573	0.00028257	0.00183584	0.943195
REACTOME PROTEIN FOLDING	-1.03399	0.401247	0.68341	-1.31731	0.152381	0.412399	1.55809	0.0305348	0.31613	1.02251	0.387597	0.721821	-1.73786	0.00421148	0.0509381	-0.516478	0.991554	0.993713	-1.56738	0.0268781	0.0969979	-0.717337	0.848858	0.940934	-0.988379	0.476834	0.804152	1.26055	0.137472	0.3576	1.18317	0.198819	0.576622	0.484331	0.998382	1	-0.840572	0.7264	0.878923	-0.621283	0.98358	1	-0.969543	0.524331	0.67171	1.11681	0.27	0.458124	1.07571
GOBP REGULATION OF ACTIN FILAMENT LENGTH	-0.815158	0.751579	0.924293	0.851616	0.684874	0.836428	-1.63735	0.0160853	0.20747	1.55584	0.0253667	0.214156	-1.80612	0.00186822	0.0292408	-1.73602	0.0105719	0.0968859	-1.46017	0.0650558	0.171634	1.02761	0.422535	0.69904	-1.28111	0.176245	0.609079	-1.14672	0.194643	0.434532	0.969138	0.52439	0.839081	1.90945	1.63092e-05	0.000214113	1.88735	9.28016e-05	0.00148046	1.67058	0.00796403	0.069453	1.84998	9.69021e-06	0.000118009	1.56823	0.0017932	0.00886859	-0.930592
REACTOME DEFECTIVE CFTR CAUSES CYSTIC FIBROSIS	-1.60155	0.0193994	0.132251	-1.34677	0.1139	0.361818	0.765277	0.834572	0.995822	1.04962	0.401617	0.723165	-1.16191	0.268041	0.518891	0.962864	0.522959	0.815769	-2.05394	5.06513e-05	0.000879483	-1.47715	0.041926	0.264267	-0.444854	0.996255	1	0.701374	0.925373	0.965815	-1.26623	0.152642	0.521872	1.06483	0.375626	0.632951	-1.55613	0.0189997	0.0894398	1.48161	0.0734597	0.279802	-1.04881	0.381562	0.537923	1.78215	0.000383713	0.00238725	-1.71799
GOBP ANATOMICAL STRUCTURE MATURATION	1.00348	0.44592	0.729345	-1.01536	0.449057	0.680681	-0.810323	0.769231	0.995822	-0.988298	0.492586	0.798199	-0.70816	0.85641	0.913461	-1.27525	0.155932	0.454282	-1.74414	0.00521473	0.0310432	-0.675737	0.916211	0.969083	0.894949	0.621849	0.887536	-0.916613	0.656075	0.824193	1.47866	0.00291631	0.0826576	1.38253	0.0398293	0.149845	1.52839	0.0108763	0.061196	-1.10662	0.267829	0.549	1.73813	8.79776e-05	0.000789901	1.08126	0.286073	0.477119	1.26298
REACTOME ABC TRANSPORTER DISORDERS	-1.63142	0.0171706	0.124066	-1.34677	0.1139	0.361818	0.765277	0.834572	0.995822	1.04962	0.401617	0.723165	-1.16191	0.268041	0.518891	0.962864	0.522959	0.815769	-2.05394	5.06513e-05	0.000879483	-1.47715	0.041926	0.264267	-0.444854	0.996255	1	0.982933	0.466377	0.689428	-1.0624	0.353659	0.719472	0.963613	0.506579	0.74463	-1.40706	0.0511182	0.177129	1.46752	0.0709046	0.276614	-0.944292	0.571965	0.71441	1.64529	0.00167151	0.00836862	-1.79085
REACTOME CROSS PRESENTATION OF SOLUBLE EXOGENOUS ANTIGENS ENDOSOMES	-1.59736	0.0296421	0.165065	-1.28722	0.14684	0.409916	-0.652525	0.905622	0.995822	1.2874	0.138107	0.489382	-1.00728	0.451448	0.677659	1.13567	0.245658	0.58541	-2.0398	7.70594e-05	0.00113602	-1.56442	0.0268421	0.22984	0.376702	1	1	-0.786205	0.788785	0.898172	-1.26496	0.172	0.548637	1.37826	0.111693	0.320852	-1.5319	0.0289796	0.119684	1.47152	0.0673077	0.271296	-0.980507	0.51455	0.66304	1.82281	9.5438e-05	0.000719121	-1.84837
REACTOME G1 S DNA DAMAGE CHECKPOINTS	-1.59684	0.0195595	0.132251	-1.34727	0.117308	0.36557	0.744628	0.854717	0.995822	0.916297	0.587302	0.840114	-0.933784	0.580645	0.776982	0.990873	0.464567	0.774374	-2.07985	2.68279e-05	0.000692061	-1.42929	0.0577933	0.306381	-0.628883	0.948077	1	-0.812403	0.779439	0.894598	-1.10891	0.300403	0.67221	1.05975	0.361111	0.62082	-1.36584	0.0797448	0.235757	1.34769	0.113527	0.349315	-1.22406	0.145912	0.263686	1.54894	0.00757836	0.0289645	-1.44223
REACTOME UCH PROTEINASES	-1.65735	0.0106447	0.0933447	-1.14483	0.26465	0.543171	-0.6671	0.958333	0.995822	0.83176	0.742938	0.931059	-1.45859	0.0389787	0.213454	1.00311	0.455556	0.769199	-2.04709	4.24097e-05	0.00080927	-1.27066	0.127334	0.408494	1.03505	0.399123	0.752558	-0.9679	0.505474	0.717771	-1.18085	0.20404	0.578782	0.885658	0.652104	0.853428	-1.37061	0.0601266	0.199019	1.01015	0.391858	0.671435	-1.43572	0.0181979	0.0557013	1.36025	0.057554	0.152534	-1.25722
REACTOME BIOLOGICAL OXIDATIONS	1.7206	0.00418141	0.0648779	-1.01521	0.438931	0.673538	1.20198	0.224806	0.715431	1.86586	0.0011341	0.0207322	-1.01251	0.444062	0.67252	-1.03337	0.414516	0.742186	1.06948	0.341667	0.513976	1.69061	0.00669786	0.135908	0.943434	0.542553	0.84256	1.40853	0.047604	0.208755	1.04704	0.355289	0.720943	0.765567	0.878261	0.971744	-1.01697	0.424556	0.658496	0.993496	0.426357	0.69974	1.67418	0.00043339	0.00296636	1.47938	0.00316686	0.0143009	1.26347
REACTOME METABOLISM OF POLYAMINES	-1.61349	0.0120434	0.0986223	-1.26747	0.172084	0.437433	-0.601188	0.962343	0.995822	1.16562	0.245989	0.591819	-1.13561	0.292096	0.544699	1.22651	0.163415	0.461917	-2.09947	3.43997e-05	0.000783547	-1.55389	0.0210918	0.217636	0.377526	1	1	0.859816	0.664544	0.828893	-1.30452	0.129845	0.493063	0.942111	0.518644	0.75449	-1.51853	0.0240954	0.105172	1.23777	0.186441	0.452955	-1.23801	0.143416	0.260389	1.72028	0.000576452	0.00336444	-1.70085
REACTOME TRANSCRIPTIONAL REGULATION BY RUNX2	-1.44289	0.0527426	0.249175	-1.25031	0.150943	0.412283	-0.921278	0.581818	0.941316	0.852559	0.6875	0.895035	-0.768057	0.823224	0.897763	0.905292	0.631579	0.865796	-2.04038	8.69611e-05	0.00124883	-1.34245	0.0949914	0.364526	0.41059	1	1	-0.869682	0.723592	0.862996	-0.928934	0.591093	0.870516	1.00448	0.453718	0.701856	-1.38408	0.0499244	0.174328	1.08706	0.273684	0.555328	0.874565	0.777778	0.880238	1.47294	0.00502473	0.0208489	-1.11325
GOBP INTRACELLULAR PROTEIN TRANSPORT	1.02633	0.389968	0.672295	1.23001	0.0714286	0.297015	0.939207	0.632568	0.961835	1.27517	0.0240723	0.209579	-1.2017	0.118087	0.352993	0.891609	0.85022	0.954862	1.37351	0.0164634	0.0680488	1.02176	0.393258	0.678868	-0.928919	0.627319	0.89072	NA	NA	NA	NA	NA	NA	NA	NA	NA	NA	NA	NA	NA	NA	NA	NA	NA	NA	NA	NA	NA	NA
REACTOME METABOLISM OF CARBOHYDRATES	-0.650814	0.982796	0.998682	-0.976267	0.484685	0.713706	-0.99677	0.441683	0.882397	0.858363	0.772861	0.941989	-0.831498	0.763245	0.876555	-1.61599	0.00624998	0.069097	-1.06562	0.345351	0.518399	-1.10759	0.293333	0.590242	0.687504	0.953846	1	1.58967	0.00113613	0.0197193	-0.916509	0.683594	0.905387	0.809839	0.844595	0.955892	1.2385	0.0967742	0.262978	-0.703299	0.992126	1	1.54326	0.000120892	0.00103858	1.18544	0.129187	0.277949	1.34908
REACTOME BETA CATENIN INDEPENDENT WNT SIGNALING	-1.72593	0.00665416	0.0772302	-0.911228	0.586667	0.78165	0.627093	0.955166	0.995822	0.873834	0.678378	0.891492	-1.233	0.203046	0.459157	1.02548	0.399485	0.741729	-2.19142	4.4114e-06	0.000180099	-1.51672	0.0269854	0.22984	-0.648636	0.943182	1	-0.887256	0.699647	0.851106	-0.814496	0.872299	0.966516	1.43112	0.0206161	0.0857799	-0.988208	0.475684	0.703565	1.4376	0.0580353	0.250191	0.868135	0.834483	0.919638	1.2443	0.0885906	0.209649	-0.997297
REACTOME NEDDYLATION	-1.23907	0.146552	0.422161	-1.38478	0.0588235	0.276386	-0.946733	0.558594	0.935149	1.35013	0.0805556	0.385293	-1.19453	0.203333	0.459157	0.949959	0.534946	0.826296	-1.7791	0.000719074	0.0066778	-1.08789	0.302721	0.601843	-0.388491	1	1	-1.45514	0.0120764	0.0870361	-1.42416	0.0138742	0.184726	-0.91322	0.736842	0.902634	-1.57993	0.00110206	0.0107768	-0.897714	0.691824	0.875302	-1.50006	0.00200998	0.0101363	-1.0225	0.363184	0.558794	-1.43265
REACTOME REGULATION OF RUNX2 EXPRESSION AND ACTIVITY	-1.50347	0.0339889	0.178927	-1.13238	0.287619	0.563891	-0.636043	0.940695	0.995822	1.08702	0.337838	0.683687	-1.0529	0.384095	0.627143	1.25249	0.146907	0.446546	-1.90743	0.000725092	0.00668909	-1.40462	0.0717949	0.324323	-0.471683	0.994318	1	-1.22392	0.179159	0.414859	-1.59308	0.00911311	0.14323	0.79169	0.777778	0.924754	-1.60937	0.0125079	0.0670102	1.13539	0.2494	0.533534	-1.08994	0.296717	0.448582	1.6496	0.00233091	0.0109536	-1.13746
HALLMARK XENOBIOTIC METABOLISM	-0.720995	0.905544	0.987781	-1.14571	0.278937	0.558656	0.809448	0.747104	0.995822	0.642465	0.961853	1	0.914642	0.594724	0.784251	-1.74378	0.00277599	0.0434489	-1.87696	0.000845521	0.00748295	-0.949303	0.543253	0.77775	-1.69883	0.0057056	0.166675	2.02374	6.09053e-07	6.74388e-05	1.10894	0.25641	0.630555	1.692	0.000606312	0.00476172	0.820248	0.88162	0.9628	1.31441	0.0756757	0.283597	1.44174	0.00238258	0.0115815	1.88829	7.47916e-08	1.21554e-06	1.19001
GOBP PURINE CONTAINING COMPOUND BIOSYNTHETIC PROCESS	-1.26912	0.131466	0.402034	-0.825893	0.754545	0.873212	0.921945	0.580448	0.941039	1.3043	0.102273	0.427826	-0.881396	0.671667	0.829226	-1.4192	0.0483619	0.261117	-1.7697	0.00152506	0.0122799	-0.883166	0.671743	0.852997	-0.94838	0.557169	0.857609	-1.09151	0.262385	0.512791	-1.53323	0.00921243	0.14323	-1.07646	0.283333	0.546775	-1.12583	0.23477	0.45884	-1.22246	0.132492	0.378833	-1.53782	0.00236708	0.0115378	-0.927968	0.691304	0.836725	1.61336
GOBP REGULATION OF RESPONSE TO BIOTIC STIMULUS	1.54301	0.0345012	0.179749	1.45613	0.0543478	0.268765	-0.58559	0.986056	0.995822	1.44264	0.062432	0.350635	1.34979	0.104651	0.332422	-1.06396	0.376161	0.723083	1.63984	0.0101077	0.0497526	1.07173	0.327586	0.623398	-1.03451	0.416206	0.768764	1.67265	0.000240545	0.00669677	1.43867	0.00378602	0.0924571	2.08473	1.21762e-09	4.53821e-08	2.06115	4.95565e-08	2.39995e-06	2.25486	2.66876e-09	2.32738e-07	1.79962	1.17239e-07	2.48536e-06	2.36894	1.08471e-30	2.29177e-28	-1.68753
GOBP LYSOSOMAL TRANSPORT	-0.747771	0.871579	0.979945	-1.26365	0.166983	0.431553	-0.99474	0.442149	0.882397	1.74589	0.00630711	0.0791514	-1.21771	0.193162	0.44675	-1.62548	0.0135232	0.114169	-1.48733	0.0357288	0.114678	1.18149	0.205189	0.509497	-1.42507	0.0571956	0.399843	1.35875	0.0573394	0.234754	0.966277	0.533865	0.844615	1.44528	0.0245981	0.0994844	1.21742	0.153392	0.348993	1.64042	0.0229112	0.138194	1.41452	0.0136124	0.0450078	1.77577	3.56642e-05	0.000303347	-1.46414
KEGG PROTEASOME	-1.61082	0.0315699	0.169215	-1.15551	0.283554	0.562828	-0.790283	0.785425	0.995822	0.972326	0.47449	0.782964	-1.03051	0.419244	0.656696	0.978394	0.470588	0.778298	-2.05108	2.53957e-05	0.000667477	-1.56313	0.0223749	0.221775	0.412863	0.995833	1	-0.833883	0.714012	0.857046	-1.41343	0.0881764	0.443705	1.19771	0.240072	0.500074	-0.91877	0.590604	0.79293	1.39561	0.0888889	0.308484	-1.22633	0.185984	0.315883	1.77571	0.000794965	0.00437852	-1.92856
REACTOME DEGRADATION OF BETA CATENIN BY THE DESTRUCTION COMPLEX	-1.59563	0.0156922	0.116819	-0.899772	0.601905	0.791741	-0.616639	0.952965	0.995822	1.0695	0.362162	0.702635	-1.32348	0.111675	0.345697	1.27863	0.131443	0.415141	-2.03731	9.03894e-05	0.00125912	-1.37443	0.0786325	0.337071	-0.372731	1	1	-0.720666	0.925182	0.965815	-1.10109	0.305668	0.675361	0.766016	0.828201	0.951159	-1.46321	0.0309676	0.125066	1.08076	0.284987	0.56656	-0.892104	0.668293	0.79175	1.24487	0.142442	0.296539	-1.35071
GOBP DEVELOPMENTAL GROWTH	1.6451	0.00223509	0.0464016	1.68249	0.00216422	0.0338736	-0.82341	0.785571	0.995822	1.09104	0.286604	0.638146	1.35095	0.064433	0.274914	-0.751019	0.897898	0.969317	1.18141	0.189655	0.36744	1.67715	0.00361951	0.0951316	-1.17023	0.222816	0.637337	NA	NA	NA	NA	NA	NA	1.10903	0.209716	0.464142	1.41888	0.00166252	0.0148967	-0.833376	0.914157	0.985777	1.35205	0.000230157	0.00177722	NA	NA	NA	NA
REACTOME THE CITRIC ACID TCA CYCLE AND RESPIRATORY ELECTRON TRANSPORT	-1.22801	0.136564	0.406657	-0.815086	0.826786	0.912609	0.974003	0.50495	0.909713	1.28514	0.0828025	0.385766	-1.13401	0.257851	0.511485	-1.19898	0.176211	0.481584	-1.99501	1.75473e-05	0.000509238	-1.20592	0.158249	0.460694	-0.57756	0.992995	1	-1.50273	0.0110202	0.0823475	-2.48194	1.51445e-14	3.72025e-11	-1.58046	0.000767858	0.0058307	-2.06904	1.37359e-08	7.35234e-07	-2.231	3.8505e-08	2.44215e-06	-2.4482	4.2746e-19	1.63111e-16	-1.95	6.17958e-08	1.02322e-06	2.50348
GOBP MONOVALENT INORGANIC CATION HOMEOSTASIS	-0.872414	0.64657	0.868773	0.906014	0.614256	0.797409	-1.51846	0.0362693	0.350855	1.38761	0.0826873	0.385766	-0.945136	0.543403	0.753194	-1.03778	0.413851	0.74195	-1.63821	0.0122409	0.0570287	-0.594813	0.957821	0.986867	-1.60407	0.0264268	0.296875	1.0659	0.347826	0.592935	0.820178	0.8833	0.971921	0.84139	0.738938	0.902634	0.985753	0.467836	0.697383	1.11166	0.266839	0.548889	1.36445	0.0317957	0.0846468	1.52676	0.00310699	0.0141226	1.02297
REACTOME PCP CE PATHWAY	-1.73144	0.00794883	0.0827488	-1.29088	0.15444	0.416122	0.651223	0.934944	0.995822	0.919614	0.58221	0.838128	-1.11426	0.309278	0.561264	0.981632	0.489796	0.793355	-2.13378	1.30751e-05	0.000433657	-1.5298	0.0312444	0.243148	-0.671259	0.90824	1	-0.849905	0.728261	0.864737	-1.32609	0.0833333	0.437411	1.59332	0.00852915	0.0429332	-1.07095	0.33805	0.575393	1.84075	0.00667924	0.0609135	-0.719621	0.93765	0.97776	1.53186	0.00663663	0.0261407	-1.23761
GOBP DEVELOPMENTAL MATURATION	0.955262	0.524272	0.786942	-1.00355	0.44381	0.676624	-1.06537	0.357873	0.836354	-1.04957	0.39557	0.723165	-0.810368	0.747885	0.871328	-1.34282	0.112378	0.384099	-1.71298	0.00660067	0.0367789	0.848291	0.702638	0.866939	-0.791473	0.765152	0.955588	-1.15666	0.13594	0.35589	1.17395	0.108607	0.468363	1.34964	0.0489796	0.179212	1.47391	0.010606	0.0601748	0.964792	0.502688	0.752056	1.73955	1.22734e-05	0.00014522	1.10139	0.249093	0.435233	1.16942
GOBP RESPONSE TO ENDOPLASMIC RETICULUM STRESS	-1.19934	0.169165	0.456479	1.01434	0.424779	0.662617	-1.19024	0.197292	0.686605	1.00517	0.431487	0.747589	-1.86282	0.000304724	0.00694232	-0.59756	0.984544	0.992381	-0.997296	0.485822	0.647447	-0.837108	0.754622	0.892516	-1.31737	0.099278	0.49215	1.13553	0.182403	0.41958	0.841377	0.873267	0.966516	1.18405	0.163978	0.406403	-0.954242	0.549784	0.765373	0.853227	0.825613	0.94689	1.41614	0.00123247	0.00688229	1.42122	0.00764259	0.0291888	-1.12095
GOBP REGULATION OF PROTEOLYSIS	-0.883872	0.737668	0.917571	-1.22091	0.121908	0.368369	0.958214	0.541082	0.92938	0.908069	0.712727	0.909497	-1.32009	0.0617284	0.266216	-0.991133	0.462518	0.773989	-1.44812	0.013656	0.0601733	-0.786921	0.8864	0.958796	-1.22519	0.125	0.532492	NA	NA	NA	NA	NA	NA	1.84863	4.65538e-10	1.9878e-08	1.55544	5.24347e-05	0.000945933	1.92092	1.20142e-08	9.14388e-07	1.47934	1.69835e-06	2.67243e-05	NA	NA	NA	NA
REACTOME INTRACELLULAR SIGNALING BY SECOND MESSENGERS	-1.1324	0.251641	0.552785	-1.33785	0.0863039	0.326689	-0.897105	0.636917	0.965183	1.04532	0.336158	0.683474	-0.739785	0.871022	0.921986	0.802856	0.844504	0.954091	-1.57658	0.0146136	0.0634135	-1.31035	0.0843373	0.339543	-0.882459	0.658759	0.90287	0.86025	0.893478	0.95083	1.04071	0.327902	0.695659	1.13112	0.219035	0.476418	-1.04928	0.345609	0.582169	0.780434	0.95549	0.996773	0.891661	0.910714	0.964087	1.14241	0.178571	0.347409	-1.04672
GOBP TRICARBOXYLIC ACID CYCLE	-1.38821	0.103158	0.348749	-1.40956	0.0874525	0.328359	0.80592	0.732314	0.993294	0.925395	0.579208	0.836967	-1.61819	0.0167239	0.12871	-1.24515	0.19103	0.509458	-1.9603	0.000259437	0.00293818	-0.6198	0.944444	0.981429	0.464895	0.9875	1	-0.831386	0.731286	0.866867	-2.0558	0.000156767	0.014532	-1.62846	0.0170749	0.0738402	-1.41168	0.0802048	0.23643	-1.62344	0.0309914	0.166003	-1.9829	5.18421e-05	0.000504002	-1.42864	0.0496181	0.135234	2.16943
REACTOME CELLULAR RESPONSE TO HYPOXIA	-1.60323	0.0189623	0.130002	-1.50179	0.0231604	0.171451	-0.756228	0.853814	0.995822	1.03535	0.402116	0.723165	-1.21727	0.205433	0.461561	0.935727	0.574803	0.842627	-2.02703	6.73973e-05	0.00106562	-1.39702	0.0718039	0.324323	0.466974	0.997925	1	-0.926143	0.576427	0.773438	-1.18328	0.212679	0.587607	0.93865	0.545455	0.771602	-1.61187	0.00542194	0.0369455	0.929704	0.555012	0.78889	-1.04552	0.376721	0.533562	1.21173	0.176036	0.343995	-1.45548
GOBP RIBOSE PHOSPHATE METABOLIC PROCESS	-1.33153	0.0647321	0.278992	-0.948008	0.565972	0.767672	0.855681	0.757202	0.995822	1.24612	0.114865	0.457594	-0.917714	0.591483	0.783208	-1.4508	0.0261569	0.182183	-1.70403	0.00135224	0.0110156	-0.951938	0.544715	0.778245	-0.881145	0.65614	0.90287	1.21272	0.0936615	0.28817	-1.4504	0.00371828	0.0923493	-0.908519	0.825893	0.950348	-1.11451	0.227848	0.450422	-1.29011	0.0563166	0.246334	-1.2133	0.0638075	0.143547	1.11482	0.212644	0.3941	1.78797
REACTOME REGULATION OF HMOX1 EXPRESSION AND ACTIVITY	-1.53279	0.0345108	0.179749	-1.33679	0.121154	0.368369	-0.621314	0.959746	0.995822	1.14535	0.280423	0.638146	-1.09833	0.325976	0.579269	1.18888	0.194226	0.51339	-2.05546	3.88983e-05	0.000783547	-1.40109	0.0700525	0.324323	-0.41904	1	1	0.752676	0.882231	0.945125	-0.940507	0.523622	0.839081	0.960857	0.505785	0.744064	-1.51661	0.0358781	0.138702	1.56514	0.0379483	0.192231	-1.34577	0.0765306	0.164523	1.70444	0.00118094	0.00618695	-1.60184
GOBP NEGATIVE REGULATION OF KINASE ACTIVITY	-1.02406	0.4238	0.705854	-0.810891	0.724665	0.861313	-1.43759	0.0543933	0.440057	0.948781	0.540107	0.816904	-1.87226	0.00120508	0.0207243	-0.86663	0.675676	0.889618	-0.873245	0.676357	0.779496	0.643708	0.925754	0.974055	-0.840378	0.692308	0.925513	1.22361	0.0901288	0.282384	-0.97023	0.515686	0.834987	1.61136	0.000770268	0.0058307	1.63414	0.000673107	0.00732138	1.26355	0.0889488	0.308484	1.76106	5.08762e-06	6.83174e-05	1.75765	3.49939e-06	3.875e-05	1.00092
REACTOME G2 M CHECKPOINTS	-1.1019	0.286022	0.588821	-0.9745	0.503704	0.721872	-1.08413	0.338645	0.818981	-0.924941	0.587326	0.840114	0.997547	0.431078	0.666472	-0.637619	0.976303	0.990005	-1.91368	0.000226078	0.00264644	-1.58018	0.010954	0.179517	1.08546	0.320796	0.722795	-1.10025	0.27768	0.526401	-1.04871	0.344758	0.70989	-0.776037	0.95	0.998113	-1.39562	0.0239037	0.104612	0.988258	0.43299	0.70135	-1.45603	0.0146998	0.0475691	0.958281	0.563172	0.740153	-1.6085
GOBP ENDOCYTIC RECYCLING	1.12389	0.280835	0.584676	0.779066	0.809322	0.905469	0.617945	0.933071	0.995822	1.98224	0.00040507	0.0100761	-0.945632	0.540171	0.750778	0.856336	0.694175	0.900888	-0.96298	0.522989	0.677066	1.58209	0.0388314	0.262816	1.10753	0.329832	0.727795	0.977925	0.466231	0.689428	-1.06939	0.347023	0.711807	-0.883572	0.702771	0.886583	0.856285	0.664042	0.843523	1.13689	0.235437	0.515449	1.36679	0.0480882	0.115226	0.894928	0.631657	0.792497	-1.35299
GOBP MEMBRANE FUSION	-0.951387	0.524896	0.787077	-1.24073	0.187732	0.45166	-1.76662	0.00561478	0.0946715	0.706514	0.900256	0.986639	-1.37242	0.107325	0.338245	-0.917836	0.580968	0.844172	1.11879	0.290984	0.470902	-0.482408	1	1	-1.25572	0.183712	0.616653	1.0848	0.31448	0.562049	-1.20683	0.117647	0.476898	1.25922	0.134897	0.359345	-0.912842	0.630699	0.822238	0.991997	0.43299	0.70135	-0.9063	0.659722	0.78342	1.47189	0.00966766	0.0349997	-1.62849
GOBP PROTON TRANSMEMBRANE TRANSPORT	-1.43382	0.0542797	0.254804	-1.41955	0.0688337	0.293789	-0.677185	0.941884	0.995822	1.64107	0.0133945	0.140537	-1.41932	0.0485269	0.238263	-0.588674	0.972581	0.990005	-1.97001	0.000244247	0.00281187	-1.44181	0.05	0.289671	1.14424	0.256018	0.673502	0.925376	0.584862	0.781313	-1.54532	0.00892938	0.141974	-0.999849	0.432836	0.683523	-1.66501	0.00149595	0.0137994	-1.3067	0.0892857	0.309065	-1.43029	0.0245572	0.0698865	-0.772756	0.977695	0.999304	1.72207
REACTOME ION CHANNEL TRANSPORT	-0.624121	0.938689	0.995672	-0.937419	0.524715	0.734104	-0.98989	0.490605	0.899717	1.84093	0.00178141	0.0277972	-1.2922	0.175043	0.428574	-0.739315	0.832226	0.953112	-1.55022	0.0246101	0.0916628	-0.754734	0.807292	0.918907	-1.12535	0.333333	0.727795	0.834829	0.849345	0.927805	-0.887884	0.720081	0.918898	1.10986	0.294203	0.55844	1.37934	0.0819657	0.240178	0.981511	0.443299	0.706495	1.4975	0.00389643	0.0170898	1.46288	0.00461109	0.019438	1.1363
GOBP RESPONSE TO NITROGEN COMPOUND	-1.23701	0.0823529	0.312856	-1.01097	0.430127	0.667968	-1.12142	0.229084	0.715431	0.966884	0.547794	0.821396	1.03215	0.358757	0.605756	-0.910134	0.644138	0.873694	-1.47163	0.015979	0.0666428	-1.07174	0.335925	0.6322	-1.37704	0.028035	0.309718	NA	NA	NA	NA	NA	NA	NA	NA	NA	NA	NA	NA	NA	NA	NA	NA	NA	NA	NA	NA	NA	NA
GOBP CELLULAR HOMEOSTASIS	-0.821174	0.851936	0.971166	-0.944344	0.578014	0.776445	-1.07405	0.289738	0.767065	1.08693	0.261017	0.611928	-1.13732	0.242472	0.499651	-1.57487	0.00604263	0.0689949	-1.34402	0.0491493	0.144441	0.951308	0.562827	0.793541	-1.35752	0.052356	0.384523	NA	NA	NA	NA	NA	NA	NA	NA	NA	1.56214	6.71098e-05	0.00115508	NA	NA	NA	NA	NA	NA	NA	NA	NA	NA
GOBP REGULATION OF INFLAMMATORY RESPONSE	-1.18842	0.218947	0.527921	0.978464	0.498934	0.720397	-0.976699	0.49076	0.899717	-0.796269	0.765723	0.939855	-1.05731	0.395833	0.636886	-1.72599	0.00242612	0.0402331	-1.00456	0.446125	0.612268	1.09464	0.322353	0.620512	-1.54104	0.0234978	0.287781	1.79597	8.86165e-06	0.00062571	1.43135	0.00348262	0.0891152	2.17045	7.7303e-13	4.99969e-11	1.99332	9.50419e-08	4.15732e-06	2.07903	8.85023e-07	3.78031e-05	2.24203	3.72976e-15	4.37047e-13	2.31206	1.26081e-26	2.01806e-24	-1.2596
REACTOME SIGNALING BY INTERLEUKINS	-1.17466	0.184946	0.486388	-1.24643	0.157609	0.423023	0.655229	0.970711	0.995822	1.16078	0.201754	0.562369	-1.2173	0.171849	0.426082	-0.751703	0.88958	0.968988	-1.70829	0.00223727	0.0165772	-1.21496	0.173693	0.479118	-0.731208	0.894545	1	1.97303	3.48224e-09	1.41379e-06	1.42001	0.00211736	0.0688912	2.24618	3.4833e-17	3.92809e-15	1.81463	2.51276e-06	7.03467e-05	2.33597	9.75726e-14	1.70183e-11	2.03471	8.83369e-13	5.7785e-11	2.31512	3.02806e-31	7.27009e-29	-1.24306
REACTOME REGULATION OF PTEN STABILITY AND ACTIVITY	-1.53986	0.0315044	0.169215	-1.34057	0.117761	0.365763	-0.630158	0.954741	0.995822	1.15138	0.250674	0.599909	-1.11331	0.310997	0.561636	1.13081	0.255102	0.600265	-2.09312	2.52012e-05	0.000667477	-1.38383	0.0674956	0.323097	-0.427066	0.998127	1	-1.03216	0.383178	0.624698	-1.27845	0.133065	0.494513	0.932417	0.553897	0.779533	-1.56464	0.012585	0.0670102	1.12877	0.251208	0.535418	-1.2466	0.133838	0.248262	1.54459	0.0127302	0.0436914	-1.55695
GOBP NEGATIVE REGULATION OF PHOSPHORUS METABOLIC PROCESS	-0.860134	0.708696	0.902811	-1.07201	0.353271	0.614317	-1.38763	0.0709939	0.478665	1.09517	0.287293	0.638146	-1.7072	0.00293644	0.0401026	-1.0769	0.342767	0.691993	-1.17357	0.210832	0.388716	1.00215	0.436451	0.71275	-1.08155	0.360444	0.742287	1.24972	0.0727209	0.257407	-0.869285	0.858527	0.963067	1.74938	2.2616e-06	3.61692e-05	1.63615	0.000115614	0.00177478	1.32524	0.025295	0.145446	1.77888	1.49078e-08	3.90072e-07	1.81204	1.73637e-09	3.76109e-08	1.16689
HALLMARK HEME METABOLISM	-1.09719	0.308977	0.609578	-1.58179	0.0114572	0.114819	0.876979	0.644135	0.971083	1.28332	0.123626	0.465437	-0.932795	0.549393	0.755863	-1.61629	0.00870424	0.0866072	-0.909225	0.594286	0.729885	-1.13526	0.277586	0.58147	-1.16379	0.26422	0.682843	1.58057	0.00400491	0.0436509	1.14979	0.189453	0.567551	-1.00587	0.417241	0.671811	-1.08597	0.284024	0.517193	1.00418	0.404255	0.681245	-0.781547	0.903911	0.960772	1.22331	0.106218	0.241204	1.34556
REACTOME RUNX1 REGULATES TRANSCRIPTION OF GENES INVOLVED IN DIFFERENTIATION OF HSCS	-1.49261	0.042912	0.215144	-1.18496	0.242884	0.51972	-0.637221	0.948347	0.995822	1.08343	0.324251	0.674492	-1.03131	0.403419	0.644157	0.923251	0.595361	0.845951	-1.92951	0.000347334	0.00375067	-1.45658	0.0570934	0.306381	-0.565119	0.979705	1	0.688281	0.952381	0.978599	-0.719324	0.910569	0.981033	1.02785	0.410049	0.664639	-1.46521	0.0283989	0.118125	1.37395	0.112469	0.348673	-1.02487	0.411471	0.56785	1.76555	0.000164947	0.00116477	-1.50006
GOBP REGULATION OF PEPTIDASE ACTIVITY	-0.782812	0.857143	0.971735	-1.4056	0.0297911	0.191239	1.00619	0.458	0.890458	1.29498	0.104225	0.434688	-1.6366	0.00808554	0.079318	-1.01613	0.437599	0.754356	-1.58206	0.0095745	0.0479758	-1.10888	0.280551	0.585041	-1.06712	0.361818	0.742287	1.88741	2.53085e-07	3.52294e-05	1.13392	0.158635	0.528746	2.18468	2.15044e-14	1.75141e-12	1.83277	5.01574e-06	0.000131639	2.22507	3.44945e-10	4.01094e-08	1.78238	1.64449e-07	3.24279e-06	2.08989	3.13378e-17	2.09527e-15	1.05004
GOBP CIRCULATORY SYSTEM PROCESS	-0.904345	0.625	0.853009	-1.82188	0.00139293	0.025531	-0.927441	0.574074	0.937862	1.08193	0.329545	0.680084	-0.688345	0.933798	0.958883	-1.39125	0.0676101	0.306778	-1.10995	0.286837	0.468777	0.928712	0.554455	0.787315	-1.46705	0.037382	0.344855	1.37595	0.00581511	0.0556606	1.18506	0.0614754	0.393446	1.02619	0.391827	0.648328	1.41256	0.0046391	0.0328052	0.964163	0.552632	0.786842	1.68115	6.21044e-08	1.394e-06	NA	NA	NA	NA
GOBP CELL SURFACE RECEPTOR SIGNALING PATHWAY INVOLVED IN CELL CELL SIGNALING	-1.13249	0.214286	0.522942	-0.87617	0.67029	0.826295	0.933218	0.561866	0.935149	-1.14535	0.25303	0.599909	-1.35933	0.0664452	0.274914	1.03397	0.397101	0.741513	-1.50211	0.0246966	0.0917397	-1.03807	0.391304	0.677127	-1.21579	0.18617	0.617465	-0.983455	0.506329	0.718071	0.835622	0.947699	0.990643	0.891086	0.745025	0.904942	1.1324	0.161972	0.363432	-1.13851	0.188737	0.455491	1.36975	0.00016867	0.00138661	NA	NA	NA	NA
REACTOME THE ROLE OF GTSE1 IN G2 M PROGRESSION AFTER G2 CHECKPOINT	-1.20004	0.198312	0.501393	-1.29887	0.12334	0.369904	-0.853546	0.706612	0.982776	1.03397	0.40327	0.723165	-0.839348	0.711111	0.849679	0.807911	0.793814	0.944668	-2.027	6.67567e-05	0.00106562	-1.39007	0.083045	0.337071	-0.541965	0.98893	1	-0.853532	0.71673	0.857963	0.848762	0.722222	0.919576	1.14534	0.272277	0.538242	-1.57668	0.00939313	0.0551444	1.54576	0.0398295	0.197543	-1.2907	0.0984848	0.198886	1.66273	0.00180681	0.00892755	-1.61922
GOBP REGULATION OF CELL MORPHOGENESIS	1.01257	0.450098	0.733088	-1.22355	0.209615	0.481839	-1.0281	0.411017	0.869781	1.04285	0.399471	0.723165	-1.21756	0.205433	0.461561	-1.79262	0.00286339	0.0443189	-0.962228	0.523992	0.677347	-0.813331	0.751313	0.891465	-1.3606	0.0846154	0.465886	1.13302	0.165217	0.39583	0.885977	0.788187	0.940222	1.76588	1.85498e-05	0.000237849	1.69569	0.000166214	0.0023077	1.22305	0.10089	0.326856	1.87269	2.52358e-08	6.1794e-07	1.57474	0.000144894	0.00103423	-0.792014
REACTOME HEDGEHOG LIGAND BIOGENESIS	-1.71519	0.00614739	0.0755104	-1.16884	0.24381	0.5209	0.70021	0.890838	0.995822	0.744548	0.875676	0.975853	-1.39206	0.071066	0.279308	0.969032	0.510309	0.805052	-2.15423	8.9997e-06	0.000321451	-1.62263	0.011897	0.189285	-0.708541	0.888258	1	0.71307	0.922269	0.964226	-1.18713	0.214286	0.587607	1.22041	0.229866	0.489564	-1.46688	0.0335983	0.133214	1.40506	0.09375	0.315724	-0.960411	0.534282	0.679577	1.62887	0.00420598	0.0179852	-1.55902
GOBP PROTEOLYSIS	-0.923599	0.707865	0.902811	-1.09424	0.222997	0.499158	-1.23588	0.0554415	0.440057	1.02852	0.343558	0.684765	-1.48675	0.00147257	0.0247144	-0.965051	0.560886	0.838281	-1.35227	0.0150452	0.0646852	0.862513	0.893678	0.961122	-1.19062	0.0940171	0.484181	NA	NA	NA	NA	NA	NA	NA	NA	NA	NA	NA	NA	NA	NA	NA	NA	NA	NA	NA	NA	NA	NA
GOBP NEGATIVE REGULATION OF PHOSPHORYLATION	-0.981154	0.486598	0.75899	-0.909019	0.618596	0.79777	-1.48961	0.0327869	0.32623	1.04175	0.385042	0.719534	-1.77174	0.00215937	0.0313334	-0.970517	0.500803	0.799104	-1.01513	0.433206	0.600307	0.841481	0.711491	0.870254	-1.13017	0.307971	0.714603	1.16786	0.0917226	0.285359	-0.912752	0.707843	0.914926	1.71594	4.8433e-05	0.000529802	1.5204	0.00118233	0.0113705	1.20215	0.122159	0.365364	1.69705	3.37817e-07	6.16281e-06	1.73399	3.46011e-07	4.86071e-06	1.16917
REACTOME MITOTIC G1 PHASE AND G1 S TRANSITION	-0.889943	0.660215	0.877944	-1.13021	0.274953	0.552683	0.889374	0.638889	0.965695	-1.22028	0.17757	0.540363	0.819475	0.798489	0.892234	-0.769933	0.834671	0.953112	-1.97942	8.88487e-05	0.00125912	-1.32451	0.0791738	0.337071	-0.801276	0.778598	0.963221	-1.09204	0.272242	0.521763	-0.789197	0.922	0.982766	-0.781549	0.948387	0.997371	-1.20567	0.142003	0.3331	0.902324	0.623656	0.834065	-1.17165	0.168966	0.294264	1.18199	0.138627	0.291608	-1.01569
REACTOME TRANSLATION	0.87398	0.78013	0.941815	2.00189	3.43492e-08	2.08037e-06	1.95771	2.1842e-07	1.17023e-05	1.61524	9.90825e-05	0.00345055	1.09607	0.21021	0.467768	1.37906	0.0128572	0.110556	-0.820524	0.912409	0.938689	-1.08264	0.288372	0.589961	-0.605888	1	1	-1.18105	0.132827	0.351927	-1.57702	0.00242359	0.0745622	0.81285	0.843373	0.955841	-1.2297	0.105866	0.278385	1.34739	0.0525602	0.235312	-1.67263	4.0982e-06	5.73874e-05	0.897559	0.728144	0.864282	2.17865
REACTOME DEGRADATION OF GLI1 BY THE PROTEASOME	-1.61501	0.0186637	0.129156	-1.31545	0.128846	0.379456	-0.648213	0.944915	0.995822	1.15526	0.267196	0.617253	-1.07211	0.36163	0.607229	1.04667	0.346457	0.693528	-2.0659	3.46061e-05	0.000783547	-1.49782	0.0334397	0.251702	-0.409534	1	1	-1.02154	0.426945	0.657772	-1.41538	0.0742188	0.422522	1.02819	0.420608	0.673824	-1.72321	0.00330461	0.0257532	1.30029	0.134615	0.382553	-1.42268	0.0456919	0.110817	1.58175	0.0053198	0.0219012	-1.69309
GOBP EXPORT FROM CELL	-1.15077	0.196035	0.499856	-1.30895	0.0667838	0.293789	-1.27025	0.112621	0.548537	1.2595	0.0974026	0.412407	-1.41222	0.0243351	0.159149	-1.10872	0.283824	0.629054	-1.43645	0.0182483	0.0741103	1.06808	0.318766	0.618988	-1.0831	0.341969	0.730916	NA	NA	NA	NA	NA	NA	NA	NA	NA	1.43257	0.00119035	0.0114161	1.54581	0.000156693	0.00310861	NA	NA	NA	NA	NA	NA	NA
GOBP PATTERN SPECIFICATION PROCESS	-1.23216	0.150538	0.428297	-1.29936	0.0998117	0.353278	1.41327	0.0535714	0.440057	-1.77177	0.000657223	0.0140848	-0.868286	0.680992	0.835054	-0.606992	0.983949	0.992381	-1.3753	0.0700758	0.17944	-1.40864	0.0464716	0.279994	0.683549	0.934783	1	0.920972	0.748837	0.876277	1.08567	0.218487	0.589192	0.789603	0.912929	0.98711	1.13844	0.185668	0.395236	-1.65713	0.0014121	0.0185299	1.19393	0.0294523	0.0800843	-0.995731	0.434783	0.629184	0.979486
GOBP RESPONSE TO LEUKEMIA INHIBITORY FACTOR	-1.09634	0.313929	0.609816	0.929246	0.563941	0.76641	-1.2812	0.148454	0.60644	-0.938527	0.539837	0.816904	-1.16017	0.256944	0.511485	1.27909	0.160976	0.459212	-0.68649	0.887833	0.920202	-1.99307	0.00013594	0.0118353	-1.52821	0.0415049	0.368257	0.976462	0.485714	0.702657	0.987545	0.456175	0.798713	1.50659	0.019208	0.0813841	1.21423	0.18617	0.395891	-0.923415	0.589018	0.812131	-0.776542	0.854015	0.931301	0.998647	0.457917	0.652473	1.21509
REACTOME SIGNALING BY WNT	-1.39099	0.0553191	0.255613	-1.02527	0.414634	0.655693	-0.582466	0.981744	0.995822	-0.938652	0.567901	0.832957	-1.17377	0.232831	0.488454	1.01023	0.428954	0.75053	-1.9937	8.96524e-05	0.00125912	-1.48281	0.030794	0.241088	1.03804	0.378855	0.750539	-0.936091	0.642987	0.816353	0.827012	0.915152	0.981033	1.03336	0.392663	0.649354	-0.862485	0.778761	0.913555	1.02157	0.387534	0.666862	0.839107	0.953125	0.98496	0.90596	0.705036	0.846923	-1.06687
GOBP REGULATION OF PROTEIN CONTAINING COMPLEX ASSEMBLY	-1.27569	0.115385	0.369732	1.04894	0.382166	0.631503	-0.84788	0.694779	0.981573	1.14414	0.225	0.572529	-1.67438	0.00602968	0.0636314	-1.31884	0.0995185	0.358752	-1.40068	0.0587121	0.161952	-0.991928	0.478485	0.736786	-1.23176	0.180812	0.614319	1.28149	0.0336025	0.166373	-0.902557	0.742747	0.923125	1.60008	0.000190828	0.00178187	1.67783	5.24123e-05	0.000945933	1.52333	0.00545667	0.0522692	1.85998	9.25125e-10	3.13789e-08	1.78654	2.032e-08	3.75467e-07	-1.27107
REACTOME CDT1 ASSOCIATION WITH THE CDC6 ORC ORIGIN COMPLEX	-1.42794	0.063655	0.277596	-1.34869	0.1139	0.361818	-0.664214	0.931034	0.995822	0.917865	0.58221	0.838128	-0.854264	0.697595	0.845571	0.978256	0.497449	0.797488	-2.08598	2.73574e-05	0.000692889	-1.48946	0.0397897	0.262816	-0.580151	0.956929	1	-1.13124	0.254269	0.505015	-1.30949	0.120316	0.480881	1.09419	0.34396	0.604852	-1.60204	0.0121078	0.0655851	1.41291	0.0924171	0.314519	-1.47651	0.0338101	0.0886729	1.6059	0.00380818	0.0165964	-1.59225
GOBP LYTIC VACUOLE ORGANIZATION	0.812584	0.732448	0.914372	-0.888617	0.606805	0.794131	-1.46893	0.0566802	0.440057	1.32144	0.132653	0.478719	-1.20285	0.218213	0.476283	-1.20195	0.228956	0.56769	-1.67872	0.00775679	0.0407744	-0.852465	0.665487	0.850974	-1.3962	0.0938697	0.484181	1.30563	0.116228	0.325336	1.0498	0.368627	0.732632	1.50582	0.0191646	0.0812786	1.19294	0.232	0.455747	1.43454	0.0849515	0.299332	1.67319	0.00177029	0.00916987	1.7648	0.000224925	0.00151152	-1.25691
REACTOME UB SPECIFIC PROCESSING PROTEASES	-1.5074	0.0199797	0.132656	-1.08932	0.318015	0.588796	-0.709422	0.904297	0.995822	0.724048	0.922222	0.988188	-1.23456	0.168333	0.423229	0.814748	0.803763	0.946898	-1.51572	0.012454	0.0574451	-1.42905	0.0365638	0.262798	-0.614669	0.971014	1	-0.945345	0.554562	0.754854	-0.750955	0.964497	0.996351	0.940728	0.57632	0.799575	-1.46768	0.0115168	0.0634455	1.37411	0.0472402	0.220407	-0.901724	0.697517	0.81457	1.32511	0.0447958	0.124664	-1.09293
KEGG NEUROACTIVE LIGAND RECEPTOR INTERACTION	-1.77964	0.00399253	0.0638034	-0.945794	0.517176	0.728774	-0.860765	0.670683	0.974748	-1.54499	0.0248086	0.212014	-0.762788	0.770723	0.876555	0.670471	0.891892	0.969162	-0.969438	0.498113	0.657075	1.21846	0.218679	0.525206	-1.59931	0.030594	0.315684	-1.22604	0.0797774	0.267867	-0.760455	0.972763	0.998647	1.20922	0.196774	0.448866	1.2559	0.159269	0.358157	0.890024	0.61165	0.8258	1.05383	0.339286	0.497786	1.13705	0.214197	0.395616	0.708556
GOBP RNA POLYADENYLATION	1.40363	0.0888469	0.324159	0.922263	0.573529	0.772656	1.22963	0.214149	0.700704	-0.815019	0.745819	0.932609	1.67232	0.0137488	0.113542	0.945873	0.5375	0.826296	1.76617	0.00586657	0.0337733	0.761051	0.788732	0.913743	-1.289	0.166667	0.586279	-0.89917	0.635849	0.809897	0.993273	0.483034	0.817595	-0.926976	0.592593	0.811907	-1.29003	0.143092	0.333403	-0.625681	0.969388	0.999545	-1.09782	0.334683	0.493086	0.913257	0.608764	0.774789	1.50597
GOBP VASCULAR PROCESS IN CIRCULATORY SYSTEM	-1.13665	0.271784	0.574763	-1.76657	0.00447951	0.0593134	0.638697	0.922631	0.995822	-0.964773	0.494309	0.798199	0.627656	0.941315	0.962739	-0.914312	0.587838	0.844184	-1.2591	0.159696	0.326661	-0.658874	0.920914	0.971911	-1.21056	0.218147	0.635729	1.37788	0.0130744	0.0911283	1.25668	0.0657084	0.401025	1.04924	0.359781	0.619829	1.28517	0.0851735	0.245073	-0.803777	0.866345	0.966814	1.26481	0.0194934	0.0587624	0.964003	0.550725	0.728689	1.14608
REACTOME DEGRADATION OF AXIN	-1.62224	0.0109557	0.0933447	-1.35883	0.105163	0.357312	-0.683398	0.90795	0.995822	1.17777	0.23262	0.572529	-1.16417	0.252577	0.507996	1.01731	0.42439	0.746096	-2.09295	3.87335e-05	0.000783547	-1.48987	0.0402854	0.262816	-0.457202	0.992495	1	-0.862963	0.676692	0.835913	-1.28343	0.136634	0.497245	1.06181	0.368966	0.626771	-1.56117	0.0176367	0.0850227	1.38368	0.0954654	0.31825	-1.3871	0.0572172	0.131327	1.66794	0.00165812	0.00831735	-1.61307
REACTOME DEGRADATION OF DVL	-1.62224	0.0109557	0.0933447	-1.35883	0.105163	0.357312	-0.683398	0.90795	0.995822	1.17777	0.23262	0.572529	-1.16417	0.252577	0.507996	1.01731	0.42439	0.746096	-2.09295	3.87335e-05	0.000783547	-1.48987	0.0402854	0.262816	-0.457202	0.992495	1	-1.2791	0.133962	0.352622	-1.34611	0.0946746	0.454234	1.0448	0.374138	0.631412	-1.66449	0.00507453	0.0349884	1.15334	0.24228	0.523046	-1.41322	0.0507152	0.119889	1.51592	0.0160956	0.0526845	-1.51329
REACTOME REGULATION OF RAS BY GAPS	-1.62224	0.0109557	0.0933447	-1.35883	0.105163	0.357312	-0.683398	0.90795	0.995822	1.17777	0.23262	0.572529	-1.16417	0.252577	0.507996	1.01731	0.42439	0.746096	-2.09295	3.87335e-05	0.000783547	-1.48987	0.0402854	0.262816	-0.457202	0.992495	1	-1.13323	0.279468	0.527397	-1.67702	0.00710211	0.12724	0.94891	0.524752	0.758416	-1.63105	0.00467349	0.0328956	1.2187	0.184466	0.448939	-1.3784	0.0625	0.141175	1.56615	0.00634339	0.0251923	-1.52949
REACTOME ASYMMETRIC LOCALIZATION OF PCP PROTEINS	-1.62224	0.0109557	0.0933447	-1.35883	0.105163	0.357312	-0.683398	0.90795	0.995822	1.17777	0.23262	0.572529	-1.16417	0.252577	0.507996	1.01731	0.42439	0.746096	-2.09295	3.87335e-05	0.000783547	-1.48987	0.0402854	0.262816	-0.457202	0.992495	1	-0.961072	0.532819	0.739149	-1.2418	0.177165	0.554403	0.896973	0.594595	0.813383	-1.53935	0.0200196	0.0918147	1.37766	0.097852	0.321624	-1.3286	0.0816327	0.172833	1.3285	0.0941358	0.220109	-1.4966
GOBP NEGATIVE REGULATION OF NEURON APOPTOTIC PROCESS	-0.708021	0.865731	0.977104	-1.18917	0.236893	0.513207	-1.38516	0.0924025	0.504771	1.06787	0.35122	0.692007	-0.882333	0.636036	0.803262	-1.55385	0.0357234	0.223685	-1.76701	0.0019009	0.0143133	0.816721	0.685649	0.859684	-1.08513	0.360153	0.742287	1.23569	0.107306	0.310817	0.840989	0.817097	0.950601	1.55112	0.0104783	0.0504749	1.6844	0.00966353	0.0561861	1.6012	0.0158153	0.110522	1.47013	0.00609105	0.0240854	1.7124	7.07002e-05	0.000551608	0.851339
GOBP REGULATION OF CELLULAR COMPONENT MOVEMENT	-0.667952	0.997812	0.998682	1.02292	0.414692	0.655693	-1.14616	0.202783	0.689966	0.998745	0.433898	0.74957	-1.60905	0.00447385	0.0528142	-1.36128	0.0517986	0.264305	-1.48281	0.00716541	0.0388382	-1.03203	0.404568	0.683935	-1.41337	0.024846	0.288706	NA	NA	NA	NA	NA	NA	NA	NA	NA	NA	NA	NA	NA	NA	NA	NA	NA	NA	NA	NA	NA	NA
REACTOME STABILIZATION OF P53	-1.58448	0.0240551	0.144724	-1.35864	0.110039	0.358129	-0.655839	0.93319	0.995822	0.993779	0.490566	0.797157	-0.962461	0.536082	0.747871	1.01494	0.418367	0.745712	-2.05954	4.7401e-05	0.000846532	-1.48511	0.0408579	0.262816	-0.606459	0.945693	1	-0.91577	0.606403	0.793339	-1.22082	0.182711	0.561388	1.16153	0.276451	0.541655	-1.43988	0.0416	0.154285	1.58521	0.0396403	0.197171	-1.16924	0.225554	0.367303	1.7721	0.000455444	0.00275247	-1.52421
HALLMARK OXIDATIVE PHOSPHORYLATION	-1.24002	0.116631	0.372915	-0.919194	0.628319	0.801509	0.807775	0.878	0.995822	1.73892	0.000796335	0.0165566	-1.54594	0.00424179	0.0509381	-1.30609	0.0769231	0.326156	-2.0276	9.4073e-07	5.04014e-05	-1.21525	0.140777	0.430048	-1.00772	0.441901	0.791794	-1.22453	0.0972477	0.293882	-2.45975	3.69705e-15	1.81636e-11	-1.34979	0.0105523	0.0507203	-2.01681	1.03471e-08	5.98363e-07	-2.24284	1.03481e-09	1.05652e-07	-2.2847	1.15987e-17	2.79529e-15	-1.68059	2.95867e-05	0.000258309	2.60741
REACTOME DECTIN 1 MEDIATED NONCANONICAL NF KB SIGNALING	-1.58491	0.0213512	0.139255	-1.35228	0.115385	0.363038	-0.647946	0.944915	0.995822	1.0865	0.335979	0.683474	-1.24678	0.179966	0.433367	1.03452	0.375328	0.723083	-2.09785	1.66841e-05	0.00049449	-1.4968	0.0344928	0.255577	-0.419595	1	1	-0.743602	0.884393	0.945734	-1.22417	0.182365	0.560675	1.2721	0.17953	0.424816	-1.46301	0.0362656	0.139012	1.68222	0.0318275	0.169288	-1.06605	0.34443	0.502546	1.79975	0.000201302	0.00136979	-1.55897
GOBP NEGATIVE REGULATION OF DNA BINDING TRANSCRIPTION FACTOR ACTIVITY	1.3259	0.132576	0.402732	1.06232	0.334702	0.597744	-1.12997	0.289528	0.767065	1.01511	0.402439	0.723165	0.876694	0.61745	0.795114	1.19366	0.244604	0.584449	1.61479	0.0204744	0.0807955	1.84117	0.00350483	0.093889	-1.05386	0.381226	0.750539	1.04594	0.338565	0.584511	0.967434	0.527273	0.839161	1.21112	0.167155	0.410469	1.41521	0.0196644	0.0913681	1.82176	0.00196951	0.0238967	1.4547	0.00762256	0.0284696	1.76447	2.01782e-05	0.000183761	-1.02376
GOBP RNA 3 END PROCESSING	1.55741	0.0293429	0.164454	1.29657	0.106291	0.357312	-0.951242	0.550813	0.932229	0.928721	0.598338	0.84333	1.07698	0.326139	0.579269	1.06633	0.326975	0.675076	1.56638	0.0131127	0.0589874	-0.804013	0.786555	0.913743	1.01966	0.401316	0.754296	-1.24143	0.10453	0.306817	-0.90599	0.63039	0.887423	-1.2574	0.108033	0.313204	-1.30665	0.0892587	0.251283	-0.811015	0.79483	0.931456	-1.68472	0.00068788	0.0043148	-1.13686	0.216312	0.397966	0.882114
GOBP ORGANELLE ASSEMBLY	-1.10243	0.190349	0.493249	-1.2314	0.067591	0.293789	1.14803	0.137097	0.59494	-1.8489	1.21866e-07	1.54326e-05	-0.876166	0.790698	0.888976	-0.998802	0.464736	0.774374	-1.41879	0.00444838	0.027178	-1.47453	0.00230678	0.0730305	1.03775	0.358722	0.742287	NA	NA	NA	NA	NA	NA	NA	NA	NA	NA	NA	NA	NA	NA	NA	NA	NA	NA	NA	NA	NA	NA
GOBP REGULATION OF HYDROLASE ACTIVITY	-1.00439	0.410367	0.690804	-1.28108	0.0929432	0.335414	0.892264	0.680412	0.978411	1.23262	0.0939597	0.409018	-1.59608	0.00249127	0.035054	-1.30723	0.0892086	0.350833	-1.6154	0.00233313	0.0169987	-0.859336	0.747573	0.889327	-1.26975	0.109347	0.509435	NA	NA	NA	NA	NA	NA	NA	NA	NA	NA	NA	NA	NA	NA	NA	NA	NA	NA	NA	NA	NA	NA
REACTOME SIGNALING BY THE B CELL RECEPTOR BCR	-1.64034	0.0114459	0.0958593	-1.45279	0.039806	0.228902	-0.810975	0.779141	0.995822	1.11149	0.3	0.645904	-1.26854	0.162437	0.416711	1.0275	0.396907	0.741513	-1.804	0.00278707	0.019608	-1.5108	0.0295554	0.237552	-0.479249	0.994318	1	0.887353	0.664319	0.828893	-0.829404	0.779874	0.936557	1.73465	0.00093537	0.00693539	-1.00624	0.449624	0.682744	1.53575	0.0447085	0.212971	0.952673	0.613793	0.748684	2.08936	2.35857e-09	4.96333e-08	-1.46999
GOBP REGULATION OF INTRINSIC APOPTOTIC SIGNALING PATHWAY	-1.04558	0.364562	0.653728	0.748212	0.880503	0.937675	-0.888699	0.654397	0.971664	0.758826	0.856757	0.973075	-1.65716	0.00799782	0.079318	-1.01332	0.447883	0.763648	-1.70189	0.00710018	0.0388025	-0.77461	0.815385	0.924191	-1.29644	0.140152	0.554634	1.18923	0.15367	0.382391	1.05613	0.327309	0.695232	1.63457	0.00163126	0.0108046	1.05343	0.331288	0.569362	1.64738	0.0131875	0.0979446	1.32244	0.0212663	0.062701	1.84283	2.93738e-06	3.34381e-05	1.63499
REACTOME TCF DEPENDENT SIGNALING IN RESPONSE TO WNT	-1.42914	0.0618557	0.272165	-0.88071	0.658672	0.819223	-0.629796	0.968127	0.995822	-0.855909	0.675926	0.889107	-1.17768	0.230769	0.487498	0.827292	0.769663	0.931486	-2.06972	2.5203e-05	0.000667477	-1.44206	0.0469799	0.280141	0.780036	0.827887	0.985681	-0.821862	0.864964	0.935013	0.806399	0.888668	0.974342	-0.772365	0.946309	0.996951	-1.22912	0.118263	0.296607	-0.811573	0.833333	0.950115	-0.848829	0.801347	0.897595	0.805172	0.881664	0.957039	-1.25279
GOBP RESPONSE TO XENOBIOTIC STIMULUS	-1.10302	0.275488	0.578446	-1.29843	0.108108	0.357312	-1.41633	0.0478011	0.424121	1.02581	0.39823	0.723165	-1.10184	0.311258	0.561636	-0.917897	0.590015	0.845567	-1.68113	0.00375977	0.024247	1.15717	0.221393	0.529898	-1.54412	0.00877724	0.193597	1.32809	0.0278614	0.147384	0.831125	0.93159	0.985205	1.21044	0.112125	0.321674	-1.07311	0.297872	0.533678	1.05674	0.289552	0.569958	1.56992	3.47021e-05	0.000357081	1.40518	0.00270315	0.0125136	1.25663
REACTOME AUF1 HNRNP D0 BINDS AND DESTABILIZES MRNA	-1.60843	0.0189623	0.130002	-1.34493	0.117308	0.36557	-0.860782	0.707627	0.982776	1.07833	0.34127	0.684765	-1.12128	0.305603	0.560876	0.982385	0.488189	0.792596	-2.05584	3.83617e-05	0.000783547	-1.48066	0.0376524	0.262816	-0.476279	0.992308	1	-0.804857	0.779026	0.894598	-1.26331	0.155378	0.523218	1.13274	0.309315	0.569906	-1.56951	0.0139028	0.0720464	1.55018	0.076801	0.286022	-1.25657	0.127438	0.239647	1.75786	0.00032498	0.00206813	-1.63856
REACTOME HEDGEHOG ON STATE	-1.67847	0.00699292	0.0786837	-1.10938	0.326415	0.595932	1.18963	0.244576	0.726553	-0.978137	0.501577	0.803979	-0.940093	0.559792	0.760771	0.84868	0.744737	0.92832	-1.95062	0.000385352	0.00409768	-1.63601	0.00803502	0.149237	-0.648461	0.940741	1	-0.940284	0.54562	0.748806	-0.914216	0.60202	0.873516	0.837318	0.726094	0.896531	-1.37449	0.0688576	0.216136	0.890205	0.638677	0.843554	-1.01491	0.435705	0.589393	1.17771	0.2097	0.389876	-1.37017
GOBP NUCLEOSIDE METABOLIC PROCESS	0.522328	0.97619	0.998682	-1.39597	0.0893204	0.332748	-0.734112	0.839836	0.995822	-0.65414	0.893581	0.985557	-1.20326	0.228829	0.485357	-1.80436	0.00433661	0.0581446	-1.47174	0.0576208	0.159892	-1.04641	0.396092	0.680341	0.883556	0.597917	0.878163	0.850582	0.694268	0.848	-0.925874	0.555992	0.85899	1.2105	0.236136	0.498335	0.748077	0.838631	0.941897	1.32835	0.124694	0.368196	-1.08742	0.351752	0.509223	1.56975	0.0069311	0.0270985	1.67425
GOBP FATTY ACID CATABOLIC PROCESS	-0.923002	0.592814	0.834381	-1.63026	0.00737211	0.084175	-0.894234	0.646186	0.971664	1.03472	0.402116	0.723165	-1.10286	0.322581	0.574623	-1.67947	0.0108478	0.0981229	-1.70803	0.00600666	0.0341522	1.09734	0.320186	0.620332	-1.12557	0.307692	0.714603	1.82169	0.000640305	0.0133315	-0.757753	0.883817	0.971921	-1.85111	2.81703e-05	0.000334846	-1.35661	0.0546282	0.18519	-0.802069	0.800979	0.935035	-1.21955	0.139256	0.255469	-0.907875	0.667845	0.818648	0.993141
GOBP PROTEIN COMPLEX OLIGOMERIZATION	0.846229	0.705545	0.902811	-1.33401	0.108987	0.357312	0.76142	0.838966	0.995822	-0.957784	0.518809	0.805618	-1.17743	0.239168	0.494304	-1.2431	0.179032	0.488047	-1.57167	0.0180954	0.0737045	-1.00498	0.474138	0.735495	-1.27815	0.146789	0.558681	0.858804	0.861111	0.933923	0.974792	0.507042	0.831521	1.57896	0.00182711	0.0117825	-1.12708	0.23477	0.45884	0.988709	0.429708	0.700889	1.01257	0.432692	0.587051	1.35161	0.0159295	0.0522608	-1.12507
GOBP ENSHEATHMENT OF NEURONS	0.592681	0.958412	0.99788	-0.963358	0.505703	0.722345	-1.34317	0.110647	0.540812	0.935958	0.564356	0.832784	-1.38811	0.0953206	0.321979	-1.78498	0.00636793	0.0698467	-0.900641	0.613383	0.741703	-1.01058	0.442708	0.718855	-1.10576	0.346743	0.730916	1.55994	0.00669158	0.060485	0.988392	0.461078	0.804077	1.38048	0.0587349	0.20583	0.993883	0.439169	0.673658	0.851101	0.741206	0.90142	0.962543	0.574468	0.716169	1.31021	0.0499325	0.13595	0.834982
GOBP REGULATION OF PROTEIN POLYMERIZATION	-1.07024	0.352697	0.64344	1.06437	0.359914	0.617438	-1.1766	0.242972	0.726553	1.31536	0.117647	0.459054	-1.77045	0.00331237	0.0431228	-1.67967	0.00621373	0.069097	-1.52415	0.0486381	0.143544	-0.871756	0.655738	0.84695	-1.26851	0.174242	0.609079	-0.958097	0.538168	0.742763	0.856742	0.802734	0.946088	1.6401	0.000619104	0.00483627	1.72263	0.00109612	0.0107446	1.54654	0.0250684	0.14454	1.54588	0.000747843	0.00460885	1.39069	0.0136624	0.0464024	0.895384
GOBP PURINE CONTAINING COMPOUND METABOLIC PROCESS	-1.42971	0.0263532	0.152332	-0.908937	0.653641	0.813693	0.824069	0.816162	0.995822	1.16439	0.190476	0.558596	-1.04349	0.374204	0.620088	-1.66067	0.00372528	0.0534981	-1.83419	0.000186807	0.0022628	-0.905074	0.651741	0.844535	-1.19193	0.190311	0.622309	1.0852	0.224719	0.470288	-1.4347	0.00339437	0.0891152	-0.937142	0.718182	0.892199	-1.10577	0.23488	0.45884	-1.22503	0.096823	0.320396	-1.23735	0.0501044	0.11884	1.14035	0.154195	0.313374	1.66396
REACTOME MAPK6 MAPK4 SIGNALING	-1.5046	0.03859	0.198194	-1.42358	0.056926	0.276299	-0.939704	0.570248	0.937862	0.90825	0.610354	0.850894	-0.792609	0.77094	0.876555	0.66379	0.951031	0.986216	-2.12311	1.28265e-05	0.000433657	-1.38915	0.083045	0.337071	-0.485499	0.99631	1	0.762294	0.887912	0.948248	1.21713	0.170297	0.545912	1.05275	0.375	0.632381	-1.34664	0.0696203	0.217356	1.11501	0.24812	0.532204	-0.784963	0.85122	0.93019	1.42642	0.0373027	0.106389	-1.49452
GOBP REGULATION OF CALCIUM ION TRANSPORT	-1.2688	0.154334	0.433311	-1.33636	0.12233	0.368844	0.945042	0.528155	0.923887	-1.03568	0.407095	0.72517	-1.24889	0.194595	0.448792	-1.76728	0.00642575	0.0699302	-0.706126	0.860595	0.902038	0.696964	0.881549	0.95713	-1.36794	0.128352	0.54079	1.23034	0.0790598	0.266736	-0.80831	0.886719	0.973291	1.8398	2.16375e-05	0.000271115	2.03271	1.42484e-06	4.44722e-05	1.44485	0.0467835	0.219056	2.31282	7.9079e-12	4.26003e-10	1.99909	6.76153e-11	1.93051e-09	-1.04126
GOBP GROWTH	1.56163	0.00497139	0.0680851	1.44144	0.0250514	0.178957	-0.832115	0.835671	0.995822	1.13245	0.222997	0.572529	1.18138	0.143617	0.38771	0.85435	0.836538	0.953112	1.05452	0.337719	0.509829	1.68558	0.00171153	0.0681188	-0.970984	0.52305	0.833012	NA	NA	NA	NA	NA	NA	NA	NA	NA	NA	NA	NA	NA	NA	NA	NA	NA	NA	NA	NA	NA	NA
GOBP RESPONSE TO CORTICOSTEROID	-1.67946	0.0214814	0.139487	-0.777619	0.784351	0.891192	-0.864005	0.668675	0.974748	-0.741238	0.816498	0.958832	-1.32989	0.13933	0.381485	0.831678	0.695332	0.900888	-1.90603	0.000469062	0.00470075	0.98641	0.47836	0.736786	-1.63646	0.0210205	0.271125	1.39695	0.0218319	0.126869	0.814232	0.897384	0.978496	1.31074	0.0941704	0.282126	1.06435	0.339286	0.576531	1.14988	0.226316	0.504988	1.49653	0.00730714	0.0275386	1.49194	0.00428281	0.0182581	1.58205
GOBP ACTIN POLYMERIZATION OR DEPOLYMERIZATION	-1.14784	0.251497	0.552785	-0.958234	0.517375	0.728774	-1.53295	0.0324041	0.325695	1.43828	0.0701075	0.37342	-1.7951	0.00311858	0.0413732	-1.74304	0.004766	0.0587526	-1.70512	0.00628018	0.0354182	1.5007	0.0708987	0.324323	-1.21087	0.219101	0.636946	-0.996882	0.434137	0.663046	0.848779	0.8125	0.950601	1.93747	2.50084e-06	3.92811e-05	1.87976	5.72166e-05	0.00101199	1.76409	0.00318455	0.0348056	1.83802	4.75605e-06	6.4623e-05	1.54185	0.00110894	0.00586327	-0.942299
REACTOME DOWNSTREAM SIGNALING EVENTS OF B CELL RECEPTOR BCR	-1.68621	0.0116632	0.0964518	-1.45681	0.0519231	0.263262	-0.820608	0.766949	0.995822	1.13392	0.285714	0.638146	-1.29812	0.129032	0.368324	1.02511	0.406824	0.741729	-2.05555	3.83617e-05	0.000783547	-1.51526	0.0308067	0.241088	-0.497214	0.990385	1	-0.950599	0.532228	0.738751	-1.19351	0.197125	0.57572	1.54802	0.0185494	0.0790506	-1.28354	0.124601	0.306825	1.28908	0.137405	0.385867	-0.748406	0.891727	0.953578	1.75632	0.000193823	0.00132613	-1.52276
GOBP MONOCARBOXYLIC ACID CATABOLIC PROCESS	-0.783344	0.823158	0.959719	-1.849	0.00184959	0.029959	-0.789906	0.823409	0.995822	1.06285	0.377049	0.70977	-1.15695	0.258681	0.511485	-1.77232	0.00119229	0.0230675	-1.66011	0.00809093	0.0418984	1.10105	0.310588	0.611087	-1.35003	0.0855019	0.468914	1.79438	0.000504631	0.0113298	0.782658	0.872093	0.966516	-1.85692	4.06665e-05	0.000456254	-1.30661	0.0820669	0.240178	-0.913799	0.607717	0.823803	-0.941069	0.585194	0.725393	0.829896	0.816804	0.920905	0.990691
GOBP NEGATIVE REGULATION OF BIOSYNTHETIC PROCESS	1.3173	0.0195401	0.132251	1.43403	0.00397895	0.054643	0.967261	0.543033	0.930128	-0.702372	0.991094	1	1.21216	0.0825688	0.297601	1.11508	0.169565	0.470527	1.19546	0.102174	0.236654	1.39433	0.00781622	0.147135	-0.724931	0.978261	1	NA	NA	NA	NA	NA	NA	NA	NA	NA	NA	NA	NA	NA	NA	NA	NA	NA	NA	NA	NA	NA	NA
GOBP PROTEIN METHYLATION	1.28143	0.128731	0.396967	1.00675	0.416486	0.655922	-0.743044	0.873984	0.995822	-0.827234	0.74727	0.933585	1.20645	0.184652	0.438195	1.10094	0.269755	0.615006	1.78995	0.000947902	0.0080251	1.55436	0.0207687	0.215902	0.842115	0.723684	0.945836	-0.925275	0.619224	0.799209	1.21936	0.119141	0.479	-1.32411	0.0255975	0.102623	-1.10182	0.26284	0.495015	-1.37096	0.0503937	0.229478	-1.48318	0.00516104	0.0211192	-1.52923	0.00045313	0.00274162	1.21615
REACTOME PYRUVATE METABOLISM AND CITRIC ACID TCA CYCLE	-0.981703	0.48643	0.75899	-1.26467	0.175908	0.442311	-0.847621	0.707113	0.982776	0.847548	0.695187	0.901672	-1.59755	0.0217213	0.149053	-1.73498	0.00409766	0.0578162	-1.91401	0.000879587	0.00761034	0.845997	0.698376	0.863977	-0.580154	0.954972	1	0.835133	0.723992	0.86305	-2.03646	7.34943e-05	0.00975885	-1.06622	0.362559	0.621671	-0.9815	0.488673	0.714309	-1.25254	0.169779	0.427007	-1.82191	0.000156985	0.00131044	-1.26279	0.101928	0.233674	2.01607
GOBP CHEMICAL HOMEOSTASIS	-0.921937	0.668213	0.88336	-1.00805	0.429091	0.667102	-1.50024	0.00665591	0.10781	1.06695	0.290441	0.638146	-1.47542	0.012619	0.108507	-1.55579	0.00887627	0.0870749	-1.33522	0.0473485	0.141842	0.877453	0.745358	0.889327	-1.37767	0.0434783	0.373007	NA	NA	NA	NA	NA	NA	NA	NA	NA	NA	NA	NA	NA	NA	NA	NA	NA	NA	NA	NA	NA	NA
GOBP NEGATIVE REGULATION OF GENE EXPRESSION	0.991226	0.47323	0.749001	1.52675	0.00168831	0.0286806	0.916257	0.661323	0.973141	0.762664	0.988189	1	1.08842	0.242075	0.499571	0.940003	0.643411	0.873694	1.04778	0.356674	0.529123	1.09748	0.238356	0.541772	-1.07756	0.306156	0.714603	NA	NA	NA	NA	NA	NA	NA	NA	NA	NA	NA	NA	NA	NA	NA	NA	NA	NA	NA	NA	NA	NA
GOBP SPECIFICATION OF SYMMETRY	-1.54759	0.0293377	0.164454	-1.59	0.0125478	0.121353	1.18975	0.231969	0.715431	-1.90482	7.06722e-05	0.00259069	0.889714	0.627737	0.796377	-0.972562	0.513029	0.806603	-1.46034	0.061657	0.167423	-1.30312	0.124786	0.40494	-0.607104	0.964015	1	-0.808335	0.856631	0.931842	-0.893712	0.673387	0.902815	-1.26378	0.111421	0.320489	-1.01296	0.436102	0.670866	-1.84341	0.00160432	0.0204738	0.987064	0.472527	0.625529	-1.40211	0.00955964	0.0347038	1.02055
REACTOME TCR SIGNALING	-1.6084	0.0154357	0.116355	-1.57034	0.0229836	0.171209	-0.878325	0.685185	0.978411	1.23951	0.153846	0.513927	-1.30747	0.11704	0.352993	0.920084	0.596859	0.845951	-2.07287	3.82882e-05	0.000783547	-1.42417	0.0656304	0.31902	-0.614077	0.956767	1	0.851252	0.75406	0.879948	-0.909031	0.622177	0.884221	2.11251	2.01627e-07	4.26324e-06	-0.906404	0.618619	0.813362	1.96198	0.000374266	0.00639459	-0.638525	0.992949	0.999776	2.09243	3.72731e-09	7.72064e-08	-1.71633
GOBP CELL CELL ADHESION	-1.20795	0.164882	0.453038	0.974361	0.511062	0.72718	-0.955786	0.516441	0.915497	-1.29009	0.110774	0.452516	-1.43765	0.0438406	0.228095	-0.982228	0.499227	0.797504	-1.9526	0.000104611	0.00143256	0.801904	0.837838	0.935664	-1.27576	0.138989	0.554634	NA	NA	NA	NA	NA	NA	NA	NA	NA	2.02548	7.46227e-13	1.12431e-10	1.92045	2.2189e-09	1.97624e-07	NA	NA	NA	NA	NA	NA	NA
GOBP NUCLEOSIDE PHOSPHATE BIOSYNTHETIC PROCESS	-1.53738	0.00789601	0.0827488	-1.09802	0.290909	0.568431	0.683456	0.972112	0.995822	0.846352	0.781646	0.943354	-0.905082	0.643564	0.806192	-1.39082	0.0475483	0.257723	-1.69567	0.0016414	0.0127936	-1.28375	0.0953177	0.364774	-0.966112	0.517668	0.831732	-0.925419	0.662963	0.828659	-1.30625	0.0536094	0.383715	-1.03043	0.353383	0.613573	-1.25323	0.0923754	0.256764	-1.3359	0.0522152	0.234772	-1.45544	0.00513496	0.021069	0.744729	0.981481	1	1.47146
GOBP RESPIRATORY SYSTEM DEVELOPMENT	-1.20253	0.219713	0.527921	-1.11768	0.313576	0.584753	0.967419	0.490458	0.899717	-1.20896	0.237261	0.580719	-1.73676	0.0063316	0.0663152	-0.897196	0.623311	0.860527	-1.94225	0.000517148	0.00510913	-1.2458	0.189142	0.494324	1.03622	0.390192	0.750539	1.14436	0.170526	0.402638	1.42947	0.00747395	0.131611	0.98287	0.471671	0.718286	0.960242	0.486322	0.713436	-0.971045	0.497592	0.747639	1.15682	0.105777	0.208683	-1.05184	0.300926	0.492713	1.26905
GOBP GERM CELL DEVELOPMENT	-1.00314	0.454741	0.735529	-1.01075	0.437148	0.673538	-0.918862	0.600406	0.949058	-1.67026	0.00245972	0.036451	-0.595307	0.98325	0.987503	-0.791113	0.804452	0.946898	-1.42559	0.0541586	0.153403	-0.941065	0.580034	0.804769	0.981574	0.473568	0.803004	-0.73782	0.988806	0.996167	1.33817	0.0265185	0.252355	-1.03477	0.353357	0.613573	-1.02967	0.414051	0.64808	-1.31442	0.077044	0.286403	0.907922	0.737705	0.84618	-1.18161	0.0608507	0.158958	1.01631
GOBP AXONEME ASSEMBLY	-1.84898	0.00168016	0.0380977	-1.56129	0.0241348	0.174462	1.40269	0.0788955	0.488049	-1.99237	2.4911e-05	0.00108441	0.735534	0.861176	0.91469	-1.36839	0.096463	0.3583	-1.98104	0.000266129	0.00298966	-1.48566	0.0298617	0.237699	0.724104	0.885281	1	-1.22656	0.156934	0.385959	-0.85412	0.706237	0.914117	-1.22548	0.17833	0.423942	NA	NA	NA	-1.20334	0.218855	0.496009	-1.0278	0.417015	0.572911	-1.44437	0.010993	0.0390221	-0.761752
REACTOME FC EPSILON RECEPTOR FCERI SIGNALING	-1.75421	0.00261852	0.0529881	-1.44359	0.054409	0.268765	-1.0917	0.305955	0.787287	0.96039	0.516393	0.804626	-1.29895	0.126736	0.363775	1.10549	0.287206	0.629054	-1.78397	0.00203774	0.0151795	-1.4352	0.0519931	0.296829	-0.683776	0.89777	1	1.16548	0.2	0.440706	-0.984061	0.489919	0.821068	1.45281	0.0313593	0.122051	-1.36317	0.0526316	0.180519	1.46904	0.0426865	0.207292	0.936657	0.633803	0.76494	1.91475	6.1452e-07	8.28034e-06	-1.45346
GOBP LIPID MODIFICATION	-0.782207	0.813278	0.959023	-1.04764	0.402299	0.644141	-1.04925	0.372745	0.837949	1.29207	0.114206	0.457594	-1.05263	0.414336	0.652169	-1.4061	0.0612903	0.28863	-1.57863	0.0147039	0.0634135	-0.824947	0.750859	0.891465	-0.981976	0.503623	0.825643	1.71272	0.000200877	0.00596752	-1.02877	0.371197	0.735359	-1.29079	0.0235671	0.096226	-0.968658	0.49927	0.724592	0.900846	0.6469	0.848821	-0.850977	0.805094	0.900031	1.11789	0.231738	0.415829	1.11463
REACTOME SIGNALING BY NOTCH4	-1.63435	0.0162748	0.118928	-1.47297	0.028339	0.189309	-0.806632	0.794492	0.995822	1.16029	0.26455	0.614198	-1.37473	0.0916808	0.319278	0.661043	0.952756	0.986216	-2.02734	6.73973e-05	0.00106562	-1.55754	0.0229258	0.221775	-0.389032	1	1	0.948269	0.509804	0.720444	-0.745283	0.882957	0.971921	0.892317	0.616372	0.828781	-1.36618	0.0686901	0.215962	1.26067	0.143216	0.392602	-0.843849	0.757613	0.862533	1.48103	0.010299	0.0368309	-1.26227
GOBP TRNA PROCESSING	0.990205	0.473588	0.749001	1.40149	0.0443161	0.244624	1.30586	0.0850202	0.488049	0.8699	0.715976	0.909497	0.679927	0.979695	0.985727	1.088	0.278932	0.629054	1.57473	0.00841938	0.0431184	0.537421	1	1	-0.975477	0.503521	0.825643	-1.46731	0.0135649	0.0936129	-1.5242	0.0103384	0.152989	-1.64779	0.000603252	0.00474616	-1.76041	0.000438208	0.00524303	-1.18507	0.193496	0.463107	-2.1477	8.11781e-10	2.8349e-08	-1.82495	7.27109e-06	7.48653e-05	-1.15234
GOBP FATTY ACID BETA OXIDATION	-0.893335	0.623679	0.851995	-1.31727	0.152381	0.412399	-1.02188	0.45567	0.890458	1.18483	0.217054	0.572529	-0.812239	0.75	0.871328	-1.55102	0.0363168	0.223846	-1.63283	0.0123824	0.0573047	-0.827158	0.70826	0.870254	-0.64463	0.916988	1	1.73366	0.00385907	0.0424561	-0.721705	0.902834	0.980248	-1.68346	0.00167426	0.0109902	-0.912559	0.599042	0.797895	-0.94273	0.561017	0.793652	-1.1725	0.20025	0.33453	-0.974552	0.490566	0.682965	0.980616
REACTOME INTERLEUKIN 1 FAMILY SIGNALING	-1.62217	0.0113853	0.0958593	-1.46387	0.0416998	0.236326	-1.02971	0.385859	0.847793	0.950311	0.516304	0.804626	-1.17973	0.237435	0.494304	1.01548	0.407895	0.741729	-2.04535	7.74746e-05	0.00113602	-1.46684	0.0431779	0.268087	-0.694806	0.885185	1	1.50758	0.0141429	0.0961004	0.838416	0.816047	0.950601	1.83713	7.12574e-05	0.000756981	-1.13475	0.245113	0.471451	1.95843	0.000433276	0.00714052	-0.703955	0.962877	0.989439	1.99508	4.82162e-08	8.2957e-07	-1.51829
REACTOME GPCR LIGAND BINDING	-1.80029	0.00198117	0.0423223	-1.19292	0.226415	0.502223	-0.794757	0.787449	0.995822	-1.05132	0.400329	0.723165	-0.831336	0.700855	0.845571	-0.770873	0.791525	0.944668	-1.10681	0.327586	0.504229	1.32188	0.136865	0.422735	-1.33123	0.11597	0.513076	-1.03683	0.32737	0.574135	-0.649082	1	1	1.74173	0.000272409	0.00244003	1.87367	0.000252197	0.00328826	1.21012	0.167526	0.424832	1.91469	3.32522e-06	4.80733e-05	1.59317	4.33902e-05	0.000363213	-0.69111
GOBP CARBOHYDRATE HOMEOSTASIS	-0.900301	0.613963	0.847315	-1.68265	0.00622989	0.0735443	-1.27942	0.146586	0.605473	0.49497	0.992327	1	-1.31977	0.131175	0.369146	-1.46374	0.0584307	0.282854	-1.33782	0.103113	0.237127	1.04534	0.399558	0.683935	-1.11904	0.32197	0.722795	1.23518	0.0790598	0.266736	1.03439	0.376258	0.738658	1.05136	0.348675	0.609627	1.43873	0.0115309	0.0634455	-0.781748	0.880192	0.974388	1.21089	0.0561594	0.129418	1.47267	0.00204868	0.00986431	1.09921
GOBP NEGATIVE REGULATION OF PROTEIN BINDING	-0.836596	0.716702	0.908356	-1.01916	0.43346	0.671132	-1.03194	0.4238	0.870832	-0.76676	0.799331	0.953454	-1.66789	0.00844988	0.0807049	-0.935027	0.551495	0.833023	-1.23067	0.211896	0.389408	0.77758	0.760563	0.893793	-0.874172	0.611111	0.88405	-0.888124	0.669643	0.830998	-1.08345	0.311508	0.680497	1.32603	0.12562	0.345963	1.53537	0.0252772	0.108745	1.00993	0.400485	0.678443	1.09203	0.273632	0.422441	1.64107	0.00188484	0.00925254	0.897704
GOBP SPERMATID DIFFERENTIATION	-1.33982	0.103734	0.349896	-0.841524	0.714822	0.854658	-0.865184	0.712526	0.984578	-1.77173	0.001146	0.0207322	-0.535964	0.993056	0.994483	-1.07209	0.350565	0.693661	-1.29713	0.126654	0.276535	-0.994171	0.471404	0.734525	1.10451	0.314655	0.716564	0.812948	0.852941	0.929649	1.08904	0.261663	0.634975	-0.834373	0.795014	0.935135	-1.13732	0.263823	0.496407	-1.21953	0.191736	0.460209	-0.710284	0.945322	0.98244	-1.1353	0.166667	0.331201	0.935701
GOBP POSITIVE REGULATION OF RESPONSE TO BIOTIC STIMULUS	1.76483	0.00313004	0.058401	1.0409	0.381551	0.631421	0.696325	0.87234	0.995822	1.95345	0.000577646	0.0127724	1.02188	0.42723	0.663469	-1.0624	0.383446	0.730698	1.64423	0.0190153	0.0761159	1.29684	0.157044	0.459584	-0.72901	0.824324	0.98312	1.57322	0.00393353	0.0429689	1.77508	0.000171736	0.0148024	2.10763	8.69553e-08	2.00225e-06	2.13744	1.16829e-06	3.7719e-05	2.23026	8.29007e-06	0.000262896	1.67771	0.000256661	0.00195224	2.30572	1.50102e-17	1.05712e-15	-1.59238
GOBP RESPONSE TO WOUNDING	0.850971	0.724719	0.912242	-1.4978	0.0217083	0.167998	-1.46103	0.0308641	0.31613	1.03221	0.371191	0.707568	-1.09837	0.335043	0.583393	-1.6021	0.0194372	0.147417	-1.71817	0.00277446	0.019608	-0.930579	0.601681	0.816089	-1.20284	0.210623	0.634325	1.77854	5.05437e-08	1.23125e-05	1.33879	0.00309707	0.086454	1.90207	4.76073e-09	1.51722e-07	1.62757	6.04806e-05	0.0010605	1.39994	0.0101156	0.0814303	1.77181	3.38039e-10	1.27924e-08	NA	NA	NA	NA
GOBP REGULATION OF PEPTIDE TRANSPORT	-1.60135	0.0234648	0.144113	-0.900766	0.598058	0.789664	-1.40023	0.0821355	0.488049	0.624154	0.943902	0.995452	-1.13416	0.297297	0.54998	-1.75757	0.00706194	0.0745249	-1.36516	0.111524	0.250974	1.32162	0.148064	0.443555	-1.41451	0.105364	0.504371	-1.07559	0.281362	0.529674	-0.95834	0.546535	0.85298	1.49369	0.0200882	0.0841409	1.0496	0.346041	0.582414	0.989996	0.409922	0.685876	-0.687354	0.968605	0.99199	1.32783	0.0461741	0.127625	0.782838
GOBP DEVELOPMENTAL GROWTH INVOLVED IN MORPHOGENESIS	1.75655	0.00402559	0.0638034	1.53411	0.0652506	0.291327	-0.887408	0.651546	0.971664	1.39255	0.0801034	0.385293	1.08519	0.361502	0.607229	0.73658	0.865854	0.961179	1.46773	0.0630252	0.16916	1.46089	0.0715935	0.324323	-0.848178	0.681467	0.920741	-0.899691	0.715074	0.857455	1.10371	0.239351	0.612364	1.15801	0.200825	0.453636	1.42344	0.011099	0.0620204	0.845999	0.808108	0.938655	1.87603	1.84703e-07	3.56859e-06	1.1814	0.14375	0.29839	1.11177
GOBP LIPID CATABOLIC PROCESS	-0.929325	0.5837	0.832709	-1.60482	0.00634025	0.0737917	-1.17982	0.225933	0.715431	1.25866	0.128655	0.476789	-1.42934	0.0297198	0.181577	-1.88739	0.000298805	0.00770806	-1.76651	0.00177586	0.0136673	1.13694	0.247525	0.555237	-1.30149	0.113475	0.511556	1.65418	0.000179019	0.00548093	-1.10771	0.228963	0.600264	-1.06641	0.269076	0.53499	-0.862776	0.779037	0.913555	-0.926019	0.631741	0.838981	1.10689	0.125441	0.236571	1.66838	1.38423e-05	0.000132215	1.06062
REACTOME C TYPE LECTIN RECEPTORS CLRS	-1.65824	0.00651039	0.0768215	-1.48992	0.0471066	0.250327	-1.04862	0.36345	0.836354	0.961099	0.516393	0.804626	-1.38971	0.0590278	0.259387	0.850286	0.736292	0.924014	-1.79616	0.00182874	0.0139204	-1.41346	0.0606586	0.312953	-0.75945	0.815985	0.979214	0.807986	0.847926	0.92667	-0.927457	0.598	0.871802	1.64125	0.00221394	0.0137333	-1.09896	0.291982	0.526747	1.57499	0.0191875	0.125034	1.00175	0.457143	0.611112	2.01574	1.83863e-08	3.45611e-07	-1.33392
REACTOME INTERLEUKIN 1 SIGNALING	-1.65856	0.00807052	0.0827488	-1.38088	0.0801527	0.314231	-1.07892	0.304527	0.787024	0.95723	0.497253	0.800508	-1.29415	0.130809	0.369146	0.895407	0.636126	0.868748	-2.06045	5.11401e-05	0.000879483	-1.43773	0.0587219	0.306381	-0.737756	0.845865	0.990498	1.50249	0.035195	0.170787	-0.924565	0.585062	0.868011	1.68001	0.0036978	0.0210387	-1.24484	0.150685	0.344568	1.80453	0.00438843	0.0444959	-0.861311	0.734694	0.843572	1.89423	6.38231e-06	6.64919e-05	-1.59023
GOBP MICROTUBULE CYTOSKELETON ORGANIZATION	-0.887695	0.739535	0.917571	-1.0437	0.368421	0.620195	-1.04151	0.360161	0.836354	-1.71712	0.000139059	0.00440249	1.14455	0.169916	0.423531	-0.851803	0.768276	0.931213	-1.34345	0.0541045	0.153403	-1.33392	0.0432099	0.268087	-0.739746	0.953177	1	NA	NA	NA	NA	NA	NA	-1.01499	0.355828	0.615388	-0.903167	0.735457	0.884227	-0.843002	0.893072	0.977445	-0.898551	0.783453	0.884257	NA	NA	NA	NA
GOBP GLYCOSYL COMPOUND METABOLIC PROCESS	-0.522923	0.987315	0.998682	-1.37589	0.0990476	0.352873	-0.844668	0.698969	0.981573	-0.622134	0.936585	0.993136	-1.12545	0.295139	0.548171	-1.71281	0.00823578	0.0828288	-1.40648	0.0836502	0.203715	-1.07141	0.363796	0.65164	0.843537	0.688017	0.925103	1.06412	0.334047	0.580256	-0.871556	0.651394	0.896061	1.00545	0.440735	0.689559	-0.751015	0.847267	0.945878	1.04582	0.346154	0.627544	-0.890075	0.650712	0.778169	1.35511	0.0621302	0.161422	1.6395
GOBP NEURON APOPTOTIC PROCESS	-0.978165	0.459916	0.740584	-1.45074	0.0576708	0.276386	-1.2328	0.168724	0.654421	0.976861	0.467033	0.779134	-1.33535	0.0929432	0.319679	-1.47022	0.0560494	0.27998	-1.94663	0.000419559	0.00436137	0.697583	0.891253	0.96087	-1.12202	0.315789	0.717263	1.23548	0.0732759	0.257948	-0.812073	0.911067	0.981033	1.49406	0.00887627	0.0442105	1.43875	0.0101789	0.0583209	1.37116	0.0821228	0.294989	1.25833	0.0251056	0.071006	1.71248	5.12737e-06	5.41655e-05	-0.970087
GOBP SIGNAL TRANSDUCTION BY P53 CLASS MEDIATOR	1.35082	0.102273	0.348009	1.72182	0.00938342	0.0990528	1.64449	0.00991016	0.14686	-0.580793	0.973186	1	1.43667	0.0705882	0.279308	1.13675	0.252632	0.596467	1.04019	0.371002	0.542294	0.890884	0.631206	0.834222	-0.735885	0.840741	0.990498	1.12606	0.246085	0.495424	0.941882	0.582996	0.868011	1.51094	0.0119555	0.0560558	-0.646743	0.984802	0.997678	1.42047	0.0647668	0.266059	-0.755918	0.929224	0.975971	1.35807	0.0329381	0.095909	1.26954
REACTOME TRANSCRIPTION OF THE HIV GENOME	0.826421	0.753731	0.924293	0.684902	0.948387	0.972453	-0.856072	0.69574	0.981573	0.58884	0.991453	1	0.834969	0.701149	0.845571	1.70481	0.00956913	0.0894617	1.84914	0.00126615	0.0104364	1.2428	0.156328	0.459461	1.04529	0.378319	0.750539	-0.989039	0.47619	0.695861	0.820992	0.753036	0.926771	-1.13382	0.240695	0.500074	-1.21695	0.21095	0.429287	-1.00333	0.463497	0.722876	-1.58295	0.00641369	0.02507	-1.55264	0.00730959	0.0282116	-0.994743
GOBP MUSCLE ORGAN DEVELOPMENT	-1.03601	0.367556	0.655906	1.35681	0.0775681	0.307039	-1.35636	0.0961145	0.510301	-0.879421	0.626582	0.856555	-1.65727	0.00799782	0.079318	-1.055	0.394137	0.740514	-1.14362	0.252408	0.437864	-0.908138	0.596581	0.814743	-1.26726	0.162879	0.58177	1.1343	0.155756	0.383937	1.15208	0.141129	0.501881	0.907771	0.648865	0.851853	0.770192	0.953271	0.991651	-1.0756	0.287051	0.568408	1.36578	0.00326464	0.0148596	0.79287	0.956316	0.99364	1.16449
GOBP MOTILE CILIUM ASSEMBLY	-1.70208	0.00918874	0.0888171	-1.35452	0.108987	0.357312	1.37685	0.103053	0.527971	-2.06822	1.45932e-06	0.000114039	-0.737436	0.833333	0.902192	-1.28929	0.130068	0.411782	-1.9063	0.000950569	0.0080251	-1.42019	0.061296	0.313917	1.14777	0.283582	0.7029	-0.729306	0.879473	0.943994	0.697918	0.908163	0.981033	-1.05401	0.390558	0.648196	0.681749	0.865604	0.953741	-0.799915	0.72617	0.893328	-0.975007	0.486842	0.639854	-0.837689	0.768595	0.891941	0.963668
GOBP DNA REPLICATION	1.70108	0.00120721	0.0301598	1.04482	0.369469	0.620698	1.05511	0.352113	0.832967	-1.33133	0.0830904	0.385816	1.81443	0.000402017	0.00853622	0.917679	0.659574	0.880908	0.840129	0.792123	0.848137	0.922342	0.6	0.816089	0.99164	0.435484	0.785789	1.11116	0.192225	0.432772	1.35767	0.019774	0.220352	-1.18707	0.0565515	0.200174	-1.13967	0.189112	0.400292	-1.23933	0.0984615	0.321812	-1.48196	0.0017189	0.00899503	-1.26309	0.0233149	0.0720594	-1.06823
GOBP TRNA MODIFICATION	1.13082	0.269725	0.572427	1.37545	0.0620985	0.283337	1.30769	0.125737	0.566833	0.625644	0.98895	1	0.825427	0.772616	0.876555	1.00426	0.434426	0.751746	1.69713	0.004009	0.0255002	0.617024	0.990408	1	-0.606489	0.974122	1	-1.55259	0.0193529	0.117565	-1.37479	0.0646465	0.39701	-1.52365	0.0103438	0.0499474	-1.64399	0.00281108	0.0224666	-1.02645	0.411864	0.687191	-2.08877	1.78865e-07	3.47043e-06	-1.86132	1.08466e-05	0.000106689	-1.25382
GOBP REGULATION OF MITOTIC CELL CYCLE	1.63526	0.003583	0.0629667	1.29656	0.0770975	0.306848	-0.892919	0.666	0.974467	-0.753433	0.886297	0.981409	1.62239	0.00239944	0.0341063	1.40362	0.0235246	0.170676	1.18781	0.155983	0.321903	1.24129	0.123762	0.403749	1.24177	0.12963	0.542264	0.942762	0.686499	0.842899	1.25532	0.0286515	0.262034	0.724624	0.992376	1	-0.897478	0.741573	0.888054	0.875635	0.831395	0.949992	-0.945209	0.654602	0.780409	1.09168	0.24748	0.43358	0.876748
REACTOME FCERI MEDIATED NF KB ACTIVATION	-1.77095	0.00444881	0.0666377	-1.4824	0.0385138	0.228196	-1.11364	0.280992	0.766175	1.03645	0.395095	0.723165	-1.37163	0.0803419	0.29686	0.994583	0.445876	0.761278	-2.02931	6.35524e-05	0.00105391	-1.49567	0.0262718	0.22984	-0.750111	0.832103	0.986185	0.967717	0.489035	0.704697	-0.860564	0.698152	0.91127	1.30223	0.127419	0.348501	-1.31931	0.0942492	0.259058	1.57539	0.035541	0.184127	-0.811885	0.810219	0.903203	1.82757	2.0261e-05	0.000184197	-1.7579
GOBP ENDOPLASMIC RETICULUM TO GOLGI VESICLE MEDIATED TRANSPORT	0.951077	0.528302	0.789084	1.03791	0.381663	0.631421	0.945907	0.537864	0.92778	1.1245	0.286885	0.638146	-0.816768	0.748264	0.871328	1.44626	0.0427881	0.24835	1.55393	0.0267269	0.0967027	0.934275	0.555294	0.787631	0.85564	0.698276	0.929128	-1.22504	0.107206	0.310817	-1.1652	0.191446	0.570737	-1.13364	0.209726	0.464142	-1.03883	0.38244	0.619473	-0.946336	0.54918	0.785401	-0.782692	0.872242	0.940312	-1.22261	0.107914	0.24373	-1.54511
GOBP CELLULAR PROCESS INVOLVED IN REPRODUCTION IN MULTICELLULAR ORGANISM	-1.11801	0.233766	0.541879	-0.975041	0.490942	0.715358	-1.17434	0.225933	0.715431	-1.67959	0.00168911	0.0271917	-0.732774	0.903654	0.943502	-1.00194	0.458143	0.770373	-1.41921	0.0393082	0.122772	-1.01301	0.444816	0.718855	1.03775	0.369863	0.748663	0.735588	1	1	1.26967	0.0353225	0.295135	-1.09559	0.21673	0.473223	-0.693123	0.988235	0.999133	-1.2327	0.123438	0.367806	0.990947	0.469388	0.622092	-1.07499	0.2	0.376211	1.00054
REACTOME CLEC7A DECTIN 1 SIGNALING	-1.74496	0.0037435	0.0635504	-1.48672	0.0444727	0.244624	-1.10054	0.27572	0.757551	0.976273	0.467033	0.779134	-1.43819	0.0464716	0.232286	0.960993	0.536649	0.826296	-2.07158	3.93592e-05	0.000783547	-1.48764	0.0233842	0.223111	-0.715798	0.870301	0.996699	0.89247	0.635321	0.809485	-0.967812	0.518672	0.836544	1.53587	0.00939093	0.0462501	-1.26779	0.124431	0.306779	1.56078	0.0275388	0.154735	0.837398	0.869318	0.939021	1.93318	2.56897e-06	2.96273e-05	-1.3587
REACTOME CLASS A 1 RHODOPSIN LIKE RECEPTORS	-1.85702	0.000974716	0.0256559	-1.38909	0.095057	0.340397	-0.829656	0.720251	0.98728	-1.35819	0.113712	0.457594	-0.706787	0.857886	0.914334	-0.904218	0.594684	0.845951	-1.05573	0.395911	0.568312	1.25495	0.192488	0.499548	-1.28082	0.176245	0.609079	-0.9919	0.464419	0.68898	-0.64877	1	1	1.97846	1.54173e-05	0.00020668	1.88827	0.00191301	0.016593	1.70385	0.0237848	0.141476	2.01498	3.33857e-06	4.80733e-05	1.77369	9.07232e-07	1.1774e-05	-0.808097
GOBP MICROTUBULE BUNDLE FORMATION	-1.84159	0.00151215	0.0365396	-1.40338	0.0726577	0.299741	1.40333	0.0675944	0.468453	-1.95865	3.5708e-05	0.00143255	0.813962	0.755294	0.872799	-1.13501	0.282258	0.629054	-1.97741	0.000205405	0.00244555	-1.42169	0.0568966	0.306381	-0.612911	0.954128	1	-1.00731	0.43662	0.665169	-0.793415	0.863544	0.965622	-1.12059	0.239899	0.500074	0.588888	0.97284	0.996074	-1.21153	0.179181	0.440947	-0.737075	0.892446	0.953761	-1.42188	0.00812178	0.0305333	0.934566
GOBP PYRUVATE METABOLIC PROCESS	-1.38708	0.103158	0.348749	-0.750718	0.806084	0.903358	-0.756777	0.810021	0.995822	0.786757	0.782178	0.943354	-1.2884	0.175043	0.428574	-1.57054	0.050698	0.263167	-1.73102	0.00430243	0.0264217	-0.653468	0.928819	0.975134	-0.791673	0.737548	0.945836	1.76136	0.00181888	0.0256116	-1.44539	0.0241554	0.243533	-0.833726	0.790634	0.93398	1.25589	0.140805	0.331286	-1.27334	0.12459	0.368196	-0.661592	0.982014	0.997039	1.37331	0.0486787	0.133154	1.86516
GOBP TRANSCRIPTION INITIATION FROM RNA POLYMERASE II PROMOTER	1.26757	0.151052	0.428297	1.30186	0.085595	0.324888	-0.845467	0.733467	0.993891	-0.791963	0.766458	0.939855	1.26651	0.141176	0.384851	1.45734	0.0287858	0.193713	2.05093	4.30724e-05	0.000810808	1.55713	0.0317295	0.243928	0.914228	0.601751	0.880503	-1.22341	0.169429	0.400976	-0.81116	0.76749	0.931316	-1.4557	0.0230599	0.0946941	-0.975589	0.50237	0.727433	-1.59214	0.0216804	0.13445	-1.58479	0.00755625	0.028245	-1.51504	0.00525243	0.0216914	-1.01924
GOBP REGULATION OF SIGNAL TRANSDUCTION BY P53 CLASS MEDIATOR	1.10121	0.328846	0.625444	1.73188	0.00826185	0.0906201	1.57279	0.0167716	0.209011	0.727984	0.887468	0.981925	1.08316	0.346988	0.597173	1.14536	0.233251	0.572039	0.921241	0.565574	0.709131	0.868605	0.657837	0.848318	-0.971346	0.5	0.825237	0.92197	0.584862	0.781313	0.970853	0.491968	0.822962	1.50971	0.0229139	0.0943684	-0.684514	0.933544	0.98383	0.91426	0.557692	0.791323	0.846632	0.846154	0.927394	1.14674	0.223922	0.406865	1.43106
GOBP MUSCLE CONTRACTION	-1.11948	0.2881	0.589805	-0.927104	0.551985	0.756062	-1.09758	0.336032	0.818345	-0.920114	0.57541	0.834714	-1.24137	0.190722	0.44675	-1.77177	0.00333569	0.0489117	-1.05024	0.405354	0.575594	1.5362	0.0409412	0.262816	-1.60791	0.0288037	0.309718	-0.817417	0.949458	0.976739	0.907403	0.750507	0.925977	1.19667	0.148594	0.383295	0.981793	0.462733	0.693511	-1.07888	0.287481	0.568408	1.57685	4.87335e-05	0.000478865	0.993948	0.479388	0.67357	1.28682
GOBP VACUOLE ORGANIZATION	-0.849984	0.709877	0.902811	-0.976411	0.489564	0.714096	-1.56421	0.0201339	0.243882	1.17721	0.216066	0.572529	-1.30354	0.114583	0.349266	-1.2563	0.150883	0.450708	-1.54823	0.019272	0.0769223	-0.772441	0.841484	0.937	-1.18953	0.242754	0.663787	1.20548	0.122271	0.333671	-0.920066	0.628803	0.887423	1.19144	0.174157	0.420013	-0.840144	0.817378	0.93166	1.06486	0.30504	0.587474	1.27298	0.0208324	0.0619025	1.61409	0.000311013	0.00198883	-1.45744
GOBP PROTEIN HOMOOLIGOMERIZATION	-1.10512	0.293869	0.593374	-1.00563	0.446768	0.678678	1.14292	0.284895	0.767065	-0.834794	0.714047	0.909497	-1.17864	0.247834	0.506206	-1.14651	0.300664	0.646336	-1.67298	0.00767887	0.0406718	-1.07386	0.362847	0.65164	-1.44882	0.0823755	0.464957	0.866606	0.777778	0.893981	0.968071	0.520958	0.837519	1.42282	0.0384615	0.145697	-0.98434	0.489297	0.714707	0.945657	0.497475	0.747639	1.16422	0.132348	0.246049	1.28231	0.0643045	0.165767	-0.966819
HALLMARK FATTY ACID METABOLISM	-0.906867	0.637339	0.863387	-0.960168	0.525455	0.734161	-0.877744	0.673114	0.974748	1.06544	0.314869	0.663559	-1.10828	0.304778	0.560099	-1.77093	0.0013249	0.0249403	-1.73761	0.00170709	0.013211	-0.964224	0.536134	0.773923	-1.06811	0.380866	0.750539	1.27496	0.0894495	0.281705	-1.34113	0.055666	0.38489	-1.49525	0.00347037	0.0200561	-1.19288	0.156805	0.354144	-1.11783	0.250789	0.535243	-1.41219	0.0143259	0.0467225	-1.0291	0.359184	0.555064	1.29478
REACTOME ORC1 REMOVAL FROM CHROMATIN	-1.39485	0.0720339	0.294417	-1.11235	0.318702	0.588796	-0.788188	0.81893	0.995822	-1.0242	0.426332	0.741424	-0.814751	0.75043	0.871328	0.839762	0.730366	0.921558	-2.09068	2.91849e-05	0.000702287	-1.49079	0.0228674	0.221775	-0.486623	0.990602	1	-0.990176	0.460405	0.685123	-0.956018	0.501992	0.829666	0.896829	0.61194	0.827078	-1.62028	0.00689009	0.0443388	1.13437	0.234719	0.514685	-1.502	0.0195528	0.058864	1.43647	0.0286904	0.0856658	-1.73363
GOBP CELLULAR MACROMOLECULE BIOSYNTHETIC PROCESS	1.09212	0.21131	0.517392	1.57347	6.40023e-06	0.000217452	1.68328	5.43135e-07	2.7021e-05	0.821287	1	1	1.12494	0.0787817	0.294988	1.1252	0.12415	0.400898	1.00115	0.439462	0.605887	-0.859921	0.910364	0.968464	0.83115	0.968586	1	NA	NA	NA	NA	NA	NA	NA	NA	NA	NA	NA	NA	NA	NA	NA	NA	NA	NA	NA	NA	NA	NA
GOBP RESPONSE TO TOXIC SUBSTANCE	-1.07981	0.315098	0.610322	-1.41497	0.0465549	0.249427	-0.779024	0.827586	0.995822	1.10971	0.287749	0.638146	-1.09736	0.33157	0.580977	-1.16972	0.242236	0.582789	-1.74987	0.00322283	0.0215837	-0.885163	0.66611	0.850974	-1.34732	0.0909091	0.483345	1.65689	0.000820871	0.0158074	1.0648	0.314229	0.684312	1.3357	0.0584958	0.205155	0.884051	0.697059	0.862157	1.42414	0.0729561	0.278995	1.42244	0.00223891	0.0110952	1.60171	0.000244389	0.00162782	0.900117
GOBP CHAPERONE MEDIATED PROTEIN FOLDING	-1.69911	0.00979427	0.090435	-1.46481	0.0524272	0.26365	0.671088	0.873786	0.995822	1.07257	0.339024	0.683687	-1.86359	0.000825997	0.0155488	-0.874068	0.632479	0.865796	-1.59626	0.012798	0.0584513	-1.30586	0.145648	0.439152	-1.3953	0.113027	0.511189	-0.871951	0.674157	0.83384	-0.812123	0.757937	0.928382	1.29939	0.131886	0.354883	-0.983906	0.499192	0.724592	1.15817	0.228365	0.507398	-1.39648	0.056338	0.129765	0.818231	0.775264	0.895593	1.54674
GOBP NUCLEUS ORGANIZATION	1.58527	0.0250762	0.147849	1.05663	0.368644	0.620195	-0.86548	0.707071	0.982776	1.66779	0.0130466	0.138732	1.64258	0.0100708	0.0929051	-0.843292	0.702572	0.905615	1.25727	0.187633	0.364537	1.74822	0.00468416	0.110594	1.21363	0.179654	0.612212	1.43768	0.0352752	0.17087	1.28732	0.0825147	0.434973	0.948977	0.551775	0.778539	-0.933508	0.586466	0.790857	0.818856	0.789873	0.927585	-1.09238	0.309745	0.464414	0.955236	0.566038	0.742556	-1.06841
GOBP MALE GAMETE GENERATION	-1.21434	0.124434	0.389451	-0.935996	0.592593	0.786173	0.86118	0.754167	0.995822	-1.71252	0.00042031	0.0100947	-0.884344	0.667742	0.828925	-1.34439	0.077147	0.326156	-1.48957	0.0108409	0.0520736	-0.899325	0.675941	0.85521	-0.863581	0.705357	0.933995	-0.899582	0.824373	0.913428	1.32842	0.00612055	0.119326	-0.848722	0.936073	0.993448	-0.769812	0.942254	0.987711	-1.26227	0.0723077	0.278995	-0.918094	0.686911	0.807125	-1.11103	0.0636532	0.16457	1.02448
GOBP MUSCLE SYSTEM PROCESS	-1.08927	0.324211	0.620632	-1.06646	0.366795	0.620195	-1.10185	0.321121	0.806907	-1.13755	0.301109	0.647096	-1.29541	0.130584	0.369146	-1.74972	0.00434102	0.0581446	-1.0771	0.364341	0.536498	1.46169	0.0819118	0.337071	-1.44067	0.0524345	0.384523	1.01408	0.393868	0.631433	1.16433	0.110429	0.468363	1.24335	0.084088	0.262415	1.24635	0.105096	0.277518	-0.902169	0.700906	0.880624	1.59235	5.70109e-06	7.41628e-05	1.20625	0.0637088	0.164633	1.32363
GOBP FATTY ACID METABOLIC PROCESS	-1.21803	0.158009	0.440977	-1.44596	0.0184617	0.151277	-1.02746	0.401961	0.86276	1.04762	0.347432	0.688009	-1.80549	0.000227695	0.00598452	-1.72085	0.00207954	0.0357629	-1.76261	0.00136047	0.0110182	0.928974	0.605769	0.816089	-1.49419	0.00903679	0.193597	1.51834	0.00131995	0.0213441	0.829905	0.925101	0.983345	-1.01303	0.393013	0.649354	-1.10551	0.242553	0.468299	-0.858428	0.815152	0.941303	0.895136	0.914894	0.967282	1.34066	0.00932914	0.0340543	0.974279
REACTOME SIGNALING BY HEDGEHOG	-1.72035	0.00339128	0.0609602	-1.19546	0.184557	0.450402	1.16268	0.248016	0.729009	-1.54042	0.0122344	0.133144	-1.33335	0.0958678	0.321979	0.863952	0.736148	0.924014	-1.99261	7.2888e-05	0.00112814	-1.82221	0.000796884	0.039645	-0.931437	0.584871	0.871245	-0.969047	0.478723	0.69747	0.844176	0.808765	0.947868	1.03149	0.406204	0.660927	-1.22688	0.141369	0.332419	0.729173	0.937337	0.991831	-0.774431	0.907818	0.962896	1.22744	0.0993289	0.229629	-1.40813
HALLMARK ADIPOGENESIS	-1.00584	0.441048	0.723947	-1.53935	0.00770269	0.0867523	-0.740359	0.909441	0.995822	1.1705	0.178886	0.540363	-1.19637	0.16804	0.423229	-1.45033	0.0416025	0.24556	-1.68768	0.00403321	0.0255376	-1.08079	0.311864	0.611869	-0.982472	0.485062	0.811153	2.04506	1.71271e-07	2.49625e-05	1.02505	0.394477	0.750898	-1.50674	0.00124326	0.00877669	-1.37221	0.0149172	0.0762131	-1.53906	0.0107597	0.085142	-1.15835	0.159868	0.28166	1.2339	0.091954	0.216348	1.77538
GOBP CELLULAR AMINO ACID BIOSYNTHETIC PROCESS	1.00134	0.460227	0.740584	-1.32296	0.111321	0.358129	-1.77567	0.00359225	0.0658421	1.20881	0.201087	0.562369	-1.09071	0.353553	0.600609	-1.95926	0.000131618	0.00407432	-1.71216	0.00580194	0.0336755	-1.24307	0.158895	0.460694	-1.63202	0.0102694	0.201484	0.792975	0.823789	0.913428	-0.977221	0.485597	0.819584	-0.785456	0.856423	0.960691	-1.62441	0.00637862	0.0420539	-1.47656	0.0415363	0.203607	0.731857	0.973799	0.99248	0.70412	0.953383	0.992661	1.07955
GOBP POSITIVE REGULATION OF HYDROLASE ACTIVITY	-1.10943	0.269639	0.572427	-1.6861	0.00179242	0.0293746	-0.782071	0.829746	0.995822	1.16142	0.221591	0.572529	-1.45929	0.037336	0.211419	-1.34485	0.0717629	0.318362	-1.30412	0.101923	0.236654	-0.597322	0.996616	1	-1.41508	0.0471869	0.373007	1.17835	0.0605381	0.238626	-0.928235	0.692748	0.909776	1.89174	4.0543e-09	1.33066e-07	1.69628	5.51049e-06	0.000140985	1.70384	3.90505e-05	0.000955938	1.51676	8.39125e-07	1.42309e-05	NA	NA	NA	NA
GOBP PIGMENTATION	-1.3097	0.112735	0.363613	-0.789379	0.748582	0.868979	-1.27972	0.145749	0.604251	1.11328	0.285714	0.638146	-1.59716	0.0183796	0.134874	-1.38976	0.0841751	0.339578	-1.69287	0.00704587	0.0388025	-0.686095	0.895575	0.961122	-0.932074	0.563218	0.859324	0.941236	0.533643	0.740015	-1.39087	0.0437993	0.343199	-1.15158	0.216931	0.473223	0.954857	0.508287	0.733162	0.95277	0.491094	0.744015	-0.882783	0.695381	0.813736	0.938498	0.575035	0.750018	-0.998959
GOBP RESPONSE TO ABIOTIC STIMULUS	-0.935109	0.644156	0.86642	-1.36304	0.0163086	0.142283	-0.952246	0.586538	0.945657	-1.11459	0.226913	0.572529	-1.06545	0.331352	0.580977	0.876386	0.847458	0.954607	-1.36443	0.0240637	0.0903523	-1.12727	0.228261	0.534399	-1.5239	0.00321099	0.124248	NA	NA	NA	NA	NA	NA	NA	NA	NA	NA	NA	NA	NA	NA	NA	NA	NA	NA	NA	NA	NA	NA
GOBP RESPONSE TO LIPID	-1.15576	0.187783	0.489897	-0.901342	0.668977	0.825721	-1.1388	0.201161	0.688653	-0.948999	0.556962	0.828515	-1.21771	0.137821	0.379415	-1.22305	0.148415	0.447779	-1.53492	0.0033456	0.0222987	1.15861	0.183463	0.491468	-1.60882	0.00359792	0.135457	NA	NA	NA	NA	NA	NA	NA	NA	NA	1.54116	2.15556e-05	0.000471441	1.75627	7.59021e-07	3.30965e-05	NA	NA	NA	NA	NA	NA	NA
REACTOME INNATE IMMUNE SYSTEM	-0.923928	0.659367	0.877944	-1.34406	0.0290907	0.189309	-1.16793	0.155945	0.626029	2.1101	1.18225e-08	2.74479e-06	-1.70087	0.000256897	0.00650649	-1.5704	0.00203252	0.0356203	-1.91858	1.7162e-06	8.5381e-05	-0.927676	0.643192	0.83945	-1.13657	0.206723	0.634325	NA	NA	NA	NA	NA	NA	NA	NA	NA	NA	NA	NA	NA	NA	NA	NA	NA	NA	NA	NA	NA	NA
GOBP CELL MORPHOGENESIS INVOLVED IN DIFFERENTIATION	-0.735195	0.944086	0.995672	0.962794	0.5131	0.728181	-0.939771	0.551181	0.932229	-1.17664	0.206325	0.564625	-1.73598	0.00116862	0.0207243	-1.11545	0.266165	0.610965	-1.32915	0.0642722	0.17065	-1.0471	0.363946	0.65164	-1.46606	0.0248906	0.288706	NA	NA	NA	NA	NA	NA	1.2585	0.0386417	0.146002	1.57708	2.67054e-05	0.000571778	0.847251	0.937313	0.991831	NA	NA	NA	NA	NA	NA	NA
GOBP POSTTRANSCRIPTIONAL REGULATION OF GENE EXPRESSION	1.19028	0.147314	0.422452	1.44269	0.0103105	0.107183	1.61512	0.00107914	0.0254787	0.803376	0.960159	1	0.97696	0.508621	0.726761	1.14206	0.165414	0.461917	1.48168	0.00704134	0.0388025	0.769305	0.963585	0.989148	-0.804226	0.878489	1	-0.924689	0.727599	0.864624	1.22493	0.0287462	0.262034	1.0276	0.390568	0.648196	-0.949343	0.595598	0.796938	0.936859	0.638806	0.843554	-0.94404	0.667689	0.791444	1.14571	0.140954	0.29497	1.11244
GOBP LIPID BIOSYNTHETIC PROCESS	-1.25492	0.0791855	0.306491	-1.21934	0.11032	0.358129	-1.10063	0.26572	0.744765	0.968871	0.559259	0.829657	-1.63901	0.00120225	0.0207243	-1.16306	0.195562	0.514967	-0.96261	0.531073	0.682459	-0.918046	0.626794	0.829966	-1.3905	0.0429553	0.371657	NA	NA	NA	NA	NA	NA	-1.05924	0.188811	0.437509	-0.821281	0.957276	0.993379	-0.873044	0.827068	0.947891	NA	NA	NA	NA	NA	NA	NA
GOBP POSITIVE REGULATION OF SECRETION	-0.9072	0.603376	0.837163	-1.61833	0.0109465	0.112121	-1.21329	0.188017	0.673259	1.22361	0.174387	0.537805	-1.79633	0.00200016	0.030285	-1.41012	0.0749186	0.326156	-1.16326	0.243346	0.426391	-0.885473	0.643599	0.83945	-0.913748	0.608856	0.883118	0.925179	0.690323	0.845888	-0.883272	0.777559	0.93654	1.74045	8.07672e-05	0.000841739	1.43167	0.011099	0.0620204	1.37732	0.0632409	0.263409	1.49129	0.000667254	0.00422866	1.80604	4.89835e-08	8.37316e-07	1.08374
GOBP REGULATION OF ACTIN FILAMENT ORGANIZATION	-0.925801	0.580838	0.832027	-1.29412	0.146718	0.409916	-1.74701	0.00375282	0.067892	1.20648	0.204852	0.562837	-1.89593	0.000984543	0.0182862	-1.7903	0.00261295	0.0428216	-1.60993	0.0152218	0.0650429	0.824042	0.731207	0.880608	-1.47071	0.0468165	0.373007	1.21073	0.0879828	0.279914	-0.829427	0.883268	0.971921	1.87701	2.45922e-06	3.89052e-05	1.81702	7.38135e-05	0.00125114	1.5001	0.01319	0.0979446	1.8448	5.58402e-08	1.2658e-06	1.5409	0.000680962	0.00384278	0.849393
GOBP SNRNA METABOLIC PROCESS	1.1472	0.279159	0.582833	1.55325	0.015773	0.142283	-1.00124	0.466527	0.894757	0.974709	0.516043	0.804626	0.820373	0.72619	0.859459	1.19104	0.192683	0.511252	1.62215	0.0220102	0.0853065	0.876718	0.645012	0.839552	1.52325	0.0644339	0.415655	-1.1058	0.283302	0.532092	-0.911042	0.578125	0.866093	-1.71246	0.00261718	0.0158933	-1.40094	0.0631068	0.205972	-1.15754	0.25	0.534201	-1.76378	0.00107324	0.00616889	-1.75234	0.000603333	0.00347904	-1.40975
GOBP GAMETE GENERATION	-1.0935	0.270694	0.573279	-1.0946	0.279646	0.558656	0.862305	0.736	0.994421	-1.70757	0.000654865	0.0140848	-0.927277	0.593997	0.784251	-1.34929	0.0498575	0.263167	-1.54171	0.00408787	0.0256505	-0.891806	0.692557	0.860796	-0.968885	0.53169	0.836282	NA	NA	NA	NA	NA	NA	0.728121	0.99271	1	0.76426	0.992958	0.999586	-1.34571	0.0246736	0.143052	-0.841805	0.867076	0.937506	NA	NA	NA	NA
GOBP REGULATION OF ACTIN FILAMENT BASED PROCESS	-0.7682	0.83195	0.962555	-1.45319	0.0478011	0.250327	-1.76007	0.00326804	0.0615186	0.915551	0.582418	0.838128	-1.86897	0.000612678	0.0120234	-1.62857	0.00750367	0.0774268	-1.53552	0.0235097	0.088992	0.957097	0.507109	0.757131	-1.5817	0.0177059	0.251677	1.34222	0.0157394	0.102384	-0.879533	0.818533	0.95069	1.9865	1.52292e-09	5.58151e-08	1.99785	1.09337e-08	6.17752e-07	1.57576	0.00173638	0.0217619	1.94917	2.02669e-11	1.0467e-09	1.5718	5.00474e-05	0.000407948	0.912987
GOBP DNA TEMPLATED TRANSCRIPTION INITIATION	1.34334	0.0793358	0.306491	1.41946	0.0597015	0.278141	-0.659832	0.939148	0.995822	-0.715536	0.898148	0.98591	1.30101	0.101235	0.330714	1.24282	0.13941	0.431552	2.19599	6.5663e-06	0.000247212	1.41667	0.0717803	0.324323	1.1798	0.213656	0.634325	-1.36166	0.056701	0.233209	0.962586	0.533981	0.844615	-1.29939	0.0758017	0.244624	-0.837705	0.761398	0.901149	-1.40497	0.0570033	0.247998	-1.56989	0.00467963	0.0196048	-1.37306	0.0100944	0.036222	-0.965924
GOBP REPRODUCTION	-1.05724	0.284182	0.58771	-1.15415	0.15937	0.423667	0.96882	0.540373	0.929308	-1.44522	0.00530349	0.0677777	-1.10493	0.236686	0.493569	-1.26435	0.0600522	0.287246	-1.70263	0.00014715	0.00184667	-0.936217	0.616923	0.823944	-1.02782	0.384615	0.750539	NA	NA	NA	NA	NA	NA	NA	NA	NA	NA	NA	NA	NA	NA	NA	NA	NA	NA	NA	NA	NA	NA
GOBP SPERM MOTILITY	-1.30304	0.129741	0.399073	-1.43122	0.0617761	0.283337	1.57402	0.0257224	0.285229	-1.77943	0.00179594	0.0277972	-0.849192	0.702749	0.845571	-1.30439	0.12459	0.400898	-1.93391	0.000398048	0.00416903	-1.06552	0.353464	0.642787	-0.647812	0.923221	1	-0.869345	0.726148	0.86406	0.681435	0.969349	0.997781	0.713881	0.849913	0.958132	0.857784	0.641827	0.8294	0.961908	0.482759	0.738153	0.763889	0.85461	0.931381	0.637707	0.997139	1	1.19481
GOBP PROTEIN DNA COMPLEX ASSEMBLY	1.18249	0.242308	0.549744	1.05692	0.359081	0.616919	0.594547	0.959924	0.995822	-0.653067	0.925159	0.988188	1.21951	0.192857	0.44675	1.14843	0.236585	0.57728	1.60016	0.0247807	0.091807	1.28229	0.150812	0.449853	1.31313	0.1258	0.534265	-0.690968	0.97891	0.991868	1.42126	0.0387705	0.312774	0.767786	0.85544	0.960241	-0.789619	0.850998	0.947466	-1.17968	0.213703	0.487499	-0.901766	0.656434	0.781746	-0.982221	0.51341	0.700189	-1.34143
GOBP SECRETION	-1.1264	0.219907	0.527921	-1.10357	0.256098	0.532454	-1.2722	0.0865191	0.488049	1.25197	0.116465	0.458098	-1.50331	0.0170605	0.130579	-1.04307	0.37518	0.723083	-1.40144	0.0176254	0.0720007	-1.06847	0.34466	0.638446	-1.48216	0.00917256	0.193597	NA	NA	NA	NA	NA	NA	NA	NA	NA	1.49055	0.000119142	0.00181524	NA	NA	NA	NA	NA	NA	NA	NA	NA	NA
GOBP POSITIVE REGULATION OF RNA METABOLIC PROCESS	1.27366	0.048	0.233381	1.18439	0.101415	0.356746	0.849991	0.861723	0.995822	-0.862802	0.792079	0.949951	0.998412	0.429467	0.66472	1.16147	0.108896	0.380108	1.40326	0.0153534	0.0654047	1.52733	0.000503245	0.0292092	1.21345	0.0835381	0.464957	NA	NA	NA	NA	NA	NA	NA	NA	NA	NA	NA	NA	NA	NA	NA	NA	NA	NA	NA	NA	NA	NA
GOBP REGULATION OF CELL CYCLE PHASE TRANSITION	1.60534	0.00565908	0.0712947	1.61033	0.00444935	0.0593134	-1.03315	0.404	0.864253	-0.860766	0.71345	0.909497	1.78768	0.000291731	0.00688783	1.51661	0.0166345	0.132709	1.38257	0.0355833	0.114678	1.31093	0.0859951	0.344227	1.4437	0.0340639	0.336532	-0.876657	0.842105	0.923208	1.01999	0.383367	0.743872	-0.849102	0.936652	0.993583	-1.06747	0.306931	0.543103	-0.787105	0.945205	0.994322	-1.16853	0.111575	0.217061	0.905473	0.711187	0.851812	0.907748
REACTOME RNA POLYMERASE II TRANSCRIPTION	1.28457	0.0412667	0.208312	1.14714	0.138824	0.397087	-0.759058	0.986193	0.995822	0.960303	0.569231	0.832957	1.34734	0.0111222	0.099181	1.4599	0.00213819	0.0363232	1.07748	0.262821	0.446964	1.2044	0.0949555	0.364526	1.04493	0.343066	0.730916	NA	NA	NA	NA	NA	NA	NA	NA	NA	NA	NA	NA	NA	NA	NA	NA	NA	NA	NA	NA	NA	NA
GOBP POSITIVE REGULATION OF NUCLEOBASE CONTAINING COMPOUND METABOLIC PROCESS	1.31429	0.0233834	0.144113	1.1289	0.149425	0.412283	0.967346	0.564706	0.935149	-0.87455	0.791367	0.949951	1.04124	0.331058	0.580977	1.08795	0.160804	0.459212	1.34078	0.00942335	0.0477335	1.46996	0.00137953	0.0565204	1.30108	0.0148692	0.232728	NA	NA	NA	NA	NA	NA	NA	NA	NA	NA	NA	NA	NA	NA	NA	NA	NA	NA	NA	NA	NA	NA
GOBP CELL CYCLE PHASE TRANSITION	1.53798	0.00711827	0.0788897	1.54483	0.00273555	0.039694	-0.928406	0.605416	0.949058	-0.989381	0.478693	0.783869	1.88187	5.74632e-05	0.00216341	1.64167	0.00237413	0.0398454	1.35779	0.0485935	0.143544	1.36467	0.039155	0.262816	1.40971	0.023215	0.287781	-0.988693	0.472628	0.693567	1.0442	0.311301	0.680347	-0.884945	0.931818	0.991507	-1.06866	0.297931	0.533678	-0.964146	0.520737	0.768374	-1.23905	0.0368098	0.0942685	0.838039	0.898004	0.966828	0.99996
REACTOME FORMATION OF RNA POL II ELONGATION COMPLEX	1.01319	0.43074	0.715998	0.779151	0.843096	0.917166	0.908838	0.598837	0.949058	0.883862	0.642857	0.866893	-0.700748	0.901893	0.943502	1.89892	0.00114037	0.0230222	1.77847	0.00289835	0.020187	1.01082	0.456265	0.721427	1.25631	0.142553	0.557799	-1.26805	0.144762	0.369679	-0.836775	0.703488	0.913087	-1.19479	0.179803	0.424816	-1.01092	0.459936	0.690923	-1.1513	0.253401	0.536268	-1.39724	0.0572172	0.131327	-1.43501	0.0151591	0.0502953	-0.80672
GOBP CILIUM MOVEMENT	-1.67574	0.00469852	0.0669744	-1.70656	0.00177832	0.0293746	1.45547	0.0254943	0.285229	-1.90909	3.24378e-05	0.00136927	0.825202	0.778607	0.881229	-1.50408	0.0186416	0.145071	-2.13245	1.36002e-06	7.0167e-05	-1.48937	0.0248073	0.224513	-0.704065	0.911232	1	-0.971575	0.485612	0.702657	0.781289	0.938124	0.987703	-1.25178	0.117801	0.332731	0.611336	0.982234	0.997678	-0.776565	0.816092	0.94187	-0.868026	0.695153	0.813677	-0.980541	0.493927	0.686446	0.934287
GOBP RESPONSE TO ORGANIC CYCLIC COMPOUND	-1.25647	0.111111	0.363613	-0.980824	0.487589	0.714084	-1.1461	0.185111	0.670711	-0.933755	0.595474	0.842983	-0.937347	0.562599	0.763108	-1.13864	0.25	0.593271	-1.75588	0.00021239	0.00250728	1.10945	0.26178	0.564874	-1.8052	0.000150756	0.0162881	NA	NA	NA	NA	NA	NA	NA	NA	NA	1.4445	0.000770021	0.00809417	NA	NA	NA	NA	NA	NA	NA	NA	NA	NA
GOBP CELL AGING	1.77034	0.00444571	0.0666377	1.35817	0.11499	0.363038	1.24889	0.174757	0.65763	-0.615531	0.942568	0.995452	1.93987	0.00154852	0.0253774	-1.00392	0.449573	0.765593	1.35956	0.114224	0.2554	1.70719	0.0167015	0.210211	1.12611	0.308333	0.714603	1.10475	0.282051	0.529947	0.88354	0.702913	0.913087	1.34183	0.0851393	0.263506	0.871644	0.655072	0.83839	0.846154	0.720627	0.891491	0.937713	0.660131	0.783574	1.33467	0.0599721	0.157755	-1.04947
GOBP CELL SUBSTRATE ADHESION	-1.19636	0.224066	0.530987	-1.13217	0.296226	0.572206	-0.599441	0.953441	0.995822	-1.33156	0.133443	0.479088	-1.5162	0.0341814	0.198394	-1.254	0.167797	0.466548	-1.61342	0.0136181	0.0601733	0.85019	0.684327	0.859574	-1.10334	0.346008	0.730916	1.55891	0.000368102	0.00892236	1.17566	0.110442	0.468363	1.95852	3.00822e-09	1.0177e-07	1.58199	0.00105446	0.0104115	1.11213	0.227666	0.506423	1.93126	3.00478e-10	1.16601e-08	1.63084	8.03969e-06	8.16647e-05	1.16553
GOBP CARBOHYDRATE DERIVATIVE BIOSYNTHETIC PROCESS	-1.52807	0.00266019	0.0529881	-1.03156	0.366426	0.620195	-1.13402	0.190855	0.676491	0.823935	0.925197	0.988188	-1.27409	0.0687023	0.276702	-1.2344	0.111559	0.383077	-1.4472	0.00949233	0.0478616	-1.31799	0.0621434	0.314715	-0.779151	0.916805	1	-1.16961	0.0886076	0.280322	-1.45834	0.000927409	0.0457213	-1.09563	0.0968496	0.28858	-1.04023	0.347469	0.58337	-1.27029	0.0466165	0.218797	-0.978567	0.562118	0.70516	NA	NA	NA	NA
GOBP HEART MORPHOGENESIS	-1.0847	0.309572	0.609578	-1.19241	0.234615	0.512621	-0.993397	0.480932	0.899717	-1.04555	0.397436	0.723165	-1.71415	0.00594197	0.0631844	-1.31825	0.125604	0.401299	-1.24151	0.174664	0.346068	0.86717	0.679814	0.857773	-1.20962	0.213462	0.634325	1.13462	0.167382	0.397992	1.25406	0.0677618	0.404292	0.935443	0.589286	0.809647	1.03315	0.387574	0.62425	-1.44732	0.0244256	0.142833	1.35919	0.00855366	0.0312089	-1.11841	0.134409	0.285536	0.99111
GOBP MITOTIC CELL CYCLE PHASE TRANSITION	1.58037	0.00788866	0.0827488	1.55225	0.00498553	0.0625662	-0.969665	0.519115	0.915875	-0.87896	0.672965	0.887159	1.98342	1.69943e-05	0.000811375	1.73459	0.00115813	0.0230469	1.3587	0.0556745	0.156993	1.31655	0.0980392	0.367752	1.26344	0.116009	0.513076	-0.933178	0.653913	0.823008	1.09659	0.197938	0.57572	-0.875545	0.912037	0.987048	-1.1346	0.198312	0.411389	-0.903556	0.702744	0.881543	-1.24642	0.041365	0.103165	0.844357	0.864253	0.948273	0.960703
GOBP HORMONE MEDIATED SIGNALING PATHWAY	1.08861	0.348077	0.638936	1.62689	0.0175917	0.149922	1.03266	0.427165	0.871217	1.14274	0.253165	0.599909	0.926758	0.553957	0.756886	1.34375	0.11165	0.383077	0.891362	0.622917	0.746749	1.86974	0.00242028	0.0732925	-0.973974	0.503802	0.825643	0.864221	0.794248	0.899274	1.13621	0.200795	0.576774	-1.22308	0.112903	0.323063	0.933451	0.570571	0.780416	-0.755904	0.914422	0.985777	0.832986	0.895522	0.955976	0.749588	0.952569	0.992252	1.33899
HALLMARK HYPOXIA	-1.05579	0.37422	0.6606	-1.25551	0.19619	0.460866	-0.549721	0.97732	0.995822	1.41632	0.0723514	0.373883	-1.64054	0.0111783	0.099181	-1.44368	0.0608108	0.288127	-1.91014	0.000330075	0.00362043	-0.98063	0.495606	0.749936	-1.53837	0.0362806	0.341678	1.78384	7.14084e-05	0.00289918	1.1905	0.132812	0.494324	1.63111	0.00123391	0.00875279	1.39464	0.0358965	0.138702	1.12738	0.222222	0.499582	1.6562	6.04669e-05	0.00057563	1.58845	0.000350217	0.00221151	1.66095
GOBP CELL MORPHOGENESIS	0.9095	0.626354	0.854066	-0.941557	0.566607	0.767786	-1.11533	0.238659	0.724296	-1.00329	0.461426	0.776289	-1.5743	0.00557296	0.0621051	-1.4402	0.0390767	0.234629	-1.295	0.0739372	0.186247	-1.04623	0.369818	0.65625	-1.46584	0.0192833	0.259928	NA	NA	NA	NA	NA	NA	NA	NA	NA	NA	NA	NA	NA	NA	NA	NA	NA	NA	NA	NA	NA	NA
GOBP ACTIN FILAMENT BASED PROCESS	-1.11049	0.255411	0.554457	-1.29857	0.0900735	0.332748	-1.67356	0.00492103	0.086772	1.0174	0.414201	0.729434	-1.89274	0.000110505	0.00342076	-1.78064	0.00117875	0.0230675	-1.79202	0.000547553	0.00529682	1.02277	0.391304	0.677127	-1.47976	0.0225201	0.283703	NA	NA	NA	NA	NA	NA	NA	NA	NA	2.00673	6.55138e-13	1.02504e-10	NA	NA	NA	NA	NA	NA	NA	NA	NA	NA
GOBP RESPONSE TO OXYGEN CONTAINING COMPOUND	-1.14657	0.153034	0.432131	-1.13072	0.184534	0.450402	-1.32223	0.0263092	0.286319	0.912659	0.755656	0.937674	-1.08597	0.273828	0.521183	-1.2414	0.092545	0.357106	-1.62897	0.000343417	0.00373734	-0.987534	0.494607	0.749715	-1.35954	0.0246015	0.288706	NA	NA	NA	NA	NA	NA	NA	NA	NA	NA	NA	NA	NA	NA	NA	NA	NA	NA	NA	NA	NA	NA
GOBP AMIDE TRANSPORT	-1.73586	0.00494055	0.0680851	-1.11485	0.324324	0.594127	-1.46075	0.0560558	0.440057	-0.778504	0.77496	0.941989	-1.21399	0.209622	0.467205	-1.48247	0.0569682	0.281407	-1.27575	0.145349	0.308645	1.15456	0.261959	0.564874	-1.10751	0.331461	0.727795	1.09283	0.227468	0.472791	-0.857655	0.833333	0.955019	1.3617	0.0410397	0.154135	1.22005	0.11875	0.297094	1.35704	0.0763854	0.284982	1.10041	0.150355	0.269568	1.62965	3.08901e-05	0.000267478	-0.997131
KEGG AMINOACYL TRNA BIOSYNTHESIS	-1.54237	0.0327103	0.173435	-0.85641	0.669231	0.825721	-1.16743	0.224576	0.715431	0.667104	0.928571	0.988914	-1.67361	0.00916236	0.0856588	-0.894503	0.616747	0.856559	-1.19611	0.209213	0.38703	-1.29685	0.134851	0.42161	-1.10194	0.326923	0.726322	-1.01363	0.437383	0.6655	-1.4825	0.0523139	0.383715	-1.13302	0.276169	0.541504	-1.34295	0.103853	0.276646	0.808046	0.722628	0.893097	-1.42818	0.0539084	0.125558	-1.22297	0.15051	0.308496	0.938769
GOBP CELL ACTIVATION	-0.821159	0.844789	0.968289	-0.97876	0.506108	0.722345	-1.07236	0.298246	0.775105	-0.725789	0.929775	0.98944	-0.948718	0.5552	0.757486	-0.961991	0.510234	0.805052	-1.45902	0.0241971	0.0906091	-0.834513	0.80624	0.918907	-1.27318	0.115385	0.513076	NA	NA	NA	NA	NA	NA	NA	NA	NA	NA	NA	NA	NA	NA	NA	NA	NA	NA	NA	NA	NA	NA
GOBP ACTIN FILAMENT ORGANIZATION	-1.27779	0.112069	0.363613	-1.18801	0.208872	0.481721	-1.76422	0.0018541	0.0403556	1.27754	0.121884	0.463939	-2.04887	1.7474e-05	0.000811375	-1.92163	0.000201936	0.00562595	-1.80404	0.000876875	0.00761034	1.10554	0.297297	0.596737	-1.45677	0.0300144	0.315684	1.3076	0.0174084	0.108736	-0.871962	0.851504	0.961268	1.93044	6.75642e-09	2.06352e-07	2.0187	1.59264e-09	1.19979e-07	1.5526	0.00323135	0.0351336	1.87778	1.15071e-10	4.97085e-09	1.59103	1.08974e-05	0.000106989	-0.940012
GOBP REGULATION OF MEMBRANE POTENTIAL	-1.36079	0.0705128	0.293604	-1.29372	0.129151	0.379552	-0.999254	0.448207	0.887493	-0.866466	0.662037	0.881661	-1.14245	0.276224	0.524938	-1.13897	0.280186	0.629054	-1.41139	0.0626186	0.168719	0.980213	0.487685	0.744805	-1.84998	0.000508235	0.0393317	-1.56266	0.000183568	0.00555492	-1.19526	0.0990291	0.456836	0.825982	0.841545	0.955055	1.12707	0.205047	0.421279	0.945185	0.568862	0.800692	1.09797	0.097011	0.196903	1.24596	0.0408163	0.115105	1.09882
KEGG LYSOSOME	-0.708156	0.907368	0.987781	-1.62879	0.0172735	0.14853	-1.82974	0.00233177	0.0492145	1.85081	0.00147344	0.024729	-1.93357	0.000201174	0.00553861	-2.14142	5.74791e-06	0.000216401	-1.92945	0.000528681	0.00518628	0.98483	0.491726	0.746159	-1.77226	0.00199161	0.0894939	2.21313	3.05205e-08	9.29349e-06	1.35844	0.0393122	0.316106	2.02348	3.62815e-06	5.50227e-05	1.99877	2.60773e-05	0.000561283	2.28723	6.54534e-07	2.91477e-05	2.28906	2.30651e-09	7.20161e-08	2.26667	6.97788e-15	3.29082e-13	1.24034
GOBP PHENOL CONTAINING COMPOUND METABOLIC PROCESS	-1.11325	0.285412	0.588388	-1.56452	0.0249821	0.178957	-1.38917	0.0823293	0.488049	1.53395	0.034285	0.26681	-1.31503	0.153439	0.403284	-1.3064	0.137815	0.428519	-1.76634	0.00293782	0.0203601	-1.03702	0.408526	0.686461	-1.15479	0.282946	0.7029	0.85228	0.714612	0.857112	-0.947578	0.553971	0.857633	1.19047	0.236364	0.498335	-0.935519	0.563107	0.774677	1.12403	0.254808	0.538084	1.34516	0.0644513	0.144364	1.26897	0.106796	0.242151	1.13162
GOBP REGULATION OF ION TRANSMEMBRANE TRANSPORT	-1.59072	0.011518	0.0959185	-1.1216	0.313462	0.584753	-0.851009	0.724576	0.988575	-1.4531	0.0448718	0.296239	-1.40508	0.0696095	0.278638	-1.13081	0.309179	0.654538	0.777291	0.819127	0.868374	-0.923197	0.584939	0.808353	-1.43297	0.0480769	0.373007	-1.35868	0.00625992	0.0578054	-1.23864	0.0545933	0.383715	1.41267	0.0106726	0.0511865	1.64528	0.000495107	0.00582109	0.976272	0.491525	0.744015	1.56059	2.23639e-05	0.000248554	1.64925	1.62637e-06	2.00244e-05	0.97092
GOBP BIOLOGICAL ADHESION	-1.02778	0.348018	0.638936	-1.06285	0.336222	0.598211	-0.959418	0.535783	0.92696	-1.18835	0.194093	0.562369	-1.41897	0.0301176	0.182408	-1.31702	0.0835735	0.339578	-1.8219	6.74816e-05	0.00106562	0.934755	0.578811	0.803873	-1.28932	0.083779	0.464957	NA	NA	NA	NA	NA	NA	NA	NA	NA	NA	NA	NA	NA	NA	NA	NA	NA	NA	NA	NA	NA	NA
GOBP NEGATIVE REGULATION OF NUCLEOBASE CONTAINING COMPOUND METABOLIC PROCESS	1.43834	0.00664836	0.0772302	1.60057	0.00121467	0.0228653	1.04556	0.3583	0.836354	-0.958201	0.568032	0.832957	1.46484	0.00722242	0.0734368	1.17197	0.119835	0.393503	1.22469	0.0899123	0.215573	1.3216	0.0271449	0.22984	0.847367	0.82266	0.981976	NA	NA	NA	NA	NA	NA	NA	NA	NA	NA	NA	NA	NA	NA	NA	NA	NA	NA	NA	NA	NA	NA
REACTOME CLATHRIN MEDIATED ENDOCYTOSIS	-0.763992	0.806316	0.956932	-1.37024	0.0990291	0.352873	-1.60422	0.0195074	0.238367	1.10924	0.290244	0.638146	-1.6765	0.0085166	0.0807049	-1.80269	0.00433661	0.0581446	-1.28945	0.165428	0.334456	-0.917966	0.573712	0.800062	-0.865858	0.636015	0.893787	0.898295	0.670481	0.831424	-0.768887	0.944	0.989403	1.32131	0.0745614	0.242725	1.0352	0.373134	0.609058	1.57952	0.0190395	0.124409	1.20058	0.0985089	0.198886	1.37626	0.0301502	0.0892176	-0.83322
REACTOME NUCLEAR PORE COMPLEX NPC DISASSEMBLY	1.67229	0.0102016	0.0922522	1.22493	0.180672	0.449422	1.02156	0.418738	0.869781	1.04786	0.356436	0.696374	1.56266	0.0325616	0.191385	-1.2581	0.187708	0.505758	1.23176	0.1875	0.364537	1.44258	0.0751174	0.328726	1.24885	0.195833	0.624823	-0.742682	0.842105	0.923208	0.798403	0.765408	0.930573	-0.761661	0.87638	0.970861	0.869847	0.646192	0.832396	1.01342	0.401961	0.679567	-0.627662	0.946023	0.982731	-0.64838	0.966057	0.995483	-0.677769
GOBP MULTICELLULAR ORGANISM GROWTH	1.11109	0.318447	0.613111	1.87761	0.00150534	0.0268839	0.637371	0.92126	0.995822	1.27794	0.139241	0.489803	1.25974	0.165468	0.419848	-0.784848	0.779661	0.937073	1.12167	0.29375	0.473643	1.77811	0.00682657	0.135908	0.953253	0.531513	0.836282	1.31841	0.0701357	0.254143	1.04586	0.357285	0.722959	0.929532	0.583208	0.804817	1.43337	0.0328784	0.130614	1.17473	0.186842	0.453427	-0.798337	0.84669	0.927491	1.02014	0.425303	0.619027	1.05156
GOBP SIGNAL TRANSDUCTION IN RESPONSE TO DNA DAMAGE	1.47396	0.0484496	0.233381	1.43099	0.0520833	0.263262	0.972054	0.506958	0.909713	-0.928935	0.556765	0.828515	1.69077	0.00374959	0.0479191	1.3783	0.0759162	0.326156	1.15088	0.25523	0.440019	0.987861	0.452381	0.721427	1.12789	0.275556	0.693456	0.792507	0.92	0.963094	0.98545	0.496933	0.827785	1.07572	0.301994	0.564413	-0.978528	0.491779	0.717817	1.04939	0.333333	0.616041	-1.2489	0.0785877	0.167685	1.11768	0.234828	0.419042	-0.904656
GOBP POSITIVE REGULATION OF BINDING	1.07244	0.349057	0.639937	0.964042	0.534447	0.742308	0.781284	0.799205	0.995822	0.777929	0.846154	0.970916	0.913575	0.585882	0.780243	0.930183	0.586387	0.844172	0.768711	0.830189	0.874775	1.78415	0.00325304	0.0906297	1.29249	0.122538	0.52847	1.20224	0.115124	0.323504	0.894591	0.703476	0.913087	1.1596	0.212034	0.467319	1.24045	0.114198	0.290347	1.02249	0.385445	0.665208	1.37753	0.00827762	0.0304444	1.44131	0.00740439	0.0284436	-1.2229
GOBP ENTRY INTO HOST	-1.08058	0.322105	0.617403	-1.43029	0.0760456	0.30527	-1.18427	0.242171	0.726553	1.25309	0.170792	0.529874	-1.04918	0.407279	0.645438	-1.70018	0.0160294	0.130579	-1.72265	0.00478429	0.0288649	-1.00876	0.444444	0.718855	-1.38124	0.113027	0.511189	1.77324	0.00071176	0.0143293	1.14693	0.193676	0.573556	1.97137	1.02305e-05	0.000142838	1.99576	7.27943e-05	0.00123903	1.69789	0.0098935	0.0801048	1.73786	0.000157608	0.00131216	1.9723	3.1737e-08	5.66334e-07	-1.49826
GOBP RESPONSE TO CADMIUM ION	-1.1517	0.246316	0.55228	-1.41651	0.0757282	0.304882	-1.33692	0.11499	0.553819	-0.819002	0.736486	0.926762	0.910291	0.563758	0.763926	-1.3709	0.0991453	0.358752	-1.66429	0.00574802	0.0335021	-0.946762	0.531083	0.769822	-1.54651	0.0336985	0.3353	0.958985	0.526539	0.733991	0.612582	0.987654	0.999961	1.33872	0.135088	0.359417	-1.35231	0.107084	0.28014	1.03139	0.369565	0.652443	1.24278	0.135338	0.249869	1.39708	0.056962	0.151345	-0.842688
GOBP THIOESTER METABOLIC PROCESS	-1.39885	0.073922	0.297708	-0.780275	0.775895	0.88687	-0.49603	0.989712	0.995822	-0.550279	0.9791	1	-0.941085	0.562607	0.763108	-1.73239	0.00556757	0.0657257	-1.51443	0.0277103	0.0985454	-1.00181	0.45045	0.721427	-0.964509	0.535104	0.836589	-0.880825	0.667276	0.829738	-1.20937	0.163599	0.537634	-1.6772	0.0015877	0.0106144	-1.28536	0.114551	0.290701	-1.17029	0.237148	0.517067	-1.73339	0.00040148	0.00276359	-1.20662	0.12459	0.270928	1.02374
REACTOME HCMV INFECTION	1.53493	0.0288143	0.163355	1.15112	0.24	0.516723	1.15947	0.27027	0.750725	1.46455	0.0602205	0.34735	0.872363	0.666667	0.828925	-0.704024	0.876221	0.963874	1.51393	0.0284442	0.0999628	1.49215	0.0372323	0.262816	0.997125	0.463043	0.802263	0.882089	0.64574	0.817792	1.22661	0.142574	0.503947	-0.759678	0.906336	0.983844	-0.792684	0.830189	0.93581	-0.730145	0.888525	0.977124	-1.15299	0.223716	0.364944	-0.930439	0.604982	0.772797	-1.02205
GOBP METHYLATION	1.27378	0.0854093	0.316315	0.786485	0.935335	0.966559	0.710547	0.980237	0.995822	-0.6119	0.998623	1	1.47904	0.0128872	0.109736	1.27687	0.0877446	0.350465	1.93002	1.00665e-05	0.000350565	1.15861	0.175532	0.481331	1.48858	0.00846893	0.193597	-0.963949	0.538462	0.742765	1.1311	0.170341	0.545912	-1.39077	0.00376742	0.0213406	-1.28805	0.0565771	0.190842	-1.30638	0.0497738	0.227996	-1.62879	7.28966e-06	9.32384e-05	-1.61461	1.47387e-06	1.83608e-05	0.909206
GOBP CHROMOSOME ORGANIZATION	1.6267	0.000201859	0.00875119	1.0886	0.226107	0.502223	0.867409	0.848861	0.995822	-0.749162	0.967459	1	1.79947	9.23564e-06	0.000542396	1.1165	0.145299	0.442892	1.40984	0.00833369	0.042837	1.30783	0.0301293	0.238467	1.03205	0.38	0.750539	NA	NA	NA	NA	NA	NA	NA	NA	NA	NA	NA	NA	NA	NA	NA	NA	NA	NA	NA	NA	NA	NA
GOBP DNA INTEGRITY CHECKPOINT SIGNALING	1.54338	0.0220011	0.140388	1.49574	0.031521	0.197787	0.824237	0.71345	0.984578	-1.00521	0.450949	0.766999	1.64569	0.005722	0.0627618	1.3621	0.0824742	0.338899	1.3526	0.0993789	0.232664	1.10798	0.302158	0.601843	1.17878	0.246835	0.663787	-0.953483	0.550984	0.75321	1.02393	0.401198	0.757235	-1.11941	0.233236	0.494825	-1.25459	0.126866	0.310523	-0.695523	0.942308	0.992577	-1.4737	0.016789	0.0524043	-1.0888	0.251852	0.438169	-0.85005
KEGG CITRATE CYCLE TCA CYCLE	-1.46932	0.0842105	0.314244	-1.41085	0.0855513	0.324888	-0.778366	0.793319	0.995822	0.662329	0.928218	0.988914	-1.62199	0.0162054	0.126112	-1.50339	0.0707759	0.317012	-2.08497	1.64155e-05	0.00049449	-0.864765	0.659722	0.848562	-0.442814	0.996169	1	1.46082	0.0634249	0.243696	-1.90556	0.00332551	0.0891152	-1.4935	0.0345218	0.132948	-1.2082	0.23569	0.45941	-1.48741	0.0521739	0.234772	-1.97282	6.22907e-05	0.000590537	-1.06327	0.389027	0.584328	2.25467
GOBP PHOSPHOLIPID BIOSYNTHETIC PROCESS	-1.59574	0.00898647	0.0883071	-0.961065	0.522059	0.731998	-1.0997	0.314453	0.800792	-1.03276	0.4081	0.726032	-1.21878	0.183333	0.437625	-0.845974	0.730159	0.921558	-0.56641	0.992263	0.995837	-1.20344	0.173469	0.479118	-1.0266	0.418478	0.769677	1.10116	0.216738	0.461514	-0.85745	0.818359	0.95069	-1.26256	0.0216151	0.0896824	-0.99996	0.46657	0.696772	-0.991968	0.455677	0.718075	-0.895524	0.730975	0.841857	-0.941103	0.683333	0.830694	-1.05381
REACTOME NEUTROPHIL DEGRANULATION	-1.10718	0.257778	0.557133	-1.45963	0.0163426	0.142283	-1.19235	0.170974	0.654421	1.97329	1.45162e-05	0.000758642	-1.69068	0.0026475	0.0368796	-1.78594	0.000930189	0.0199347	-1.97521	2.86903e-05	0.000702287	-0.901881	0.627713	0.830393	-1.41096	0.0381961	0.346786	2.27592	2.09347e-15	1.01994e-11	1.45311	0.00160062	0.0608589	2.39849	4.24396e-24	1.24433e-21	2.40512	7.13532e-20	3.22516e-17	2.20802	1.03837e-10	1.295e-08	2.47422	1.86714e-26	2.84988e-23	2.51118	2.50946e-50	1.3255e-46	-1.11793
GOBP CATION TRANSMEMBRANE TRANSPORT	-1.60064	0.00262942	0.0529881	-1.20954	0.143872	0.406489	-1.09227	0.278107	0.761105	0.910804	0.657143	0.878503	-1.34518	0.066879	0.274914	-1.00543	0.444934	0.761278	-1.49998	0.0108008	0.0520607	-1.40803	0.0214611	0.21961	-1.31952	0.083045	0.464957	NA	NA	NA	NA	NA	NA	NA	NA	NA	1.16232	0.0861535	0.246812	-0.839668	0.925305	0.987841	NA	NA	NA	NA	NA	NA	NA
REACTOME DEATH RECEPTOR SIGNALLING	-1.41031	0.0887949	0.324159	-1.15334	0.295238	0.571998	-1.36292	0.0927835	0.504873	1.01699	0.392765	0.723165	-1.28959	0.163194	0.417886	-1.69074	0.0101218	0.0933753	-1.5224	0.0357288	0.114678	-1.01783	0.427065	0.705138	-1.15438	0.299228	0.708669	1.29704	0.0882353	0.279914	0.837467	0.830677	0.954806	1.41766	0.0418535	0.156657	1.31942	0.0835821	0.242866	1.33782	0.0936709	0.315724	1.52626	0.00234638	0.0114787	1.41915	0.0146377	0.0489035	-0.781047
GOBP CILIUM OR FLAGELLUM DEPENDENT CELL MOTILITY	-1.51332	0.0237797	0.14434	-1.49985	0.0348918	0.212246	1.32078	0.106509	0.536324	-1.91534	0.000138032	0.00440249	-0.773693	0.816291	0.897763	-1.40914	0.0771704	0.326156	-2.07589	4.48402e-05	0.000832832	-1.16367	0.238342	0.541772	-0.560356	0.983333	1	-0.991301	0.461131	0.685575	-0.597894	1	1	-0.827975	0.7975	0.936697	0.69187	0.863415	0.953741	0.82911	0.71327	0.88773	-0.708691	0.910053	0.963882	-0.604833	1	1	1.07046
GOBP ORGANELLE FUSION	-1.07103	0.344398	0.636387	-0.986326	0.474903	0.703584	-1.8744	0.000997823	0.0240092	-0.862294	0.640254	0.866893	-0.871545	0.676976	0.831594	-0.996916	0.459016	0.770373	-1.14688	0.26938	0.449935	-0.634693	0.959147	0.987457	-1.15761	0.26779	0.684269	0.889297	0.683973	0.841069	-1.32718	0.0582329	0.388178	1.0064	0.452802	0.701453	-1.12634	0.241641	0.467204	-0.959257	0.517685	0.766361	-0.990053	0.49536	0.644841	1.12043	0.234818	0.419042	-1.53698
GOBP NUCLEOSIDE BISPHOSPHATE METABOLIC PROCESS	-1.3955	0.0814664	0.3119	-0.8303	0.715385	0.854658	-0.692585	0.911017	0.995822	-0.455443	0.996795	1	-1.00677	0.475382	0.70298	-1.75246	0.00474122	0.0587526	-1.62143	0.0159372	0.0666428	-0.735029	0.877408	0.955613	-1.13311	0.294231	0.708669	-1.06056	0.328098	0.574634	-1.32091	0.0761317	0.426981	-1.57935	0.00210617	0.0131951	-1.29353	0.0904977	0.253543	-1.30496	0.104502	0.331648	-1.69056	0.000895103	0.00535458	-1.2779	0.0433915	0.121459	1.24466
GOBP HORMONE TRANSPORT	-1.59347	0.025037	0.147849	-1.28883	0.150943	0.412283	-1.31604	0.123482	0.561697	-0.614869	0.952224	0.998831	-1.34985	0.109402	0.341204	-1.48212	0.0457627	0.25499	-1.55152	0.022785	0.0867201	1.10686	0.311258	0.611541	-1.55169	0.0385871	0.346786	-0.892064	0.772643	0.891596	-0.871054	0.808679	0.947868	1.17298	0.179592	0.424816	0.964378	0.503067	0.728025	-0.718321	0.974359	1	1.0479	0.323529	0.480208	1.23984	0.0696279	0.1758	1.03952
GOBP AMIDE BIOSYNTHETIC PROCESS	1.12354	0.174727	0.464775	1.82783	4.12425e-08	2.27422e-06	1.89461	2.89012e-08	1.61038e-06	1.39355	0.00207205	0.0317183	1.08337	0.208754	0.466765	1.33128	0.00647812	0.0699536	1.0084	0.432203	0.600307	-0.809581	0.951442	0.985396	0.800214	0.973105	1	NA	NA	NA	NA	NA	NA	NA	NA	NA	NA	NA	NA	NA	NA	NA	NA	NA	NA	NA	NA	NA	NA
REACTOME HEDGEHOG OFF STATE	-1.68414	0.0091319	0.0888171	-1.35376	0.0850662	0.324888	-0.646651	0.968254	0.995822	-1.3206	0.12037	0.463939	-1.30702	0.0970018	0.324037	0.957064	0.536111	0.826296	-2.04747	4.24097e-05	0.00080927	-1.69384	0.003364	0.0918835	-0.567704	0.970696	1	-1.11625	0.260417	0.511387	0.821199	0.815238	0.950601	1.1188	0.290172	0.554872	-1.55579	0.00774907	0.0484973	0.956024	0.489529	0.742183	-1.15251	0.226148	0.368124	1.44325	0.0179737	0.0577826	-1.63533
GOBP AMINO ACID TRANSPORT	-1.63078	0.0149916	0.115092	-1.33446	0.133588	0.389305	-0.93948	0.564257	0.935149	-1.21531	0.228956	0.572529	0.826572	0.682759	0.835617	-0.910407	0.589916	0.845567	-1.73479	0.00478663	0.0288649	-1.601	0.0205943	0.215698	-1.13962	0.296512	0.708669	0.716429	0.977528	0.991089	-0.773927	0.937132	0.987683	-0.862612	0.768769	0.917536	0.696473	0.959064	0.993907	-1.236	0.152733	0.406612	0.839123	0.869281	0.939021	0.961453	0.559892	0.737494	1.20641
GOBP DNA TEMPLATED TRANSCRIPTION ELONGATION	1.31988	0.140385	0.412205	1.53407	0.0182716	0.151277	-1.03	0.414226	0.869781	0.675684	0.914439	0.987021	1.14774	0.259524	0.511485	1.76506	0.00573596	0.0665849	1.69195	0.0130952	0.0589874	1.3959	0.0765661	0.332264	1.19422	0.221748	0.636946	0.593526	0.995671	0.998668	0.644488	0.97076	0.99798	-1.51401	0.01143	0.0541109	-0.739651	0.861635	0.953271	-0.960628	0.525424	0.771724	-0.720247	0.924906	0.974446	-0.74567	0.971698	0.997947	-0.803855
REACTOME MITOTIC SPINDLE CHECKPOINT	1.5032	0.0529301	0.249262	0.669843	0.937107	0.966988	1.13599	0.286267	0.767065	1.04203	0.374677	0.708175	1.72367	0.0103967	0.0952798	-0.974499	0.494932	0.797041	1.52708	0.0470622	0.141288	1.65132	0.0188306	0.211147	1.42688	0.0826446	0.464957	1.39072	0.062645	0.242227	0.993601	0.473485	0.808524	-0.709709	0.97479	1	0.690015	0.965015	0.995867	-0.699532	0.93871	0.991831	-1.0364	0.390887	0.547027	-1.51414	0.0035612	0.0156842	-0.930462
GOBP MITOTIC SPINDLE ORGANIZATION	1.39851	0.0893204	0.324281	1.45924	0.060592	0.280414	0.747559	0.839286	0.995822	1.5632	0.0403746	0.28384	1.56931	0.0196474	0.139637	0.95641	0.526055	0.81785	1.59024	0.0164018	0.0680488	1.49897	0.0441415	0.269689	-1.07588	0.378788	0.750539	0.858475	0.734234	0.868461	0.800909	0.848606	0.95954	0.689176	0.956716	1	-0.750992	0.91528	0.976806	-0.676016	0.963993	0.997843	-0.785173	0.879108	0.944438	0.822254	0.833563	0.929465	-1.32569
GOBP HISTONE MODIFICATION	1.54979	0.00781784	0.0827488	1.4016	0.0159752	0.142283	0.713667	0.966874	0.995822	-0.989738	0.474504	0.782964	1.22014	0.123037	0.359868	1.28725	0.0890399	0.350833	1.56895	0.00631823	0.0354891	1.61171	0.00220362	0.0730305	1.35922	0.0556454	0.393472	-0.948346	0.634862	0.809275	1.66711	2.38313e-06	0.000545962	-1.15604	0.0916953	0.277356	-0.953949	0.578875	0.786791	-1.33818	0.0197094	0.126152	-1.29462	0.0173714	0.0538914	-1.26787	0.00373416	0.0163277	1.18501
GOBP MITOTIC DNA INTEGRITY CHECKPOINT SIGNALING	1.67213	0.00981655	0.090435	1.50116	0.0391794	0.228902	0.852209	0.687008	0.978411	-1.1482	0.280066	0.638146	1.82745	0.0019897	0.030285	1.47926	0.109283	0.380108	1.3952	0.08125	0.199614	1.18458	0.238411	0.541772	0.987601	0.47479	0.803004	-0.600547	0.994516	0.997996	1.35607	0.0613861	0.393446	-0.915106	0.618926	0.830142	-1.26498	0.150316	0.343976	0.558183	0.99511	1	-1.46166	0.0340909	0.0889979	-0.810501	0.893417	0.964384	-0.829847
REACTOME TRANSPORT OF SMALL MOLECULES	-1.34712	0.0611354	0.270611	-1.19696	0.161972	0.426479	-0.969231	0.522158	0.916078	1.08736	0.259259	0.61108	-1.57354	0.00675067	0.0697669	-1.14867	0.227866	0.566818	-2.03015	7.87737e-07	4.57215e-05	-1.42417	0.0272244	0.22984	-1.15833	0.223592	0.638244	NA	NA	NA	NA	NA	NA	NA	NA	NA	-0.851251	0.889628	0.96508	1.08679	0.20059	0.472435	NA	NA	NA	NA	NA	NA	NA
GOBP LIPID METABOLIC PROCESS	-1.21063	0.0754717	0.300663	-1.27006	0.0325003	0.201213	-1.23529	0.0612648	0.459736	1.13734	0.131707	0.478719	-1.6624	0.000118557	0.00351383	-1.6004	0.000330753	0.00837707	-1.41116	0.00742979	0.0396611	-1.00574	0.453292	0.721427	-1.5296	0.0017718	0.0877756	NA	NA	NA	NA	NA	NA	NA	NA	NA	NA	NA	NA	NA	NA	NA	NA	NA	NA	NA	NA	NA	NA
GOBP PROTEIN LOCALIZATION TO CILIUM	-1.4881	0.0589652	0.266236	-1.80506	0.00138884	0.025531	1.06937	0.347222	0.827406	-1.62577	0.0128551	0.137747	-0.855563	0.674617	0.829797	-0.926378	0.557596	0.836094	-1.71408	0.00371076	0.0240423	-1.91481	0.000225302	0.0174346	-0.555069	0.969697	1	-1.19638	0.19337	0.433829	-1.00839	0.444444	0.790997	-0.966841	0.48139	0.726288	-0.941286	0.536184	0.755262	-1.28979	0.116949	0.356295	-1.28924	0.111989	0.217749	-1.12435	0.251479	0.438098	-1.52609
GOBP REGULATION OF INNATE IMMUNE RESPONSE	1.74348	0.00794468	0.0827488	1.66314	0.0116158	0.115578	0.660352	0.920543	0.995822	1.86441	0.00167679	0.0271917	1.15903	0.25537	0.510373	-1.03665	0.413621	0.74195	1.71117	0.0045813	0.0278679	1.3636	0.102908	0.373531	0.712802	0.882105	1	1.8413	3.77338e-05	0.00202021	1.65645	0.000512377	0.0312644	2.13628	2.53039e-09	8.76271e-08	2.30267	1.08436e-09	8.32295e-08	2.33378	1.46358e-08	1.02109e-06	1.91107	7.66874e-08	1.67215e-06	2.37373	5.84434e-24	7.52921e-22	-1.85928
GOBP CELL CYCLE PROCESS	1.54087	0.000645906	0.0186679	1.46685	0.00393962	0.054643	1.12322	0.181087	0.670711	-0.90156	0.708812	0.909497	1.81239	3.69728e-06	0.000286128	1.28642	0.0253083	0.17987	1.22927	0.0864745	0.20913	1.22305	0.0834769	0.337071	1.1261	0.192214	0.622684	NA	NA	NA	NA	NA	NA	NA	NA	NA	NA	NA	NA	NA	NA	NA	NA	NA	NA	NA	NA	NA	NA
GOBP NEUTRAL LIPID METABOLIC PROCESS	-1.16987	0.247401	0.55228	-1.47301	0.0642722	0.289745	-0.972423	0.497976	0.906771	-1.46959	0.057377	0.333592	-1.39235	0.0910653	0.31793	-1.70947	0.00895992	0.0872088	-1.49938	0.0445577	0.135818	1.20216	0.231121	0.538465	-1.42664	0.0785441	0.464957	1.55623	0.00647259	0.0591641	0.812713	0.844622	0.958122	-1.42607	0.0161314	0.0708748	0.611032	0.994065	0.999609	0.909722	0.584856	0.810665	1.01123	0.43787	0.591098	1.36122	0.0435967	0.121969	1.11869
GOBP TRANSCRIPTION ELONGATION FROM RNA POLYMERASE II PROMOTER	1.3851	0.102467	0.348009	1.57534	0.0378251	0.226139	-0.960352	0.506073	0.909713	0.737515	0.864796	0.973075	1.34332	0.121429	0.35913	1.8006	0.0069441	0.0740562	1.65862	0.0146852	0.0634135	1.19827	0.240275	0.542907	1.19714	0.2125	0.634325	0.756428	0.884058	0.945734	0.645313	0.95723	0.9958	-1.38845	0.0370333	0.140907	0.708508	0.915119	0.976806	-1.07958	0.338435	0.619996	-0.785769	0.820915	0.909942	-0.65523	0.991781	1	0.613859
GOBP REGULATION OF CELLULAR MACROMOLECULE BIOSYNTHETIC PROCESS	1.22932	0.078905	0.306491	1.29821	0.0399305	0.228902	1.49897	0.00564087	0.0946715	0.882332	0.837104	0.967706	1.01281	0.390029	0.633031	1.06996	0.258929	0.600687	1.2355	0.0914894	0.218602	0.868346	0.830028	0.930932	0.84572	0.846154	0.990498	NA	NA	NA	NA	NA	NA	NA	NA	NA	-1.02335	0.405333	0.640142	-0.856202	0.881279	0.974388	NA	NA	NA	NA	NA	NA	NA
GOBP REGULATION OF CELL ADHESION	-1.06045	0.345815	0.637164	-1.05886	0.355191	0.615017	-0.900595	0.617761	0.953483	-1.03031	0.417299	0.730273	-1.24246	0.13245	0.371289	-1.10916	0.295903	0.640051	-1.63458	0.00351908	0.0230145	-0.922019	0.615512	0.822914	-0.992574	0.479927	0.807941	NA	NA	NA	NA	NA	NA	2.31508	8.5872e-27	4.32674e-24	2.12979	3.35721e-15	7.58729e-13	1.98896	7.33268e-10	7.87041e-08	NA	NA	NA	NA	NA	NA	NA
REACTOME TRNA PROCESSING IN THE NUCLEUS	1.71388	0.00933966	0.0888171	1.34916	0.0730689	0.299741	1.4319	0.0536779	0.440057	0.955931	0.532967	0.812279	1.25037	0.157647	0.409706	-0.693427	0.891935	0.969162	1.54526	0.0227391	0.0867201	1.05876	0.353081	0.642787	1.3392	0.0962801	0.484181	-0.955712	0.534709	0.740717	-0.675822	0.93988	0.988317	-1.37005	0.0671296	0.225315	-0.855589	0.667203	0.845539	0.867951	0.623188	0.833973	-1.67175	0.00171156	0.00897738	-1.27958	0.0758427	0.187723	-0.831325
GOBP CHROMOSOME SEPARATION	1.38711	0.101338	0.347379	1.12683	0.271186	0.549645	-0.705037	0.876518	0.995822	0.956782	0.503797	0.803979	1.82797	0.0019897	0.030285	1.52278	0.0770119	0.326156	1.30468	0.147917	0.310313	1.57778	0.0388314	0.262816	1.00501	0.460084	0.800134	-0.767826	0.872958	0.941149	0.705922	0.94152	0.988777	-1.06366	0.345404	0.606422	-1.1151	0.28482	0.518179	-0.950937	0.516287	0.76556	-1.38571	0.0473815	0.11401	-1.08389	0.291391	0.482333	-1.40777
GOBP REGULATION OF MYELOID CELL DIFFERENTIATION	1.13171	0.287879	0.589805	1.6913	0.0131587	0.123466	1.19716	0.224206	0.715431	1.20449	0.215686	0.572529	-0.699412	0.84127	0.903746	1.85111	0.0027391	0.0433587	1.2602	0.177966	0.350646	1.25178	0.205011	0.509497	1.1176	0.31893	0.721217	1.77773	0.000137369	0.00457858	1.31672	0.0356807	0.297118	1.8525	4.51903e-05	0.000499364	1.72163	0.00103478	0.0102696	1.73325	0.00562746	0.0530971	1.79193	5.33514e-06	7.08105e-05	1.91888	5.05983e-08	8.62129e-07	1.10031
GOBP POSITIVE REGULATION OF INNATE IMMUNE RESPONSE	1.73773	0.00635623	0.0768215	1.29199	0.150628	0.412283	0.694321	0.869048	0.995822	1.77462	0.00440341	0.0584185	1.18252	0.268966	0.518891	-0.919943	0.576471	0.842627	1.66733	0.0172747	0.0707755	1.41819	0.0979499	0.367752	1.16969	0.281893	0.7029	1.66386	0.00419764	0.045046	1.7891	0.000206001	0.0171539	2.00252	2.96249e-06	4.5716e-05	2.0726	3.25544e-05	0.000651047	2.22906	1.20919e-05	0.000366789	1.64149	0.00120992	0.00679781	2.23582	1.46516e-13	5.9992e-12	-1.6595
REACTOME SIGNALING BY NOTCH	-1.66192	0.0101719	0.0922522	-1.577	0.0265251	0.185676	-1.04239	0.373717	0.837949	0.965447	0.508197	0.803979	-1.40918	0.0520833	0.244283	-0.765894	0.825525	0.953112	-2.10018	1.56431e-05	0.000484242	-1.63032	0.0062581	0.135908	-0.816	0.750929	0.945836	0.90194	0.693654	0.848	1.10911	0.249493	0.621927	1.16233	0.202279	0.455984	-1.08792	0.29003	0.524375	0.762257	0.914894	0.985777	0.895331	0.813084	0.905646	1.27796	0.0526316	0.142127	-1.02816
GOBP NEGATIVE REGULATION OF MITOTIC CELL CYCLE	1.77393	0.00455124	0.0669744	1.80201	0.0041554	0.0561988	-0.730063	0.890947	0.995822	-0.846358	0.703077	0.904298	2.10061	4.34319e-05	0.00172859	1.83152	0.00144034	0.0261996	1.54866	0.0183596	0.0743458	1.39924	0.0693069	0.324323	1.15871	0.239468	0.661863	0.823422	0.905376	0.956209	1.40793	0.00705609	0.12724	-0.696178	1	1	-1.39533	0.0156617	0.078949	0.76118	0.957105	0.996773	-1.31483	0.0423163	0.104625	0.923675	0.631447	0.792421	-0.804187
GOBP MULTICELLULAR ORGANISM REPRODUCTION	-0.87339	0.786697	0.943525	-1.11896	0.241135	0.517567	-0.827505	0.843687	0.995822	-1.51599	0.00586316	0.0742489	-1.09033	0.297214	0.54998	-1.32787	0.0626741	0.292135	-1.48614	0.0059187	0.033929	-0.834511	0.802251	0.918271	-0.966067	0.516295	0.831732	NA	NA	NA	NA	NA	NA	0.879336	0.794118	0.934997	1.04243	0.328413	0.566576	-1.15124	0.149096	0.401879	0.967673	0.725589	0.838461	NA	NA	NA	NA
GOBP FATTY ACID BIOSYNTHETIC PROCESS	-1.1262	0.301053	0.599031	-1.1517	0.285444	0.563891	-1.48177	0.0566802	0.440057	1.04267	0.359694	0.700774	-1.81088	0.00213711	0.0313334	-1.68223	0.013223	0.113004	-0.96807	0.521989	0.6764	-1.26184	0.176991	0.481791	-1.60187	0.0313944	0.31964	1.10473	0.269585	0.518728	-0.772925	0.917339	0.981033	1.09575	0.325859	0.586627	-1.12071	0.24772	0.474302	0.788711	0.856777	0.962036	-0.734642	0.931475	0.977181	1.35187	0.0348993	0.100621	-0.79991
GOBP NEURON DEVELOPMENT	1.01607	0.412613	0.691126	-1.21295	0.134276	0.389557	-1.48815	0.00954503	0.144524	-1.38204	0.035777	0.272335	-1.37284	0.0385802	0.21242	-1.3176	0.0707214	0.317012	-1.27802	0.0722433	0.182926	-1.37476	0.0368048	0.262816	-1.63872	0.0017435	0.0877756	NA	NA	NA	NA	NA	NA	NA	NA	NA	NA	NA	NA	NA	NA	NA	NA	NA	NA	NA	NA	NA	NA
GOBP EMBRYONIC ORGAN MORPHOGENESIS	-1.18439	0.221519	0.527993	-1.16843	0.245714	0.523364	0.732888	0.861598	0.995822	-1.85335	0.000238805	0.00669024	-1.61978	0.01228	0.106913	-0.988647	0.486971	0.792465	-1.65841	0.0105415	0.0512331	-1.17717	0.237607	0.541772	-1.16302	0.253788	0.672104	1.22437	0.0718954	0.256988	1.03682	0.346693	0.711807	-1.06305	0.273723	0.539591	-0.717948	0.959581	0.993907	-1.41774	0.0381794	0.192553	0.945583	0.654206	0.780409	-1.54338	5.8841e-05	0.000470194	1.16327
GOBP RNA MODIFICATION	1.16902	0.215827	0.524101	1.21226	0.160183	0.425019	1.06541	0.326733	0.812548	0.581982	1	1	1.05662	0.319693	0.570939	1.40857	0.0301517	0.19731	1.84801	0.000251375	0.00287021	0.729033	0.96798	0.9916	1.02653	0.387892	0.750539	-1.28895	0.0732143	0.257918	-1.04748	0.33	0.697029	-1.44999	0.00722787	0.0375747	-1.54039	0.00356003	0.0271202	-1.00181	0.430693	0.70135	-2.02975	6.24791e-09	1.75516e-07	-1.71947	3.1361e-05	0.000271111	-1.58917
REACTOME SIGNALING BY GPCR	-1.89081	0.000487367	0.0149662	-1.29798	0.126195	0.375313	-1.2163	0.182365	0.670711	-1.52029	0.0230976	0.20625	-0.755235	0.831889	0.901807	-1.48342	0.0303119	0.19731	-1.42001	0.0590476	0.162556	1.04347	0.369668	0.65625	-1.56743	0.0193529	0.259928	NA	NA	NA	NA	NA	NA	1.80447	1.04637e-06	1.80469e-05	1.87284	9.55904e-07	3.21373e-05	1.01586	0.382184	0.662452	1.96054	2.39585e-11	1.20556e-09	NA	NA	NA	NA
GOBP SIGNAL RELEASE	-1.66011	0.00533024	0.0702801	-1.41801	0.0460405	0.249427	-1.36068	0.0843621	0.488049	-1.21216	0.198462	0.562369	-1.35968	0.0836237	0.298687	-1.17139	0.240566	0.581951	-1.40909	0.0609037	0.166025	0.942064	0.534653	0.772685	-1.53509	0.024301	0.288706	-1.19719	0.0723104	0.25707	-1.15141	0.139098	0.500058	1.23754	0.0880829	0.268833	0.881262	0.809365	0.929034	0.831628	0.880682	0.974388	1.27802	0.0157984	0.0502369	1.33637	0.00656544	0.0259571	-0.838519
GOBP CELL CYCLE	1.61352	3.48331e-05	0.0025672	1.4751	0.00096286	0.0194386	1.22492	0.0583658	0.444281	-0.868024	0.811098	0.955524	1.69131	5.97002e-06	0.000396012	1.25472	0.0414239	0.245547	1.2641	0.028489	0.0999628	1.26002	0.0240675	0.22403	1.27412	0.0226066	0.283703	NA	NA	NA	NA	NA	NA	NA	NA	NA	NA	NA	NA	NA	NA	NA	NA	NA	NA	NA	NA	NA	NA
GOBP REGULATION OF CELLULAR AMIDE METABOLIC PROCESS	1.13347	0.226786	0.533577	1.39574	0.0129345	0.12257	1.64676	0.0017989	0.0397757	1.13849	0.160584	0.520217	0.900701	0.725146	0.858953	1.11431	0.219512	0.552948	1.42779	0.0136414	0.0601733	0.691901	0.992084	1	0.742282	0.95933	1	-1.03716	0.34375	0.589078	1.12727	0.150206	0.518231	1.12008	0.21474	0.4708	-0.969293	0.518934	0.741933	1.12421	0.168605	0.426088	-0.837462	0.880412	0.945009	1.32185	0.0152815	0.0506381	1.17461
REACTOME GENE SILENCING BY RNA	1.24572	0.160448	0.442884	1.02453	0.393548	0.639734	0.941146	0.559921	0.935149	1.13784	0.239316	0.58281	1.24202	0.170115	0.423531	0.664936	0.960894	0.987113	1.78797	0.00239621	0.0172058	0.967301	0.496278	0.749936	1.18975	0.207965	0.634325	-1.05649	0.364964	0.610029	1.47782	0.0182196	0.214911	-0.897525	0.662469	0.85959	0.574941	0.983784	0.997678	-0.732104	0.88547	0.976443	-1.32854	0.0833333	0.175119	-1.12428	0.219269	0.401199	-1.22316
GOBP PROTEIN DNA COMPLEX SUBUNIT ORGANIZATION	1.31933	0.0845865	0.31485	1.31683	0.0870488	0.328059	0.932309	0.565476	0.935149	-0.648664	0.951713	0.998831	1.05377	0.342569	0.591325	1.68616	0.00571654	0.0665849	1.61916	0.010286	0.0502753	1.38619	0.0665083	0.321688	1.53985	0.0287831	0.309718	-0.689377	0.992832	0.997996	1.3926	0.0214368	0.229453	-0.828604	0.883333	0.974583	-0.886784	0.684993	0.85582	-1.17774	0.178744	0.440947	-1.07791	0.317768	0.472882	-0.949303	0.609442	0.77518	-1.16976
GOBP CELL CELL SIGNALING	-1.21761	0.0976744	0.341166	-1.02728	0.396396	0.639838	-1.02598	0.384314	0.847071	-1.19023	0.14011	0.490566	-1.27573	0.0676923	0.274914	-0.777519	0.918881	0.976281	-1.43042	0.0128939	0.0586271	-0.912162	0.66405	0.850974	-1.34807	0.0462046	0.373007	NA	NA	NA	NA	NA	NA	NA	NA	NA	NA	NA	NA	NA	NA	NA	NA	NA	NA	NA	NA	NA	NA
GOBP G PROTEIN COUPLED RECEPTOR SIGNALING PATHWAY	-1.94408	9.9678e-05	0.00524734	-1.24274	0.164461	0.429821	-0.970983	0.484127	0.899717	-1.24874	0.177469	0.540363	-0.983556	0.497354	0.721395	-0.653533	0.942368	0.983962	-1.22777	0.146947	0.309458	-0.895353	0.662139	0.850101	-1.05253	0.382784	0.750539	NA	NA	NA	NA	NA	NA	1.60087	0.000157647	0.00151714	1.59217	0.000373239	0.00458712	1.02818	0.35	0.631665	1.7445	2.17042e-09	6.85405e-08	NA	NA	NA	NA
GOBP CELLULAR RESPONSE TO CHEMICAL STRESS	-0.964609	0.515152	0.780404	-1.34496	0.0677656	0.293789	-0.874769	0.682081	0.978411	-1.11891	0.28593	0.638146	-1.04023	0.395387	0.636886	-1.02048	0.42527	0.746096	-1.58171	0.0126175	0.0580071	-0.910048	0.640678	0.838822	-1.38885	0.0685413	0.426973	1.13791	0.152466	0.380428	-0.858649	0.853465	0.961715	1.28049	0.0580475	0.203908	1.14548	0.142857	0.333403	1.47517	0.0093417	0.0772814	1.55206	5.74894e-05	0.00054957	1.69509	3.53997e-06	3.90357e-05	0.988733
HALLMARK MTORC1 SIGNALING	-1.31245	0.0903084	0.327063	-1.11844	0.291667	0.569036	-1.00788	0.416503	0.869781	1.33403	0.0818713	0.385293	-1.50406	0.0135443	0.112977	-1.69493	0.00448143	0.0587526	-1.99916	4.66773e-05	0.000846532	-1.8354	0.000453863	0.0274883	-1.11044	0.299645	0.708669	0.987738	0.490196	0.705555	-1.53427	0.00715034	0.127281	1.30915	0.0672154	0.225315	1.37248	0.0231292	0.102049	1.0761	0.271468	0.553515	0.929001	0.717172	0.832217	1.52849	0.00125904	0.00655474	1.43072
GOBP GLYCEROPHOSPHOLIPID METABOLIC PROCESS	-1.64436	0.00651472	0.0768215	-0.739947	0.898148	0.946385	-1.36526	0.0665362	0.468106	-1.17553	0.231579	0.572529	-1.28041	0.126036	0.363775	-1.15552	0.266667	0.610965	-0.859761	0.713208	0.799918	-1.00807	0.457143	0.721995	-1.04973	0.397459	0.751236	1.28145	0.0370857	0.176274	-1.04106	0.338552	0.704308	0.790173	0.906332	0.983844	-0.929131	0.615057	0.809987	0.840264	0.844311	0.954385	-0.819287	0.892895	0.953789	1.07605	0.300239	0.492351	-0.988461
GOBP ACTIN FILAMENT POLYMERIZATION	-1.38127	0.0829876	0.314244	-1.27097	0.162264	0.426479	-1.74175	0.00753447	0.119267	1.36589	0.0962025	0.409817	-1.77794	0.00165368	0.0264779	-1.80992	0.00204567	0.0356203	-1.85608	0.00157191	0.0125124	-0.650072	0.939891	0.979114	-1.16767	0.269962	0.68749	0.939081	0.598655	0.788751	0.955791	0.555556	0.858586	1.87712	2.89659e-05	0.000341533	1.90304	3.63452e-05	0.000714263	1.7258	0.00328868	0.0355721	1.73423	8.48168e-05	0.00076452	1.53344	0.00266988	0.0123813	-0.941218
GOBP HINDBRAIN DEVELOPMENT	-1.28535	0.141053	0.4126	0.932575	0.555556	0.760205	-1.35061	0.105155	0.5346	-1.35538	0.117073	0.458098	-1.71182	0.00524022	0.059833	-0.997435	0.462838	0.773989	-1.69522	0.00728802	0.0391977	-1.40635	0.0966608	0.367752	-1.44494	0.0752896	0.45071	0.918985	0.611236	0.796778	-0.839962	0.827451	0.95384	-0.727673	0.95549	1	-0.888935	0.648318	0.834233	-1.42606	0.0516129	0.233317	1.02156	0.436364	0.589896	0.783401	0.905787	0.971429	0.9128
GOBP RNA METHYLATION	1.18653	0.216634	0.525196	0.938775	0.589474	0.782781	0.729838	0.876268	0.995822	0.666754	0.966759	1	1.3301	0.103286	0.332422	1.48622	0.0583138	0.282854	1.51395	0.0220656	0.0853065	1.18385	0.210269	0.516587	1.28308	0.128889	0.54079	-1.1872	0.21547	0.460449	0.73421	0.91068	0.981033	-1.47544	0.0187039	0.0796321	-1.46982	0.0294939	0.121071	-1.08322	0.337931	0.619614	-1.98295	3.17505e-06	4.64491e-05	-1.84523	2.64384e-05	0.000233524	-1.48691
GOBP CHROMOSOME LOCALIZATION	1.6953	0.0104122	0.0930374	1.64787	0.0192487	0.154101	1.04542	0.382937	0.846693	1.40425	0.0955882	0.409706	1.81445	0.0037065	0.0478069	-1.03925	0.408403	0.741729	1.6357	0.0223461	0.0857523	1.19529	0.250569	0.559364	0.979318	0.506173	0.827254	0.754481	0.896476	0.952591	-0.607657	0.993915	0.999961	-0.625678	0.994723	1	1.05098	0.338667	0.57596	-0.731544	0.898305	0.980012	-1.12868	0.24338	0.388034	-0.956146	0.53481	0.717335	-1.36397
GOBP SMALL MOLECULE CATABOLIC PROCESS	-0.90314	0.689342	0.895234	-1.86439	1.58491e-05	0.000490618	-1.83413	3.36003e-05	0.00117013	1.07843	0.261818	0.611928	-1.67362	0.00164323	0.0264779	-2.31515	1.34008e-11	2.66677e-09	-2.12821	1.82457e-08	1.69442e-06	1.02955	0.396825	0.680761	-1.77115	0.000129023	0.0162881	1.6746	4.54394e-05	0.00215005	-0.951397	0.586481	0.868671	-1.27237	0.0171138	0.0739357	-1.3246	0.0174085	0.0849944	-1.17321	0.147692	0.399142	-0.785806	0.937829	0.97776	1.07701	0.293981	0.485102	1.56519
GOBP MITOTIC CELL CYCLE CHECKPOINT SIGNALING	1.85941	0.000783328	0.0217854	1.79922	0.00229843	0.0352588	-0.661404	0.954825	0.995822	-0.72627	0.850629	0.972507	1.9938	0.000202778	0.00553861	1.75083	0.00430595	0.0581446	1.66713	0.00771238	0.0406945	1.50273	0.0364372	0.262798	1.21062	0.176724	0.609079	-0.641974	0.994718	0.997996	1.21773	0.146245	0.510662	-0.920503	0.646526	0.85006	-1.48147	0.0182753	0.0871556	-0.713333	0.938312	0.991831	-1.48725	0.00958128	0.0341186	-1.04019	0.32852	0.524084	-1.0408
GOBP NEGATIVE REGULATION OF CELL CYCLE PHASE TRANSITION	1.65428	0.00638176	0.0768215	1.92649	0.000323862	0.00805607	-0.606907	0.978474	0.995822	-0.766759	0.84	0.968642	1.99017	0.000186795	0.00531031	1.66992	0.00410898	0.0578162	1.6202	0.00641584	0.0358926	1.3547	0.0827251	0.337071	1.56092	0.0410037	0.366142	-0.747004	0.981447	0.993066	1.12752	0.196393	0.574674	-0.888899	0.783582	0.927946	-1.39134	0.0175944	0.0850227	-0.659088	0.99682	1	-1.42683	0.00709892	0.0269759	0.754266	0.975093	0.998967	-0.939901
GOBP REGULATION OF DNA TEMPLATED TRANSCRIPTION INITIATION	1.32159	0.140115	0.412205	1.53205	0.0486321	0.252908	0.823697	0.730315	0.992581	-0.747156	0.811475	0.955524	1.25559	0.161905	0.416113	1.48412	0.0896167	0.350833	1.9203	0.000890393	0.00765628	1.5078	0.0572082	0.306381	1.31917	0.139583	0.554634	-0.516701	0.998117	1	1.34084	0.0946502	0.454234	-1.16173	0.217593	0.474218	-0.808521	0.7589	0.898749	-1.26396	0.16443	0.420723	-1.32571	0.0928105	0.190318	-1.12208	0.256198	0.442959	-0.905664
GOBP NUCLEAR TRANSCRIBED MRNA CATABOLIC PROCESS DEADENYLATION DEPENDENT DECAY	1.13822	0.289683	0.590584	1.2102	0.199179	0.463973	0.735834	0.840777	0.995822	1.15129	0.253659	0.599909	1.32867	0.138702	0.38109	0.815345	0.726619	0.9203	1.63697	0.0188623	0.0757208	1.20038	0.22779	0.534195	1.24613	0.216667	0.6345	-0.875256	0.662921	0.828659	1.39304	0.0711462	0.413499	0.777149	0.792359	0.934997	-0.846837	0.695652	0.862054	-1.00969	0.455172	0.717647	-1.16337	0.24183	0.386641	-1.25096	0.122563	0.267462	-0.896142
GOBP SMOOTHENED SIGNALING PATHWAY	-1.97429	0.000215141	0.00880881	-1.86974	0.000610219	0.0134926	0.925803	0.579151	0.941039	-1.92101	0.00011292	0.00383651	-1.22576	0.184615	0.438195	-1.48255	0.0423453	0.246807	-1.94055	0.000291244	0.00324562	-1.80976	0.00102308	0.0443509	0.834356	0.741304	0.945836	0.754685	0.940639	0.973962	0.897061	0.705765	0.914117	-1.48122	0.00987232	0.0480825	-0.72751	0.943854	0.988169	-1.25726	0.126623	0.370143	-0.706757	0.956573	0.986964	-1.1779	0.11284	0.252118	-0.917181
REACTOME HCMV LATE EVENTS	1.6411	0.0198993	0.132656	1.40942	0.0721868	0.299275	1.11224	0.319767	0.806907	1.68989	0.0116552	0.128864	0.928727	0.565632	0.76572	-0.814976	0.734219	0.923909	1.64455	0.00951735	0.0478616	1.65787	0.0182409	0.211147	1.21826	0.204211	0.632145	-0.806381	0.791587	0.898747	0.875394	0.678715	0.904422	-0.877784	0.687192	0.876701	0.625776	0.973958	0.996074	-0.672257	0.934596	0.990753	-1.22098	0.171242	0.297126	-0.747697	0.944598	0.988937	-1.13645
GOBP CELL CYCLE CHECKPOINT SIGNALING	1.75931	0.00447567	0.0666377	1.89294	0.00116848	0.0226069	-0.595532	0.983539	0.995822	-0.637697	0.950769	0.998831	1.91055	0.00061282	0.0120234	1.64014	0.00946116	0.0894031	1.68888	0.00574684	0.0335021	1.42765	0.0643564	0.317903	1.40116	0.075388	0.45071	-0.901328	0.659459	0.826705	0.975596	0.524194	0.839081	-1.09095	0.253333	0.517492	-1.43267	0.018253	0.0871516	-0.892043	0.66878	0.86134	-1.48311	0.00566364	0.0227889	-1.19147	0.0591396	0.155798	-0.981921
GOBP REGULATION OF MITOTIC CELL CYCLE PHASE TRANSITION	1.73209	0.00173171	0.0380977	1.60894	0.00540098	0.0659962	-1.10994	0.28655	0.767065	0.812138	0.830904	0.966036	1.84166	0.000404444	0.00853622	1.63592	0.0079058	0.0803852	1.40266	0.0717358	0.182018	1.26687	0.118812	0.398807	1.29788	0.0831409	0.464957	0.939509	0.628319	0.804258	1.12542	0.17551	0.552492	0.724796	0.977543	1	-1.11651	0.230769	0.455051	0.911718	0.650704	0.850937	-1.16191	0.144989	0.262922	1.03617	0.380552	0.576945	0.844593
GOBP MUSCLE CELL PROLIFERATION	-0.900387	0.59519	0.834381	-1.20515	0.232824	0.511553	-1.27859	0.144578	0.602167	-0.79433	0.740741	0.929596	-0.879887	0.633157	0.801014	-1.80514	0.00525961	0.0631607	-1.14136	0.303774	0.48086	-1.25694	0.184725	0.493	-1.27619	0.182171	0.615931	1.66144	0.000781548	0.0153208	1.2574	0.0882353	0.443705	1.42583	0.0173196	0.0744591	1.21814	0.126506	0.310016	-0.978037	0.464789	0.723799	1.89792	9.61332e-07	1.60655e-05	1.47307	0.00631552	0.0251005	-0.733548
GOBP CENTRAL NERVOUS SYSTEM NEURON DIFFERENTIATION	-1.03826	0.408624	0.689144	-1.03951	0.412098	0.655495	-1.45354	0.0647773	0.466828	-1.03299	0.432787	0.748909	-0.776595	0.792096	0.889831	-1.28003	0.158249	0.4564	-1.60359	0.0167344	0.068764	-1.26518	0.175221	0.481331	-1.05846	0.396552	0.750539	-1.02397	0.383513	0.624698	-1.07826	0.298211	0.671223	-1.22496	0.129129	0.351212	0.969503	0.465909	0.696296	-0.859289	0.702572	0.881543	-0.874426	0.72276	0.836794	1.03231	0.397351	0.592884	1.11934
REACTOME INTERACTIONS OF VPR WITH HOST CELLULAR PROTEINS	1.67128	0.0121945	0.0993081	1.38178	0.0945378	0.340287	1.42761	0.0860421	0.488049	1.36449	0.111386	0.453687	1.20778	0.211765	0.469726	-0.919148	0.57309	0.842627	1.50491	0.0450392	0.136123	1.47354	0.0657277	0.31902	1.43699	0.0791667	0.464957	-1.30773	0.122605	0.333671	0.624534	0.943359	0.989403	-0.936858	0.567329	0.791027	0.849482	0.673171	0.848345	0.950164	0.502451	0.75197	-1.14088	0.294034	0.446117	-1.12626	0.253264	0.43926	0.953316
GOBP MORPHOGENESIS OF AN EPITHELIUM	-1.04807	0.343949	0.636387	-1.2738	0.128676	0.379456	-0.707729	0.90625	0.995822	-1.46389	0.0386404	0.28384	-1.4136	0.05	0.240512	-0.828447	0.753968	0.930273	-1.49871	0.0144697	0.0629882	-1.17876	0.195578	0.501732	-1.16906	0.253623	0.672104	1.20203	0.060072	0.237228	0.914812	0.773784	0.935637	0.929472	0.660123	0.85866	0.991884	0.445946	0.678933	-1.17028	0.146119	0.397042	1.32298	0.00241237	0.0116891	0.866293	0.828571	0.926794	1.0644
REACTOME CARGO TRAFFICKING TO THE PERICILIARY MEMBRANE	-1.48094	0.0526316	0.249175	-1.13571	0.306238	0.580078	0.562459	0.966535	0.995822	-1.29138	0.14918	0.503168	-1.61107	0.0165803	0.128313	-1.22521	0.207071	0.533039	-1.75061	0.00343516	0.0227866	-1.38457	0.0902655	0.352171	-1.26827	0.155172	0.570234	-1.28872	0.124771	0.336032	-1.30517	0.124752	0.486837	-1.11097	0.299107	0.561209	-1.47554	0.0448756	0.161982	-0.77101	0.801012	0.935035	-1.33613	0.087766	0.182424	-1.41396	0.0285063	0.0852125	-1.40834
REACTOME NUCLEAR IMPORT OF REV PROTEIN	1.66888	0.0109051	0.0933447	1.41686	0.0819328	0.317034	1.3577	0.116635	0.553819	1.41024	0.0841584	0.388188	1.39349	0.103529	0.332422	-0.939366	0.54485	0.83039	1.50255	0.0463352	0.139708	1.46928	0.0680751	0.324323	1.30646	0.160417	0.577417	-1.09001	0.339552	0.585439	0.665248	0.911765	0.981033	-0.859895	0.708696	0.889365	1.10092	0.327014	0.565121	0.900225	0.588378	0.81205	-1.05183	0.378571	0.535686	-0.707831	0.929648	0.981884	-0.747354
GOBP MRNA TRANSPORT	1.33516	0.110465	0.363613	1.67118	0.00528516	0.0651525	1.08672	0.341365	0.822703	0.754287	0.881356	0.978383	1.29202	0.133333	0.371289	0.95066	0.552778	0.833023	1.36867	0.0920502	0.21919	0.966375	0.496368	0.749936	1.17329	0.212719	0.634325	-0.93782	0.5625	0.762521	1.39063	0.0377307	0.308951	-1.00757	0.438438	0.689287	1.4193	0.0584434	0.194479	1.05666	0.310526	0.592463	-1.23503	0.136631	0.251259	-0.900791	0.715827	0.855224	1.20993
REACTOME HIV LIFE CYCLE	1.21618	0.166667	0.455509	1.07732	0.306488	0.580078	0.686441	0.95992	0.995822	0.927521	0.612805	0.850894	1.00947	0.395939	0.636886	1.25888	0.0804954	0.334717	1.87414	0.000138041	0.00178047	1.44554	0.015281	0.209841	1.12533	0.244755	0.663787	-1.0604	0.335677	0.581585	0.878489	0.71627	0.916176	-0.984039	0.485342	0.728147	-1.02239	0.415929	0.64977	0.758752	0.88191	0.974571	-1.63796	0.000694228	0.00434866	-1.36471	0.0135128	0.0460269	-1.02202
REACTOME NERVOUS SYSTEM DEVELOPMENT	1.35851	0.0341342	0.179053	2.04964	2.03209e-07	8.84596e-06	2.20862	2.81558e-08	1.61038e-06	1.63289	0.000720961	0.0152167	1.48156	0.00835107	0.0807049	1.64239	0.000824155	0.0184734	-1.40708	0.0156077	0.0656842	0.653315	1	1	1.00945	0.413534	0.768066	-1.13688	0.12724	0.340799	-1.0989	0.187856	0.566398	1.39671	0.006942	0.0363897	1.3998	0.0035387	0.02711	1.48936	0.00307112	0.033742	1.23877	0.00231113	0.011367	NA	NA	NA	NA
GOBP ORGANONITROGEN COMPOUND CATABOLIC PROCESS	-1.05782	0.301676	0.599031	-1.30484	0.0168663	0.14593	-1.48752	0.000348249	0.00951197	0.912458	0.804054	0.954832	-1.58307	8.40895e-05	0.00278897	-1.78786	1.2753e-07	8.88247e-06	-1.79824	9.37798e-08	7.68442e-06	-1.04883	0.33675	0.6322	-1.4946	0.000961416	0.0637739	NA	NA	NA	NA	NA	NA	NA	NA	NA	NA	NA	NA	NA	NA	NA	NA	NA	NA	NA	NA	NA	NA
GOBP SMALL MOLECULE BIOSYNTHETIC PROCESS	-1.14006	0.188372	0.490566	-1.54216	0.003596	0.0505983	-1.49388	0.00547704	0.0941916	1.24707	0.0574745	0.333592	-1.54667	0.00308149	0.0412742	-2.00926	3.07071e-07	1.85978e-05	-1.3095	0.0652985	0.171857	-1.0887	0.310185	0.611087	-1.76977	0.000152007	0.0162881	1.46731	0.00119366	0.0200839	0.863387	0.917526	0.981033	0.95682	0.56357	0.787851	-1.0396	0.3607	0.59776	-1.2059	0.101949	0.328497	-0.788298	0.950051	0.984641	NA	NA	NA	NA
REACTOME MRNA SPLICING MINOR PATHWAY	1.21045	0.212524	0.519502	1.10406	0.308176	0.581693	1.0312	0.388781	0.851529	1.01867	0.390181	0.723165	0.698016	0.873239	0.922956	1.40279	0.0878049	0.350465	1.71758	0.0105556	0.0512331	0.726502	0.833718	0.933577	1.74652	0.0100735	0.201484	-0.9714	0.510166	0.720444	1.1274	0.262	0.635344	0.866299	0.646847	0.850219	-0.828083	0.730897	0.882056	-0.542459	0.994975	1	-1.75213	0.00106061	0.00612353	-1.14816	0.225895	0.408903	1.01231
GOBP RNA EXPORT FROM NUCLEUS	1.28395	0.138258	0.410044	1.45557	0.058928	0.276386	1.37488	0.0808679	0.488049	0.725144	0.891304	0.983825	1.23802	0.164706	0.418678	1.72208	0.00901513	0.0872088	1.07768	0.313433	0.491127	1.15697	0.236407	0.541772	0.636043	0.95671	1	-0.794536	0.816479	0.910951	1.16052	0.228	0.599018	-1.00861	0.436364	0.687859	-0.921837	0.586262	0.790857	-0.606842	0.98145	1	-1.48347	0.0314465	0.0840103	-1.26127	0.100629	0.231398	1.08312
GOBP MITOTIC CELL CYCLE	1.66226	0.000347219	0.0119024	1.51433	0.00215939	0.0338736	1.06851	0.292585	0.768679	-0.782269	0.894385	0.985635	1.92093	6.49882e-06	0.000411493	1.39706	0.00882819	0.0870749	1.37183	0.0250437	0.0925355	1.34266	0.0416031	0.264267	1.17547	0.182045	0.615931	NA	NA	NA	NA	NA	NA	NA	NA	NA	NA	NA	NA	NA	NA	NA	NA	NA	NA	NA	NA	NA	NA
REACTOME COPII MEDIATED VESICLE TRANSPORT	1.33219	0.127202	0.394353	0.707211	0.880753	0.937675	0.758249	0.81746	0.995822	1.22454	0.203431	0.562369	1.34561	0.133333	0.371289	1.2512	0.203931	0.527043	1.80822	0.00568868	0.0335021	1.08135	0.355353	0.643914	1.16607	0.286008	0.705149	-0.726085	0.899065	0.953891	0.802857	0.7749	0.935637	-0.686547	0.96798	1	-0.880972	0.649351	0.834378	0.503084	1	1	1.1942	0.165179	0.288684	0.907159	0.60994	0.775484	-1.32763
GOBP CENTRAL NERVOUS SYSTEM DEVELOPMENT	-1.05796	0.31401	0.609816	-1.18783	0.125899	0.375313	-0.915112	0.674556	0.974748	-1.35253	0.0397878	0.28384	-1.14736	0.177812	0.431518	-1.12236	0.236631	0.57728	-1.40549	0.0137515	0.0602385	-1.30559	0.0612909	0.313917	-1.19087	0.146423	0.558681	NA	NA	NA	NA	NA	NA	NA	NA	NA	NA	NA	NA	NA	NA	NA	NA	NA	NA	NA	NA	NA	NA
REACTOME SUMOYLATION OF RNA BINDING PROTEINS	1.69612	0.00923406	0.0888171	1.38443	0.092437	0.335276	1.3586	0.116635	0.553819	1.41022	0.0841584	0.388188	1.42432	0.0823529	0.297601	-0.928826	0.561462	0.838281	1.51305	0.0430951	0.131937	1.54635	0.0328363	0.249951	1.29698	0.1625	0.58177	-1.25565	0.154135	0.382479	0.726932	0.88	0.97136	-1.04974	0.38255	0.641424	0.684099	0.92	0.978703	0.789706	0.743276	0.902103	-0.887718	0.642762	0.772901	-1.38602	0.0298809	0.088669	-0.653472
GOBP AMINO ACID ACTIVATION	-1.77063	0.00521155	0.0698347	-0.818722	0.734615	0.865518	-1.17454	0.213983	0.700704	-0.699906	0.879808	0.978383	-1.6176	0.0161292	0.126112	-0.911541	0.595813	0.845951	-1.2261	0.18618	0.362726	-1.43635	0.056042	0.306381	-1.06075	0.380769	0.750539	-1.33303	0.0898876	0.282213	-1.50441	0.052	0.383715	-1.27241	0.120805	0.337967	-1.40631	0.0717863	0.221035	-0.83378	0.717206	0.889548	-1.53293	0.0171237	0.0533761	-1.41885	0.035144	0.101216	0.999888
REACTOME CELLULAR RESPONSES TO STIMULI	1.46268	0.00300208	0.0567316	1.88735	5.37531e-08	2.77326e-06	2.09645	6.61011e-10	4.84625e-08	1.87955	3.9274e-08	5.92546e-06	1.31531	0.0187283	0.135878	1.59589	0.000122543	0.00387959	-1.16624	0.113173	0.253864	0.899501	0.791789	0.913804	0.756446	0.980392	1	NA	NA	NA	NA	NA	NA	NA	NA	NA	-0.970921	0.56016	0.772825	1.45492	0.00128333	0.0173291	NA	NA	NA	NA	NA	NA	NA
GOBP CELLULAR LIPID CATABOLIC PROCESS	-1.13421	0.245652	0.55228	-1.77693	0.000571261	0.0132628	-1.36808	0.0702811	0.477569	0.871875	0.711111	0.909497	-1.42755	0.046281	0.232286	-1.90423	0.000216755	0.00592038	-1.81715	0.000911601	0.00779056	-0.964286	0.538726	0.775628	-1.20698	0.202952	0.632145	1.47613	0.00571288	0.0552287	-1.11056	0.233663	0.604756	-1.29192	0.0298688	0.116975	-0.777176	0.92511	0.98058	0.978757	0.481183	0.737569	1.01079	0.444444	0.59821	1.52952	0.000998783	0.00534506	1.05445
GOBP GLYCOPROTEIN BIOSYNTHETIC PROCESS	-1.59302	0.00680157	0.0783244	-0.782199	0.851449	0.919774	-1.54694	0.0167025	0.209011	-0.98348	0.490909	0.797157	-1.44004	0.0409165	0.220065	-0.959614	0.533437	0.826296	-0.937114	0.592734	0.729885	-1.56572	0.0180387	0.211147	-0.921024	0.581818	0.87054	-1.22256	0.0774908	0.263458	-1.2487	0.0596421	0.389844	-0.905617	0.720472	0.893581	-0.74375	0.968208	0.996074	-1.1857	0.145997	0.397042	1.1389	0.0485385	0.116061	-0.952773	0.64881	0.804274	-1.01708
REACTOME SUMOYLATION OF SUMOYLATION PROTEINS	1.6994	0.00881113	0.0871652	1.44766	0.0588235	0.276386	1.30643	0.16826	0.654421	1.35404	0.116337	0.458098	1.3913	0.103529	0.332422	-0.910674	0.578073	0.844084	1.65774	0.0132349	0.0590903	1.58509	0.024759	0.224513	1.23941	0.202083	0.632145	-1.22123	0.203358	0.445898	0.756909	0.796875	0.944295	-1.0346	0.417391	0.671811	0.774341	0.77561	0.910849	0.904734	0.567901	0.799877	-1.02069	0.424716	0.580183	-0.836044	0.759791	0.885724	0.71276
GOBP LOCOMOTION	-1.15641	0.151365	0.428297	-0.994634	0.463845	0.691794	-1.00323	0.46184	0.892292	-1.24331	0.0893561	0.401462	-1.48852	0.00851176	0.0807049	-1.46553	0.0107853	0.0981229	-1.6307	0.00111619	0.00925504	-0.838992	0.850234	0.940934	-0.955762	0.562814	0.859324	NA	NA	NA	NA	NA	NA	NA	NA	NA	NA	NA	NA	NA	NA	NA	NA	NA	NA	NA	NA	NA	NA
GOBP ORGANOPHOSPHATE BIOSYNTHETIC PROCESS	-1.63696	0.000412885	0.0135243	-1.13991	0.197487	0.463129	-0.884786	0.741036	0.995573	-0.984254	0.50604	0.803979	-1.09733	0.270062	0.518891	-1.338	0.0489796	0.263167	-1.51184	0.00430562	0.0264217	-1.20321	0.136364	0.422436	-1.02092	0.392799	0.750539	1.05414	0.266667	0.516469	-1.2148	0.0615871	0.393446	-1.14445	0.0933883	0.281316	-1.15708	0.146375	0.337941	-1.16462	0.133942	0.381416	-1.10517	0.20102	0.335449	NA	NA	NA	NA
GOBP REGULATION OF CYTOSKELETON ORGANIZATION	-0.898289	0.642857	0.86642	-0.964137	0.516544	0.728774	-1.45673	0.0381786	0.364266	-0.979601	0.510542	0.804626	-1.60829	0.00581719	0.0630928	-1.492	0.0314258	0.201733	-1.24719	0.10775	0.244855	-1.0295	0.39966	0.683935	-1.23328	0.15493	0.570234	1.3322	0.00818887	0.0690245	-0.933325	0.704762	0.913587	1.77861	2.4589e-07	5.10105e-06	1.83157	1.39592e-07	5.85423e-06	1.51269	0.000460042	0.00752241	1.68637	2.12736e-09	6.81202e-08	NA	NA	NA	0.899045
GOBP NUCLEIC ACID PHOSPHODIESTER BOND HYDROLYSIS	1.4078	0.0447782	0.221487	1.26315	0.102506	0.357312	1.27085	0.0909091	0.500539	0.859803	0.774603	0.941989	1.57849	0.00307932	0.0412742	1.24188	0.0934579	0.357662	1.37713	0.0355485	0.114678	0.778212	0.879699	0.956613	1.21178	0.143868	0.558681	-1.01111	0.422642	0.65468	-0.786872	0.933594	0.986185	-0.877417	0.824427	0.950223	-1.61003	0.000579184	0.00649069	-0.803992	0.88383	0.975742	-1.67646	3.5153e-05	0.000360102	-0.894054	0.880435	0.956659	-1.26531
GOBP REGULATION OF CELL CYCLE	1.63432	0.00029627	0.0111447	1.68601	0.000170276	0.00456142	1.19835	0.10041	0.523861	-0.81707	0.863874	0.973075	1.59218	0.00118789	0.0207243	1.49811	0.00138786	0.0257772	1.36048	0.0131695	0.0589874	1.36469	0.0186611	0.211147	1.48798	0.00772318	0.188744	NA	NA	NA	NA	NA	NA	NA	NA	NA	NA	NA	NA	NA	NA	NA	NA	NA	NA	NA	NA	NA	NA
GOBP MULTI ORGANISM REPRODUCTIVE PROCESS	-1.12996	0.19213	0.495103	-1.27792	0.0689655	0.293789	-1.0341	0.374245	0.837949	-1.45994	0.00766402	0.0928346	-1.1427	0.192846	0.44675	-1.3042	0.0717241	0.318362	-1.82159	3.93742e-05	0.000783547	-0.888563	0.70216	0.866939	-0.951794	0.560201	0.858481	NA	NA	NA	NA	NA	NA	NA	NA	NA	0.995529	0.479839	0.707753	-1.00808	0.442573	0.706495	NA	NA	NA	NA	NA	NA	NA
GOBP NEGATIVE REGULATION OF CELL CYCLE	1.62002	0.0058238	0.0721368	1.83935	0.000488098	0.0117318	0.657065	0.977733	0.995822	-0.812609	0.792169	0.949951	1.93424	0.000137603	0.00399336	1.54728	0.0166764	0.132709	1.43096	0.0308387	0.104015	1.25823	0.113527	0.391919	1.54759	0.0172369	0.247536	0.825997	0.9447	0.974765	1.22152	0.0724346	0.416224	0.735026	0.984476	1	-1.1085	0.231206	0.45547	-0.846983	0.832326	0.950115	-1.14265	0.16	0.281785	0.995847	0.49711	0.688746	1.02177
GOBP REGULATION OF RESPONSE TO DNA DAMAGE STIMULUS	1.46799	0.0300134	0.165065	1.64193	0.00493003	0.0624321	1.02323	0.44	0.882397	1.31643	0.0929577	0.408486	1.15657	0.218045	0.476283	1.15657	0.214092	0.542471	1.2845	0.103093	0.237127	1.12323	0.270784	0.574307	0.857728	0.696903	0.928981	-0.910357	0.701493	0.85165	1.21529	0.088	0.44343	1.02648	0.414402	0.669314	-1.21611	0.115666	0.292752	-0.929306	0.606349	0.823559	-1.10339	0.254107	0.400674	1.12784	0.224265	0.407207	-1.03395
REACTOME MAPK FAMILY SIGNALING CASCADES	-1.54234	0.0160532	0.118312	-1.45133	0.0291802	0.189309	-1.26606	0.142276	0.602167	-0.820583	0.76131	0.93831	-1.00768	0.441026	0.671223	-0.752758	0.851969	0.954862	-1.94747	0.000129387	0.00171654	-1.61166	0.00669305	0.135908	-0.630258	0.965201	1	0.945561	0.608889	0.795523	1.04237	0.335968	0.702627	1.25959	0.0735874	0.240802	1.09277	0.23569	0.45941	1.18566	0.12828	0.372825	1.1614	0.0894435	0.185034	1.39598	0.00385601	0.0167629	-0.848449
GOBP RNA PHOSPHODIESTER BOND HYDROLYSIS ENDONUCLEOLYTIC	1.57302	0.0234481	0.144113	1.40498	0.0762712	0.30527	1.89579	0.000498355	0.0128557	1.03038	0.394937	0.723165	1.0686	0.364508	0.609798	0.630191	0.966019	0.988733	1.15025	0.275	0.456156	1.36222	0.11479	0.391919	0.91537	0.598739	0.878163	0.728927	0.900881	0.954566	0.760453	0.862136	0.965002	-1.06078	0.3525	0.613402	-1.34626	0.0888889	0.250589	0.826721	0.735577	0.897796	-1.5628	0.0113542	0.0392006	0.84191	0.737151	0.870159	0.840803
REACTOME NEURONAL SYSTEM	-1.20023	0.218295	0.527487	-1.20743	0.237643	0.514031	-1.33268	0.11691	0.553819	-1.49755	0.0518395	0.318116	-0.996758	0.471404	0.69858	-1.07471	0.388704	0.734688	-1.02389	0.434944	0.601069	-0.815559	0.743056	0.888478	-1.90066	0.000502466	0.0393317	-2.06055	4.32609e-11	3.01096e-08	-1.42862	0.00245806	0.0745622	0.906906	0.649596	0.852304	1.57519	0.00245521	0.0199756	-0.835885	0.820988	0.944395	1.39291	0.00250004	0.0120249	1.00716	0.457531	0.652099	-0.768616
REACTOME RNA POLYMERASE II TRANSCRIBES SNRNA GENES	1.10221	0.296154	0.596354	1.23642	0.135699	0.391365	0.906335	0.606362	0.949058	0.761472	0.865385	0.973075	1.03075	0.385882	0.628653	1.68408	0.00460664	0.0587526	1.628	0.0110016	0.0524406	1.57578	0.0274753	0.230561	1.14372	0.258206	0.676671	-0.896503	0.622921	0.80176	1.30828	0.117988	0.477492	-1.41172	0.0204707	0.0853105	-1.25822	0.158228	0.356013	-1.13218	0.263069	0.545692	-1.69136	0.00132442	0.00731546	-1.54519	0.00528492	0.0217745	-0.792374
GOBP GLYCOPROTEIN METABOLIC PROCESS	-1.55821	0.0104146	0.0930374	-1.03688	0.395604	0.639734	-1.58911	0.00784681	0.121451	-0.78621	0.835098	0.966993	-1.53082	0.0106425	0.0968956	-1.12632	0.258699	0.600687	-1.0256	0.417293	0.587755	-1.45781	0.019705	0.211147	-0.985267	0.483005	0.809659	-1.06664	0.273874	0.522648	-1.16061	0.137177	0.498484	1.05315	0.34252	0.604495	0.798957	0.95302	0.991651	-1.15341	0.166417	0.42322	1.29834	0.00641461	0.02507	0.867732	0.79977	0.910624	-1.2185
GOBP REGULATION OF CELL CYCLE PROCESS	1.55984	0.00292408	0.0559752	1.67395	0.000544273	0.0128504	1.13448	0.231827	0.715431	-0.847343	0.77459	0.941989	1.99186	2.47161e-06	0.000215184	1.49084	0.00462305	0.0587526	1.38413	0.0293815	0.100809	1.39649	0.022541	0.221775	1.338	0.0483257	0.373007	NA	NA	NA	NA	NA	NA	0.692285	1	1	-1.09183	0.248649	0.47567	-0.808173	0.958333	0.996773	NA	NA	NA	NA	NA	NA	NA
REACTOME TRNA MODIFICATION IN THE NUCLEUS AND CYTOSOL	1.44672	0.0638723	0.277722	1.46333	0.0446049	0.244624	1.54082	0.0348918	0.342284	1.25156	0.169312	0.527633	1.13689	0.249395	0.507163	1.07521	0.304462	0.651483	1.59282	0.0281486	0.0995201	0.708795	0.904872	0.967235	0.928828	0.556017	0.856782	-0.979797	0.475564	0.695571	-0.789305	0.772	0.934426	-1.3698	0.0757238	0.244624	-1.61476	0.0199896	0.0917805	-1.01169	0.433164	0.70135	-1.68923	0.00249526	0.0120206	-1.63624	0.00337822	0.0150469	-0.908769
GOBP MONOCARBOXYLIC ACID BIOSYNTHETIC PROCESS	-1.27738	0.132911	0.402732	-1.55875	0.0258387	0.182707	-1.73528	0.00628683	0.10303	1.1741	0.214286	0.572427	-1.91613	0.000283204	0.00680178	-1.86804	0.000835479	0.0184734	-1.27803	0.149425	0.31186	-1.07781	0.352332	0.642406	-1.60868	0.0128024	0.22791	1.20846	0.113586	0.321551	-0.762495	0.962818	0.995858	0.962034	0.517832	0.754099	-1.09063	0.278195	0.511423	-0.885667	0.687697	0.871541	-0.803809	0.865143	0.936522	1.20719	0.121827	0.266567	-0.893768
GOBP TEMPERATURE HOMEOSTASIS	-1.24317	0.168421	0.455509	-1.47038	0.0608365	0.280613	-1.63518	0.0160853	0.20747	-0.75126	0.817726	0.958832	-1.1385	0.282496	0.533944	-1.37255	0.0996678	0.358752	-0.810746	0.736059	0.814169	-0.879187	0.640625	0.838822	-1.84691	0.00132603	0.0803112	1.56377	0.00288684	0.0356068	1.25597	0.0773931	0.428493	0.817202	0.829513	0.951159	1.45234	0.0086193	0.0521776	-0.85042	0.758454	0.911277	0.892895	0.746269	0.853651	1.39607	0.0125166	0.0430421	1.3301
GOBP PHOSPHOLIPID METABOLIC PROCESS	-1.80296	0.000636833	0.0186679	-1.01785	0.428829	0.667102	-1.25385	0.126253	0.567322	-1.11005	0.303965	0.649422	-1.47207	0.0306081	0.184576	-1.12155	0.250751	0.59404	-0.94466	0.570632	0.714187	-1.1619	0.187285	0.493861	-1.28277	0.121212	0.524374	1.09496	0.195506	0.43553	-0.994967	0.440777	0.789378	-0.977119	0.515695	0.752238	-0.844562	0.842917	0.944351	-0.928644	0.636501	0.842362	-0.789137	0.931106	0.977181	1.09562	0.252874	0.43879	-0.951465
GOBP CATION TRANSPORT	-1.47243	0.00516276	0.0698157	-1.30288	0.053286	0.26584	-0.918519	0.660606	0.973141	-1.00426	0.470508	0.779464	-1.41473	0.029137	0.179432	-0.873191	0.723554	0.918789	-1.53455	0.00365482	0.0237905	-1.34542	0.0434013	0.268087	-1.31628	0.0713073	0.434498	NA	NA	NA	NA	NA	NA	NA	NA	NA	NA	NA	NA	NA	NA	NA	NA	NA	NA	NA	NA	NA	NA
GOBP MITOTIC CELL CYCLE PROCESS	1.71084	0.000156942	0.00701007	1.54074	0.00231873	0.0352588	1.07656	0.322	0.806907	-0.848284	0.791495	0.949951	2.09482	9.83034e-08	1.52152e-05	1.52963	0.00266735	0.0432049	1.49776	0.010237	0.0502117	1.32792	0.0316792	0.243928	1.25393	0.0960591	0.484181	NA	NA	NA	NA	NA	NA	NA	NA	NA	-0.97375	0.539491	0.759132	-0.943821	0.622556	0.83366	NA	NA	NA	NA	NA	NA	NA
GOBP REGULATION OF SUPRAMOLECULAR FIBER ORGANIZATION	-1.13981	0.247335	0.55228	-1.23836	0.16946	0.43393	-1.7044	0.00529612	0.0922186	0.92546	0.612536	0.850894	-1.97791	6.78746e-05	0.00248814	-1.81335	0.00319172	0.0481911	-1.50394	0.0217315	0.0845588	-1.16799	0.227045	0.534195	-1.57009	0.0167289	0.247536	1.51971	0.000703745	0.0142267	-0.844113	0.907843	0.981033	1.75108	5.86346e-06	8.5389e-05	1.65393	8.59021e-05	0.00140341	1.42629	0.0101055	0.0814303	1.73005	3.65286e-08	8.64313e-07	1.54924	8.90102e-05	0.000676477	1.04759
REACTOME DEVELOPMENTAL BIOLOGY	1.46611	0.00697458	0.0786837	2.02168	5.68622e-08	2.8289e-06	2.11778	9.6887e-09	6.42684e-07	1.39515	0.0117486	0.128864	1.46308	0.00721968	0.0734368	1.72733	2.39983e-05	0.00085717	-1.07728	0.276051	0.456156	1.11848	0.184874	0.493	0.965834	0.509756	0.831487	NA	NA	NA	NA	NA	NA	NA	NA	NA	1.22526	0.035046	0.137216	NA	NA	NA	NA	NA	NA	NA	NA	NA	NA
REACTOME SELENOAMINO ACID METABOLISM	1.56554	0.00861965	0.0862529	2.39452	2.54003e-10	2.52733e-08	2.59431	7.73373e-13	8.97757e-11	2.08122	1.64312e-06	0.000120467	1.89682	4.12608e-05	0.00169048	1.85888	0.000187013	0.00531651	-1.2765	0.0833333	0.203298	0.69509	0.9801	0.998741	-0.610567	0.98951	1	1.75131	0.00977369	0.0761879	1.21946	0.176113	0.552872	1.79802	0.000481155	0.00394799	1.52333	0.0358829	0.138702	2.38049	1.1643e-05	0.000359285	1.68476	0.000446339	0.00304588	2.04359	3.79779e-08	6.67062e-07	2.45403
GOBP GLUTATHIONE METABOLIC PROCESS	-1.42971	0.0916497	0.329492	-1.63712	0.0127138	0.121353	-0.642418	0.923695	0.995822	-0.65246	0.909091	0.987021	-1.36449	0.107584	0.338294	-1.45155	0.0638655	0.295564	-1.76263	0.00311166	0.0212477	-1.0579	0.376554	0.662535	-1.20228	0.244186	0.663787	1.54326	0.038955	0.181269	0.848991	0.692	0.909641	1.1849	0.255814	0.519508	-0.761675	0.802365	0.925135	1.21442	0.192214	0.461094	-0.625746	0.961436	0.98937	1.7416	0.000828875	0.00453221	1.04663
GOBP NEGATIVE REGULATION OF CELL CYCLE PROCESS	1.6664	0.00408876	0.0641152	1.8605	0.000488475	0.0117318	0.751757	0.873967	0.995822	-0.868189	0.687405	0.895035	2.00241	7.41103e-05	0.00264707	1.61069	0.00696437	0.0740562	1.42297	0.037196	0.117759	1.1713	0.207071	0.511613	1.63429	0.0102473	0.201484	-0.739397	0.994455	0.997996	1.16436	0.116803	0.476655	-0.766783	1	1	-1.34691	0.0385164	0.145618	-0.748391	0.968504	0.999545	-1.26305	0.0493033	0.1174	0.781008	0.956522	0.99364	0.872634
GOBP INORGANIC ION TRANSMEMBRANE TRANSPORT	-1.69108	0.00132827	0.0326311	-1.20962	0.152212	0.412399	-0.992175	0.482897	0.899717	-0.809516	0.808696	0.955524	-1.43889	0.0236286	0.158244	-1.08096	0.310192	0.655687	-1.52681	0.00979796	0.0485714	-1.25028	0.134228	0.42161	-1.26062	0.134892	0.549429	NA	NA	NA	NA	NA	NA	NA	NA	NA	1.05553	0.270073	0.501724	-0.900552	0.760902	0.912908	1.05307	0.212364	0.349916	NA	NA	NA	NA
GOBP NEGATIVE REGULATION OF CHROMOSOME ORGANIZATION	1.82516	0.00176173	0.0381881	1.48602	0.0226442	0.171209	-0.472763	0.995816	0.997549	0.972186	0.516043	0.804626	2.0213	0.000359344	0.0079455	1.41066	0.0682927	0.308869	1.50174	0.0430003	0.131937	1.26918	0.155452	0.459461	1.28129	0.153518	0.568752	1.07883	0.317673	0.565624	0.964575	0.508806	0.831841	-0.949026	0.544503	0.770603	-1.38693	0.0506329	0.176047	-0.978474	0.489327	0.742183	-1.13936	0.242158	0.386895	-0.91676	0.654723	0.809136	-1.17205
GOBP REGULATION OF HEMOPOIESIS	1.09277	0.314991	0.610322	1.74345	0.00595483	0.0708981	1.203	0.215094	0.700704	1.27411	0.142857	0.494314	0.735186	0.849879	0.90973	1.64662	0.0141644	0.117446	1.18381	0.239085	0.422524	1.44784	0.0580046	0.306381	1.01109	0.460581	0.800134	1.93782	9.25489e-08	1.73422e-05	1.55229	0.000313435	0.0232651	2.13085	3.08009e-11	1.66696e-09	2.11157	1.04434e-08	5.98363e-07	2.10676	2.32778e-07	1.21363e-05	2.1068	4.8556e-12	2.71144e-10	2.23409	1.06578e-22	1.1728e-20	1.20948
GOBP DEOXYRIBOSE PHOSPHATE METABOLIC PROCESS	-1.23486	0.186373	0.487946	-1.14918	0.281553	0.561093	-1.32068	0.119097	0.556716	-0.759244	0.798986	0.953454	-1.0464	0.407207	0.645438	-1.55215	0.0362374	0.223846	-1.47602	0.0576208	0.159892	-1.82973	0.00181649	0.0697937	-0.978911	0.47318	0.803004	-0.956628	0.521257	0.72976	-1.47365	0.054326	0.383715	1.36071	0.129091	0.351212	-1.16854	0.258389	0.489124	0.80012	0.750611	0.905232	-1.10878	0.328671	0.486421	0.937376	0.572831	0.748379	1.33648
GOBP ORGANELLE FISSION	1.43651	0.0298463	0.165065	1.03439	0.356643	0.615017	1.01858	0.413088	0.869781	1.20386	0.148276	0.501331	1.80106	0.000280051	0.00680178	1.21497	0.0974843	0.3583	1.41633	0.026449	0.0959466	1.13552	0.216285	0.521534	1.09089	0.290698	0.706594	-0.87162	0.891304	0.950707	0.904924	0.774947	0.935637	-1.22119	0.0321837	0.124928	-1.02749	0.364276	0.60141	-1.25519	0.0676923	0.271296	-1.36814	0.00487793	0.0202503	-1.29845	0.00151666	0.00771032	-1.0975
GOBP ION TRANSPORT	-1.46932	0.00764568	0.0827488	-1.24866	0.0811808	0.315	-1.03706	0.34714	0.827406	-1.01069	0.453691	0.769783	-1.36932	0.0320334	0.189381	-1.10193	0.259003	0.600687	-1.5413	0.00231639	0.0169828	-1.30093	0.0457413	0.278243	-1.27809	0.0841424	0.46512	NA	NA	NA	NA	NA	NA	NA	NA	NA	NA	NA	NA	NA	NA	NA	NA	NA	NA	NA	NA	NA	NA
GOBP CARBOXYLIC ACID TRANSPORT	-1.65002	0.00800312	0.0827488	-1.59793	0.0162311	0.142283	-0.921877	0.597166	0.949058	-1.13167	0.301483	0.647096	-0.7205	0.841026	0.903746	-1.22232	0.20339	0.526621	-1.76856	0.00407957	0.0256505	-1.35754	0.105647	0.377873	-1.0115	0.469582	0.803004	0.954238	0.599572	0.789128	0.817416	0.91002	0.981033	-0.902618	0.764925	0.914994	0.721113	0.984375	0.997678	-0.886903	0.703822	0.882109	1.03296	0.357143	0.51441	1.15234	0.168894	0.33437	1.16036
GOBP ORGANIC ANION TRANSPORT	-1.70963	0.00393746	0.0637783	-1.42273	0.0588235	0.276386	-0.989368	0.46281	0.892928	-1.33005	0.122835	0.463939	-0.922021	0.589744	0.783208	-1.07818	0.345277	0.693528	-1.63137	0.0122409	0.0570287	-1.49697	0.0262718	0.22984	-0.83095	0.714022	0.941886	0.888065	0.801354	0.903331	-0.776048	0.972495	0.998647	-1.00861	0.405983	0.660927	-0.839699	0.845821	0.945865	-0.902778	0.70687	0.883799	1.02821	0.348315	0.506328	1.09435	0.252619	0.438563	1.13846
GOBP HISTONE METHYLATION	1.57525	0.0160396	0.118312	1.13172	0.223881	0.499158	0.790217	0.774757	0.995822	0.784833	0.825137	0.962659	1.44303	0.07277	0.280799	1.0933	0.313316	0.659289	1.75431	0.00301916	0.0208202	1.65865	0.0119974	0.189285	1.18895	0.202586	0.632145	0.750327	0.959641	0.982634	1.40838	0.0394202	0.316456	-1.21977	0.122324	0.340279	-0.754521	0.917541	0.977881	-1.35851	0.0676568	0.271296	-1.40172	0.0331568	0.0875603	-1.46864	0.00184458	0.00908869	1.28206
GOBP CARBOHYDRATE DERIVATIVE METABOLIC PROCESS	-1.52801	0.000452087	0.0141782	-1.18364	0.109541	0.357354	-1.17191	0.12549	0.566833	-0.714441	0.988622	1	-1.25148	0.0676471	0.274914	-1.55719	0.000997037	0.0210435	-1.55229	0.000757457	0.00694169	-1.48823	0.00185382	0.0697937	-0.981387	0.5	0.825237	NA	NA	NA	NA	NA	NA	NA	NA	NA	NA	NA	NA	NA	NA	NA	NA	NA	NA	NA	NA	NA	NA
GOBP REGULATION OF TRANSMEMBRANE TRANSPORT	-1.66326	0.00749154	0.082407	-1.22478	0.192748	0.456629	-0.981955	0.452675	0.890458	-1.48534	0.0407524	0.28384	-1.4915	0.0390745	0.213454	-1.35045	0.109677	0.380108	-0.775088	0.804598	0.857461	-1.03445	0.416235	0.694034	-1.44296	0.0488907	0.373007	-1.27986	0.0154166	0.101723	-1.22406	0.0476429	0.368364	1.41702	0.00725636	0.0376712	1.66308	6.17458e-05	0.00107343	-0.87798	0.781297	0.923747	1.53217	3.1476e-05	0.000333631	NA	NA	NA	1.04428
REACTOME VIRAL MESSENGER RNA SYNTHESIS	1.33222	0.111546	0.363613	1.23172	0.171488	0.437396	1.08683	0.332714	0.818345	1.27225	0.140162	0.490566	1.31389	0.135714	0.375845	0.818039	0.772959	0.933853	1.80255	0.0032038	0.0215599	1.34753	0.102506	0.373531	1.30614	0.123932	0.53119	-1.31691	0.112811	0.320843	0.658184	0.943548	0.989403	-0.755683	0.852679	0.95847	1.08555	0.32439	0.562258	0.878539	0.627737	0.83685	-1.31205	0.125	0.235836	-1.25646	0.12532	0.271843	0.998967
GOBP BEHAVIOR	-1.57201	0.00565148	0.0712947	-1.4325	0.0274142	0.188401	-1.3621	0.0657371	0.466828	-0.918381	0.611195	0.850894	-0.974422	0.512397	0.729065	-1.26757	0.125191	0.400898	-1.45699	0.0277314	0.0985454	-0.853318	0.753378	0.892395	-1.68659	0.00234015	0.101655	-1.25059	0.0201551	0.120723	NA	NA	NA	1.11629	0.22449	0.483263	1.46643	0.0024232	0.0198916	1.07093	0.256637	0.539028	1.43587	7.03766e-05	0.000654988	NA	NA	NA	NA
GOBP POSITIVE REGULATION OF DNA REPAIR	1.78465	0.00559089	0.0712947	1.56083	0.0277933	0.189309	0.968826	0.488372	0.899717	1.50811	0.0399608	0.28384	1.1573	0.25537	0.510373	1.21257	0.1675	0.466548	1.16023	0.24948	0.433887	1.24401	0.187919	0.493861	0.937164	0.549474	0.851409	-0.756792	0.886926	0.94761	1.26144	0.120553	0.480881	0.730252	0.899351	0.981475	-0.847904	0.745283	0.890228	1.22379	0.16285	0.418214	-1.40245	0.0463415	0.112274	0.941878	0.54454	0.725076	-1.11811
GOBP ANION TRANSPORT	-1.69594	0.00552005	0.0712947	-1.38208	0.0689655	0.293789	-1.38569	0.0821643	0.488049	-1.26879	0.167963	0.527633	-0.859987	0.674825	0.829797	-1.01122	0.451613	0.767201	-1.60677	0.0120035	0.0564896	-1.5058	0.039524	0.262816	-0.82215	0.748188	0.945836	1.07374	0.213636	0.459259	-0.781461	0.990584	0.999961	-0.938544	0.764151	0.914994	0.760912	0.993197	0.999586	0.757636	0.985591	1	1.1658	0.0567606	0.130494	1.20624	0.0601336	0.157944	1.25565
GOBP MONOCARBOXYLIC ACID METABOLIC PROCESS	-1.27089	0.0793651	0.306491	-1.73342	0.000271621	0.00687941	-1.24424	0.0941884	0.506581	-0.920593	0.615068	0.850894	-1.88564	1.10876e-05	0.000617803	-1.96419	3.23669e-06	0.000140897	-1.85728	2.09268e-05	0.000594918	0.981729	0.471053	0.734525	-1.64452	0.0018806	0.0877756	1.73827	1.18684e-06	0.000113378	-0.9638	0.573896	0.864309	-1.03882	0.277457	0.541854	-0.950267	0.598909	0.797895	-1.16521	0.137879	0.386032	0.973732	0.481736	0.634052	NA	NA	NA	NA
KEGG VALINE LEUCINE AND ISOLEUCINE DEGRADATION	-1.49058	0.0549683	0.255069	-1.48053	0.0571429	0.276386	-1.4954	0.042469	0.384152	-0.588686	0.95935	1	-0.850123	0.692708	0.843481	-1.50618	0.0439356	0.251736	-1.93265	0.000239468	0.00277982	-1.27398	0.158172	0.460694	-0.925555	0.554054	0.855244	1.39751	0.0856531	0.276581	0.829056	0.721116	0.918965	-1.13401	0.280269	0.544926	-1.21093	0.201014	0.415813	-0.640042	0.947723	0.995276	-1.27398	0.15625	0.27796	0.968902	0.511438	0.69822	-1.0278
REACTOME SUMOYLATION	1.41962	0.0778443	0.306491	1.4273	0.0622407	0.283337	1.14897	0.271698	0.752436	0.946431	0.550265	0.822445	1.33881	0.123487	0.359868	0.898122	0.619423	0.858563	1.60603	0.0262824	0.095591	1.57316	0.0331496	0.250964	1.20567	0.221992	0.636946	-1.01073	0.410488	0.645545	1.17207	0.156313	0.524207	-1.13201	0.192691	0.442998	-1.2211	0.113293	0.289789	-0.842532	0.77044	0.918037	-0.92822	0.621005	0.754866	-1.04589	0.310204	0.504308	-0.855866
GOBP RESPONSE TO ALCOHOL	-1.55836	0.0148088	0.114825	-1.27707	0.148008	0.411526	-1.36464	0.0826446	0.488049	-0.709834	0.872441	0.975369	-1.08439	0.350427	0.597485	-1.38117	0.0846906	0.339983	-1.6981	0.00714651	0.0388382	-1.19531	0.200692	0.505541	-1.30748	0.123616	0.53119	1.22564	0.0822785	0.271586	1.25925	0.0681363	0.404292	1.38689	0.0429958	0.160251	1.11388	0.241379	0.467094	1.49544	0.035688	0.184205	1.66127	5.81887e-05	0.000555096	1.70634	1.80854e-05	0.000166714	-0.861243
GOBP MICROTUBULE BASED PROCESS	-1.19875	0.0913978	0.32939	-1.34396	0.0263319	0.185254	-1.12299	0.184971	0.670711	-1.89777	2.461e-07	2.63706e-05	-0.86055	0.809172	0.89668	-1.20986	0.101828	0.364643	-1.64122	0.000434231	0.00444767	-1.56033	0.000909753	0.0408802	-0.774518	0.956522	1	NA	NA	NA	NA	NA	NA	NA	NA	NA	-0.998319	0.471218	0.69986	NA	NA	NA	NA	NA	NA	NA	NA	NA	NA
GOBP ORGANIC ACID BIOSYNTHETIC PROCESS	-1.10834	0.262821	0.565916	-1.49587	0.00962891	0.10085	-1.89411	0.00014115	0.00436936	1.42712	0.0168119	0.165311	-1.61355	0.00556439	0.0621051	-2.18404	1.59501e-07	1.05802e-05	-1.54354	0.00764667	0.0406558	-1.37366	0.0512397	0.293747	-1.83578	0.00019486	0.0193886	1.19559	0.0987124	0.295955	-0.981952	0.501946	0.829666	0.935349	0.598131	0.816443	-1.36507	0.0187009	0.0887693	-1.3162	0.0559876	0.245664	-0.64655	0.998907	1	1.22118	0.0815348	0.197192	0.937384
GOBP NEGATIVE REGULATION OF MITOTIC CELL CYCLE PHASE TRANSITION	1.68096	0.0064302	0.0768215	1.83963	0.00149543	0.0268839	-0.677919	0.946612	0.995822	0.838764	0.715847	0.909497	2.05378	7.84708e-05	0.00266609	1.84021	0.00144822	0.0261996	1.5207	0.0352823	0.114565	1.38681	0.0823529	0.337071	1.1805	0.215517	0.6345	0.823076	0.856823	0.931842	1.28693	0.0630081	0.393446	0.637436	0.995683	1	-1.44379	0.0139768	0.0723381	0.917175	0.594086	0.816161	-1.48245	0.00680192	0.0260898	0.936693	0.616601	0.780653	-0.899731
GOBP ANIMAL ORGAN MORPHOGENESIS	-1.3268	0.0725275	0.295319	-1.02278	0.412078	0.655495	-0.698749	0.978304	0.995822	-1.60343	0.00293804	0.0421927	-1.66373	0.00239135	0.0341063	-1.31778	0.0734214	0.323658	-1.63226	0.00263967	0.0187605	-1.05669	0.354892	0.643914	-1.35024	0.0622837	0.409251	NA	NA	NA	NA	NA	NA	NA	NA	NA	1.21289	0.0292742	0.120412	NA	NA	NA	NA	NA	NA	NA	NA	NA	NA
GOBP POSITIVE REGULATION OF RESPONSE TO DNA DAMAGE STIMULUS	1.71906	0.00706638	0.0788897	1.71326	0.0113038	0.114103	1.05905	0.366171	0.836354	1.41115	0.0887805	0.401314	1.2781	0.152381	0.402783	1.33672	0.104592	0.368129	1.12809	0.26749	0.449935	1.23283	0.191344	0.499143	0.881178	0.638889	0.894444	0.771317	0.905963	0.956622	1.09817	0.284585	0.660291	0.771069	0.850523	0.958391	-0.744075	0.911988	0.976043	1.1204	0.253298	0.536268	-1.22467	0.134948	0.249594	0.999554	0.45931	0.653929	-1.10105
GOBP ION TRANSMEMBRANE TRANSPORT	-1.698	0.000302434	0.0111447	-1.23589	0.123478	0.369904	-1.08412	0.284569	0.767065	-0.971987	0.514685	0.804626	-1.28253	0.0734824	0.28207	-1.09426	0.298551	0.642784	-1.5663	0.00586729	0.0337733	-1.48219	0.0151058	0.209841	-1.38181	0.0192315	0.259928	NA	NA	NA	NA	NA	NA	NA	NA	NA	1.13814	0.10918	0.283436	NA	NA	NA	NA	NA	NA	NA	NA	NA	NA
GOBP AMINE METABOLIC PROCESS	-1.29113	0.141079	0.4126	-1.69082	0.00668592	0.076971	-1.41035	0.0769231	0.488049	-1.01237	0.463934	0.77769	-1.56806	0.0235207	0.158244	-1.29797	0.143098	0.439738	-1.78448	0.00234297	0.0169987	-0.768311	0.79469	0.91472	-1.00199	0.469349	0.803004	0.847573	0.748826	0.876277	-0.694039	0.96473	0.996351	1.21066	0.200642	0.453455	-1.02944	0.416933	0.650838	-0.718128	0.906822	0.983918	0.864479	0.72	0.834653	1.45877	0.0110249	0.0390828	0.928184
GOBP REGULATION OF ION TRANSPORT	-1.64567	0.0049886	0.0680851	-1.41113	0.0462107	0.249427	-1.12988	0.262195	0.739348	-1.36217	0.0858034	0.392134	-1.3772	0.0769231	0.291972	-1.22566	0.182677	0.494115	-0.930463	0.575758	0.718584	-1.19693	0.183193	0.491468	-1.5623	0.0120652	0.221142	NA	NA	NA	NA	NA	NA	1.60233	9.14635e-05	0.00093766	1.81776	1.36248e-06	4.29657e-05	1.26324	0.0550261	0.242718	1.90386	3.89207e-12	2.25592e-10	NA	NA	NA	NA
GOBP GLYCEROLIPID METABOLIC PROCESS	-1.58072	0.008084	0.0827488	-1.15283	0.198182	0.463586	-1.3491	0.0613861	0.459736	-1.3341	0.079063	0.385293	-1.52552	0.0183964	0.134874	-1.58592	0.00989128	0.091857	-1.1962	0.176796	0.348833	-0.966607	0.523649	0.767485	-1.1512	0.243339	0.663787	1.47039	0.00125207	0.0208195	-0.849865	0.895874	0.978096	-1.07838	0.224771	0.483471	-0.899034	0.724332	0.87843	0.857834	0.837758	0.951399	-0.689257	0.994781	1	1.16556	0.125858	0.272602	-0.962961
REACTOME SENSORY PERCEPTION	-0.777566	0.761711	0.929018	-1.39336	0.0896947	0.332748	-1.1978	0.226908	0.715431	-1.28632	0.1633	0.521614	-1.55636	0.0262538	0.167688	-1.16155	0.265546	0.610965	-1.64047	0.0136934	0.0601733	-1.27534	0.172291	0.478091	-1.56747	0.0352558	0.338699	1.1692	0.161504	0.391467	-0.801195	0.912779	0.981033	0.96947	0.510264	0.748166	1.49652	0.0252272	0.108745	0.730735	0.937984	0.991831	1.28871	0.0445107	0.108412	1.10659	0.258023	0.444021	1.05645
REACTOME TRANSCRIPTIONAL REGULATION BY SMALL RNAS	1.47936	0.0402255	0.205164	1.3023	0.109015	0.357312	1.23907	0.187135	0.671851	1.24925	0.156757	0.515005	1.35348	0.109489	0.341204	0.860273	0.695876	0.900888	1.76039	0.00425563	0.0263471	1.31779	0.11271	0.391919	1.29611	0.128692	0.54079	-1.04742	0.377358	0.621525	1.07311	0.339394	0.704308	-0.757369	0.884259	0.974583	0.719762	0.865823	0.953741	-0.687774	0.914821	0.985777	-1.27407	0.12037	0.229275	-0.93297	0.571038	0.74659	-1.27775
GOBP CYTOSKELETON ORGANIZATION	-1.17192	0.121622	0.383876	-1.27551	0.0421703	0.236326	-1.19501	0.0967118	0.510301	-1.57897	0.000813015	0.0166549	-1.18917	0.126471	0.363775	-1.41486	0.00918303	0.0882204	-1.67987	0.000141407	0.00180716	-1.2823	0.0385208	0.262816	-1.07814	0.287854	0.70523	NA	NA	NA	NA	NA	NA	NA	NA	NA	NA	NA	NA	NA	NA	NA	NA	NA	NA	NA	NA	NA	NA
GOBP MRNA CATABOLIC PROCESS	1.37664	0.0675422	0.287738	1.67797	0.00471136	0.0613358	1.24384	0.154786	0.623171	1.50573	0.0197721	0.182695	1.24624	0.149254	0.397562	1.33986	0.0747922	0.326156	1.38114	0.0643154	0.17065	1.24696	0.155718	0.459461	0.851415	0.731707	0.945836	0.82786	0.913502	0.960344	1.52476	0.00196228	0.0655829	0.94545	0.55163	0.778539	-0.95544	0.558651	0.771678	1.23037	0.107817	0.339339	-1.17316	0.147903	0.266318	-0.877188	0.917476	0.975661	0.801854
GOBP ORGANOPHOSPHATE METABOLIC PROCESS	-1.73665	6.95019e-06	0.000623856	-1.28968	0.0363913	0.219451	-1.038	0.34902	0.828386	-1.04378	0.359039	0.700478	-1.17792	0.130882	0.369146	-1.49541	0.00321735	0.0481911	-1.59225	0.000422674	0.00436137	-1.39106	0.0077139	0.147135	-1.16109	0.147959	0.560789	NA	NA	NA	NA	NA	NA	NA	NA	NA	NA	NA	NA	NA	NA	NA	NA	NA	NA	NA	NA	NA	NA
GOBP REGULATION OF MRNA CATABOLIC PROCESS	1.40518	0.0834951	0.314244	1.65129	0.00819273	0.0905751	1.08514	0.333333	0.818345	1.50205	0.0451042	0.296368	1.17632	0.223844	0.480656	1.16488	0.216495	0.546336	1.51192	0.0283417	0.0999495	1.35689	0.0983213	0.367752	1.08067	0.364979	0.744386	0.903196	0.680272	0.838596	1.63196	0.000787562	0.0425197	1.18967	0.179856	0.424816	-0.838557	0.803519	0.925719	-0.75486	0.914422	0.985777	-1.03168	0.402299	0.55822	0.77659	0.912698	0.974307	-0.832157
GOBP NON MOTILE CILIUM ASSEMBLY	-1.81888	0.00441812	0.0666377	-2.03491	2.87444e-05	0.000834186	-0.968219	0.506073	0.909713	-2.09159	8.49477e-07	7.88881e-05	-1.21246	0.217094	0.476239	-1.39745	0.0779661	0.328117	-1.63327	0.0107662	0.0520607	-1.56391	0.0336843	0.251702	0.770761	0.815126	0.979214	0.888109	0.664488	0.828893	0.873561	0.679208	0.904422	-1.3857	0.0524044	0.189668	-0.892614	0.634267	0.823555	-0.855844	0.657046	0.852571	-0.719728	0.903268	0.960312	-1.24964	0.10929	0.24617	-1.16277
GOBP ORGANIC ACID TRANSPORT	-1.78905	0.00388028	0.0635504	-1.36103	0.105948	0.357312	-1.08485	0.373494	0.837949	-1.19095	0.230769	0.572529	-1.09909	0.337308	0.585731	-1.11682	0.323873	0.672947	-1.84936	0.000838638	0.00748295	-1.50531	0.0380659	0.262816	-1.02766	0.431818	0.783233	1.28164	0.045729	0.203157	0.887893	0.778905	0.936557	-0.866488	0.841699	0.955055	0.679036	1	1	-0.989453	0.469291	0.727037	1.18926	0.0709468	0.154624	1.16709	0.14637	0.302475	1.14335
REACTOME GLYOXYLATE METABOLISM AND GLYCINE DEGRADATION	-1.68914	0.0107345	0.0933447	-1.52001	0.0397304	0.228902	-1.53349	0.0392346	0.369282	-0.806053	0.757525	0.937674	-1.20389	0.225303	0.482101	-1.62786	0.0302192	0.19731	-1.78826	0.00231189	0.0169828	-1.26067	0.177083	0.481791	-0.600519	0.944444	1	1.04611	0.373673	0.618388	-1.27808	0.177419	0.55479	-1.70438	0.00452131	0.0250855	-1.72019	0.00464499	0.0328052	-1.3335	0.137931	0.386032	-1.57957	0.0251673	0.0710487	-1.56401	0.0181934	0.0583347	1.71907
GOBP NUCLEAR EXPORT	1.51677	0.02225	0.140903	1.41883	0.0385759	0.228196	1.64729	0.0029948	0.0579411	1.37496	0.038389	0.28384	0.921154	0.579747	0.776526	1.63776	0.00624251	0.069097	1.50034	0.0273018	0.0977669	1.24604	0.143204	0.436505	0.773289	0.886836	1	0.965959	0.5058	0.717815	1.24072	0.116959	0.476655	-1.11125	0.225806	0.484674	-0.571629	0.998503	1	0.743026	0.923483	0.987706	-1.04309	0.390498	0.54665	0.882432	0.725437	0.862426	0.987209
GOBP TRANSLATIONAL ELONGATION	1.49923	0.0339493	0.178927	1.4491	0.0752286	0.303749	1.79608	0.00348176	0.0646679	1.47516	0.0417174	0.286267	1.17595	0.218527	0.476283	1.21528	0.170157	0.47123	1.48096	0.0385264	0.120872	1.12602	0.264775	0.566562	0.827152	0.731915	0.945836	-0.768528	0.825188	0.913916	-0.901682	0.575697	0.86461	0.961662	0.494604	0.73464	-1.43391	0.051495	0.178131	-0.807844	0.756711	0.910451	-1.25811	0.138705	0.254562	0.83696	0.744914	0.875141	0.983308
GOBP PEPTIDE BIOSYNTHETIC PROCESS	1.19347	0.109177	0.362449	1.91256	7.89072e-09	5.49589e-07	2.0995	1.36845e-10	1.12133e-08	1.41862	0.00133929	0.0227516	1.21072	0.0983991	0.326219	1.5157	0.000251117	0.00660011	1.15524	0.114471	0.255541	0.7295	1	1	0.818295	0.940887	1	-1.23389	0.0389484	0.181269	-0.939722	0.676923	0.904263	0.901954	0.727059	0.896531	-1.30166	0.00913174	0.0540727	1.13792	0.122093	0.365364	NA	NA	NA	NA	NA	NA	NA
GOBP CELLULAR LIPID METABOLIC PROCESS	-1.4148	0.00831682	0.0845448	-1.31003	0.0289859	0.189309	-1.23049	0.0865385	0.488049	-0.812473	0.870712	0.974219	-1.77535	1.7049e-05	0.000811375	-1.60129	0.000538922	0.0131705	-1.4524	0.00978344	0.0485714	-1.04555	0.368012	0.655552	-1.41587	0.0109649	0.204275	NA	NA	NA	NA	NA	NA	NA	NA	NA	NA	NA	NA	NA	NA	NA	NA	NA	NA	NA	NA	NA	NA
REACTOME INFECTIOUS DISEASE	1.30815	0.0197482	0.132656	1.81362	2.02591e-06	8.06311e-05	1.88211	3.51635e-07	1.81418e-05	1.54863	0.000206762	0.00600041	1.11925	0.164038	0.418675	1.52927	0.000660133	0.0158546	0.926477	0.670236	0.775447	1.07449	0.26087	0.564874	0.900014	0.739024	0.945836	NA	NA	NA	NA	NA	NA	NA	NA	NA	1.50319	8.25641e-05	0.00137652	1.90145	3.02093e-09	2.58074e-07	NA	NA	NA	NA	NA	NA	NA
REACTOME SIGNALING BY ROBO RECEPTORS	1.32243	0.0742115	0.298059	2.13542	2.79875e-07	1.14666e-05	2.42649	7.79783e-11	6.78899e-09	1.91114	2.07355e-05	0.00096282	1.88406	2.51011e-05	0.00109268	2.1172	1.13223e-06	5.84148e-05	-1.41551	0.0211921	0.0833914	0.672743	0.986911	0.999831	1.05458	0.336323	0.729495	0.877205	0.739819	0.871968	1.07818	0.294355	0.669633	1.36025	0.048433	0.177359	-1.01203	0.424288	0.658496	1.84434	0.000643764	0.00987105	1.24564	0.025145	0.0710487	1.67814	3.48974e-05	0.000298749	2.06878
GOBP REGULATION OF BODY FLUID LEVELS	-1.39719	0.0720339	0.294417	-1.37648	0.0877863	0.328727	-1.52098	0.0386695	0.366439	-0.801988	0.749216	0.93434	-1.62255	0.0155788	0.123303	-0.986818	0.472581	0.778298	-1.75504	0.00493094	0.0294798	-1.1186	0.29361	0.590242	-1.5792	0.0167325	0.247536	1.89968	1.50477e-07	2.36492e-05	1.02544	0.373469	0.736985	1.69211	4.03903e-05	0.000455479	1.84852	2.52473e-06	7.03467e-05	1.33884	0.0579597	0.250123	1.86525	4.22371e-08	9.79596e-07	1.76914	3.99217e-08	6.95929e-07	0.867678
REACTOME REGULATION OF EXPRESSION OF SLITS AND ROBOS	1.34266	0.0632911	0.276828	2.13339	1.24853e-07	5.79733e-06	2.43593	4.9434e-11	4.59077e-09	1.91365	2.16834e-05	0.000974356	1.90049	4.68344e-05	0.00181223	2.18407	5.11844e-08	4.00931e-06	-1.44001	0.0155384	0.0656839	0.642369	0.994737	1	1.07948	0.308725	0.714603	0.959277	0.5	0.712906	1.24317	0.1139	0.471829	1.54781	0.0117406	0.0552839	-1.19816	0.191199	0.402586	1.90281	0.00246178	0.0283884	0.913281	0.774194	0.878014	1.71847	4.71844e-05	0.000390028	2.19483
GOBP NUCLEOBASE CONTAINING SMALL MOLECULE METABOLIC PROCESS	-1.74892	7.34795e-05	0.00416572	-1.265	0.0714286	0.297015	-1.03206	0.379648	0.84415	-0.745061	0.944	0.995452	-1.17495	0.140458	0.383643	-1.69906	0.000221079	0.00592237	-1.839	1.50039e-05	0.000475009	-1.57457	0.00226416	0.0730305	-1.12251	0.232945	0.651591	1.0146	0.402198	0.640153	-1.52989	0.000131631	0.0129341	-1.04435	0.25731	0.521738	-1.21218	0.0766074	0.229822	-1.25952	0.0576631	0.249615	-1.21714	0.0450358	0.109342	NA	NA	NA	NA
GOBP CARBOHYDRATE DERIVATIVE CATABOLIC PROCESS	-1.04385	0.383817	0.667289	-1.36616	0.106178	0.357312	-1.02276	0.418103	0.869781	-0.875912	0.624406	0.855258	-1.36882	0.0824742	0.297601	-2.15478	1.81127e-06	8.13903e-05	-1.70272	0.00628018	0.0354182	-1.56822	0.0195314	0.211147	-1.12973	0.297753	0.708669	1.53138	0.00932559	0.0744132	-0.766898	0.939759	0.988317	1.42244	0.037037	0.140907	1.06736	0.317901	0.556531	1.32812	0.102828	0.329722	1.40648	0.0141149	0.0461988	1.77054	2.0367e-05	0.000184526	1.46761
REACTOME TRNA PROCESSING	1.65974	0.00380642	0.0635504	1.52746	0.0109073	0.112121	1.6845	0.00386553	0.0690345	1.07692	0.302181	0.647596	1.34084	0.0695876	0.278638	0.816969	0.872024	0.961975	1.80233	0.000565274	0.00543053	1.06862	0.319048	0.618988	1.26741	0.106576	0.504967	-1.02362	0.408056	0.644424	-0.731939	0.925	0.983345	-1.55944	0.00292447	0.0174753	-1.37583	0.0541353	0.183672	-0.726903	0.900489	0.981627	-1.89568	7.96187e-06	0.000100434	-1.66244	0.000331308	0.0021008	-0.931057
GOBP CELLULAR MODIFIED AMINO ACID METABOLIC PROCESS	-1.18972	0.197826	0.501023	-1.69063	0.00236815	0.0354714	-1.25975	0.150101	0.611378	-0.962238	0.535494	0.814348	-1.29153	0.113903	0.348718	-1.94248	6.83297e-05	0.00221356	-1.47036	0.0287929	0.100522	-1.03531	0.402754	0.683935	-1.40606	0.0492701	0.373007	1.48549	0.0179867	0.111207	1.11165	0.238384	0.611263	0.848927	0.755747	0.909185	-0.720669	0.95082	0.990255	0.950914	0.501348	0.751393	0.83274	0.884058	0.948042	1.40438	0.0111369	0.0393372	1.12293
GOBP PROTEIN LOCALIZATION TO NUCLEUS	1.43516	0.0260366	0.151692	1.59394	0.00451344	0.0593134	1.42226	0.0222145	0.262244	1.14459	0.203175	0.562369	1.04049	0.350267	0.597485	0.963684	0.570093	0.842627	1.6301	0.00313772	0.0213212	1.67415	0.00198755	0.0720589	1.41217	0.0464515	0.373007	1.50704	0.00238865	0.0311997	1.44069	0.00767155	0.133148	0.847856	0.800792	0.937869	1.21764	0.106164	0.27845	1.51285	0.00950315	0.0778477	-0.823023	0.876059	0.942696	1.31784	0.0211172	0.0660396	-1.23856
GOBP PROTEIN IMPORT	1.51458	0.0162981	0.118928	1.53199	0.020025	0.157598	1.0669	0.362525	0.836354	1.22823	0.159091	0.519001	1.19864	0.191542	0.44675	1.31447	0.0803324	0.334717	1.95437	0.000144078	0.00182455	1.30578	0.114355	0.391919	1.22147	0.166297	0.586279	1.48576	0.0100699	0.0776272	0.910841	0.654902	0.896705	0.773565	0.906031	0.983844	0.937325	0.566563	0.777329	1.41332	0.0360912	0.185245	-1.24283	0.0763274	0.164163	1.35319	0.0193441	0.0612931	-1.30374
GOBP ANATOMICAL STRUCTURE HOMEOSTASIS	-0.994255	0.446316	0.729345	-1.24022	0.177481	0.445461	-1.81705	0.00278674	0.0562599	-1.23105	0.211599	0.571235	-1.39834	0.0567986	0.255528	-1.64885	0.0121859	0.106761	-1.55278	0.0308183	0.104015	-1.33268	0.103627	0.373531	-1.12318	0.31391	0.716564	1.31798	0.0260829	0.141653	1.39258	0.00991987	0.148586	1.29005	0.071525	0.235573	0.972866	0.511111	0.736	-1.17996	0.154818	0.408104	1.366	0.00208742	0.0104691	1.52778	0.000378762	0.00237041	1.13405
GOBP CHROMATIN ORGANIZATION	1.72796	0.00113134	0.0292561	1.17218	0.18648	0.451495	1.1441	0.218814	0.710508	0.777485	0.917241	0.987021	1.3697	0.0378978	0.21242	1.56373	0.00786126	0.0803852	1.72794	0.000677793	0.0064229	1.69562	0.00236782	0.0732925	1.16104	0.188372	0.620336	0.958901	0.595186	0.787321	1.76739	4.20278e-08	1.37655e-05	0.753824	0.985455	1	-1.199	0.100413	0.269801	-1.31226	0.0232029	0.13946	-1.11189	0.192426	0.324537	NA	NA	NA	NA
GOBP CHROMOSOME SEGREGATION	1.56519	0.0097426	0.090435	1.4062	0.0464404	0.249427	0.930783	0.565923	0.935149	1.32496	0.0818713	0.385293	1.97399	0.000103235	0.00326832	1.06275	0.324638	0.672947	1.5905	0.00786415	0.0411833	1.46646	0.0190714	0.211147	1.03647	0.369863	0.748663	0.969182	0.542222	0.746034	1.2353	0.0630081	0.393446	-0.978307	0.522634	0.756598	-1.0472	0.362216	0.598981	-1.20167	0.117647	0.35764	-1.27847	0.0382166	0.0973268	-1.45838	0.000190418	0.00130962	-1.23543
HALLMARK GLYCOLYSIS	-1.66559	0.0108201	0.0933447	-1.11026	0.302457	0.578741	-1.04552	0.369048	0.836354	-1.12239	0.29321	0.640443	-1.37718	0.0723104	0.28058	-1.26718	0.154206	0.454282	-2.04028	4.72107e-05	0.000846532	-1.80228	0.00105067	0.0443509	-0.931662	0.57326	0.866108	-0.852991	0.814885	0.909744	-1.3793	0.0248843	0.247985	-1.00563	0.424028	0.677398	-0.852296	0.796434	0.921794	-0.794626	0.876603	0.972815	0.842514	0.915888	0.967663	-0.953085	0.599057	0.768947	1.32613
GOBP REGULATION OF MRNA METABOLIC PROCESS	1.54062	0.0185269	0.128814	1.50142	0.0229265	0.171209	1.29575	0.104384	0.532627	1.24846	0.144543	0.494314	1.10602	0.28392	0.535908	1.46888	0.0219379	0.160839	1.693	0.00424933	0.0263471	1.19725	0.179104	0.485394	1.31821	0.0813187	0.464957	-0.860285	0.870674	0.939211	1.67068	8.88596e-05	0.0103945	0.960214	0.546296	0.772047	-1.05406	0.340395	0.577692	-0.843324	0.812112	0.940647	-1.12403	0.204909	0.339956	0.889139	0.726291	0.862858	0.833404
REACTOME TRANSCRIPTIONAL REGULATION OF WHITE ADIPOCYTE DIFFERENTIATION	1.61791	0.0179586	0.127264	1.53969	0.0420086	0.236326	1.01836	0.426386	0.870903	0.870579	0.658416	0.878518	1.19327	0.218824	0.476283	1.37626	0.095	0.357662	2.09001	8.17308e-05	0.00118595	1.60532	0.0215984	0.21961	1.08288	0.341667	0.730916	1.69326	0.00622752	0.0577914	1.47624	0.0324512	0.280692	-0.845754	0.771429	0.920191	-1.37632	0.065625	0.210417	-0.776953	0.828333	0.948155	-0.879912	0.693267	0.811885	0.800162	0.80758	0.916381	1.4502
REACTOME SNRNP ASSEMBLY	1.73449	0.0086604	0.0862529	1.5721	0.0270468	0.188246	1.40077	0.0817844	0.488049	1.21723	0.199461	0.562369	1.47558	0.0504735	0.240512	0.91261	0.614796	0.854701	1.75228	0.00483898	0.0290547	0.992898	0.47836	0.736786	1.35669	0.0961538	0.484181	-1.4744	0.0462107	0.205044	-0.885526	0.609901	0.879754	-1.31239	0.102908	0.302332	-0.930138	0.570732	0.780416	0.749656	0.836145	0.950893	-1.77214	0.000792226	0.00482212	-1.54887	0.00698875	0.0271882	0.937399
GOBP TRANSLATIONAL INITIATION	1.31426	0.122873	0.386999	1.79289	0.0024767	0.0363163	1.81098	0.000999664	0.0240092	1.42705	0.029197	0.236461	0.927268	0.558621	0.760663	1.87654	0.00126778	0.0241921	1.34978	0.0907258	0.21715	1.28524	0.119107	0.398836	0.633588	0.951327	1	-1.43142	0.0321053	0.161755	-1.03663	0.402083	0.758325	1.25071	0.144186	0.375892	-1.2694	0.109422	0.283569	0.975301	0.439791	0.706118	-1.17853	0.19624	0.329876	1.07939	0.312935	0.507128	1.2604
GOBP RNA PHOSPHODIESTER BOND HYDROLYSIS	1.72509	0.00172965	0.0380977	1.39243	0.0584416	0.276386	1.78567	0.00123769	0.028455	1.21482	0.169014	0.527633	1.54392	0.0189355	0.135991	0.787739	0.856369	0.957401	1.52971	0.0195879	0.0777375	1.15512	0.225653	0.532231	1.32062	0.106195	0.504967	-1.06701	0.319716	0.566512	-0.697842	0.983707	0.999961	-0.756871	0.9625	1	-1.38775	0.0302486	0.123545	-0.730532	0.932343	0.990304	-1.65958	0.000600924	0.00388649	-0.927529	0.693798	0.838783	-1.33471
GOBP WOUND HEALING	-1.26826	0.141949	0.412968	-1.49878	0.039882	0.228902	-1.59954	0.020471	0.245829	-0.898308	0.598746	0.84333	-1.62118	0.0158363	0.124633	-1.64554	0.0124272	0.108024	-1.70359	0.00805684	0.0418775	-0.733207	0.882556	0.957477	-1.48804	0.0324998	0.3257	1.86848	1.11664e-07	1.94296e-05	1.2929	0.0242648	0.243533	1.91702	1.75981e-08	4.89851e-07	1.8063	1.72486e-06	5.19759e-05	1.44499	0.0144179	0.104057	1.83359	4.21239e-09	1.23645e-07	1.80767	1.27866e-09	2.84973e-08	-1.04585
REACTOME INTRAFLAGELLAR TRANSPORT	-1.75215	0.00772205	0.0827488	-1.77503	0.00175576	0.0293746	-1.13626	0.263158	0.740564	-1.97647	1.9361e-05	0.000929995	-1.60729	0.0134264	0.112669	-1.28139	0.149153	0.447779	-1.77906	0.00386673	0.024708	-1.92334	0.000312113	0.0217387	0.774552	0.806723	0.976703	-1.40367	0.0696798	0.253289	1.15339	0.217039	0.589192	-1.23689	0.136465	0.360899	-1.4966	0.0477569	0.169137	-0.898038	0.608769	0.82436	-1.36584	0.0756972	0.163037	-1.07971	0.321622	0.516049	-0.995615
GOBP MULTICELLULAR ORGANISMAL HOMEOSTASIS	-1.0211	0.394904	0.677204	-1.49149	0.0156409	0.142283	-1.97166	0.000127063	0.00402268	-1.16618	0.227692	0.572529	-1.34466	0.0816667	0.297601	-1.58194	0.0116705	0.103548	-1.4002	0.0480769	0.143319	-1.17719	0.204738	0.509497	-1.31817	0.092559	0.484181	1.53357	0.000177056	0.00545959	1.37985	0.00245056	0.0745622	1.18363	0.125794	0.345963	1.28348	0.0272724	0.11454	-0.859075	0.817073	0.942201	1.34496	0.000955102	0.00566504	1.49587	0.000165669	0.00116831	1.15953
GOBP INTRACILIARY TRANSPORT	-1.89906	0.00154045	0.0365818	-1.83571	0.00119849	0.0228653	-0.956396	0.538153	0.92778	-1.95509	6.95184e-05	0.00259069	-1.39558	0.0846561	0.300933	-1.56577	0.0497784	0.263167	-1.76187	0.00311166	0.0212477	-1.96093	0.000179507	0.014709	0.84388	0.660494	0.90287	-1.5747	0.0270323	0.144409	-0.899878	0.575099	0.86461	-1.276	0.136564	0.360942	-1.62713	0.0149353	0.0762131	-1.32811	0.123539	0.367806	-1.17852	0.238636	0.384083	-1.55802	0.0121751	0.0420595	0.847657
GOBP HOMEOSTASIS OF NUMBER OF CELLS	1.30339	0.119231	0.379581	1.80563	0.00193865	0.0310407	1.30799	0.109344	0.536324	1.4559	0.074126	0.373883	1.15913	0.234884	0.490544	1.22395	0.15445	0.454282	1.23386	0.1841	0.360692	1.65421	0.0124947	0.192606	1.377	0.0711111	0.434498	1.25388	0.0538793	0.226441	1.32031	0.0254424	0.251731	1.89133	5.41518e-07	1.04e-05	1.38889	0.0176608	0.0850227	1.50468	0.0168439	0.11503	1.28263	0.0113604	0.0392006	1.71944	3.01824e-06	3.42111e-05	1.15033
GOBP RNA CATABOLIC PROCESS	1.49591	0.0117129	0.0964518	1.67606	0.00232865	0.0352588	1.39856	0.0357533	0.348282	1.42036	0.034577	0.267587	1.29742	0.0951157	0.321979	1.49023	0.0164296	0.132709	1.39116	0.0422751	0.130816	1.26136	0.120192	0.400545	1.13945	0.221973	0.636946	-0.942672	0.620112	0.799467	1.46005	0.00550216	0.111709	0.970053	0.534137	0.762923	-1.00826	0.440171	0.674177	1.19921	0.13624	0.384336	-1.30916	0.0268533	0.0749763	0.854018	0.82104	0.92288	-0.925226
GOBP NERVOUS SYSTEM PROCESS	-1.36865	0.0199143	0.132656	-1.42829	0.0183752	0.151277	-1.13601	0.215292	0.700704	-1.44216	0.0193819	0.182695	-1.1643	0.200957	0.458156	-1.66119	0.00110466	0.0226293	-1.61988	0.00135224	0.0110156	-1.16815	0.197411	0.502985	-1.60846	0.00184594	0.0877756	NA	NA	NA	NA	NA	NA	NA	NA	NA	1.26918	0.0188848	0.0891187	-0.812421	0.963247	0.997563	NA	NA	NA	NA	NA	NA	NA
GOBP SMALL MOLECULE METABOLIC PROCESS	-1.45682	0.000369226	0.0123691	-1.76411	4.24477e-08	2.27422e-06	-1.54456	5.71238e-05	0.00194082	1.00493	0.476636	0.782964	-1.72536	1.34201e-07	1.86942e-05	-2.11095	1.25455e-17	1.74758e-14	-1.9088	6.69214e-11	4.15826e-08	-1.29072	0.0155018	0.209841	-1.80317	1.41216e-08	1.96714e-05	NA	NA	NA	NA	NA	NA	NA	NA	NA	NA	NA	NA	NA	NA	NA	NA	NA	NA	NA	NA	NA	NA
GOBP POSITIVE REGULATION OF DNA TEMPLATED TRANSCRIPTION INITIATION	1.52063	0.0549242	0.255069	1.63505	0.0177581	0.149922	0.857932	0.661568	0.973141	0.651856	0.940594	0.994873	1.33875	0.117647	0.352993	1.63294	0.0286124	0.193481	1.96739	0.000604596	0.00576851	1.6474	0.0161627	0.210211	1.3648	0.120833	0.524364	-0.596851	0.97757	0.991089	1.17856	0.207171	0.581413	-1.13422	0.280269	0.544926	-1.19244	0.224283	0.446154	-1.17687	0.234007	0.51374	-1.38807	0.076087	0.163723	-1.0947	0.267717	0.456181	-0.893727
GOBP RESPONSE TO ETHANOL	-1.79532	0.00534015	0.0702801	-1.24271	0.215238	0.487855	-1.57041	0.0260656	0.285901	-0.722183	0.843902	0.970489	-1.11415	0.309028	0.561264	-1.54276	0.0383485	0.23346	-1.67826	0.00856161	0.0436862	-1.43313	0.0808436	0.337071	-1.52265	0.0438268	0.373007	1.04913	0.351039	0.596009	0.828651	0.783465	0.937905	1.47031	0.0189422	0.0804908	0.840619	0.719101	0.875839	1.20418	0.173028	0.431385	1.37996	0.0289931	0.0791558	1.58624	0.00225242	0.0106838	-1.08095
GOBP NUCLEAR TRANSCRIBED MRNA CATABOLIC PROCESS	1.47061	0.0484496	0.233381	1.79029	0.00159907	0.0275001	1.39327	0.0763052	0.488049	1.35708	0.0734463	0.373883	1.41319	0.0781609	0.294488	1.44761	0.103244	0.365357	1.4998	0.0418329	0.129784	1.38094	0.0799031	0.337071	0.921669	0.598684	0.878163	-0.963816	0.52415	0.731708	1.25332	0.122047	0.481621	-0.718035	0.978979	1	-1.02427	0.408815	0.642852	-1.01093	0.422151	0.696815	-1.49617	0.0109877	0.0382024	-0.9825	0.460145	0.654764	-0.811097
GOBP NON MEMBRANE BOUNDED ORGANELLE ASSEMBLY	1.77254	0.000587908	0.0176852	1.55854	0.00593076	0.0708981	1.62262	0.00257515	0.0535401	1.07807	0.26936	0.621105	1.62292	0.00401107	0.0494461	1.43386	0.0184307	0.144236	1.49093	0.00743113	0.0396611	1.29642	0.0899743	0.352171	0.841001	0.804147	0.976125	1.21309	0.0783171	0.264973	1.16122	0.124498	0.486837	1.03902	0.381378	0.639812	0.92937	0.66113	0.842567	1.18472	0.136232	0.384336	-0.90068	0.74739	0.854572	1.16469	0.129143	0.277949	1.06218
GOBP SUPRAMOLECULAR FIBER ORGANIZATION	-1.11903	0.237557	0.545538	-1.22802	0.134513	0.389557	-1.68996	0.00276214	0.0562599	-0.942266	0.563768	0.832784	-2.00799	3.40908e-06	0.000279344	-1.68559	0.00330966	0.0489117	-1.51104	0.0113487	0.0535889	-1.04385	0.404362	0.683935	-1.50296	0.0106433	0.204275	NA	NA	NA	NA	NA	NA	NA	NA	NA	1.74253	1.01936e-07	4.41144e-06	NA	NA	NA	NA	NA	NA	NA	NA	NA	NA
GOBP TRANSMEMBRANE TRANSPORT	-1.65314	0.000343134	0.0119024	-1.2286	0.1	0.353278	-1.1487	0.174168	0.65763	-1.0543	0.366667	0.705479	-1.51399	0.00387315	0.0484249	-1.47378	0.00826505	0.0828288	-1.73432	0.000132411	0.00174007	-1.48752	0.00615512	0.135908	-1.44448	0.00860786	0.193597	NA	NA	NA	NA	NA	NA	NA	NA	NA	NA	NA	NA	NA	NA	NA	NA	NA	NA	NA	NA	NA	NA
GOBP LIPID HOMEOSTASIS	-1.48996	0.0733198	0.297708	-1.25124	0.183206	0.450402	-1.45509	0.060241	0.456063	-1.42715	0.0791246	0.385293	-1.69992	0.00820508	0.0799278	-1.81629	0.00476167	0.0587526	-1.3633	0.109434	0.247872	-1.46876	0.0550622	0.306381	-0.894472	0.598837	0.878163	1.74034	0.000423893	0.00992887	0.877724	0.741483	0.922105	-1.06172	0.29878	0.561075	0.895979	0.663636	0.843384	-0.99954	0.440594	0.706495	1.04029	0.319149	0.474783	1.2121	0.121821	0.266567	0.905654
GOBP REGULATION OF HISTONE METHYLATION	1.70397	0.00952609	0.0899678	1.26649	0.164271	0.429821	1.1274	0.287379	0.767065	1.64812	0.0246306	0.211792	1.44468	0.0782998	0.294488	1.02057	0.434053	0.751746	1.54266	0.0346706	0.112842	1.87653	0.00211971	0.0730305	1.23906	0.216667	0.6345	0.651521	0.984581	0.994997	1.47778	0.0258198	0.252355	-1.12732	0.24359	0.504145	0.714171	0.916216	0.977233	-1.08802	0.319728	0.602874	-1.12042	0.255051	0.401746	-0.83197	0.809677	0.91775	1.16212
GOBP REGULATION OF NEUROTRANSMITTER LEVELS	-1.65159	0.0150803	0.115173	-1.67591	0.0121224	0.119763	-1.85059	0.00154061	0.0346139	-1.4983	0.0569106	0.333592	-1.41893	0.0746528	0.284908	-0.858178	0.653716	0.876445	-1.38022	0.095057	0.224052	-0.951425	0.543058	0.77775	-1.60816	0.0258491	0.292747	-1.4494	0.00962054	0.0759689	-1.2113	0.104536	0.464351	0.855907	0.753934	0.908688	0.993436	0.424779	0.658496	0.926501	0.576503	0.8054	1.17079	0.0758356	0.163259	1.27086	0.0667506	0.170327	-1.15207
REACTOME ACTIVATION OF THE MRNA UPON BINDING OF THE CAP BINDING COMPLEX AND EIFS AND SUBSEQUENT BINDING TO 43S	1.60854	0.0200693	0.132656	2.20578	3.67599e-06	0.000134754	2.23651	9.66254e-07	4.64135e-05	1.93062	0.000377184	0.00955303	1.85286	0.00123169	0.0209238	1.70398	0.0058184	0.0669838	-0.794871	0.825147	0.871009	1.1474	0.25	0.558989	1.06838	0.343681	0.730916	-0.875764	0.662835	0.828659	1.39846	0.0917969	0.448949	1.81324	0.000614523	0.00480902	1.42195	0.0774818	0.231422	2.17168	0.000117801	0.00247152	1.74647	0.00142063	0.00774415	1.85182	6.65896e-05	0.000524182	2.28693
REACTOME REGULATION OF LIPID METABOLISM BY PPARALPHA	1.73259	0.00488416	0.0680851	1.538	0.030587	0.195448	0.962904	0.517717	0.915831	0.896652	0.602532	0.845383	1.37601	0.100719	0.330474	1.53319	0.0740782	0.325523	2.20085	3.76568e-06	0.000158957	1.58801	0.0361763	0.262798	1.14563	0.264706	0.682843	0.977656	0.47235	0.693555	1.2045	0.167323	0.542279	-0.750424	0.945245	0.99645	-1.02636	0.410526	0.64405	-0.664514	0.969305	0.999545	-0.867287	0.727915	0.839789	0.95422	0.547983	0.727431	1.36702
GOBP HEMOSTASIS	-1.80178	0.00358833	0.0629667	-1.48958	0.0496183	0.255049	-1.66841	0.0136765	0.191341	-0.989623	0.476431	0.782964	-1.60267	0.0193936	0.13854	-1.56669	0.0497784	0.263167	-1.53865	0.0286512	0.100279	-1.14613	0.28952	0.590242	-1.18138	0.263566	0.682843	1.91769	4.36785e-06	0.000348855	1.05191	0.34739	0.711807	1.95988	6.73165e-07	1.25448e-05	1.85364	2.74209e-05	0.000584023	1.54824	0.0173084	0.116671	1.92612	7.6507e-08	1.67215e-06	1.93625	4.87699e-09	9.86983e-08	0.851996
GOBP FERTILIZATION	-1.56834	0.0225199	0.141252	-1.47219	0.0642722	0.289745	-1.19171	0.228745	0.715431	-1.36282	0.114754	0.457594	-1.35962	0.113402	0.347949	-1.44202	0.0606061	0.288127	-2.00797	6.06943e-05	0.00101864	-1.07154	0.371681	0.657046	-1.51416	0.0619411	0.409251	-0.691545	0.992958	0.997996	1.18713	0.136179	0.497036	0.836759	0.705701	0.887778	-0.786082	0.815336	0.930637	0.875458	0.661578	0.856475	-0.983564	0.493301	0.643949	1.02519	0.4278	0.621463	1.485
GOBP MYELOID CELL DIFFERENTIATION	1.55314	0.0238735	0.14434	2.18253	4.4112e-06	0.000157559	1.1868	0.230616	0.715431	1.46305	0.0699382	0.37342	0.807894	0.772093	0.876555	1.76459	0.00518691	0.0628292	1.44062	0.0585774	0.161901	1.4448	0.0642857	0.317903	1.14779	0.253333	0.672104	1.90739	4.34095e-08	1.11311e-05	1.42411	0.00323306	0.0879464	1.84459	1.03053e-06	1.78436e-05	1.76416	1.99878e-05	0.000444319	1.66733	0.000782947	0.0117051	1.96048	9.32604e-11	4.10615e-09	1.92792	1.33931e-11	4.28742e-10	1.00504
GOBP IMPORT INTO NUCLEUS	1.68807	0.00989163	0.0905606	1.77369	0.00276989	0.0397779	1.19871	0.236893	0.720507	1.01337	0.442623	0.757698	1.46838	0.0704225	0.279308	1.18974	0.185379	0.50045	2.01136	0.000112245	0.00151804	1.3518	0.103529	0.373531	1.29701	0.131466	0.542475	1.19051	0.152466	0.380428	1.03905	0.376016	0.738658	0.940626	0.57971	0.802002	1.38023	0.0347872	0.136597	1.67246	0.00776859	0.0685143	-0.586621	0.998843	1	1.48602	0.00389192	0.0168778	-1.37067
REACTOME ORGANELLE BIOGENESIS AND MAINTENANCE	-1.75652	0.000135041	0.00642099	-1.28345	0.0743363	0.301896	-1.24233	0.0966469	0.510301	-1.72206	0.000240138	0.00669024	-1.34965	0.0556414	0.252471	-1.38637	0.0357143	0.223685	-1.80392	7.38123e-05	0.00112929	-1.81954	4.91485e-05	0.00489028	-0.713464	0.95986	1	-1.33047	0.0325296	0.162981	-1.34724	0.021435	0.229453	-1.48019	0.000588229	0.0046484	-1.20056	0.121986	0.302769	-1.2998	0.0525526	0.235312	-1.36011	0.00977779	0.0346805	-1.47495	0.000169894	0.00119332	1.38043
GOBP NUCLEAR CHROMOSOME SEGREGATION	1.64742	0.0111517	0.0944693	1.49647	0.0279686	0.189309	1.04202	0.393075	0.855553	1.44162	0.0308141	0.24528	2.15839	1.17911e-05	0.000631733	1.06012	0.33795	0.686246	1.77157	0.00156922	0.0125124	1.50185	0.0220226	0.220745	1.03408	0.407982	0.761822	1.12459	0.17094	0.403108	1.18848	0.100204	0.458023	-1.03152	0.333333	0.594003	-0.90454	0.656522	0.839324	-1.14027	0.203733	0.475206	-1.32411	0.0288358	0.0788989	-1.50972	0.000266203	0.00174452	-1.40422
GOBP NUCLEAR TRANSPORT	1.61552	0.00319506	0.0588691	1.70511	0.0011173	0.0219211	1.5395	0.00684589	0.109613	1.3338	0.0453571	0.296631	1.14924	0.179144	0.432492	1.5829	0.00496542	0.0606739	1.80031	0.000391384	0.00413029	1.32004	0.0802005	0.337071	1.12254	0.238208	0.661002	1.1491	0.123077	0.334056	1.1714	0.110204	0.468363	0.693994	0.997372	1	1.02985	0.367003	0.603117	1.38944	0.0380697	0.192231	-0.698453	0.993617	0.999964	1.29263	0.0357995	0.102638	-1.08695
GOBP ALPHA AMINO ACID CATABOLIC PROCESS	-1.10109	0.311441	0.609816	-1.86514	0.000597443	0.0134232	-1.94278	0.00038432	0.0102953	0.976534	0.494505	0.798199	-1.53032	0.0263174	0.167688	-2.26412	5.18073e-08	4.00931e-06	-2.02926	7.54448e-05	0.00113005	-1.54357	0.0292918	0.237552	-1.9441	0.000119136	0.0162881	1.47735	0.0411863	0.188888	-0.876469	0.662698	0.900149	-0.914342	0.617188	0.8293	-1.18053	0.215267	0.43481	-1.70029	0.00458387	0.0462363	-0.811855	0.788679	0.887095	0.671262	0.978479	0.999483	1.37911
GOBP MAINTENANCE OF CELL NUMBER	1.77316	0.0032778	0.0596479	1.9322	0.000801209	0.0169104	1.2437	0.194444	0.68227	1.41481	0.0767263	0.38164	1.23925	0.168675	0.423229	1.91805	0.000854572	0.0186003	1.56936	0.0188543	0.0757208	1.47651	0.0501154	0.289671	0.770266	0.799578	0.974464	1.10079	0.273973	0.522648	1.59672	0.00318144	0.0878112	-0.655717	0.996979	1	-1.23017	0.145675	0.336709	-0.862333	0.700965	0.880624	-1.08587	0.312207	0.466927	-1.24012	0.0826906	0.199119	0.993087
GOBP ORGANIC ACID METABOLIC PROCESS	-1.44748	0.00204976	0.0431621	-1.94724	6.5107e-09	4.77337e-07	-1.70369	1.47509e-05	0.000622666	1.02297	0.368984	0.707568	-1.94562	3.74652e-08	8.40523e-06	-2.29731	2.50683e-16	1.74601e-13	-2.10426	1.81574e-10	4.15826e-08	-1.10575	0.223228	0.532231	-1.89409	7.12203e-08	4.9605e-05	NA	NA	NA	NA	NA	NA	NA	NA	NA	NA	NA	NA	NA	NA	NA	NA	NA	NA	NA	NA	NA	NA
GOBP REGULATION OF TRANSLATIONAL INITIATION	1.51802	0.0424202	0.213404	1.81805	0.00512857	0.0637866	1.95004	0.000440057	0.011566	1.61654	0.02309	0.20625	1.21512	0.192857	0.44675	1.84649	0.00458406	0.0587526	1.43464	0.0709812	0.181425	1.32634	0.132723	0.420189	0.736544	0.845833	0.990498	-1.28429	0.100548	0.299067	-0.806994	0.769231	0.932683	1.18837	0.210526	0.46504	-1.29708	0.118483	0.296792	-0.680942	0.942664	0.992703	-1.02393	0.434293	0.5887	1.15934	0.22929	0.412784	0.909864
REACTOME SUMOYLATION OF DNA DAMAGE RESPONSE AND REPAIR PROTEINS	1.72352	0.00572745	0.0715446	1.64273	0.0163238	0.142283	1.45809	0.0669291	0.468453	1.20066	0.194937	0.562369	1.67059	0.00937154	0.0870303	1.10133	0.305825	0.652969	1.66379	0.0157401	0.0660421	1.67062	0.020311	0.214343	1.39272	0.0819328	0.464957	-1.00528	0.45173	0.677804	1.03567	0.382524	0.743383	-1.35338	0.0632438	0.217037	-0.770513	0.843602	0.944611	-0.806616	0.789207	0.927585	-1.20547	0.176471	0.304354	-1.1517	0.196262	0.371694	-0.831898
REACTOME CELLULAR RESPONSE TO STARVATION	1.81907	0.000212127	0.00880881	2.5078	2.29711e-12	3.55541e-10	2.53476	3.43767e-13	5.32075e-11	2.23805	2.9754e-08	5.92105e-06	1.93686	2.05706e-05	0.000924352	1.61192	0.00418255	0.0581446	-0.920692	0.617811	0.742537	0.946849	0.55243	0.786041	0.865098	0.730769	0.945836	1.56054	0.00934747	0.0744132	1.36019	0.0555556	0.38489	1.38658	0.0634675	0.217391	1.3746	0.091954	0.256036	2.24135	1.2798e-05	0.000377272	1.26139	0.0415796	0.103586	1.82814	2.48242e-06	2.88813e-05	2.28996
KEGG ARGININE AND PROLINE METABOLISM	-1.55389	0.0641283	0.278015	-0.613876	0.939806	0.96759	-1.97079	0.000295926	0.00824451	-0.937719	0.557432	0.828515	-1.88707	0.000546558	0.0111964	-1.92284	0.000752449	0.017183	-1.46691	0.0576208	0.159892	-1.30108	0.149201	0.446001	-1.90512	0.000406516	0.0353923	1.25622	0.16383	0.394462	-0.957541	0.488048	0.819753	0.71087	0.866426	0.965453	-0.595172	0.973019	0.996074	-1.20363	0.21943	0.496737	0.846206	0.763052	0.867432	1.06787	0.348983	0.545276	1.16727
REACTOME SRP DEPENDENT COTRANSLATIONAL PROTEIN TARGETING TO MEMBRANE	1.65207	0.00279542	0.0549392	2.58221	1.33828e-13	4.66057e-11	2.49889	2.72976e-11	2.71611e-09	2.24861	3.70848e-08	5.92546e-06	1.67893	0.00111004	0.0203459	1.87194	0.00014976	0.00443863	-0.66984	0.983333	0.9883	1.07476	0.303483	0.601843	0.813834	0.832558	0.986185	1.93126	0.000815224	0.0158074	1.28372	0.125249	0.487258	1.80795	0.000884505	0.00659331	1.65046	0.0210209	0.0949092	2.30837	1.2725e-05	0.000377272	1.95904	8.16521e-06	0.000102154	1.86058	4.00749e-05	0.000336527	2.5495
GOBP CILIUM ORGANIZATION	-2.2935	8.05455e-11	2.68591e-08	-2.18387	1.90804e-09	1.66119e-07	-1.0762	0.290196	0.767065	-2.37974	9.13204e-15	1.27209e-11	-0.975816	0.506154	0.72613	-1.61478	0.00158495	0.0283056	-2.28149	1.27006e-10	4.15826e-08	-2.19276	3.4346e-10	4.7844e-07	1.10621	0.260101	0.677553	-1.11194	0.198261	0.439657	-0.859595	0.868472	0.965622	-1.39534	0.00205286	0.0129163	-1.0043	0.455966	0.687927	-1.21736	0.0909091	0.312435	-0.960613	0.595364	0.734223	-1.33131	0.000858754	0.00467623	-1.08665
GOBP MITOTIC SISTER CHROMATID SEGREGATION	1.86054	0.000688609	0.0195194	1.69562	0.00635678	0.0737917	1.08257	0.353398	0.832967	1.47726	0.0620281	0.350635	2.04487	8.90213e-05	0.00288388	1.06978	0.349869	0.693528	1.77465	0.0023569	0.0170112	1.58668	0.0202411	0.214343	1.33937	0.0948276	0.484181	1.17456	0.152466	0.380428	1.20366	0.123984	0.486401	-0.591193	1	1	-0.756012	0.919762	0.978703	-1.00964	0.423323	0.696992	-1.27069	0.0701149	0.153176	-1.43452	0.00781692	0.0295766	-1.35881
GOBP LONG CHAIN FATTY ACID METABOLIC PROCESS	-1.57392	0.0561122	0.257662	-1.56244	0.0252676	0.179581	-1.43086	0.0702811	0.477569	-1.24806	0.195286	0.562369	-1.82905	0.00177118	0.0280369	-1.37024	0.0991597	0.358752	-1.47269	0.0490566	0.144441	-1.87393	0.000887498	0.0408802	-1.5753	0.034673	0.338699	1.23723	0.152505	0.380428	-0.883203	0.651822	0.896061	1.214	0.194489	0.4462	-1.08414	0.333866	0.571212	1.08156	0.283619	0.565346	1.25019	0.0666162	0.147686	1.60525	0.00199172	0.00964276	-0.808315
GOBP RIBOSOME ASSEMBLY	1.63189	0.0148759	0.114825	1.87199	0.00156361	0.0275001	2.09539	1.5499e-05	0.000635002	1.47605	0.0527031	0.320591	1.62466	0.011472	0.100506	1.56671	0.0297247	0.196239	1.53208	0.0253599	0.0932093	1.1123	0.288416	0.589961	1.04634	0.396104	0.750539	-1.33778	0.0861423	0.27757	-0.944677	0.521127	0.837519	0.825761	0.707665	0.889231	-1.06645	0.385135	0.62199	1.11442	0.289216	0.569958	-1.1139	0.304575	0.458013	1.12741	0.286378	0.477188	1.83018
REACTOME CILIUM ASSEMBLY	-1.84109	0.000115261	0.00573071	-1.58325	0.00400114	0.054643	-1.29866	0.084507	0.488049	-1.93015	1.34429e-05	0.000758642	-1.30183	0.0892562	0.313974	-1.34094	0.0675477	0.306778	-2.06517	4.85864e-06	0.000188002	-1.94459	2.21261e-05	0.00310475	-0.734857	0.900175	1	-1.25985	0.0850662	0.275194	-0.81299	0.893878	0.977001	-1.47132	0.00195099	0.0124535	-0.993611	0.471449	0.699891	-0.865843	0.734824	0.897752	-1.20833	0.11	0.214916	-1.31731	0.0156687	0.0515973	-1.30698
GOBP SISTER CHROMATID SEGREGATION	1.90635	0.000971852	0.0256559	1.73075	0.00309707	0.0440227	0.934359	0.562249	0.935149	1.45011	0.0505404	0.314298	2.10297	3.24516e-05	0.00136985	1.00583	0.452778	0.767201	1.92469	0.000701401	0.00655739	1.66145	0.00928207	0.16367	1.34477	0.0899123	0.483345	1.08687	0.277657	0.526401	1.18528	0.139165	0.500058	-0.71226	0.996466	1	-1.14397	0.204713	0.421017	-1.17213	0.169304	0.427007	-1.24755	0.0822999	0.1737	-1.52811	0.000539148	0.00318544	-1.34382
GOBP RIBONUCLEOPROTEIN COMPLEX SUBUNIT ORGANIZATION	1.7486	0.00115456	0.0293417	1.72706	0.000872499	0.0181402	1.98272	2.94098e-05	0.00105046	0.953096	0.542683	0.818136	1.81141	0.000573143	0.0115708	1.9539	6.44738e-05	0.00219054	1.86943	0.000152964	0.00190249	1.29466	0.100756	0.371303	0.799201	0.86014	0.994336	-1.34165	0.0513274	0.219936	1.61319	0.00172016	0.0626874	0.763757	0.904558	0.983844	-1.15462	0.195783	0.409063	1.24597	0.125341	0.368196	-1.1768	0.151242	0.270733	0.920928	0.636005	0.795496	1.21811
GOBP GLUTAMATE METABOLIC PROCESS	-1.42698	0.0926316	0.32995	-1.55589	0.0271625	0.188246	-1.63709	0.0160853	0.20747	-1.79163	0.00094287	0.0184564	-1.41785	0.0745234	0.284908	-2.01344	0.000181008	0.005253	-1.491	0.0576208	0.159892	-1.10519	0.335069	0.631599	-1.75592	0.00450526	0.156896	1.17046	0.237895	0.485556	-1.02923	0.410204	0.763382	-1.0045	0.446939	0.696787	-1.4774	0.052901	0.180994	0.495546	0.990654	1	-0.640766	0.921053	0.971327	1.35093	0.0943709	0.220366	1.20958
GOBP CYTOSKELETON DEPENDENT INTRACELLULAR TRANSPORT	-1.67466	0.00692941	0.0786837	-1.5302	0.0307907	0.195851	-1.64522	0.0123813	0.177806	-1.81065	0.000510352	0.0118487	-1.54286	0.0228857	0.154756	-1.55695	0.0239718	0.173019	-1.50803	0.027111	0.097334	-1.82893	0.000792211	0.039645	-1.17575	0.237569	0.660546	-1.15684	0.1673	0.397992	-1.21882	0.10303	0.46185	1.16939	0.190808	0.440049	-1.07355	0.323964	0.562133	0.834235	0.833333	0.950115	1.0484	0.266055	0.413954	1.41457	0.00855202	0.0317887	1.29268
REACTOME EUKARYOTIC TRANSLATION INITIATION	1.69286	0.00158835	0.0365818	2.54992	6.14894e-13	1.42758e-10	2.66287	4.37908e-14	1.22001e-11	2.14896	4.99345e-07	4.96848e-05	2.03136	4.48745e-06	0.000329001	2.1419	6.75538e-07	3.92093e-05	-0.792744	0.864815	0.903794	0.957405	0.564677	0.794363	1.0469	0.35814	0.742287	1.45388	0.0620925	0.241432	1.57616	0.0158997	0.198262	1.87589	0.00012125	0.00121399	1.39294	0.0767196	0.229989	2.17308	0.000454445	0.00746002	1.65179	0.000572606	0.00373499	1.98795	1.44264e-07	2.17715e-06	2.59814
GOBP NCRNA METABOLIC PROCESS	1.77976	2.21952e-06	0.000218105	1.907	3.29357e-08	2.08037e-06	1.8308	1.8389e-06	8.26317e-05	1.42435	0.000953954	0.0184564	1.52997	0.000508817	0.0105788	1.55322	6.78006e-05	0.00221356	2.03652	1.66572e-09	2.57817e-07	1.26964	0.0167759	0.210211	1.13672	0.151961	0.565993	-1.27951	0.0224943	0.129084	-0.933008	0.687382	0.907005	-1.42251	0.000244343	0.00222489	-1.45478	0.000894291	0.00913168	-0.727918	0.996965	1	-1.87139	9.40525e-14	7.76571e-12	-1.35066	0.000120695	0.000882976	-1.1009
REACTOME RESPONSE OF EIF2AK4 GCN2 TO AMINO ACID DEFICIENCY	1.78497	0.00084615	0.0230968	2.5836	7.91672e-12	1.1028e-09	2.61083	3.96878e-13	5.40168e-11	2.07551	1.47358e-06	0.000114039	2.12348	2.11443e-06	0.00019636	1.95882	3.47696e-05	0.00121085	-0.770402	0.88	0.914124	1.07268	0.337531	0.632815	1.0524	0.331808	0.727795	1.82829	0.00437838	0.0463727	1.79664	0.00162274	0.0608589	1.99815	2.00244e-05	0.00025453	1.66211	0.0269445	0.11357	2.3111	6.20225e-06	0.00020443	1.93721	5.52414e-06	7.29267e-05	2.06716	2.01743e-08	3.75214e-07	2.60113
GOBP CELL PROJECTION ORGANIZATION	-1.61645	4.92186e-05	0.00315427	-1.72241	1.43418e-05	0.000454048	-1.36794	0.0143429	0.193977	-2.03622	1.03699e-10	5.62595e-08	-1.31116	0.0426126	0.224846	-1.6326	0.000135816	0.00411285	-1.89804	2.10197e-07	1.46402e-05	-1.89543	1.26691e-07	4.412e-05	-1.07728	0.277311	0.696025	NA	NA	NA	NA	NA	NA	NA	NA	NA	NA	NA	NA	NA	NA	NA	NA	NA	NA	NA	NA	NA	NA
KEGG RNA DEGRADATION	1.80897	0.00384738	0.0635504	1.70226	0.00845513	0.0920156	0.977601	0.478682	0.899717	2.0089	0.00025704	0.00702071	1.57164	0.0241015	0.158637	1.37664	0.0925	0.357106	1.80966	0.00201124	0.0150626	1.65549	0.0182409	0.211147	1.68136	0.0127717	0.22791	-1.052	0.372624	0.617714	0.615175	0.96627	0.996351	-0.790721	0.836538	0.953218	-1.31373	0.125402	0.308053	-1.06157	0.370497	0.652737	-1.55355	0.0124184	0.0422153	-1.46114	0.0236983	0.072988	0.713494
GOBP TRANSPORT ALONG MICROTUBULE	-1.72314	0.00472546	0.0669744	-1.55635	0.0132064	0.123466	-1.67156	0.0078239	0.121451	-1.8208	0.000359372	0.00927046	-1.59586	0.0154543	0.123016	-1.71376	0.004726	0.0587526	-1.55616	0.0164169	0.0680488	-1.86561	0.000442305	0.0274883	-1.17352	0.266304	0.684269	-1.14035	0.205405	0.447957	-1.17655	0.147059	0.512252	0.774953	0.862267	0.964125	-1.21044	0.157421	0.354983	-0.758219	0.909524	0.984598	1.09496	0.240876	0.385958	1.24159	0.0980132	0.227363	1.18763
GOBP MICROTUBULE BASED TRANSPORT	-1.87877	0.000270882	0.0105074	-1.74785	0.00158742	0.0275001	-1.15205	0.244618	0.726553	-1.94196	1.78815e-05	0.000889605	-1.33972	0.0779436	0.294488	-1.82006	0.00105894	0.0220165	-1.78886	0.00182529	0.0139204	-1.97021	2.98324e-05	0.00319665	-1.04705	0.404719	0.757191	-1.13852	0.176692	0.411492	-1.06889	0.292929	0.667515	0.64467	0.997179	1	-1.22092	0.130045	0.314894	-0.795733	0.865169	0.966274	1.03115	0.354839	0.512342	1.1186	0.231847	0.415829	1.17138
GOBP MITOTIC NUCLEAR DIVISION	1.86903	0.000314276	0.0112986	1.64274	0.00798102	0.0889405	1.42274	0.0515873	0.440057	1.52319	0.0168515	0.165311	2.13639	5.42017e-06	0.000377515	1.38114	0.0575204	0.282854	1.7312	0.00258517	0.0184674	1.73104	0.00391729	0.097873	1.3949	0.0652174	0.415655	0.997498	0.448124	0.675304	1.21862	0.0792683	0.431279	-0.679681	1	1	-0.892206	0.72063	0.877177	-1.04001	0.356287	0.639819	-1.31034	0.0416019	0.103586	-1.28234	0.00731646	0.0282116	-1.1987
GOBP MICROTUBULE BASED MOVEMENT	-1.85442	6.31298e-05	0.00385535	-1.7689	0.000192813	0.00497385	-1.16508	0.175337	0.65763	-2.09112	4.25374e-08	5.92546e-06	-1.20318	0.154839	0.406196	-1.76016	0.000721012	0.0167395	-2.13891	2.3027e-07	1.52746e-05	-1.89442	2.21209e-05	0.00310475	-1.048	0.393298	0.750539	-0.866342	0.88172	0.945125	-0.914858	0.712329	0.915307	0.654417	0.998674	1	-0.955454	0.564065	0.77547	0.808344	0.923295	0.987706	0.834053	0.971014	0.992194	0.882526	0.772152	0.894017	1.07202
GOBP MYELOID CELL HOMEOSTASIS	1.81001	0.00377546	0.0635504	2.19133	3.10954e-06	0.000120322	1.59392	0.0271091	0.292736	1.71172	0.00989227	0.111397	1.50791	0.036959	0.210999	1.53173	0.0402179	0.239417	1.49351	0.0365709	0.116382	1.77767	0.00650394	0.135908	1.34102	0.111579	0.511189	1.43557	0.0176109	0.109579	1.35906	0.0373589	0.306418	1.5278	0.0102726	0.0499353	1.4898	0.0091206	0.0540727	1.32218	0.0997375	0.324263	1.15102	0.207567	0.343247	1.703	0.000103409	0.000768222	1.29815
GOBP MATURATION OF SSU RRNA	1.94726	0.000431985	0.0138423	1.62685	0.0190153	0.153112	1.6525	0.0175925	0.216871	1.74463	0.00472111	0.0620425	1.95249	0.000681543	0.0130053	1.61974	0.0312305	0.201733	1.93937	0.000830701	0.00746559	1.73593	0.00621601	0.135908	0.756588	0.816667	0.979214	-0.871663	0.675229	0.834742	-0.817154	0.730693	0.920209	-0.748238	0.890443	0.977358	-1.22846	0.192243	0.403948	-0.60261	0.962963	0.997563	-0.979868	0.510554	0.659658	-0.948629	0.550136	0.728689	1.12092
KEGG RIBOSOME	1.84528	0.000241665	0.00962741	2.5429	2.13878e-11	2.70847e-09	2.61834	4.2655e-13	5.40168e-11	2.08537	4.02905e-06	0.00026726	2.29419	6.95941e-08	1.21181e-05	2.21575	1.73238e-06	8.13903e-05	-0.764447	0.903592	0.931683	1.14383	0.224638	0.532231	1.03634	0.391705	0.750539	2.04984	0.000233834	0.00656331	1.79815	0.00442814	0.100898	1.9249	5.96032e-05	0.000642488	1.82508	0.00344686	0.0265565	2.24737	3.00275e-06	0.000110259	1.7312	0.000746067	0.0046041	2.01866	3.36891e-07	4.74522e-06	2.60978
GOBP MATURATION OF 5 8S RRNA	1.99909	0.000144084	0.00663689	1.82601	0.00485264	0.0620158	1.66484	0.0138938	0.191341	1.60842	0.0214555	0.195343	1.826	0.00326575	0.0429169	1.22652	0.197561	0.517298	1.95181	0.000771428	0.00702352	1.40289	0.0993072	0.367912	1.57985	0.0351017	0.338699	-0.947684	0.536122	0.741141	-1.21396	0.201207	0.576774	-0.968607	0.508811	0.74651	-1.39139	0.087395	0.248755	0.602009	0.955556	0.996773	-1.62406	0.0115655	0.0396989	-1.02429	0.422977	0.616321	0.829797
GOBP ERYTHROCYTE HOMEOSTASIS	1.75055	0.0036609	0.0634843	2.09545	0.000115809	0.00316317	1.68498	0.0090115	0.137945	1.70947	0.00873916	0.103166	1.4578	0.0666667	0.274914	1.90726	0.00273239	0.0433587	1.61805	0.0213948	0.0839522	1.65982	0.0152449	0.209841	1.33607	0.13125	0.542475	1.53098	0.0106692	0.0808492	1.2804	0.0988142	0.456702	1.53329	0.00962439	0.047136	1.52587	0.0228993	0.101365	1.39906	0.0738786	0.280322	1.22658	0.0805984	0.171258	1.69917	0.000263791	0.00173517	1.20527
GOBP ALPHA AMINO ACID METABOLIC PROCESS	-1.0303	0.391111	0.673479	-2.17038	4.14568e-08	2.27422e-06	-1.95587	6.34863e-05	0.00210563	-0.940884	0.572886	0.834714	-1.28812	0.092233	0.319679	-2.34707	1.90685e-10	2.41477e-08	-2.03609	2.71061e-06	0.000125863	-1.45523	0.0231416	0.222319	-2.01875	4.3187e-06	0.00120319	1.07107	0.301969	0.549158	-0.863584	0.786151	0.939518	-1.05624	0.308772	0.569906	-1.76751	3.0214e-05	0.000624783	-1.56425	0.0120115	0.0922573	-1.09248	0.295402	0.447235	-0.829692	0.945701	0.989147	1.26768
GOBP DICARBOXYLIC ACID METABOLIC PROCESS	-1.7779	0.00158375	0.0365818	-1.74	0.00243531	0.0360893	-1.83717	0.000783426	0.0194877	-1.73474	0.000979737	0.0186955	-1.45557	0.0461538	0.232286	-2.13797	1.79391e-06	8.13903e-05	-1.75974	0.00164087	0.0127936	-1.23573	0.144538	0.437698	-1.63677	0.00593512	0.166675	1.1812	0.202198	0.444142	-1.7382	0.00202064	0.0661826	-1.31545	0.0706806	0.2339	-1.56618	0.00903462	0.0539641	-1.33247	0.0837438	0.297307	-1.28103	0.103491	0.205769	-1.10633	0.251656	0.438169	1.66591
GOBP CELL PROJECTION ASSEMBLY	-2.11006	2.19466e-08	3.23492e-06	-2.08135	9.64336e-09	6.39676e-07	-1.13059	0.183267	0.670711	-2.17712	1.21162e-10	5.62595e-08	-1.3135	0.0540123	0.248041	-1.68201	0.000462355	0.0115011	-2.14559	5.47546e-09	7.54987e-07	-2.11743	1.14498e-08	7.97477e-06	-0.701521	0.986907	1	NA	NA	NA	NA	NA	NA	1.08501	0.249704	0.512698	1.47818	0.000874015	0.00897852	0.862699	0.885196	0.976398	1.1765	0.0214617	0.0629956	NA	NA	NA	NA
REACTOME EUKARYOTIC TRANSLATION ELONGATION	1.90762	6.53892e-05	0.00385535	2.65415	9.33665e-14	4.33532e-11	2.68932	1.67523e-15	2.33359e-12	2.17941	2.1883e-07	2.54025e-05	2.33405	2.21594e-08	7.71701e-06	2.26818	3.90564e-08	3.62704e-06	-0.730431	0.928177	0.948606	1.17481	0.187805	0.493861	0.996996	0.451025	0.797307	2.11246	4.07402e-05	0.00208933	1.84516	0.00217737	0.0703778	2.04649	2.08712e-06	3.38714e-05	1.96385	0.000319155	0.00401958	2.27253	1.22555e-05	0.000369075	1.99767	1.68334e-06	2.65794e-05	2.15475	1.05147e-09	2.42527e-08	2.63354
REACTOME NONSENSE MEDIATED DECAY NMD	1.91716	4.16707e-05	0.00279194	2.6458	3.85046e-14	2.68185e-11	2.6134	1.32823e-13	2.31278e-11	2.11637	1.1205e-06	9.75537e-05	2.30489	3.02004e-08	8.40523e-06	2.28022	5.64738e-08	4.14042e-06	-0.692926	0.970315	0.977951	1.25491	0.126238	0.407058	1.09333	0.28211	0.7029	1.70399	0.00822803	0.0691154	1.63443	0.00888681	0.141756	1.70897	0.00304533	0.0180747	1.34322	0.1075	0.280839	2.05412	0.00137741	0.0182617	1.50184	0.00792347	0.0294016	1.87937	8.12109e-06	8.23332e-05	2.60015
REACTOME PROCESSING OF CAPPED INTRON CONTAINING PRE MRNA	1.98286	7.19509e-06	0.000623856	1.71038	0.000591506	0.0134232	1.47838	0.0108338	0.158858	1.51718	0.00958029	0.111211	1.82663	0.000236378	0.00609767	2.0227	3.40934e-06	0.000143916	1.90188	2.47818e-05	0.000667477	1.63256	0.00201744	0.0720589	1.51284	0.00739857	0.18404	-1.20783	0.109848	0.314998	1.56338	0.00154652	0.0594604	-0.8965	0.782946	0.927639	-1.35194	0.0359712	0.138702	-0.715318	0.985782	1	-1.65752	2.33193e-05	0.00025668	-1.26976	0.0178424	0.0574531	-0.863215
GOBP ORGANIC ACID CATABOLIC PROCESS	-1.31543	0.0718954	0.294417	-2.09436	2.14279e-07	9.04517e-06	-1.978	1.92716e-05	0.000767008	-0.9259	0.606232	0.849579	-1.76179	0.00067271	0.0130053	-2.3435	3.37279e-11	4.69829e-09	-2.22374	4.02563e-08	3.50481e-06	-1.06511	0.336585	0.6322	-1.95842	1.91538e-05	0.00444687	1.70089	0.000170332	0.00535392	0.874091	0.804829	0.946869	-1.61782	0.000112576	0.00113557	-1.40071	0.0119816	0.0651621	-1.33574	0.0566929	0.247205	-0.93993	0.628603	0.760067	0.781132	0.945205	0.988981	1.29511
GOBP RIBOSOMAL SMALL SUBUNIT BIOGENESIS	2.06581	3.7925e-05	0.00266197	2.02099	0.000106015	0.00295359	2.10384	2.38999e-05	0.000924792	1.81109	0.00309629	0.0435669	2.02668	0.000118035	0.00351383	1.74809	0.00449839	0.0587526	1.73057	0.00379829	0.0243825	1.61259	0.0169013	0.210211	0.756041	0.844828	0.990498	-0.920665	0.581308	0.778436	0.796642	0.779762	0.936557	-0.758792	0.879699	0.972251	-1.22772	0.200321	0.415132	0.682224	0.917874	0.986703	-1.00184	0.4575	0.611112	0.675455	0.971893	0.997947	1.53588
GOBP GLUTAMINE FAMILY AMINO ACID METABOLIC PROCESS	-1.54108	0.0219362	0.140388	-1.85381	0.00106384	0.0211705	-1.99225	0.00019048	0.0056455	-1.5523	0.0197038	0.182695	-1.6711	0.00593717	0.0631844	-2.17404	1.04822e-06	5.61606e-05	-1.92509	0.000534886	0.00521046	-1.21383	0.188256	0.493861	-1.95694	0.000100399	0.0155396	-0.992974	0.451197	0.677737	-0.940554	0.552846	0.857633	-0.919135	0.603448	0.819842	-1.54876	0.0144359	0.0744051	-1.34414	0.0881356	0.306425	-0.56705	0.990753	0.998876	0.953836	0.529061	0.712105	1.27278
GOBP CELLULAR AMINO ACID METABOLIC PROCESS	-1.48452	0.00465077	0.0669744	-2.08726	6.96693e-08	3.34653e-06	-1.89781	1.11016e-05	0.000483265	-0.963109	0.542625	0.818136	-1.58744	0.00152623	0.0253099	-2.28316	1.72551e-11	2.86962e-09	-2.15156	1.15258e-08	1.14682e-06	-1.50451	0.0063112	0.135908	-2.03176	2.93615e-07	0.000136335	0.887191	0.785408	0.896657	-1.1591	0.153696	0.52293	-1.32769	0.0105282	0.0506596	-1.82921	7.33474e-07	2.55023e-05	-1.51938	0.00762715	0.0677861	-1.3525	0.0218537	0.0639078	-1.09093	0.144509	0.299449	1.35128
GOBP NCRNA PROCESSING	2.09575	3.53641e-09	6.51584e-07	2.13597	1.69465e-10	1.81589e-08	2.04571	1.43211e-08	9.06787e-07	1.5455	0.000564595	0.0126852	1.79645	9.34494e-06	0.000542396	1.80326	4.06286e-06	0.000166458	2.17653	2.08958e-10	4.15826e-08	1.58045	0.000690564	0.0384782	1.11544	0.23	0.647253	-1.33633	0.0215831	0.126497	-0.910894	0.699801	0.911969	-1.4652	0.000307732	0.00269067	-1.54694	0.000522136	0.00606872	-0.802186	0.92638	0.988233	-1.9844	1.2889e-14	1.34133e-12	-1.36008	0.000564598	0.0032989	0.994502
REACTOME MRNA SPLICING	2.12164	8.66598e-07	9.12404e-05	1.76762	0.000923397	0.0189161	1.53744	0.0111579	0.161906	1.52637	0.00702395	0.0858277	1.88568	0.000307092	0.00694232	2.20249	1.79641e-07	1.13746e-05	2.02715	1.4548e-05	0.000471289	1.69164	0.002764	0.0785766	1.54185	0.0182325	0.256544	-1.18664	0.148014	0.374611	1.56637	0.00384542	0.0924571	-0.724581	0.985915	1	-1.40369	0.0225741	0.100362	-0.82054	0.823718	0.945717	-1.6569	9.06606e-05	0.000806425	-1.09247	0.191304	0.364002	-0.930878
GOBP CELLULAR AMINO ACID CATABOLIC PROCESS	-1.3162	0.0926724	0.32995	-2.01311	1.8586e-05	0.000562831	-2.06196	2.76251e-05	0.00104005	-1.20919	0.176923	0.540363	-1.66094	0.00676133	0.0697669	-2.31922	2.67133e-09	2.86243e-07	-2.27686	1.08001e-07	7.91819e-06	-1.42753	0.0373958	0.262816	-2.06661	2.72024e-06	0.000947325	1.3527	0.0684932	0.25109	-1.06786	0.32438	0.694303	-1.06023	0.323864	0.584559	-1.32331	0.0720721	0.221442	-1.74129	0.0042455	0.0437726	-1.04775	0.382426	0.538808	-0.620412	1	1	1.65066
GOBP RIBOSOMAL LARGE SUBUNIT BIOGENESIS	2.039	8.43781e-05	0.00460642	2.19361	6.6841e-06	0.000221689	2.27882	1.19487e-06	5.54816e-05	1.68238	0.00359855	0.0491449	2.06241	7.61226e-05	0.00265097	1.73709	0.00721531	0.0755709	1.67181	0.00418017	0.026112	1.76314	0.00269383	0.0781772	0.980263	0.473684	0.803004	-1.3616	0.0769231	0.262443	0.773181	0.818737	0.95069	-0.89363	0.657635	0.857226	-0.796194	0.776	0.911044	1.39138	0.0913462	0.313422	-1.61616	0.00693417	0.0264817	1.05725	0.356928	0.55271	1.81507
GOBP CYTOPLASMIC TRANSLATION	1.86521	0.000116636	0.00573071	2.4869	1.3244e-12	2.63557e-10	2.483	6.25248e-12	6.69978e-10	1.98519	1.41435e-05	0.000758642	2.16673	2.89964e-07	3.67199e-05	2.10554	1.2145e-06	6.04214e-05	1.15941	0.201717	0.379206	1.25934	0.107969	0.38222	1.06022	0.326437	0.726322	1.07767	0.290993	0.536907	1.14786	0.240964	0.612628	1.61598	0.00475179	0.0262213	1.20378	0.174515	0.379629	1.92478	0.00181282	0.0224914	1.48521	0.00396364	0.0173017	1.84652	3.30424e-06	3.7134e-05	2.55138
GOBP MRNA PROCESSING	2.1146	1.66134e-08	2.72091e-06	1.86912	1.10018e-05	0.000356408	1.71517	0.000255438	0.00741301	1.47996	0.00438555	0.0584185	1.70248	0.00030899	0.00694232	2.3436	3.31907e-12	9.24692e-10	2.14315	9.79504e-09	1.13704e-06	1.84243	1.47866e-05	0.00294254	1.44984	0.00553244	0.166675	-1.12666	0.15035	0.377579	1.6647	7.52154e-06	0.00131976	-1.09025	0.164021	0.406403	-1.44555	0.00229067	0.0191098	-1.0237	0.378462	0.658811	-1.68045	1.32673e-07	2.72426e-06	-0.917447	0.845455	0.936793	-1.12581
GOBP MRNA METABOLIC PROCESS	2.1172	2.24639e-10	4.73026e-08	1.93323	1.45662e-07	6.54538e-06	1.57786	0.000570189	0.0144413	1.58572	0.000129554	0.00429687	1.75476	1.54132e-05	0.000795206	2.25849	1.73025e-12	6.02558e-10	2.20759	1.20121e-10	4.15826e-08	1.827	1.71195e-06	0.000476951	1.49031	0.00253929	0.104036	NA	NA	NA	NA	NA	NA	NA	NA	NA	-1.27523	0.0122679	0.0660128	0.867437	0.905045	0.982754	NA	NA	NA	NA	NA	NA	NA
REACTOME METABOLISM OF RNA	1.98046	9.11095e-11	2.68591e-08	2.16582	3.39024e-14	2.68185e-11	2.22792	4.81145e-15	3.35118e-12	1.89362	7.01454e-10	2.44281e-07	1.8626	9.53481e-09	6.64099e-06	2.03228	1.03528e-11	2.40358e-09	1.73715	8.71137e-07	4.85398e-05	1.45895	0.000352055	0.023353	1.44553	0.00180446	0.0877756	-1.05009	0.279279	0.527397	1.29259	0.0122288	0.171168	NA	NA	NA	-1.44175	0.00107103	0.0105495	1.12117	0.136095	0.384336	NA	NA	NA	NA	NA	NA	NA
REACTOME INFLUENZA INFECTION	1.95595	1.85013e-05	0.00151505	2.46234	2.20515e-12	3.55541e-10	2.61571	2.06119e-14	7.17811e-12	2.02577	2.69986e-06	0.000188045	2.26669	1.75687e-08	7.71701e-06	2.06508	7.49583e-07	4.17668e-05	0.942537	0.563319	0.707784	1.30458	0.0684211	0.324323	1.3445	0.0366619	0.342708	1.1631	0.230769	0.477008	1.07669	0.335341	0.702273	1.67177	0.00262628	0.0159096	1.57935	0.0190729	0.089491	2.18914	5.72575e-05	0.00130341	1.19327	0.0831773	0.174871	1.74971	4.57475e-05	0.000379338	2.3398
GOBP RIBONUCLEOPROTEIN COMPLEX BIOGENESIS	2.18121	4.1101e-11	2.01943e-08	2.0928	6.78248e-10	6.29867e-08	2.35482	1.31835e-13	2.31278e-11	1.56154	0.000329126	0.00865043	2.02033	4.22373e-08	8.40523e-06	1.98875	3.7638e-08	3.62704e-06	2.1914	3.19919e-10	5.57058e-08	1.54422	0.000730101	0.0391166	1.19475	0.0970149	0.486122	-1.36116	0.0142549	0.0967269	1.27967	0.026607	0.252355	-0.977455	0.590476	0.810652	-1.50147	0.000432446	0.00518935	0.937613	0.623188	0.833973	-1.65649	5.40924e-07	9.5265e-06	-0.930603	0.731092	0.866225	1.28756
GOBP RNA SPLICING	2.14412	2.92572e-08	3.92046e-06	1.93323	4.91297e-06	0.000171094	1.79138	0.000148869	0.00450813	1.71351	0.00017518	0.00519205	1.78574	0.000213148	0.0057099	2.38687	1.85402e-11	2.86962e-09	2.0959	3.03619e-07	1.92246e-05	1.8941	2.67459e-05	0.00310475	1.51668	0.005798	0.166675	-0.986003	0.480944	0.698408	1.75167	3.6987e-06	0.000790075	-1.00177	0.431193	0.682398	-1.23225	0.071831	0.221035	-1.05047	0.33234	0.615393	-1.60907	4.60129e-06	6.30818e-05	0.743672	0.995465	1	-0.950076
REACTOME RRNA PROCESSING	2.11244	5.7358e-08	7.04548e-06	2.3328	1.28458e-10	1.49119e-08	2.60434	7.77625e-15	3.61077e-12	2.19564	6.88363e-09	1.91778e-06	2.03488	4.38523e-07	5.09052e-05	1.94053	4.83841e-06	0.000192569	1.39887	0.0291955	0.100634	1.55159	0.00393459	0.097873	1.14614	0.220297	0.636946	-0.868665	0.733333	0.868461	1.14218	0.204678	0.579124	1.01782	0.411681	0.666387	-0.933743	0.591716	0.793537	1.92165	0.000514467	0.00815742	-1.04418	0.372506	0.528736	1.36293	0.0182006	0.0583347	2.34745
KEGG SPLICEOSOME	2.0726	3.22338e-05	0.00250067	1.88541	0.000692456	0.0148399	1.79446	0.00124605	0.028455	2.07395	1.47045e-05	0.000758642	1.87954	0.000385879	0.00839891	2.40153	4.90234e-08	4.00931e-06	1.95244	0.000104897	0.00143256	1.72534	0.00422367	0.10322	1.63828	0.0131881	0.22791	-1.04156	0.373473	0.618388	1.6206	0.00394997	0.093727	0.491827	1	1	-1.4546	0.0235705	0.103547	-0.534383	1	1	-1.7775	9.53045e-05	0.000841659	-1.03343	0.335793	0.531513	-0.966751
GOBP RNA PROCESSING	2.25087	3.95781e-17	5.83381e-14	2.09441	4.25732e-13	1.18609e-10	1.9784	3.95714e-10	3.06239e-08	1.60186	6.58394e-06	0.000416883	1.89311	1.49782e-09	2.08647e-06	2.13374	3.68997e-14	1.71337e-11	2.34369	1.59029e-17	2.21528e-14	1.80013	9.03018e-08	4.19301e-05	1.39632	0.00384859	0.137464	NA	NA	NA	NA	NA	NA	NA	NA	NA	NA	NA	NA	NA	NA	NA	NA	NA	NA	NA	NA	NA	NA
GOBP RIBOSOME BIOGENESIS	2.23733	3.32567e-11	2.01943e-08	2.17237	2.19584e-09	1.7993e-07	2.43515	8.3876e-14	1.94732e-11	1.78364	1.16409e-05	0.000705031	1.96248	1.07281e-06	0.000114956	1.84306	5.09558e-06	0.000197171	2.12586	5.96185e-09	7.54987e-07	1.66449	0.000127544	0.0118353	1.34141	0.0237094	0.287781	-1.36685	0.0207556	0.12362	0.891833	0.771429	0.934262	-1.12494	0.166667	0.409497	-1.48547	0.00321705	0.0252158	0.802564	0.926966	0.988355	-1.72266	7.62092e-07	1.3021e-05	-0.917553	0.786585	0.901833	1.41952
GOBP RRNA METABOLIC PROCESS	2.26203	1.78459e-10	4.38414e-08	2.17562	5.18915e-09	4.01582e-07	2.16043	1.96803e-08	1.19194e-06	1.76495	3.6995e-05	0.00143255	1.976	1.24395e-06	0.000123773	1.8327	2.25871e-05	0.000827995	2.16993	1.15163e-08	1.14682e-06	1.83429	2.56198e-05	0.00310475	1.42005	0.0165517	0.247536	-1.29604	0.0503731	0.217184	0.952453	0.554217	0.857633	-1.21515	0.0394159	0.148544	-1.33185	0.042029	0.155431	0.827086	0.868493	0.967921	-1.70915	4.25549e-06	5.92276e-05	-0.857429	0.966292	0.995483	1.10782
GOBP RNA SPLICING VIA TRANSESTERIFICATION REACTIONS	2.21211	8.28943e-08	9.39893e-06	1.89098	2.5214e-05	0.0007473	1.87793	0.00012405	0.00401864	1.88602	8.93951e-05	0.00319301	1.77824	0.000270349	0.00672492	2.40093	7.77391e-10	9.02421e-08	2.19986	1.02772e-07	7.91819e-06	2.05924	3.45678e-06	0.00080255	1.53211	0.0109983	0.204275	-1.14105	0.163873	0.394462	1.77436	1.46176e-05	0.00239387	-0.775545	0.995935	1	-1.37496	0.0176444	0.0850227	-1.06507	0.313846	0.596621	-1.57073	0.000160047	0.00132764	-0.859204	0.963855	0.995483	-1.16461
GOBP VIRAL GENOME REPLICATION	1.78579	0.00554441	0.0712947	NA	NA	NA	NA	NA	NA	NA	NA	NA	NA	NA	NA	NA	NA	NA	NA	NA	NA	NA	NA	NA	NA	NA	NA	1.29916	0.100467	0.299008	1.02944	0.409266	0.763374	1.8812	0.00014246	0.00139541	1.32876	0.0956522	0.261379	1.46948	0.0662608	0.270076	0.915222	0.681529	0.802448	1.84479	4.38658e-06	4.76747e-05	-1.70526
GOBP IRON ION HOMEOSTASIS	1.83217	0.00286676	0.0556001	NA	NA	NA	NA	NA	NA	NA	NA	NA	NA	NA	NA	NA	NA	NA	NA	NA	NA	NA	NA	NA	NA	NA	NA	1.22724	0.160793	0.390597	0.775529	0.854331	0.962248	1.13826	0.281967	0.545815	1.00507	0.414894	0.648899	1.3323	0.122249	0.365364	1.09416	0.266667	0.414483	1.71602	0.000614173	0.00353384	-1.17593
[truncated: 15 more columns]
