# Supplementary material for: Regeneration leads to global tissue rejuvenation in aging sexual planarians
Source: Nat Aging. 2025 Apr 3;5(5):780–98. doi: 10.1038/s43587-025-00847-9 (PMC12092299; doi:10.1038/s43587-025-00847-9)
Supplement: Supplementary file 13 — List of DEGs between 0Hpa and 6Hpa in different tissues based on a published scRNA-seq dataset (CRX495534–CRX495535). P value was obtained using a two-sided Wilcoxon rank-sum test and adjusted using Bonferroni correction. DEGs were identified with the thresholds of adjusted P value < 0.05 and |avg_log2FC | > 0.25. [file 43587_2025_847_MOESM13_ESM.xlsx]

## Sheet: Supplementary Table 9
List of differentially expressed genes (DEGs) between 0Hpa and 6Hpa in different tissues based on a published scRNA-seq dataset (CRX495534 - CRX495535). P-value was obstained using two-sided Wilcoxon Rank Sum test and adjusted using Bonferroni correction. DEGs were identified with the threshold of adjusted p-value < 0.05 and |avg_log2FC| > 0.25.
BGI_DEGs_0Hpa_vs_6Hpa (p.adj<0.05 &|avg_log2FC|>0.25; avg_log2FC>0 -> 6h up-regulated, avg_log2FC<0 -> 6h down-regulated)
gene	p_val	avg_log2FC	pct.1	pct.2	p_val_adj	tissue
SMESG000049723	1.4e-29	-1.26099	0.032	0.343	3.12e-25	intestine
SMESG000003087	1.38e-26	-1.10808	0.15	0.503	3.08e-22	intestine
SMESG000037978	1.3e-23	-1.10507	0.049	0.319	2.91e-19	intestine
SMESG000027140	3.85e-24	-1.01747	0.027	0.286	8.59e-20	intestine
SMESG000002883	2.08e-25	-0.973058	0.012	0.268	4.65e-21	intestine
SMESG000037977	1.5e-23	-0.967414	0.034	0.292	3.36e-19	intestine
SMESG000048413	1.58e-21	-0.960924	0.118	0.407	3.53e-17	intestine
SMESG000070967	2.65e-10	-0.81225	0.163	0.65	5.92e-06	protonephridia
SMESG000042333	6.33e-17	-0.803006	0.26	0.533	1.41e-12	intestine
SMESG000032522	2.4e-22	-0.795258	0.027	0.268	5.36e-18	intestine
SMESG000057816	7.58e-24	-0.79215	0.31	0.639	1.69e-19	intestine
SMESG000022762	5.31e-21	-0.705749	0.101	0.377	1.19e-16	intestine
SMESG000043799	1.3e-64	-0.690577	0.386	0.679	2.9e-60	neural
SMESG000077202	6.34e-13	-0.689951	0.192	0.413	1.42e-08	intestine
SMESG000054780	9.87e-59	-0.683876	0.249	0.57	2.2e-54	epidermal
SMESG000035344	1.21e-16	-0.678094	0.302	0.596	2.71e-12	intestine
SMESG000029882	5.55e-19	-0.674697	0.16	0.452	1.24e-14	intestine
SMESG000004536	8.61e-20	-0.667622	0.029	0.253	1.92e-15	intestine
SMESG000023842	5.73e-16	-0.666584	0.278	0.512	1.28e-11	intestine
SMESG000008737	3.02e-16	-0.641609	0.125	0.37	6.75e-12	intestine
SMESG000078545	5.92e-18	-0.641572	0.344	0.654	1.32e-13	intestine
SMESG000058940	2.2e-20	-0.64073	0.061	0.319	4.9e-16	intestine
SMESG000028279	1.48e-62	-0.637966	0.145	0.452	3.31e-58	neural
SMESG000043809	1.14e-53	-0.631139	0.422	0.67	2.55e-49	neural
SMESG000012668	2.59e-97	-0.613947	0.503	0.906	5.78e-93	epidermal
SMESG000059907	9.7e-75	-0.610017	0.506	0.802	2.16e-70	epidermal
SMESG000048413	2.73e-07	-0.601194	0.081	0.417	0.00608821	protonephridia
SMESG000035516	2.07e-07	-0.600807	0.163	0.567	0.00462693	protonephridia
SMESG000043799	4.51e-46	-0.590535	0.403	0.76	1.01e-41	muscle
SMESG000079004	4.44e-16	-0.587108	0.14	0.383	9.91e-12	intestine
SMESG000000524	2.84e-77	-0.574943	0.494	0.812	6.33e-73	neural
SMESG000004364	2.99e-60	-0.573332	0.277	0.638	6.67e-56	neural
SMESG000026662	1.48e-46	-0.571112	0.412	0.663	3.29e-42	neural
SMESG000012475	6.91e-80	-0.56985	0.492	0.875	1.54e-75	epidermal
SMESG000043809	2.37e-44	-0.568221	0.445	0.775	5.3e-40	muscle
SMESG000051528	5.9e-59	-0.566522	0.399	0.722	1.32e-54	neural
SMESG000008997	9.61e-53	-0.566373	0.192	0.489	2.14e-48	neural
SMESG000028714	8.06e-17	-0.565776	0.049	0.259	1.8e-12	intestine
SMESG000049916	7.69e-57	-0.560083	0.151	0.451	1.72e-52	neural
SMESG000041594	1.3e-74	-0.554808	0.491	0.861	2.9e-70	epidermal
SMESG000023006	2.68e-07	-0.552237	0.13	0.5	0.00598168	protonephridia
SMESG000057890	6.62e-87	-0.550682	0.578	0.91	1.48e-82	epidermal
SMESG000042842	1.29e-49	-0.550439	0.169	0.447	2.88e-45	neural
SMESG000073669	9.94e-51	-0.549814	0.246	0.552	2.22e-46	neural
SMESG000041927	1.43e-42	-0.549552	0.316	0.56	3.19e-38	neural
SMESG000017264	1.02e-111	-0.54688	0.795	0.972	2.28e-107	epidermal
SMESG000005489	2.65e-07	-0.543045	0.057	0.35	0.00591532	protonephridia
SMESG000022275	1.56e-43	-0.541379	0.274	0.587	3.49e-39	epidermal
SMESG000072747	4.05e-07	-0.538201	0.114	0.467	0.00903146	protonephridia
SMESG000023649	1.7e-11	-0.537857	0.177	0.38	3.8e-07	intestine
SMESG000048843	4.43e-18	-0.531844	0.152	0.434	9.88e-14	intestine
SMESG000061526	1.75e-35	-0.524954	0.209	0.43	3.9e-31	neural
SMESG000067135	1.16e-50	-0.524888	0.292	0.611	2.58e-46	neural
SMESG000008382	6.96e-07	-0.523146	0.081	0.4	0.015534	protonephridia
SMESG000010167	3.39e-07	-0.521168	0.041	0.317	0.00755666	protonephridia
SMESG000005721	7.67e-24	-0.520949	0.393	0.75	1.71e-19	intestine
SMESG000051516	1.05e-11	-0.520214	0.194	0.404	2.34e-07	intestine
SMESG000052083	1.35e-06	-0.518756	0.146	0.5	0.0301913	protonephridia
SMESG000034282	1.44e-47	-0.518547	0.169	0.447	3.22e-43	neural
SMESG000055743	9.93e-11	-0.517804	0.246	0.455	2.22e-06	intestine
SMESG000068863	4.34e-20	-0.511716	0.147	0.449	9.69e-16	intestine
SMESG000068985	8.83e-07	-0.510653	0.13	0.467	0.0197134	protonephridia
SMESG000013783	6.06e-18	-0.504304	0.091	0.34	1.35e-13	intestine
SMESG000077398	5.26e-52	-0.501806	0.105	0.369	1.17e-47	neural
SMESG000020956	1.86e-44	-0.488265	0.279	0.573	4.16e-40	neural
SMESG000068618	1.33e-38	-0.487554	0.375	0.623	2.97e-34	neural
SMESG000020341	3.87e-16	-0.48681	0.049	0.253	8.63e-12	intestine
SMESG000070471	4.24e-29	-0.485379	0.497	0.846	9.46e-25	secretory
SMESG000043809	5.49e-44	-0.485335	0.618	0.875	1.22e-39	cathepsin
SMESG000062856	9.82e-41	-0.480693	0.244	0.522	2.19e-36	neural
SMESG000011548	4.96e-42	-0.479694	0.228	0.507	1.11e-37	neural
SMESG000022407	1.99e-51	-0.478593	0.314	0.713	4.45e-47	epidermal
SMESG000052306	5.26e-52	-0.475326	0.491	0.83	1.17e-47	epidermal
SMESG000035227	3.48e-42	-0.475208	0.202	0.472	7.76e-38	neural
SMESG000037355	4.92e-15	-0.474166	0.091	0.31	1.1e-10	intestine
SMESG000043799	2.82e-45	-0.472933	0.626	0.897	6.29e-41	cathepsin
SMESG000031711	2.51e-41	-0.472521	0.277	0.575	5.61e-37	neural
SMESG000073666	7.11e-08	-0.470934	0.226	0.392	0.00158613	intestine
SMESG000050216	1.63e-14	-0.470171	0.157	0.398	3.64e-10	intestine
SMESG000005721	2.46e-52	-0.469686	0.401	0.784	5.49e-48	epidermal
SMESG000022047	8.52e-16	-0.46929	0.428	0.732	1.9e-11	intestine
SMESG000005279	7.32e-12	-0.46868	0.204	0.434	1.63e-07	intestine
SMESG000061705	2.68e-17	-0.467966	0.388	0.711	5.98e-13	intestine
SMESG000065035	1.35e-06	-0.467608	0.154	0.55	0.0301209	protonephridia
SMESG000029164	1.94e-10	-0.462293	0.162	0.349	4.33e-06	intestine
SMESG000011919	6.78e-63	-0.461726	0.569	0.841	1.51e-58	neural
SMESG000066514	2.38e-40	-0.460123	0.313	0.597	5.31e-36	neural
SMESG000003144	6.51e-54	-0.458107	0.492	0.867	1.45e-49	epidermal
SMESG000014290	2.34e-14	-0.457541	0.29	0.569	5.22e-10	intestine
SMESG000081113	1.53e-12	-0.45502	0.15	0.361	3.42e-08	intestine
SMESG000053097	1.7e-37	-0.454954	0.213	0.476	3.79e-33	neural
SMESG000050856	1.68e-37	-0.453118	0.171	0.419	3.74e-33	neural
SMESG000005489	4.88e-67	-0.452075	0.087	0.44	1.09e-62	epidermal
SMESG000041811	3.96e-57	-0.451664	0.535	0.882	8.84e-53	epidermal
SMESG000044609	1.65e-45	-0.45075	0.472	0.779	3.69e-41	neural
SMESG000044540	8.17e-15	-0.4499	0.059	0.259	1.82e-10	intestine
SMESG000016828	8.61e-55	-0.449758	0.522	0.86	1.92e-50	epidermal
SMESG000061897	3.69e-19	-0.44932	0.369	0.72	8.23e-15	intestine
SMESG000063142	1.6e-07	-0.447756	0.081	0.417	0.00356512	protonephridia
SMESG000052306	1.36e-37	-0.445618	0.195	0.449	3.03e-33	neural
SMESG000040291	5.19e-14	-0.444655	0.143	0.38	1.16e-09	intestine
SMESG000058074	9.39e-13	-0.444258	0.076	0.262	2.1e-08	intestine
SMESG000047333	2.87e-18	-0.44286	0.206	0.53	6.41e-14	intestine
SMESG000048192	3.94e-17	-0.442601	0.319	0.642	8.79e-13	intestine
SMESG000068628	3.06e-12	-0.442129	0.376	0.63	6.83e-08	intestine
SMESG000013755	8.01e-42	-0.440016	0.125	0.37	1.79e-37	neural
SMESG000026870	3.48e-16	-0.439776	0.113	0.364	7.76e-12	intestine
SMESG000009232	2.51e-66	-0.437519	0.675	0.94	5.6e-62	epidermal
SMESG000003184	2.91e-37	-0.436165	0.127	0.353	6.49e-33	neural
SMESG000005947	1.57e-35	-0.434044	0.151	0.379	3.5e-31	neural
SMESG000074424	3.43e-19	-0.431004	0.061	0.313	7.66e-15	intestine
SMESG000016663	1.32e-10	-0.430292	0.123	0.304	2.96e-06	intestine
SMESG000046667	2.37e-31	-0.429826	0.285	0.524	5.29e-27	neural
SMESG000073490	1.26e-06	-0.429649	0.13	0.483	0.0281254	protonephridia
SMESG000047416	2.11e-34	-0.429304	0.334	0.598	4.71e-30	neural
SMESG000017290	2.32e-45	-0.427874	0.413	0.787	5.17e-41	epidermal
SMESG000052306	7.51e-27	-0.427815	0.295	0.623	1.68e-22	muscle
SMESG000021340	2.27e-32	-0.42691	0.172	0.395	5.08e-28	neural
SMESG000042667	4.38e-33	-0.426859	0.165	0.389	9.77e-29	neural
SMESG000024212	3.83e-27	-0.426745	0.21	0.408	8.54e-23	neural
SMESG000040565	1.75e-16	-0.425939	0.101	0.346	3.91e-12	intestine
SMESG000064314	1.17e-26	-0.423553	0.254	0.475	2.62e-22	neural
SMESG000078318	1.66e-31	-0.423434	0.16	0.372	3.69e-27	neural
SMESG000068122	1.02e-49	-0.42325	0.531	0.864	2.28e-45	epidermal
SMESG000060723	1.55e-11	-0.422112	0.113	0.301	3.46e-07	intestine
SMESG000009833	1.79e-46	-0.422007	0.508	0.823	3.99e-42	epidermal
SMESG000037636	1.09e-26	-0.419457	0.156	0.338	2.43e-22	neural
SMESG000058557	6.8e-28	-0.418578	0.502	0.808	1.52e-23	muscle
SMESG000017245	9.01e-17	-0.41749	0.263	0.599	2.01e-12	intestine
SMESG000071294	5.9e-42	-0.417277	0.377	0.747	1.32e-37	epidermal
SMESG000017013	9.27e-10	-0.415731	0.182	0.37	2.07e-05	intestine
SMESG000029310	5.9e-34	-0.415703	0.108	0.309	1.32e-29	neural
SMESG000053228	1.19e-41	-0.415212	0.376	0.735	2.65e-37	epidermal
SMESG000073334	3.51e-15	-0.414661	0.273	0.572	7.83e-11	intestine
SMESG000012127	1.01e-10	-0.414392	0.088	0.262	2.26e-06	intestine
SMESG000008925	2.06e-55	-0.413106	0.615	0.903	4.61e-51	epidermal
SMESG000062902	7.15e-29	-0.412263	0.356	0.622	1.6e-24	epidermal
SMESG000058469	1.95e-06	-0.411384	0.089	0.4	0.0436336	protonephridia
SMESG000071344	1.21e-11	-0.410461	0.405	0.66	2.71e-07	intestine
SMESG000003163	2.58e-28	-0.410092	0.121	0.3	5.77e-24	neural
SMESG000015108	5.84e-38	-0.408748	0.095	0.307	1.3e-33	neural
SMESG000015058	5.45e-40	-0.408082	0.385	0.753	1.22e-35	epidermal
SMESG000019381	1.49e-13	-0.407893	0.275	0.551	3.33e-09	intestine
SMESG000075481	7.93e-14	-0.404613	0.673	0.916	1.77e-09	intestine
SMESG000056465	1.42e-31	-0.404336	0.171	0.397	3.17e-27	neural
SMESG000075965	1.01e-25	-0.404106	0.428	0.733	2.27e-21	muscle
SMESG000025677	7.93e-13	-0.404044	0.16	0.386	1.77e-08	intestine
SMESG000041069	7.34e-93	-0.403322	0.796	0.975	1.64e-88	epidermal
SMESG000056430	3.35e-09	-0.403035	0.221	0.419	7.48e-05	intestine
SMESG000031683	1.28e-28	-0.401586	0.254	0.483	2.86e-24	neural
SMESG000017249	2.4e-15	-0.401383	0.332	0.639	5.37e-11	intestine
SMESG000032921	6.06e-31	-0.401155	0.266	0.542	1.35e-26	cathepsin
SMESG000026220	7.63e-30	-0.400183	0.224	0.458	1.7e-25	neural
SMESG000000646	1.69e-21	-0.399896	0.27	0.544	3.77e-17	muscle
SMESG000035878	3.04e-12	-0.398916	0.096	0.292	6.78e-08	intestine
SMESG000079254	1.04e-39	-0.398686	0.358	0.728	2.31e-35	epidermal
SMESG000024933	1.26e-49	-0.397997	0.612	0.879	2.81e-45	epidermal
SMESG000017153	4.52e-34	-0.397101	0.149	0.383	1.01e-29	neural
SMESG000067156	8.68e-28	-0.39676	0.186	0.396	1.94e-23	neural
SMESG000052367	2.58e-31	-0.396424	0.23	0.478	5.75e-27	neural
SMESG000002539	2.18e-41	-0.39572	0.207	0.534	4.86e-37	epidermal
SMESG000006057	6.13e-34	-0.39482	0.145	0.372	1.37e-29	neural
SMESG000049775	1.75e-42	-0.392726	0.234	0.601	3.92e-38	epidermal
SMESG000070321	1.24e-65	-0.3919	0.716	0.92	2.76e-61	epidermal
SMESG000078127	8.83e-38	-0.391291	0.222	0.542	1.97e-33	cathepsin
SMESG000053412	4.66e-34	-0.389941	0.416	0.75	1.04e-29	cathepsin
SMESG000008708	7.97e-14	-0.389761	0.246	0.515	1.78e-09	intestine
SMESG000025889	3.64e-08	-0.389481	0.56	0.726	0.000813328	intestine
SMESG000040082	9.35e-23	-0.389461	0.203	0.378	2.09e-18	neural
SMESG000035416	2e-28	-0.389147	0.124	0.31	4.46e-24	neural
SMESG000026655	6.12e-24	-0.389012	0.41	0.594	1.37e-19	neural
SMESG000070985	3.36e-08	-0.388893	0.236	0.404	0.000748985	intestine
SMESG000022877	1.41e-12	-0.388636	0.295	0.551	3.15e-08	intestine
SMESG000032664	9.15e-28	-0.387903	0.185	0.395	2.04e-23	neural
SMESG000000524	2.07e-25	-0.387589	0.686	0.932	4.61e-21	secretory
SMESG000020512	1.87e-20	-0.387531	0.131	0.28	4.17e-16	neural
SMESG000048299	9.47e-18	-0.387428	0.214	0.505	2.11e-13	secretory
SMESG000080177	1.37e-33	-0.386782	0.074	0.253	3.05e-29	neural
SMESG000001060	9.55e-24	-0.386688	0.145	0.317	2.13e-19	neural
SMESG000065681	1.52e-45	-0.386161	0.17	0.515	3.4e-41	epidermal
SMESG000043862	3.69e-14	-0.386071	0.226	0.506	8.24e-10	intestine
SMESG000053228	6.93e-17	-0.385684	0.486	0.771	1.55e-12	intestine
SMESG000053412	1.09e-27	-0.385601	0.3	0.537	2.42e-23	neural
SMESG000000212	6.54e-31	-0.385337	0.35	0.647	1.46e-26	epidermal
SMESG000065173	1.5e-17	-0.384678	0.242	0.545	3.35e-13	secretory
SMESG000024746	3.16e-28	-0.384287	0.168	0.378	7.06e-24	neural
SMESG000004364	5.23e-36	-0.38404	0.238	0.548	1.17e-31	cathepsin
SMESG000021196	3.05e-22	-0.383557	0.194	0.374	6.8e-18	neural
SMESG000002030	8.02e-28	-0.383207	0.113	0.29	1.79e-23	neural
SMESG000015282	4.66e-39	-0.382933	0.27	0.631	1.04e-34	epidermal
SMESG000008043	4.77e-08	-0.38146	0.3	0.47	0.00106437	intestine
SMESG000012475	4.96e-16	-0.381435	0.368	0.686	1.11e-11	secretory
SMESG000000606	2.18e-38	-0.380764	0.222	0.549	4.86e-34	epidermal
SMESG000018825	4.71e-28	-0.380705	0.307	0.563	1.05e-23	neural
SMESG000028157	1.3e-11	-0.380551	0.182	0.41	2.9e-07	intestine
SMESG000041020	6.13e-36	-0.380441	0.375	0.723	1.37e-31	epidermal
SMESG000067135	6.07e-32	-0.380294	0.323	0.632	1.35e-27	cathepsin
SMESG000023639	1.46e-28	-0.379791	0.374	0.604	3.27e-24	neural
SMESG000005227	4.02e-48	-0.379669	0.149	0.494	8.98e-44	epidermal
SMESG000059768	3.62e-45	-0.379457	0.614	0.896	8.07e-41	epidermal
SMESG000044136	1.19e-10	-0.379366	0.243	0.473	2.65e-06	intestine
SMESG000043809	1.89e-12	-0.378968	0.429	0.655	4.22e-08	secretory
SMESG000036216	7.55e-32	-0.378763	0.349	0.657	1.69e-27	cathepsin
SMESG000049234	1.36e-27	-0.378332	0.308	0.556	3.04e-23	neural
SMESG000037748	7.54e-14	-0.377953	0.145	0.392	1.68e-09	intestine
SMESG000075481	5.14e-38	-0.377674	0.479	0.805	1.15e-33	epidermal
SMESG000019700	1.19e-13	-0.376381	0.322	0.617	2.66e-09	intestine
SMESG000018578	3.53e-15	-0.376301	0.382	0.708	7.88e-11	secretory
SMESG000056318	1.03e-22	-0.376199	0.356	0.572	2.3e-18	epidermal
SMESG000064511	4.57e-27	-0.376115	0.099	0.268	1.02e-22	neural
SMESG000062904	8.37e-36	-0.375528	0.226	0.534	1.87e-31	epidermal
SMESG000056465	1.08e-21	-0.375362	0.36	0.661	2.41e-17	muscle
SMESG000078148	5.53e-29	-0.375167	0.167	0.384	1.23e-24	neural
SMESG000016836	1.83e-31	-0.374268	0.535	0.796	4.07e-27	epidermal
SMESG000024212	5.3e-22	-0.374016	0.181	0.431	1.18e-17	muscle
SMESG000040274	1.08e-35	-0.373933	0.434	0.782	2.41e-31	epidermal
SMESG000055380	4.93e-15	-0.373021	0.391	0.686	1.1e-10	secretory
SMESG000031033	4.92e-76	-0.372895	0.851	0.965	1.1e-71	epidermal
SMESG000025004	1.18e-31	-0.372547	0.648	0.771	2.63e-27	epidermal
SMESG000009447	8.63e-33	-0.372416	0.344	0.657	1.93e-28	epidermal
SMESG000021236	3.11e-27	-0.37218	0.099	0.27	6.94e-23	neural
SMESG000053420	3.64e-29	-0.371996	0.186	0.417	8.12e-25	neural
SMESG000056262	5.16e-21	-0.371837	0.205	0.378	1.15e-16	neural
SMESG000051188	1.77e-28	-0.371824	0.162	0.372	3.95e-24	neural
SMESG000020956	1.83e-24	-0.371677	0.195	0.481	4.09e-20	muscle
SMESG000005947	7.68e-20	-0.371603	0.309	0.576	1.71e-15	muscle
SMESG000014912	7.68e-26	-0.371527	0.275	0.507	1.71e-21	neural
SMESG000002830	1.15e-13	-0.371503	0.084	0.292	2.56e-09	intestine
SMESG000074499	1.12e-25	-0.371475	0.251	0.476	2.5e-21	neural
SMESG000036216	4.33e-26	-0.371331	0.321	0.555	9.67e-22	neural
SMESG000022275	3.43e-69	-0.370374	0.272	0.601	7.66e-65	neoblast
SMESG000022166	2.04e-29	-0.370169	0.136	0.339	4.56e-25	neural
SMESG000019076	2.8e-26	-0.370037	0.13	0.316	6.24e-22	neural
SMESG000031692	2.12e-15	-0.369715	0.446	0.785	4.74e-11	secretory
SMESG000026662	1.11e-15	-0.368298	0.228	0.425	2.48e-11	muscle
SMESG000053412	1.19e-22	-0.367994	0.272	0.576	2.66e-18	muscle
SMESG000072430	7.18e-22	-0.367777	0.492	0.732	1.6e-17	muscle
SMESG000069507	2.32e-31	-0.367726	0.222	0.508	5.18e-27	cathepsin
SMESG000062402	4.76e-27	-0.367316	0.313	0.564	1.06e-22	neural
SMESG000048249	5.37e-25	-0.366575	0.359	0.581	1.2e-20	neural
SMESG000018885	4.57e-25	-0.366531	0.11	0.275	1.02e-20	neural
SMESG000013633	7.21e-20	-0.36631	0.157	0.376	1.61e-15	muscle
SMESG000034720	1.23e-70	-0.36596	0.814	0.969	2.75e-66	epidermal
SMESG000016745	3.81e-48	-0.365758	0.707	0.905	8.5e-44	neural
SMESG000035227	5.44e-23	-0.365064	0.186	0.449	1.21e-18	muscle
SMESG000020395	3.5e-83	-0.364813	0.507	0.862	7.8e-79	neoblast
SMESG000068232	4e-13	-0.364606	0.17	0.413	8.92e-09	intestine
SMESG000024545	6.05e-34	-0.364302	0.406	0.747	1.35e-29	epidermal
SMESG000020728	3.06e-28	-0.364273	0.253	0.531	6.82e-24	cathepsin
SMESG000022938	1.08e-26	-0.364078	0.097	0.263	2.42e-22	neural
SMESG000074485	7.37e-28	-0.363785	0.18	0.398	1.65e-23	neural
SMESG000056268	2.45e-42	-0.363652	0.168	0.497	5.47e-38	epidermal
SMESG000075369	2.14e-41	-0.363186	0.602	0.903	4.78e-37	epidermal
SMESG000043862	2.5e-32	-0.36305	0.358	0.685	5.59e-28	epidermal
SMESG000025325	2.61e-16	-0.362952	0.188	0.326	5.82e-12	neural
SMESG000024375	2.13e-26	-0.362938	0.217	0.445	4.74e-22	neural
SMESG000060036	1.41e-103	-0.362431	0.88	0.986	3.14e-99	epidermal
SMESG000075370	6.26e-28	-0.361337	0.176	0.415	1.4e-23	cathepsin
SMESG000058134	1.84e-12	-0.361221	0.167	0.401	4.11e-08	intestine
SMESG000052952	1.83e-28	-0.360594	0.126	0.318	4.07e-24	neural
SMESG000025197	1.5e-24	-0.360521	0.125	0.296	3.35e-20	neural
SMESG000012532	4.98e-21	-0.360233	0.113	0.317	1.11e-16	muscle
SMESG000059689	3.57e-37	-0.360186	0.234	0.57	7.96e-33	epidermal
SMESG000072630	4.95e-35	-0.360088	0.507	0.823	1.1e-30	epidermal
SMESG000017153	5.57e-17	-0.35999	0.174	0.44	1.24e-12	secretory
SMESG000076347	3.39e-33	-0.359542	0.084	0.273	7.57e-29	neural
SMESG000025666	2.6e-23	-0.358017	0.188	0.462	5.8e-19	muscle
SMESG000051188	1.55e-28	-0.357791	0.308	0.62	3.46e-24	cathepsin
SMESG000029655	2.57e-22	-0.357604	0.239	0.526	5.73e-18	muscle
SMESG000078393	5.6e-29	-0.356933	0.472	0.716	1.25e-24	neural
SMESG000022407	8.17e-24	-0.356589	0.118	0.348	1.82e-19	muscle
SMESG000050993	2.39e-37	-0.356588	0.576	0.886	5.33e-33	epidermal
SMESG000037707	1.12e-28	-0.356319	0.468	0.763	2.5e-24	epidermal
SMESG000052306	3.72e-14	-0.356304	0.228	0.502	8.3e-10	secretory
SMESG000032148	3.5e-22	-0.356131	0.153	0.326	7.82e-18	neural
SMESG000022407	1.44e-18	-0.355812	0.106	0.348	3.21e-14	secretory
SMESG000034023	2.84e-39	-0.355611	0.145	0.442	6.34e-35	cathepsin
SMESG000064337	1.37e-28	-0.355239	0.139	0.344	3.06e-24	neural
SMESG000057514	1.51e-28	-0.354873	0.201	0.462	3.36e-24	cathepsin
SMESG000055733	5.3e-10	-0.354642	0.329	0.548	1.18e-05	intestine
SMESG000033788	1.76e-25	-0.354333	0.188	0.397	3.93e-21	neural
SMESG000032921	1.97e-31	-0.354032	0.088	0.273	4.4e-27	neural
SMESG000020949	1.16e-34	-0.354021	0.224	0.532	2.6e-30	epidermal
SMESG000033730	8.14e-30	-0.353508	0.274	0.592	1.82e-25	cathepsin
SMESG000014734	1.1e-29	-0.3532	0.523	0.759	2.46e-25	neural
SMESG000009484	2.2e-32	-0.352791	0.303	0.626	4.9e-28	epidermal
SMESG000040007	6.15e-13	-0.352531	0.211	0.479	1.37e-08	intestine
SMESG000078030	1.54e-16	-0.352416	0.111	0.377	3.44e-12	intestine
SMESG000012668	1.6e-13	-0.35204	0.384	0.671	3.56e-09	secretory
SMESG000008153	2.25e-80	-0.351771	0.891	0.976	5.02e-76	epidermal
SMESG000033702	3.74e-11	-0.351592	0.169	0.363	8.35e-07	secretory
SMESG000077233	2.52e-20	-0.351488	0.18	0.343	5.61e-16	neural
SMESG000054819	9.92e-19	-0.351285	0.249	0.496	2.21e-14	muscle
SMESG000060415	8.85e-13	-0.351171	0.071	0.262	1.98e-08	intestine
SMESG000077687	9.11e-18	-0.350757	0.146	0.287	2.03e-13	neural
SMESG000004379	1.23e-24	-0.350406	0.231	0.449	2.75e-20	neural
SMESG000061908	2.56e-23	-0.350221	0.307	0.531	5.71e-19	neural
SMESG000020071	2.4e-20	-0.3502	0.274	0.467	5.35e-16	neural
SMESG000013742	1.82e-19	-0.349966	0.361	0.646	4.06e-15	muscle
SMESG000048024	8.81e-31	-0.34962	0.385	0.747	1.97e-26	epidermal
SMESG000047416	2.12e-26	-0.349425	0.424	0.706	4.73e-22	cathepsin
SMESG000012668	7.78e-78	-0.349407	0.655	0.933	1.74e-73	neoblast
SMESG000042651	9.76e-25	-0.349094	0.142	0.323	2.18e-20	neural
SMESG000034631	2.74e-99	-0.348999	0.912	0.985	6.11e-95	epidermal
SMESG000043289	1.17e-07	-0.348574	0.208	0.32	0.00262146	epidermal
SMESG000007087	9.96e-27	-0.348564	0.13	0.319	2.22e-22	neural
SMESG000071209	2.48e-20	-0.348547	0.177	0.41	5.53e-16	muscle
SMESG000049997	2.52e-41	-0.348276	0.155	0.473	5.62e-37	epidermal
SMESG000035227	1.55e-14	-0.347998	0.264	0.548	3.47e-10	secretory
SMESG000005969	3.82e-29	-0.347959	0.308	0.621	8.54e-25	cathepsin
SMESG000033021	1.73e-27	-0.347787	0.244	0.519	3.85e-23	cathepsin
SMESG000005612	3.08e-10	-0.347602	0.403	0.636	6.88e-06	intestine
SMESG000038704	5.89e-14	-0.347595	0.13	0.373	1.31e-09	intestine
SMESG000017519	1.22e-11	-0.34751	0.322	0.593	2.72e-07	intestine
SMESG000021502	2.79e-15	-0.34714	0.214	0.489	6.23e-11	secretory
SMESG000071613	2.41e-75	-0.347135	0.816	0.978	5.38e-71	epidermal
SMESG000079579	3.1e-27	-0.347114	0.107	0.286	6.91e-23	neural
SMESG000043799	3.69e-11	-0.347021	0.413	0.643	8.25e-07	secretory
SMESG000049306	1.69e-26	-0.346694	0.348	0.639	3.77e-22	cathepsin
SMESG000058374	1.3e-20	-0.346606	0.516	0.796	2.89e-16	muscle
SMESG000017203	3.56e-12	-0.346551	0.113	0.322	7.95e-08	intestine
SMESG000063612	3.91e-30	-0.346156	0.412	0.726	8.72e-26	epidermal
SMESG000013191	9.38e-31	-0.346056	0.378	0.681	2.09e-26	epidermal
SMESG000041937	9.64e-25	-0.34601	0.242	0.489	2.15e-20	cathepsin
SMESG000055804	4.25e-16	-0.345856	0.135	0.416	9.48e-12	intestine
SMESG000039045	1.26e-18	-0.34577	0.131	0.271	2.81e-14	neural
SMESG000043489	1.08e-13	-0.345618	0.37	0.677	2.42e-09	secretory
SMESG000004465	1.69e-24	-0.345468	0.196	0.405	3.78e-20	neural
SMESG000065324	8.7e-15	-0.345086	0.264	0.566	1.94e-10	secretory
SMESG000039846	4.67e-31	-0.34493	0.296	0.633	1.04e-26	epidermal
SMESG000004364	1.12e-18	-0.344713	0.319	0.606	2.5e-14	muscle
SMESG000071607	5.48e-23	-0.34446	0.254	0.473	1.22e-18	neural
SMESG000039090	3.44e-28	-0.344389	0.38	0.681	7.67e-24	epidermal
SMESG000062924	9.52e-19	-0.344364	0.127	0.391	2.13e-14	secretory
SMESG000075440	1.32e-29	-0.344285	0.217	0.485	2.94e-25	epidermal
SMESG000023213	6e-17	-0.344172	0.248	0.477	1.34e-12	muscle
SMESG000081051	1.55e-27	-0.344113	0.138	0.354	3.46e-23	cathepsin
SMESG000031692	5.41e-24	-0.343935	0.35	0.576	1.21e-19	neural
SMESG000009125	1.13e-19	-0.343745	0.205	0.459	2.52e-15	muscle
SMESG000081151	1.7e-28	-0.343619	0.506	0.809	3.8e-24	epidermal
SMESG000058295	1.42e-10	-0.343486	0.12	0.31	3.18e-06	intestine
SMESG000048877	3.49e-15	-0.343426	0.101	0.349	7.78e-11	intestine
SMESG000078148	4.37e-16	-0.34338	0.16	0.418	9.76e-12	secretory
SMESG000018349	1.29e-34	-0.343375	0.562	0.853	2.88e-30	epidermal
SMESG000017248	2.49e-16	-0.343346	0.113	0.38	5.56e-12	intestine
SMESG000018910	1.67e-29	-0.34331	0.204	0.472	3.73e-25	cathepsin
SMESG000000212	7.33e-12	-0.343083	0.28	0.539	1.64e-07	intestine
SMESG000013633	1.46e-18	-0.343011	0.192	0.347	3.25e-14	neural
SMESG000043809	1.16e-10	-0.342755	0.634	0.795	2.58e-06	intestine
SMESG000035227	7.68e-29	-0.34262	0.258	0.562	1.72e-24	cathepsin
SMESG000047012	8e-13	-0.342435	0.224	0.494	1.79e-08	intestine
SMESG000066039	7.21e-30	-0.34223	0.329	0.649	1.61e-25	epidermal
SMESG000015778	3.2e-12	-0.342229	0.189	0.44	7.13e-08	intestine
SMESG000038481	3.51e-18	-0.341938	0.334	0.605	7.84e-14	muscle
SMESG000065959	9.51e-65	-0.341123	0.789	0.973	2.12e-60	epidermal
SMESG000073490	9.27e-25	-0.341019	0.158	0.35	2.07e-20	neural
SMESG000000377	1.32e-18	-0.340874	0.154	0.305	2.94e-14	neural
SMESG000061572	5.88e-33	-0.340695	0.23	0.534	1.31e-28	epidermal
SMESG000008305	5.48e-19	-0.340422	0.141	0.428	1.22e-14	secretory
SMESG000023047	1.23e-07	-0.34033	0.285	0.476	0.00274273	intestine
SMESG000056595	2.28e-29	-0.340075	0.471	0.801	5.08e-25	epidermal
SMESG000018085	1.81e-20	-0.339542	0.189	0.439	4.05e-16	muscle
SMESG000041572	7.57e-24	-0.339423	0.282	0.536	1.69e-19	cathepsin
SMESG000075722	9.71e-24	-0.339269	0.115	0.28	2.17e-19	neural
SMESG000023584	3.46e-19	-0.339224	0.471	0.753	7.73e-15	muscle
SMESG000013105	6.82e-13	-0.339188	0.342	0.625	1.52e-08	secretory
SMESG000048684	3.55e-24	-0.339054	0.159	0.352	7.92e-20	neural
SMESG000049234	7.54e-29	-0.338877	0.28	0.593	1.68e-24	cathepsin
SMESG000023203	7.04e-25	-0.338378	0.196	0.407	1.57e-20	neural
SMESG000081436	2.8e-22	-0.337981	0.384	0.608	6.26e-18	neural
SMESG000009316	1.19e-23	-0.337202	0.21	0.422	2.67e-19	neural
SMESG000034660	6.09e-13	-0.336686	0.311	0.591	1.36e-08	secretory
SMESG000051000	1.18e-26	-0.336387	0.166	0.378	2.64e-22	neural
SMESG000070728	3.14e-19	-0.33603	0.115	0.255	7.01e-15	neural
SMESG000055398	9.78e-29	-0.336019	0.114	0.326	2.18e-24	cathepsin
SMESG000031683	3.54e-18	-0.335875	0.286	0.554	7.9e-14	muscle
SMESG000062837	4.11e-20	-0.335309	0.175	0.415	9.17e-16	muscle
SMESG000058907	6.26e-24	-0.335263	0.193	0.399	1.4e-19	neural
SMESG000033021	7.26e-13	-0.334962	0.184	0.449	1.62e-08	intestine
SMESG000042447	2.55e-58	-0.334772	0.774	0.963	5.69e-54	epidermal
SMESG000074268	3.97e-20	-0.333815	0.304	0.514	8.85e-16	neural
SMESG000049234	9.61e-13	-0.333797	0.167	0.416	2.14e-08	intestine
SMESG000015620	9.06e-33	-0.333734	0.162	0.432	2.02e-28	cathepsin
SMESG000011031	1.96e-25	-0.333578	0.126	0.308	4.36e-21	neural
SMESG000069407	7e-22	-0.333481	0.11	0.261	1.56e-17	neural
SMESG000051379	3.12e-21	-0.333046	0.279	0.493	6.95e-17	neural
SMESG000004962	2.23e-31	-0.332806	0.247	0.553	4.97e-27	epidermal
SMESG000009125	6.28e-13	-0.332754	0.27	0.551	1.4e-08	secretory
SMESG000029912	6.98e-13	-0.332617	0.233	0.48	1.56e-08	secretory
SMESG000064374	1.3e-21	-0.332498	0.152	0.391	2.89e-17	muscle
SMESG000073709	9.12e-18	-0.332399	0.227	0.393	2.04e-13	neural
SMESG000017387	5.29e-17	-0.332127	0.137	0.4	1.18e-12	secretory
SMESG000010440	6.29e-30	-0.332102	0.286	0.601	1.4e-25	epidermal
SMESG000062710	6.88e-34	-0.33202	0.14	0.404	1.53e-29	cathepsin
SMESG000065904	2.83e-07	-0.331985	0.024	0.283	0.00631065	protonephridia
SMESG000037128	5.59e-17	-0.331947	0.219	0.436	1.25e-12	muscle
SMESG000080281	3.54e-24	-0.331059	0.187	0.396	7.9e-20	neural
SMESG000064035	1.73e-21	-0.330946	0.247	0.453	3.86e-17	neural
SMESG000032664	5.6e-31	-0.330826	0.246	0.567	1.25e-26	epidermal
SMESG000065173	1.05e-19	-0.330554	0.197	0.449	2.35e-15	muscle
SMESG000064674	1.39e-13	-0.330288	0.292	0.6	3.09e-09	secretory
SMESG000061468	8.26e-22	-0.330196	0.243	0.446	1.84e-17	neural
SMESG000022272	9e-22	-0.3301	0.331	0.57	2.01e-17	epidermal
SMESG000012668	3.82e-11	-0.329925	0.526	0.717	8.52e-07	intestine
SMESG000022785	2.35e-23	-0.329716	0.18	0.377	5.24e-19	neural
SMESG000043601	1.42e-11	-0.329196	0.224	0.488	3.17e-07	intestine
SMESG000045275	1.29e-12	-0.329136	0.452	0.76	2.88e-08	secretory
SMESG000038155	1.28e-25	-0.329105	0.105	0.277	2.85e-21	neural
SMESG000070268	6.98e-25	-0.328854	0.13	0.313	1.56e-20	neural
SMESG000028250	4.21e-21	-0.328827	0.168	0.416	9.39e-17	muscle
SMESG000021340	2.21e-27	-0.328442	0.214	0.479	4.92e-23	cathepsin
SMESG000061288	1.48e-11	-0.328278	0.354	0.64	3.29e-07	secretory
SMESG000070267	1.89e-14	-0.328257	0.054	0.253	4.21e-10	intestine
SMESG000074499	2.51e-12	-0.328195	0.335	0.637	5.61e-08	secretory
SMESG000009316	1.03e-22	-0.328158	0.362	0.632	2.31e-18	cathepsin
SMESG000056781	8.05e-21	-0.328002	0.133	0.294	1.8e-16	neural
SMESG000034993	1.8e-12	-0.327908	0.318	0.618	4.01e-08	secretory
SMESG000040216	1.95e-54	-0.327583	0.777	0.959	4.36e-50	epidermal
SMESG000066158	7.23e-21	-0.327486	0.171	0.35	1.61e-16	neural
SMESG000039846	1.68e-14	-0.32744	0.182	0.473	3.75e-10	intestine
SMESG000012475	8.02e-70	-0.327398	0.652	0.926	1.79e-65	neoblast
SMESG000068162	1.28e-14	-0.327387	0.081	0.307	2.85e-10	intestine
SMESG000005066	5.44e-19	-0.327197	0.125	0.268	1.21e-14	neural
SMESG000054557	6.74e-24	-0.326796	0.177	0.378	1.5e-19	neural
SMESG000069298	8.88e-07	-0.326606	0.033	0.283	0.0198196	protonephridia
SMESG000024214	8e-12	-0.326391	0.416	0.702	1.79e-07	secretory
SMESG000058633	4.24e-12	-0.326355	0.071	0.256	9.47e-08	intestine
SMESG000024214	2.73e-25	-0.326293	0.368	0.688	6.09e-21	cathepsin
SMESG000070741	1.11e-19	-0.3261	0.218	0.406	2.49e-15	neural
SMESG000038155	1.74e-16	-0.326097	0.102	0.329	3.89e-12	secretory
SMESG000019746	4.37e-14	-0.325954	0.138	0.398	9.75e-10	intestine
SMESG000074416	3.57e-11	-0.325808	0.233	0.482	7.96e-07	intestine
SMESG000050509	2.22e-14	-0.32563	0.135	0.389	4.95e-10	intestine
SMESG000036313	5.1e-15	-0.325558	0.211	0.521	1.14e-10	intestine
SMESG000022273	2.32e-19	-0.325411	0.307	0.515	5.19e-15	epidermal
SMESG000015520	5.44e-57	-0.325319	0.81	0.959	1.21e-52	epidermal
SMESG000007139	1.29e-27	-0.325008	0.166	0.407	2.88e-23	cathepsin
SMESG000037244	2.17e-17	-0.324876	0.286	0.549	4.85e-13	muscle
SMESG000052353	3.5e-66	-0.324828	0.857	0.975	7.81e-62	epidermal
SMESG000027982	4.17e-21	-0.324783	0.186	0.372	9.3e-17	neural
SMESG000020772	1.95e-16	-0.324775	0.33	0.582	4.35e-12	muscle
SMESG000079569	1.5e-21	-0.324229	0.16	0.337	3.36e-17	neural
SMESG000005227	8.86e-84	-0.323983	0.261	0.663	1.98e-79	neoblast
SMESG000010233	2.16e-22	-0.32387	0.146	0.398	4.82e-18	muscle
SMESG000046500	8.21e-22	-0.32382	0.143	0.316	1.83e-17	neural
SMESG000078332	1.07e-18	-0.323649	0.203	0.454	2.4e-14	muscle
SMESG000020523	1.06e-14	-0.323467	0.237	0.449	2.36e-10	muscle
SMESG000058374	1.77e-25	-0.323413	0.499	0.78	3.94e-21	cathepsin
SMESG000077667	3.56e-07	-0.323156	0.16	0.31	0.00793545	intestine
SMESG000049916	1.01e-18	-0.323041	0.153	0.374	2.26e-14	muscle
SMESG000004364	5.98e-12	-0.322986	0.261	0.511	1.33e-07	secretory
SMESG000078818	5.57e-44	-0.322747	0.726	0.941	1.24e-39	epidermal
SMESG000031601	4.06e-38	-0.322732	0.152	0.452	9.05e-34	epidermal
SMESG000038461	1.47e-18	-0.322732	0.361	0.561	3.28e-14	neural
SMESG000038481	8.78e-11	-0.322718	0.356	0.639	1.96e-06	intestine
SMESG000052380	4.78e-40	-0.32252	0.716	0.926	1.07e-35	epidermal
SMESG000011548	1.19e-11	-0.322503	0.385	0.64	2.65e-07	secretory
SMESG000080906	3.15e-23	-0.322468	0.169	0.362	7.03e-19	neural
SMESG000014086	3.32e-17	-0.322435	0.137	0.4	7.41e-13	secretory
SMESG000032755	8.6e-24	-0.322158	0.285	0.553	1.92e-19	cathepsin
SMESG000016745	2.51e-17	-0.32202	0.515	0.738	5.61e-13	muscle
SMESG000020510	5.18e-29	-0.32182	0.277	0.597	1.16e-24	epidermal
SMESG000066973	9.62e-17	-0.321369	0.175	0.386	2.15e-12	muscle
SMESG000075965	1.02e-09	-0.321248	0.236	0.458	2.28e-05	intestine
SMESG000023005	2.36e-26	-0.320839	0.571	0.844	5.26e-22	epidermal
SMESG000023203	8.47e-30	-0.320783	0.206	0.493	1.89e-25	cathepsin
SMESG000033609	9.65e-22	-0.32078	0.15	0.324	2.15e-17	neural
SMESG000081058	1.05e-19	-0.320744	0.245	0.44	2.35e-15	neural
SMESG000008209	1.69e-11	-0.319814	0.233	0.491	3.77e-07	intestine
SMESG000074998	5.52e-39	-0.319795	0.713	0.934	1.23e-34	epidermal
SMESG000056612	9.7e-14	-0.319594	0.061	0.259	2.16e-09	intestine
SMESG000016735	4.14e-20	-0.319234	0.418	0.615	9.24e-16	neural
SMESG000050948	3.07e-26	-0.319183	0.366	0.681	6.85e-22	epidermal
SMESG000020135	9.29e-12	-0.319111	0.115	0.322	2.07e-07	intestine
SMESG000053420	1.52e-26	-0.31909	0.212	0.472	3.4e-22	cathepsin
SMESG000052367	3.8e-12	-0.319039	0.248	0.498	8.47e-08	secretory
SMESG000049796	4.75e-26	-0.318827	0.135	0.333	1.06e-21	neural
SMESG000018582	1.24e-21	-0.318745	0.167	0.349	2.78e-17	neural
SMESG000025013	6.86e-16	-0.318621	0.534	0.663	1.53e-11	epidermal
SMESG000016283	6.46e-10	-0.318458	0.4	0.651	1.44e-05	intestine
SMESG000034807	3.59e-11	-0.318292	0.385	0.698	8.01e-07	secretory
SMESG000051078	1.24e-15	-0.318291	0.217	0.431	2.76e-11	muscle
SMESG000020523	2.99e-27	-0.318176	0.133	0.354	6.67e-23	cathepsin
SMESG000031692	3.43e-23	-0.318173	0.408	0.703	7.66e-19	cathepsin
SMESG000023006	7.61e-19	-0.318068	0.341	0.553	1.7e-14	epidermal
SMESG000018825	5.43e-12	-0.317801	0.278	0.545	1.21e-07	secretory
SMESG000044449	2.36e-21	-0.317792	0.165	0.341	5.27e-17	neural
SMESG000000631	3.18e-34	-0.317578	0.147	0.424	7.1e-30	cathepsin
SMESG000052688	5.19e-13	-0.317384	0.551	0.825	1.16e-08	secretory
SMESG000048258	7.06e-20	-0.317331	0.218	0.41	1.57e-15	neural
SMESG000035929	3.9e-49	-0.317214	0.769	0.945	8.72e-45	epidermal
SMESG000000092	1.29e-11	-0.316999	0.543	0.825	2.89e-07	secretory
SMESG000033370	4.55e-22	-0.316996	0.196	0.397	1.02e-17	neural
SMESG000073669	1.45e-18	-0.316975	0.167	0.391	3.23e-14	muscle
SMESG000001313	4.27e-20	-0.316947	0.171	0.344	9.52e-16	neural
SMESG000014369	1.36e-24	-0.316922	0.372	0.677	3.04e-20	epidermal
SMESG000016927	5.53e-18	-0.316847	0.127	0.268	1.23e-13	neural
SMESG000007014	1.2e-23	-0.316611	0.146	0.346	2.69e-19	cathepsin
SMESG000004975	9.8e-14	-0.316141	0.193	0.443	2.19e-09	secretory
SMESG000031711	5.95e-18	-0.316125	0.23	0.489	1.33e-13	muscle
SMESG000057890	2.2e-10	-0.315669	0.419	0.695	4.91e-06	secretory
SMESG000013697	2.84e-08	-0.315581	0.238	0.437	0.000634356	intestine
SMESG000069667	3.43e-19	-0.315388	0.175	0.359	7.65e-15	cathepsin
SMESG000045852	3.32e-11	-0.315109	0.415	0.714	7.41e-07	secretory
SMESG000023253	1.11e-10	-0.315062	0.201	0.434	2.47e-06	intestine
SMESG000058206	3.81e-22	-0.314938	0.165	0.35	8.5e-18	neural
SMESG000003087	8.83e-20	-0.314931	0.118	0.291	1.97e-15	cathepsin
SMESG000022407	1.44e-26	-0.314895	0.09	0.258	3.22e-22	neural
SMESG000060338	5.59e-12	-0.314636	0.326	0.594	1.25e-07	secretory
SMESG000034399	9.55e-28	-0.314629	0.562	0.847	2.13e-23	epidermal
SMESG000077723	2.39e-21	-0.314603	0.42	0.659	5.33e-17	epidermal
SMESG000062111	2.26e-10	-0.314559	0.322	0.569	5.05e-06	intestine
SMESG000078281	1.02e-08	-0.314532	0.17	0.349	0.000228482	intestine
SMESG000074165	8.05e-12	-0.314517	0.315	0.603	1.8e-07	secretory
SMESG000064587	1.37e-20	-0.314363	0.124	0.339	3.06e-16	muscle
SMESG000062402	2.55e-23	-0.314362	0.356	0.649	5.7e-19	cathepsin
SMESG000023213	8.18e-15	-0.314304	0.159	0.296	1.83e-10	neural
SMESG000058852	4.52e-19	-0.314244	0.253	0.465	1.01e-14	cathepsin
SMESG000033730	3.8e-18	-0.314027	0.162	0.38	8.48e-14	muscle
SMESG000003839	2.47e-11	-0.313936	0.488	0.778	5.52e-07	secretory
SMESG000052688	6.44e-46	-0.313912	0.741	0.958	1.44e-41	epidermal
SMESG000039846	8.23e-20	-0.313726	0.159	0.327	1.84e-15	neural
SMESG000062974	2.49e-22	-0.313694	0.168	0.356	5.56e-18	neural
SMESG000078269	5.44e-21	-0.313545	0.268	0.514	1.21e-16	cathepsin
SMESG000049200	4.36e-19	-0.31353	0.106	0.261	9.74e-15	cathepsin
SMESG000012999	2.27e-12	-0.313493	0.135	0.358	5.06e-08	intestine
SMESG000035694	1.13e-15	-0.313349	0.403	0.677	2.52e-11	muscle
SMESG000056885	6.66e-16	-0.313346	0.311	0.579	1.49e-11	muscle
SMESG000051464	3.51e-22	-0.313148	0.375	0.668	7.83e-18	cathepsin
SMESG000049997	1.31e-79	-0.313089	0.266	0.659	2.92e-75	neoblast
SMESG000072012	3.24e-29	-0.31305	0.254	0.573	7.22e-25	epidermal
SMESG000000631	4.06e-23	-0.31303	0.159	0.349	9.07e-19	neural
SMESG000026399	2.22e-31	-0.31295	0.637	0.895	4.96e-27	epidermal
SMESG000076939	1.05e-35	-0.312529	0.667	0.916	2.34e-31	epidermal
SMESG000046742	2.26e-16	-0.312442	0.457	0.715	5.05e-12	muscle
SMESG000033788	5.31e-27	-0.312413	0.247	0.543	1.19e-22	cathepsin
SMESG000045852	9.57e-14	-0.312322	0.57	0.795	2.13e-09	intestine
SMESG000025666	2.01e-13	-0.312296	0.191	0.44	4.48e-09	secretory
SMESG000049924	1.53e-09	-0.312248	0.098	0.268	3.42e-05	intestine
SMESG000033788	1.82e-16	-0.312081	0.146	0.412	4.05e-12	secretory
SMESG000033763	4.35e-26	-0.31207	0.209	0.471	9.72e-22	cathepsin
SMESG000067771	1.6e-19	-0.312069	0.149	0.376	3.58e-15	muscle
SMESG000033763	8.43e-17	-0.311902	0.211	0.369	1.88e-12	neural
SMESG000074268	9.84e-22	-0.311746	0.303	0.557	2.2e-17	cathepsin
SMESG000014949	5.92e-09	-0.311745	0.349	0.584	0.000132149	intestine
SMESG000027545	2.35e-27	-0.311735	0.21	0.482	5.24e-23	epidermal
SMESG000047361	6.95e-25	-0.311694	0.389	0.701	1.55e-20	epidermal
SMESG000011919	4.52e-16	-0.311664	0.668	0.88	1.01e-11	secretory
SMESG000071202	1.9e-15	-0.311623	0.245	0.395	4.24e-11	neural
SMESG000023842	2.19e-11	-0.31129	0.339	0.442	4.89e-07	cathepsin
SMESG000017174	1.46e-24	-0.311246	0.506	0.801	3.26e-20	epidermal
SMESG000020523	1.04e-17	-0.310912	0.174	0.331	2.32e-13	neural
SMESG000015876	9.05e-16	-0.310906	0.296	0.546	2.02e-11	muscle
SMESG000014632	5.34e-11	-0.310833	0.415	0.72	1.19e-06	secretory
SMESG000039980	2.02e-27	-0.310756	0.252	0.548	4.51e-23	epidermal
SMESG000071209	2.17e-26	-0.310704	0.199	0.463	4.84e-22	cathepsin
SMESG000062856	3.43e-16	-0.310702	0.225	0.451	7.66e-12	muscle
SMESG000059546	1.15e-15	-0.310579	0.452	0.716	2.57e-11	muscle
SMESG000059889	4.1e-17	-0.310543	0.214	0.454	9.16e-13	muscle
SMESG000047091	1.02e-26	-0.310314	0.304	0.615	2.28e-22	epidermal
SMESG000010412	2e-23	-0.310058	0.5	0.789	4.47e-19	epidermal
SMESG000041069	4.05e-15	-0.309996	0.646	0.877	9.03e-11	secretory
SMESG000080919	3.05e-12	-0.309961	0.152	0.279	6.82e-08	cathepsin
SMESG000021340	2.84e-19	-0.309959	0.141	0.359	6.34e-15	muscle
SMESG000078872	1.68e-10	-0.309808	0.478	0.745	3.75e-06	secretory
SMESG000018133	1.04e-18	-0.309517	0.594	0.821	2.32e-14	muscle
SMESG000061908	6.15e-11	-0.309438	0.387	0.652	1.37e-06	secretory
SMESG000017249	3.08e-25	-0.309348	0.329	0.639	6.88e-21	epidermal
SMESG000068985	1.93e-21	-0.308984	0.448	0.735	4.31e-17	cathepsin
SMESG000081251	5.42e-25	-0.308982	0.323	0.615	1.21e-20	epidermal
SMESG000033702	7.63e-105	-0.308947	0.113	0.469	1.7e-100	neoblast
SMESG000068610	3.17e-25	-0.308727	0.124	0.327	7.08e-21	cathepsin
SMESG000003083	6.92e-21	-0.308215	0.127	0.287	1.55e-16	neural
SMESG000000504	1.24e-27	-0.308193	0.158	0.402	2.78e-23	cathepsin
SMESG000077398	5.35e-14	-0.307816	0.151	0.385	1.19e-09	secretory
SMESG000036317	3.61e-17	-0.307522	0.218	0.466	8.07e-13	muscle
SMESG000024214	2.26e-18	-0.307482	0.378	0.584	5.04e-14	neural
SMESG000062402	6.33e-17	-0.307427	0.247	0.501	1.41e-12	muscle
SMESG000061213	3.42e-21	-0.307423	0.163	0.343	7.63e-17	neural
SMESG000005612	3.97e-15	-0.307197	0.389	0.652	8.87e-11	muscle
SMESG000000391	5.92e-23	-0.30719	0.491	0.795	1.32e-18	epidermal
SMESG000046974	1.1e-12	-0.307093	0.225	0.486	2.45e-08	secretory
SMESG000024214	6.33e-24	-0.307058	0.527	0.799	1.41e-19	epidermal
SMESG000032220	2.26e-10	-0.306826	0.179	0.404	5.05e-06	intestine
SMESG000037103	3.13e-10	-0.30652	0.319	0.59	6.98e-06	intestine
SMESG000018578	1.22e-18	-0.306448	0.347	0.555	2.72e-14	neural
SMESG000058374	3.62e-10	-0.30643	0.453	0.692	8.08e-06	secretory
SMESG000078736	4.11e-56	-0.306303	0.841	0.969	9.18e-52	epidermal
SMESG000014785	4.3e-20	-0.306299	0.184	0.366	9.61e-16	neural
SMESG000058206	1.22e-19	-0.306036	0.139	0.362	2.72e-15	muscle
SMESG000005969	1.49e-17	-0.306031	0.218	0.474	3.33e-13	muscle
SMESG000041674	6.95e-15	-0.305768	0.228	0.374	1.55e-10	neural
SMESG000039100	9.57e-26	-0.305731	0.301	0.608	2.14e-21	epidermal
SMESG000078148	3.37e-30	-0.305427	0.128	0.365	7.51e-26	cathepsin
SMESG000076325	8.41e-27	-0.305372	0.279	0.586	1.88e-22	epidermal
SMESG000051354	1.06e-09	-0.305238	0.398	0.66	2.37e-05	intestine
SMESG000036533	4.04e-25	-0.305229	0.353	0.676	9.03e-21	epidermal
SMESG000012475	3.09e-09	-0.30509	0.506	0.72	6.9e-05	intestine
SMESG000024214	1.43e-53	-0.305064	0.544	0.852	3.2e-49	neoblast
SMESG000005048	1.03e-18	-0.305029	0.197	0.449	2.31e-14	muscle
SMESG000023205	1.53e-09	-0.304773	0.393	0.642	3.42e-05	intestine
SMESG000078199	1.02e-24	-0.304582	0.23	0.497	2.29e-20	cathepsin
SMESG000024214	1.12e-14	-0.304526	0.381	0.658	2.5e-10	muscle
SMESG000016745	1.88e-12	-0.304387	0.646	0.862	4.21e-08	secretory
SMESG000033291	8.32e-21	-0.30427	0.187	0.38	1.86e-16	neural
SMESG000066444	1.18e-18	-0.303918	0.447	0.644	2.63e-14	neural
SMESG000062476	6.39e-27	-0.303874	0.628	0.889	1.43e-22	epidermal
SMESG000041674	2.4e-13	-0.303679	0.279	0.481	5.36e-09	muscle
SMESG000024746	1.95e-12	-0.303583	0.183	0.415	4.36e-08	secretory
SMESG000044349	3.27e-24	-0.303245	0.104	0.271	7.29e-20	neural
SMESG000052367	1.84e-23	-0.303238	0.246	0.501	4.11e-19	cathepsin
SMESG000076644	1.39e-59	-0.303109	0.835	0.98	3.11e-55	epidermal
SMESG000033609	1.27e-16	-0.303103	0.237	0.428	2.83e-12	cathepsin
SMESG000056885	1.13e-20	-0.302865	0.19	0.384	2.52e-16	neural
SMESG000023203	8.07e-12	-0.302399	0.256	0.526	1.8e-07	secretory
SMESG000081443	1.51e-27	-0.302311	0.188	0.453	3.37e-23	cathepsin
SMESG000015729	1.28e-22	-0.302163	0.123	0.293	2.86e-18	neural
SMESG000020956	1.01e-10	-0.302153	0.314	0.56	2.25e-06	secretory
SMESG000060963	7.37e-25	-0.302085	0.223	0.489	1.64e-20	cathepsin
SMESG000027869	2.01e-12	-0.302011	0.258	0.542	4.48e-08	secretory
SMESG000033702	2.22e-33	-0.301964	0.078	0.29	4.96e-29	cathepsin
SMESG000033788	3.09e-18	-0.301875	0.202	0.456	6.89e-14	muscle
SMESG000077583	2.31e-22	-0.301865	0.147	0.33	5.16e-18	neural
SMESG000058374	1.67e-21	-0.301811	0.466	0.648	3.74e-17	neural
SMESG000046560	2.15e-15	-0.301802	0.25	0.415	4.81e-11	cathepsin
SMESG000013192	8.53e-23	-0.301775	0.282	0.551	1.9e-18	cathepsin
SMESG000043769	4.7e-26	-0.301763	0.097	0.289	1.05e-21	epidermal
SMESG000078773	6.21e-23	-0.301535	0.396	0.674	1.39e-18	epidermal
SMESG000074499	2.01e-24	-0.301429	0.282	0.581	4.49e-20	cathepsin
SMESG000064374	3.07e-18	-0.301407	0.252	0.445	6.85e-14	neural
SMESG000005752	1.07e-23	-0.30136	0.744	0.873	2.4e-19	muscle
SMESG000023007	1.59e-17	-0.301314	0.384	0.585	3.55e-13	neural
SMESG000077674	2e-08	-0.30126	0.152	0.325	0.000447369	intestine
SMESG000034246	2.74e-12	-0.301246	0.152	0.392	6.11e-08	intestine
SMESG000072461	5.5e-13	-0.301238	0.224	0.489	1.23e-08	secretory
SMESG000014322	1.93e-16	-0.301094	0.241	0.495	4.31e-12	muscle
SMESG000006062	5.49e-12	-0.300985	0.264	0.523	1.23e-07	secretory
SMESG000073709	1.56e-08	-0.300905	0.297	0.489	0.000348695	secretory
SMESG000042842	1.2e-17	-0.300893	0.135	0.336	2.68e-13	muscle
SMESG000017193	1.45e-16	-0.300728	0.177	0.334	3.25e-12	neural
SMESG000038481	3.76e-10	-0.300633	0.411	0.665	8.4e-06	secretory
SMESG000074452	2.35e-21	-0.300609	0.104	0.315	5.24e-17	muscle
SMESG000018825	1.75e-27	-0.300332	0.149	0.386	3.91e-23	cathepsin
SMESG000010589	1.79e-45	-0.300315	0.784	0.948	3.98e-41	epidermal
SMESG000079579	9.44e-34	-0.300301	0.122	0.378	2.11e-29	cathepsin
SMESG000044783	5.74e-20	-0.30024	0.19	0.377	1.28e-15	neural
SMESG000000645	4.96e-14	-0.299895	0.251	0.462	1.11e-09	muscle
SMESG000074499	6.35e-16	-0.299839	0.234	0.466	1.42e-11	muscle
SMESG000081003	3.06e-19	-0.299798	0.218	0.412	6.82e-15	neural
SMESG000048173	8.98e-14	-0.299709	0.061	0.265	2e-09	intestine
SMESG000067118	2.06e-29	-0.299614	0.21	0.507	4.59e-25	epidermal
SMESG000067771	3.51e-12	-0.299591	0.255	0.523	7.82e-08	secretory
SMESG000061950	6.27e-11	-0.299385	0.295	0.554	1.4e-06	secretory
SMESG000017115	2.82e-16	-0.299333	0.317	0.505	6.29e-12	neural
SMESG000005506	3.28e-20	-0.299214	0.423	0.698	7.31e-16	epidermal
SMESG000057910	2.54e-11	-0.299022	0.084	0.268	5.66e-07	intestine
SMESG000071776	2.37e-16	-0.298982	0.252	0.51	5.29e-12	muscle
SMESG000013437	5.73e-23	-0.298835	0.495	0.788	1.28e-18	epidermal
SMESG000020271	3.35e-22	-0.298799	0.463	0.754	7.48e-18	epidermal
SMESG000022785	2.53e-13	-0.298736	0.152	0.382	5.64e-09	secretory
SMESG000049234	7.74e-15	-0.298582	0.362	0.623	1.73e-10	muscle
SMESG000008042	1.66e-07	-0.298521	0.226	0.407	0.0037045	intestine
SMESG000014755	9.23e-24	-0.298447	0.098	0.276	2.06e-19	cathepsin
SMESG000024845	1.06e-17	-0.298349	0.429	0.622	2.37e-13	neural
SMESG000069968	2.64e-10	-0.298329	0.504	0.735	5.89e-06	intestine
SMESG000041513	2.65e-14	-0.298048	0.344	0.501	5.92e-10	cathepsin
SMESG000081946	4.84e-12	-0.297569	0.231	0.486	1.08e-07	secretory
SMESG000048258	7.29e-24	-0.297553	0.234	0.497	1.63e-19	cathepsin
SMESG000022913	2.47e-10	-0.297434	0.233	0.473	5.52e-06	intestine
SMESG000026061	2.87e-13	-0.29737	0.096	0.316	6.41e-09	intestine
SMESG000050010	1.36e-21	-0.297359	0.465	0.753	3.05e-17	epidermal
SMESG000061908	4.24e-22	-0.297334	0.427	0.735	9.47e-18	epidermal
SMESG000050873	1.98e-11	-0.297288	0.179	0.416	4.42e-07	intestine
SMESG000064848	2.15e-17	-0.297155	0.199	0.367	4.8e-13	neural
SMESG000052685	7.6e-12	-0.297131	0.272	0.548	1.7e-07	secretory
SMESG000000631	1.19e-18	-0.297084	0.155	0.38	2.65e-14	muscle
SMESG000054104	1.25e-24	-0.29691	0.305	0.615	2.78e-20	epidermal
SMESG000034094	9.79e-19	-0.296826	0.231	0.428	2.18e-14	neural
SMESG000018129	1.04e-11	-0.296808	0.108	0.313	2.31e-07	intestine
SMESG000051397	2.66e-18	-0.296601	0.212	0.389	5.93e-14	neural
SMESG000025746	7.83e-25	-0.296512	0.324	0.64	1.75e-20	epidermal
SMESG000003121	5.18e-23	-0.296436	0.54	0.829	1.16e-18	epidermal
SMESG000049488	6.21e-21	-0.296405	0.142	0.316	1.39e-16	neural
SMESG000009719	8.82e-31	-0.296182	0.181	0.475	1.97e-26	epidermal
SMESG000036300	2.42e-19	-0.296155	0.111	0.314	5.41e-15	muscle
SMESG000028663	7.42e-14	-0.29613	0.294	0.505	1.66e-09	muscle
SMESG000070268	1.05e-23	-0.295962	0.158	0.373	2.35e-19	cathepsin
SMESG000005878	1.97e-17	-0.295935	0.287	0.486	4.39e-13	neural
SMESG000041850	1.63e-09	-0.295886	0.236	0.464	3.63e-05	intestine
SMESG000077471	3.44e-09	-0.295798	0.135	0.31	7.67e-05	intestine
SMESG000079090	1.09e-14	-0.295764	0.126	0.351	2.44e-10	secretory
SMESG000024177	2.88e-49	-0.295761	0.465	0.785	6.43e-45	neoblast
SMESG000016549	4.22e-21	-0.295546	0.133	0.301	9.41e-17	neural
SMESG000026862	5.01e-90	-0.295517	0.906	0.985	1.12e-85	epidermal
SMESG000040268	1.55e-16	-0.295444	0.155	0.356	3.46e-12	muscle
SMESG000024845	3.71e-21	-0.295398	0.338	0.62	8.29e-17	cathepsin
SMESG000043489	3.72e-15	-0.295395	0.318	0.581	8.31e-11	muscle
SMESG000058569	4.56e-16	-0.295366	0.155	0.351	1.02e-11	muscle
SMESG000041798	1.24e-20	-0.295287	0.338	0.622	2.77e-16	cathepsin
SMESG000002723	3.55e-22	-0.295156	0.477	0.761	7.92e-18	epidermal
SMESG000027213	2.69e-22	-0.294798	0.505	0.789	6e-18	epidermal
SMESG000046617	2.19e-13	-0.294761	0.163	0.287	4.9e-09	neural
SMESG000065264	3.11e-08	-0.294709	0.283	0.491	0.000693214	intestine
SMESG000020515	1.15e-21	-0.294697	0.431	0.729	2.56e-17	epidermal
SMESG000039846	3.17e-24	-0.294684	0.251	0.533	7.07e-20	cathepsin
SMESG000023149	4.52e-30	-0.294611	0.108	0.332	1.01e-25	cathepsin
SMESG000058269	6.9e-20	-0.294549	0.179	0.364	1.54e-15	neural
SMESG000033349	8.98e-11	-0.294448	0.539	0.791	2e-06	secretory
SMESG000026514	7.36e-07	-0.294231	0.155	0.301	0.0164372	intestine
SMESG000017328	5.75e-17	-0.294047	0.204	0.372	1.28e-12	neural
SMESG000051188	1.11e-15	-0.294013	0.219	0.452	2.48e-11	muscle
SMESG000066021	3.36e-16	-0.294007	0.19	0.419	7.5e-12	muscle
SMESG000043799	7.38e-09	-0.293834	0.634	0.804	0.000164794	intestine
SMESG000061705	1.48e-19	-0.29383	0.497	0.779	3.31e-15	cathepsin
SMESG000071776	3e-18	-0.29379	0.263	0.466	6.68e-14	neural
SMESG000066021	1.12e-27	-0.293768	0.217	0.503	2.5e-23	epidermal
SMESG000031711	2.15e-11	-0.293565	0.301	0.578	4.8e-07	secretory
SMESG000060723	2.52e-20	-0.293516	0.125	0.301	5.61e-16	cathepsin
SMESG000006866	3.01e-18	-0.293457	0.235	0.426	6.71e-14	neural
SMESG000017520	1.27e-08	-0.293406	0.511	0.708	0.000282617	intestine
SMESG000022206	4.76e-11	-0.29339	0.28	0.548	1.06e-06	secretory
SMESG000046974	7.05e-22	-0.293182	0.42	0.723	1.57e-17	epidermal
SMESG000042307	6.8e-22	-0.293026	0.147	0.329	1.52e-17	neural
SMESG000016189	2.11e-09	-0.292949	0.13	0.304	4.71e-05	intestine
SMESG000014785	1.28e-12	-0.292418	0.189	0.434	2.85e-08	secretory
SMESG000007398	2.14e-16	-0.292183	0.209	0.448	4.78e-12	muscle
SMESG000058269	7.47e-18	-0.292125	0.176	0.41	1.67e-13	muscle
SMESG000009286	1.53e-21	-0.291893	0.133	0.306	3.41e-17	neural
SMESG000034043	4.94e-24	-0.291751	0.29	0.59	1.1e-19	epidermal
SMESG000018578	3.05e-14	-0.291318	0.319	0.57	6.82e-10	muscle
SMESG000021502	8.89e-20	-0.291235	0.188	0.379	1.98e-15	neural
SMESG000037599	7.17e-08	-0.290816	0.204	0.377	0.0016012	intestine
SMESG000005487	1.28e-20	-0.290794	0.469	0.753	2.85e-16	epidermal
SMESG000015620	4.78e-19	-0.290576	0.142	0.3	1.07e-14	neural
SMESG000001806	2.53e-42	-0.29057	0.779	0.962	5.65e-38	epidermal
SMESG000037128	6.37e-34	-0.290433	0.128	0.397	1.42e-29	epidermal
SMESG000051721	8.86e-18	-0.290388	0.332	0.56	1.98e-13	epidermal
SMESG000021514	3.15e-21	-0.290386	0.433	0.723	7.03e-17	epidermal
SMESG000058110	9.59e-10	-0.290293	0.352	0.618	2.14e-05	secretory
SMESG000021565	1.56e-18	-0.290246	0.5	0.756	3.47e-14	epidermal
SMESG000009754	1.12e-09	-0.290157	0.098	0.268	2.5e-05	intestine
SMESG000020523	1.05e-29	-0.290101	0.137	0.385	2.35e-25	epidermal
SMESG000013746	4.48e-17	-0.289984	0.255	0.436	1e-12	neural
SMESG000015341	7.76e-23	-0.289762	0.315	0.596	1.73e-18	epidermal
SMESG000016835	3.17e-10	-0.289634	0.378	0.525	7.08e-06	muscle
SMESG000003807	2.68e-21	-0.289622	0.175	0.372	5.98e-17	neural
SMESG000066514	2.89e-09	-0.289551	0.422	0.674	6.45e-05	secretory
SMESG000003398	8.97e-10	-0.28955	0.337	0.605	2e-05	intestine
SMESG000016303	4.95e-26	-0.289511	0.154	0.386	1.11e-21	cathepsin
SMESG000073128	4.75e-10	-0.289018	0.295	0.557	1.06e-05	secretory
SMESG000061861	7.24e-20	-0.288913	0.374	0.661	1.62e-15	cathepsin
SMESG000005358	6.22e-19	-0.288784	0.144	0.304	1.39e-14	neural
SMESG000005969	6e-10	-0.288763	0.325	0.582	1.34e-05	secretory
SMESG000028956	2.24e-16	-0.28863	0.299	0.503	5e-12	neural
SMESG000038559	1e-08	-0.288534	0.518	0.732	0.000224167	intestine
SMESG000053185	3.08e-13	-0.288347	0.359	0.605	6.87e-09	muscle
SMESG000003083	2.48e-26	-0.288241	0.149	0.38	5.54e-22	cathepsin
SMESG000032689	8.52e-24	-0.288058	0.583	0.864	1.9e-19	epidermal
SMESG000068054	2.54e-16	-0.288041	0.193	0.354	5.67e-12	neural
SMESG000048355	7.6e-20	-0.288035	0.156	0.33	1.7e-15	neural
SMESG000068882	4.57e-17	-0.287948	0.221	0.397	1.02e-12	neural
SMESG000039062	3.58e-07	-0.287933	0.216	0.395	0.0079813	intestine
SMESG000028913	3.06e-20	-0.287914	0.391	0.69	6.84e-16	cathepsin
SMESG000069507	2.48e-23	-0.287811	0.113	0.284	5.54e-19	neural
SMESG000077583	2.92e-25	-0.287741	0.182	0.438	6.52e-21	cathepsin
SMESG000029655	1.21e-19	-0.287718	0.177	0.36	2.7e-15	neural
SMESG000023415	5.56e-10	-0.287715	0.226	0.467	1.24e-05	intestine
SMESG000070268	4.8e-22	-0.287643	0.076	0.27	1.07e-17	muscle
SMESG000032087	1.36e-19	-0.287595	0.186	0.373	3.03e-15	neural
SMESG000073404	4.72e-11	-0.287516	0.143	0.361	1.05e-06	intestine
SMESG000007087	8.96e-27	-0.28747	0.182	0.442	2e-22	cathepsin
SMESG000023151	3.4e-18	-0.2874	0.196	0.374	7.59e-14	neural
SMESG000062480	1.77e-15	-0.287334	0.167	0.37	3.95e-11	muscle
SMESG000072474	2.72e-19	-0.287286	0.156	0.326	6.06e-15	neural
SMESG000062402	1.3e-10	-0.287244	0.332	0.597	2.91e-06	secretory
SMESG000070068	4.2e-21	-0.287239	0.389	0.713	9.37e-17	epidermal
SMESG000027817	5.71e-21	-0.287214	0.495	0.778	1.27e-16	epidermal
SMESG000031683	3.09e-10	-0.287104	0.348	0.603	6.9e-06	secretory
SMESG000028681	6.11e-14	-0.28708	0.173	0.307	1.36e-09	neural
SMESG000068399	1.25e-15	-0.287056	0.166	0.367	2.79e-11	muscle
SMESG000044349	1.94e-12	-0.287014	0.152	0.369	4.34e-08	secretory
SMESG000000801	7.83e-25	-0.287012	0.214	0.483	1.75e-20	cathepsin
SMESG000011548	6.79e-14	-0.286976	0.262	0.486	1.51e-09	muscle
SMESG000036598	6.16e-24	-0.286859	0.252	0.542	1.37e-19	epidermal
SMESG000018996	2.3e-23	-0.286769	0.234	0.501	5.13e-19	cathepsin
SMESG000018333	9.98e-24	-0.286662	0.574	0.84	2.23e-19	epidermal
SMESG000081436	9.82e-20	-0.286626	0.511	0.785	2.19e-15	cathepsin
SMESG000026849	6.96e-11	-0.286535	0.108	0.304	1.55e-06	intestine
SMESG000069673	1.4e-22	-0.286358	0.197	0.427	3.12e-18	cathepsin
SMESG000065680	5.47e-21	-0.286111	0.457	0.75	1.22e-16	epidermal
SMESG000061288	9.15e-17	-0.28607	0.304	0.521	2.04e-12	neural
SMESG000025886	6.11e-14	-0.285918	0.2	0.401	1.36e-09	muscle
SMESG000010251	6.4e-17	-0.285848	0.43	0.683	1.43e-12	cathepsin
SMESG000067920	1.8e-19	-0.285655	0.177	0.358	4.01e-15	neural
SMESG000026079	2.08e-13	-0.285631	0.143	0.263	4.64e-09	neural
SMESG000015148	2.96e-27	-0.285627	0.166	0.422	6.6e-23	cathepsin
SMESG000025359	8.03e-23	-0.285581	0.3	0.586	1.79e-18	epidermal
SMESG000015153	5.3e-24	-0.285496	0.208	0.463	1.18e-19	cathepsin
SMESG000023584	2.17e-11	-0.285453	0.233	0.486	4.85e-07	secretory
SMESG000033730	5.97e-19	-0.28545	0.169	0.345	1.33e-14	neural
SMESG000066746	2.36e-22	-0.285273	0.1	0.257	5.26e-18	neural
SMESG000059433	2.54e-18	-0.285264	0.177	0.347	5.66e-14	neural
SMESG000070066	6.72e-21	-0.285244	0.198	0.419	1.5e-16	cathepsin
SMESG000028913	1.13e-09	-0.285199	0.385	0.671	2.53e-05	secretory
SMESG000035186	1.14e-08	-0.285103	0.316	0.434	0.000253665	muscle
SMESG000020764	1.39e-20	-0.285075	0.447	0.744	3.11e-16	epidermal
SMESG000062633	5.2e-25	-0.284961	0.257	0.553	1.16e-20	epidermal
SMESG000065727	1.58e-09	-0.284504	0.179	0.383	3.53e-05	intestine
SMESG000076886	1.92e-19	-0.284495	0.368	0.646	4.28e-15	cathepsin
SMESG000070879	8.42e-20	-0.284316	0.287	0.529	1.88e-15	cathepsin
SMESG000011919	1.29e-22	-0.2843	0.616	0.853	2.88e-18	cathepsin
SMESG000004977	6.35e-20	-0.284289	0.196	0.402	1.42e-15	cathepsin
SMESG000026924	5.92e-21	-0.284284	0.517	0.792	1.32e-16	epidermal
SMESG000025700	1.3e-09	-0.284157	0.486	0.753	2.9e-05	intestine
SMESG000040791	6.09e-20	-0.284123	0.148	0.323	1.36e-15	neural
SMESG000061508	6.05e-19	-0.284119	0.382	0.666	1.35e-14	cathepsin
SMESG000022857	9.16e-11	-0.283675	0.101	0.289	2.04e-06	intestine
SMESG000011999	3.72e-18	-0.283603	0.181	0.35	8.31e-14	neural
SMESG000069674	3.33e-19	-0.283578	0.33	0.582	7.44e-15	cathepsin
SMESG000062855	5.61e-18	-0.283365	0.211	0.392	1.25e-13	neural
SMESG000016903	2.79e-10	-0.283307	0.197	0.44	6.24e-06	intestine
SMESG000061749	4.79e-26	-0.283283	0.658	0.893	1.07e-21	epidermal
SMESG000002915	5.62e-20	-0.283265	0.139	0.307	1.25e-15	neural
SMESG000061919	3.13e-12	-0.283206	0.214	0.468	6.98e-08	secretory
SMESG000064169	2.49e-11	-0.283175	0.654	0.849	5.56e-07	intestine
SMESG000028598	1.99e-17	-0.283134	0.49	0.719	4.45e-13	cathepsin
SMESG000022143	3.41e-19	-0.283123	0.129	0.284	7.62e-15	neural
SMESG000025700	1.6e-21	-0.283116	0.417	0.716	3.56e-17	epidermal
SMESG000028250	7.99e-26	-0.282984	0.153	0.386	1.78e-21	cathepsin
SMESG000033730	1.93e-10	-0.28282	0.276	0.529	4.3e-06	secretory
SMESG000026655	1.19e-12	-0.28281	0.163	0.33	2.67e-08	muscle
SMESG000040495	1.86e-18	-0.282453	0.111	0.251	4.15e-14	neural
SMESG000046742	9.11e-11	-0.282445	0.213	0.44	2.03e-06	secretory
SMESG000021502	4.22e-16	-0.282383	0.157	0.362	9.41e-12	muscle
SMESG000061861	1.05e-16	-0.281979	0.381	0.576	2.34e-12	neural
SMESG000005489	1.15e-13	-0.281881	0.109	0.308	2.57e-09	secretory
SMESG000018712	1.92e-17	-0.281697	0.215	0.393	4.28e-13	neural
SMESG000033500	1.24e-09	-0.281692	0.494	0.754	2.77e-05	secretory
SMESG000014375	1.7e-14	-0.281689	0.27	0.525	3.79e-10	muscle
SMESG000078148	2.08e-17	-0.281593	0.125	0.321	4.65e-13	muscle
SMESG000032390	4.91e-15	-0.281406	0.154	0.344	1.1e-10	muscle
SMESG000009876	9.69e-22	-0.281378	0.089	0.254	2.16e-17	epidermal
SMESG000009286	3.71e-24	-0.281328	0.198	0.45	8.29e-20	cathepsin
SMESG000020880	2.43e-19	-0.281312	0.434	0.713	5.43e-15	epidermal
SMESG000010139	1.61e-23	-0.281172	0.263	0.544	3.58e-19	epidermal
SMESG000064966	2.43e-09	-0.281162	0.36	0.625	5.41e-05	secretory
SMESG000072343	5.86e-19	-0.281153	0.141	0.305	1.31e-14	neural
SMESG000000606	3.95e-10	-0.281147	0.266	0.511	8.82e-06	secretory
SMESG000069507	6.33e-11	-0.281138	0.253	0.502	1.41e-06	secretory
SMESG000064151	1.33e-12	-0.280996	0.118	0.352	2.97e-08	intestine
SMESG000016163	5.59e-11	-0.280948	0.074	0.25	1.25e-06	intestine
SMESG000058269	1.73e-19	-0.28092	0.331	0.614	3.86e-15	cathepsin
SMESG000070471	2.57e-206	-0.280748	0.951	0.993	5.75e-202	neoblast
SMESG000062855	1.5e-17	-0.280725	0.132	0.338	3.35e-13	muscle
SMESG000004955	3.05e-14	-0.280712	0.268	0.51	6.8e-10	muscle
SMESG000049494	1.09e-08	-0.280535	0.511	0.753	0.000243933	intestine
SMESG000006866	5.96e-11	-0.280317	0.225	0.465	1.33e-06	secretory
SMESG000058106	1.31e-76	-0.28031	0.95	0.987	2.92e-72	epidermal
SMESG000059703	1.14e-21	-0.280132	0.342	0.639	2.55e-17	epidermal
SMESG000081443	1.17e-18	-0.280073	0.184	0.363	2.61e-14	neural
SMESG000033728	4.37e-26	-0.280052	0.152	0.391	9.76e-22	cathepsin
SMESG000017101	1.61e-14	-0.280052	0.222	0.379	3.6e-10	neural
SMESG000037707	2.58e-08	-0.280003	0.42	0.663	0.00057565	intestine
SMESG000076939	3.32e-11	-0.279986	0.654	0.886	7.41e-07	secretory
SMESG000042332	2.24e-20	-0.279971	0.204	0.422	4.99e-16	cathepsin
SMESG000015282	2.65e-10	-0.279899	0.263	0.53	5.91e-06	intestine
SMESG000057661	1.18e-11	-0.279815	0.247	0.523	2.63e-07	secretory
SMESG000058557	2.56e-20	-0.279789	0.567	0.833	5.72e-16	epidermal
SMESG000003172	1.44e-20	-0.279757	0.115	0.273	3.22e-16	neural
SMESG000007865	4.16e-21	-0.27971	0.153	0.351	9.27e-17	cathepsin
SMESG000011919	1.06e-15	-0.279693	0.606	0.839	2.37e-11	muscle
SMESG000047416	1.48e-13	-0.27954	0.309	0.554	3.3e-09	muscle
SMESG000051667	3.47e-17	-0.279507	0.19	0.357	7.74e-13	neural
SMESG000011756	1.22e-15	-0.279375	0.329	0.504	2.72e-11	neural
SMESG000062485	1.75e-15	-0.279305	0.175	0.382	3.91e-11	muscle
SMESG000010251	1.29e-08	-0.279291	0.17	0.358	0.000286993	intestine
SMESG000022166	9.35e-19	-0.279131	0.094	0.281	2.09e-14	muscle
SMESG000012977	4.14e-11	-0.279072	0.17	0.416	9.24e-07	intestine
SMESG000011115	9.75e-19	-0.279071	0.193	0.378	2.18e-14	neural
SMESG000066444	2.26e-13	-0.278928	0.522	0.774	5.05e-09	muscle
SMESG000080906	4.72e-27	-0.278899	0.144	0.383	1.05e-22	cathepsin
SMESG000018578	8.76e-58	-0.278868	0.699	0.933	1.95e-53	neoblast
SMESG000057239	4.28e-16	-0.278865	0.31	0.508	9.56e-12	cathepsin
SMESG000044320	5.53e-17	-0.278781	0.172	0.335	1.23e-12	neural
SMESG000016218	1.58e-20	-0.278748	0.566	0.815	3.52e-16	epidermal
SMESG000003363	7.31e-22	-0.278678	0.236	0.488	1.63e-17	cathepsin
SMESG000058013	3.52e-69	-0.27858	0.918	0.982	7.86e-65	epidermal
SMESG000026235	1.77e-12	-0.278376	0.457	0.698	3.95e-08	muscle
SMESG000060689	1.12e-08	-0.278277	0.209	0.416	0.00025078	intestine
SMESG000019076	4.33e-18	-0.278135	0.106	0.297	9.67e-14	muscle
SMESG000077236	1.73e-12	-0.278065	0.381	0.62	3.86e-08	muscle
SMESG000011709	5.83e-10	-0.278059	0.295	0.551	1.3e-05	secretory
SMESG000075533	2.94e-15	-0.277912	0.23	0.472	6.55e-11	muscle
SMESG000061695	2.86e-17	-0.277868	0.245	0.439	6.37e-13	neural
SMESG000069574	2.59e-10	-0.277826	0.262	0.514	5.78e-06	secretory
SMESG000036210	2.96e-15	-0.277825	0.292	0.472	6.61e-11	neural
SMESG000061681	6.14e-14	-0.277824	0.24	0.397	1.37e-09	neural
SMESG000069623	8.18e-11	-0.277619	0.236	0.48	1.83e-06	secretory
SMESG000011657	5.16e-20	-0.277514	0.39	0.677	1.15e-15	epidermal
SMESG000040593	1.6e-21	-0.277387	0.315	0.61	3.57e-17	epidermal
SMESG000013560	2.25e-19	-0.277153	0.42	0.725	5.02e-15	epidermal
SMESG000042512	1.13e-12	-0.277128	0.328	0.566	2.52e-08	muscle
SMESG000014341	5.94e-10	-0.277034	0.12	0.313	1.33e-05	intestine
SMESG000023248	7.66e-12	-0.276995	0.084	0.277	1.71e-07	intestine
SMESG000025666	3.34e-55	-0.276792	0.355	0.71	7.46e-51	neoblast
SMESG000071130	1.62e-24	-0.276766	0.142	0.359	3.61e-20	cathepsin
SMESG000009652	1.22e-21	-0.276717	0.228	0.481	2.73e-17	cathepsin
SMESG000014087	1.38e-10	-0.276575	0.222	0.452	3.09e-06	secretory
SMESG000018825	4.76e-12	-0.276494	0.4	0.664	1.06e-07	muscle
SMESG000025908	1.43e-08	-0.276433	0.425	0.68	0.000318229	secretory
SMESG000057001	6.45e-19	-0.27639	0.169	0.347	1.44e-14	neural
SMESG000054602	5.59e-12	-0.276334	0.185	0.425	1.25e-07	secretory
SMESG000045852	1.37e-58	-0.276263	0.677	0.92	3.05e-54	neoblast
SMESG000057003	7.5e-18	-0.276249	0.156	0.316	1.67e-13	neural
SMESG000080008	2.84e-09	-0.276244	0.36	0.618	6.33e-05	secretory
SMESG000032139	5.89e-16	-0.276237	0.268	0.445	1.31e-11	neural
SMESG000070471	5.61e-30	-0.276126	0.712	0.91	1.25e-25	epidermal
SMESG000048249	5.54e-09	-0.275962	0.366	0.631	0.000123546	secretory
SMESG000080432	1.14e-21	-0.275903	0.329	0.633	2.54e-17	epidermal
SMESG000061897	5.35e-26	-0.27582	0.168	0.409	1.2e-21	epidermal
SMESG000053142	1.02e-12	-0.275816	0.163	0.286	2.27e-08	neural
SMESG000053393	2.94e-14	-0.275739	0.224	0.446	6.56e-10	muscle
SMESG000076886	3.79e-16	-0.275724	0.157	0.363	8.45e-12	muscle
SMESG000039829	1.09e-11	-0.275611	0.189	0.425	2.43e-07	secretory
SMESG000001290	4.78e-22	-0.275556	0.222	0.465	1.07e-17	cathepsin
SMESG000067920	1.34e-16	-0.275449	0.141	0.344	2.99e-12	muscle
SMESG000048407	2.19e-18	-0.275425	0.149	0.311	4.89e-14	neural
SMESG000056380	3.57e-09	-0.275341	0.521	0.756	7.98e-05	intestine
SMESG000071513	4.91e-20	-0.27526	0.299	0.568	1.1e-15	cathepsin
SMESG000003186	4.7e-08	-0.275209	0.37	0.594	0.00104936	secretory
SMESG000073809	2.52e-08	-0.275197	0.329	0.566	0.000561331	intestine
SMESG000062515	9.94e-10	-0.275191	0.297	0.551	2.22e-05	secretory
SMESG000079482	1.67e-94	-0.275169	0.978	0.989	3.72e-90	epidermal
SMESG000066444	1.45e-08	-0.275163	0.408	0.668	0.000322719	secretory
SMESG000011548	2.83e-18	-0.275149	0.307	0.54	6.33e-14	cathepsin
SMESG000017231	2.61e-19	-0.275044	0.143	0.308	5.83e-15	neural
SMESG000055131	2.32e-16	-0.275034	0.15	0.357	5.18e-12	muscle
SMESG000059836	3.41e-22	-0.274962	0.102	0.277	7.6e-18	cathepsin
SMESG000019700	7.24e-21	-0.274929	0.32	0.614	1.62e-16	epidermal
SMESG000006040	3.28e-24	-0.274913	0.17	0.413	7.32e-20	epidermal
SMESG000005868	3.79e-25	-0.274896	0.188	0.443	8.46e-21	cathepsin
SMESG000041514	2e-09	-0.274833	0.332	0.596	4.47e-05	intestine
SMESG000071202	8.27e-13	-0.274804	0.179	0.36	1.85e-08	muscle
SMESG000013664	5.76e-21	-0.274755	0.112	0.271	1.29e-16	neural
SMESG000009286	6.21e-18	-0.274744	0.132	0.338	1.39e-13	muscle
SMESG000040791	1.52e-60	-0.274741	0.743	0.95	3.4e-56	neoblast
SMESG000068292	4.62e-10	-0.274688	0.319	0.486	1.03e-05	muscle
SMESG000060068	1.1e-10	-0.274679	0.118	0.322	2.46e-06	intestine
SMESG000042736	5.73e-09	-0.274648	0.479	0.72	0.000127969	intestine
SMESG000078937	4.97e-16	-0.274604	0.188	0.348	1.11e-11	neural
SMESG000049241	4.89e-09	-0.274561	0.226	0.446	0.000109129	intestine
SMESG000055380	1.32e-19	-0.274515	0.533	0.802	2.95e-15	epidermal
SMESG000061109	1.01e-17	-0.27434	0.321	0.56	2.26e-13	cathepsin
SMESG000043809	9.84e-44	-0.274302	0.259	0.523	2.2e-39	neoblast
SMESG000056595	6.53e-09	-0.274181	0.469	0.726	0.000145692	intestine
SMESG000005762	9.48e-26	-0.274177	0.117	0.326	2.12e-21	cathepsin
SMESG000066746	9.54e-22	-0.27405	0.205	0.443	2.13e-17	cathepsin
SMESG000032087	4.16e-16	-0.274044	0.181	0.404	9.28e-12	muscle
SMESG000057001	6.8e-12	-0.273913	0.182	0.412	1.52e-07	secretory
SMESG000066444	1.29e-15	-0.27388	0.509	0.765	2.88e-11	cathepsin
SMESG000054964	7.92e-17	-0.273843	0.383	0.651	1.77e-12	cathepsin
SMESG000044206	1.11e-12	-0.273779	0.314	0.555	2.48e-08	muscle
SMESG000068165	6.24e-12	-0.273705	0.386	0.62	1.39e-07	muscle
SMESG000064415	6.34e-15	-0.2737	0.184	0.395	1.42e-10	muscle
SMESG000040007	3.19e-15	-0.273656	0.222	0.384	7.13e-11	neural
SMESG000048407	2.23e-21	-0.273626	0.201	0.428	4.98e-17	cathepsin
SMESG000023635	1.4e-17	-0.273593	0.145	0.299	3.13e-13	neural
SMESG000061695	3.11e-23	-0.273542	0.209	0.468	6.95e-19	cathepsin
SMESG000017347	1.04e-30	-0.273516	0.108	0.34	2.31e-26	cathepsin
SMESG000056995	1.94e-24	-0.273474	0.675	0.892	4.32e-20	epidermal
SMESG000002031	2.66e-10	-0.273454	0.214	0.431	5.93e-06	secretory
SMESG000041483	1.5e-72	-0.273423	0.91	0.982	3.34e-68	epidermal
SMESG000074165	2.67e-18	-0.273353	0.201	0.388	5.96e-14	neural
SMESG000077643	1.53e-30	-0.273321	0.745	0.937	3.41e-26	epidermal
SMESG000025700	1.67e-08	-0.273291	0.411	0.662	0.00037188	secretory
SMESG000022902	7.32e-16	-0.273246	0.147	0.291	1.63e-11	neural
SMESG000041020	6.11e-09	-0.273216	0.425	0.645	0.000136326	intestine
SMESG000008925	2.11e-08	-0.273205	0.463	0.708	0.000469974	secretory
SMESG000036440	2.21e-15	-0.273178	0.197	0.353	4.94e-11	neural
SMESG000079240	5.58e-09	-0.273038	0.366	0.634	0.000124534	secretory
SMESG000052685	4.08e-14	-0.272924	0.246	0.478	9.1e-10	muscle
SMESG000041069	6.76e-13	-0.272924	0.495	0.727	1.51e-08	muscle
SMESG000053522	8.42e-23	-0.272885	0.273	0.559	1.88e-18	epidermal
SMESG000060644	4.66e-15	-0.27285	0.128	0.256	1.04e-10	neural
SMESG000018085	1.91e-10	-0.27274	0.191	0.4	4.26e-06	secretory
SMESG000051815	1.39e-66	-0.272565	0.889	0.975	3.1e-62	epidermal
SMESG000069980	1.72e-20	-0.272476	0.142	0.33	3.84e-16	cathepsin
SMESG000018085	9.13e-17	-0.272146	0.121	0.258	2.04e-12	neural
SMESG000070879	2.9e-17	-0.271953	0.192	0.367	6.48e-13	neural
SMESG000049997	6.87e-12	-0.271945	0.165	0.419	1.53e-07	intestine
SMESG000031896	2.2e-08	-0.271904	0.463	0.662	0.000491114	secretory
SMESG000033382	7.78e-07	-0.271819	0.201	0.367	0.0173578	intestine
SMESG000055157	5.87e-21	-0.271754	0.302	0.588	1.31e-16	epidermal
SMESG000066021	6.77e-11	-0.271742	0.211	0.443	1.51e-06	secretory
SMESG000001545	8.64e-20	-0.271706	0.571	0.819	1.93e-15	epidermal
SMESG000062314	5.21e-21	-0.271689	0.11	0.268	1.16e-16	neural
SMESG000064344	3.09e-18	-0.271622	0.153	0.318	6.9e-14	neural
SMESG000014734	9.87e-08	-0.271551	0.452	0.72	0.0022034	secretory
SMESG000015148	2.1e-11	-0.271357	0.213	0.452	4.68e-07	secretory
SMESG000012475	3.75e-13	-0.271144	0.29	0.531	8.37e-09	muscle
SMESG000081058	6.6e-09	-0.271019	0.334	0.588	0.000147281	secretory
SMESG000042841	2.07e-13	-0.271001	0.154	0.391	4.62e-09	secretory
SMESG000051397	2.6e-17	-0.270938	0.377	0.637	5.8e-13	cathepsin
SMESG000060036	4.61e-15	-0.270735	0.75	0.923	1.03e-10	secretory
SMESG000081434	7.29e-15	-0.270679	0.224	0.387	1.63e-10	neural
SMESG000051000	6.17e-17	-0.27066	0.106	0.284	1.38e-12	muscle
SMESG000051710	3.16e-20	-0.270641	0.238	0.483	7.04e-16	cathepsin
SMESG000080370	2e-09	-0.270624	0.306	0.551	4.47e-05	secretory
SMESG000017326	6.92e-11	-0.270573	0.244	0.502	1.54e-06	secretory
SMESG000013589	3.35e-17	-0.270504	0.152	0.309	7.47e-13	neural
SMESG000027807	8.26e-19	-0.270388	0.506	0.787	1.84e-14	epidermal
SMESG000077985	6.31e-13	-0.270264	0.252	0.472	1.41e-08	muscle
SMESG000079318	1.92e-17	-0.27021	0.221	0.434	4.28e-13	cathepsin
SMESG000010652	1.47e-10	-0.270196	0.236	0.486	3.27e-06	secretory
SMESG000017089	8.34e-13	-0.270155	0.254	0.475	1.86e-08	muscle
SMESG000006057	1.42e-25	-0.270027	0.156	0.394	3.17e-21	cathepsin
SMESG000045852	6.53e-21	-0.27001	0.586	0.843	1.46e-16	epidermal
SMESG000016731	4.63e-10	-0.269874	0.101	0.28	1.03e-05	intestine
SMESG000001708	1.37e-18	-0.269828	0.38	0.667	3.07e-14	epidermal
SMESG000038481	9.22e-17	-0.269721	0.393	0.659	2.06e-12	cathepsin
SMESG000011356	1.92e-28	-0.269638	0.159	0.426	4.29e-24	epidermal
SMESG000064165	1.4e-09	-0.269604	0.187	0.398	3.13e-05	intestine
SMESG000028715	1.42e-12	-0.269558	0.163	0.397	3.18e-08	secretory
SMESG000025700	1.09e-69	-0.269544	0.819	0.967	2.43e-65	neoblast
SMESG000015148	1.49e-18	-0.269539	0.103	0.294	3.32e-14	muscle
SMESG000050993	1.73e-08	-0.269527	0.38	0.618	0.000386763	secretory
SMESG000034594	9.52e-07	-0.269499	0.467	0.684	0.0212456	intestine
SMESG000047416	4.02e-08	-0.269322	0.399	0.643	0.000898073	secretory
SMESG000072544	3.79e-10	-0.269304	0.209	0.458	8.46e-06	intestine
SMESG000039067	1.07e-14	-0.269206	0.125	0.25	2.38e-10	neural
SMESG000015108	1.56e-17	-0.269204	0.089	0.262	3.49e-13	muscle
SMESG000049166	1.84e-14	-0.269196	0.457	0.685	4.11e-10	cathepsin
SMESG000031683	4.43e-17	-0.268911	0.362	0.63	9.89e-13	cathepsin
SMESG000065921	8.24e-08	-0.268843	0.13	0.292	0.00183929	intestine
SMESG000007014	5.94e-16	-0.26884	0.11	0.284	1.33e-11	muscle
SMESG000034023	4.46e-18	-0.268786	0.127	0.335	9.96e-14	muscle
SMESG000044609	7.29e-17	-0.268446	0.527	0.778	1.63e-12	cathepsin
SMESG000019192	4.86e-21	-0.268287	0.273	0.541	1.08e-16	epidermal
SMESG000005048	1.71e-20	-0.268287	0.242	0.494	3.81e-16	cathepsin
SMESG000080852	4.09e-13	-0.268211	0.086	0.301	9.13e-09	intestine
SMESG000005969	5.12e-54	-0.268155	0.698	0.927	1.14e-49	neoblast
SMESG000010769	1.61e-18	-0.268139	0.471	0.726	3.6e-14	epidermal
SMESG000038799	7.49e-15	-0.26813	0.317	0.506	1.67e-10	neural
SMESG000003184	2.95e-12	-0.26803	0.168	0.4	6.57e-08	secretory
SMESG000075212	3.13e-14	-0.267957	0.276	0.455	6.99e-10	neural
SMESG000073490	1.72e-09	-0.267847	0.208	0.422	3.85e-05	secretory
SMESG000035436	3.05e-18	-0.267813	0.482	0.757	6.8e-14	epidermal
SMESG000048173	2.03e-23	-0.267805	0.155	0.378	4.53e-19	cathepsin
SMESG000017387	2.69e-17	-0.267802	0.151	0.307	6e-13	neural
SMESG000044783	7.43e-10	-0.267736	0.292	0.551	1.66e-05	secretory
SMESG000054821	4.71e-12	-0.267712	0.605	0.816	1.05e-07	muscle
SMESG000058469	3.52e-18	-0.267709	0.464	0.716	7.86e-14	epidermal
SMESG000024933	1.11e-08	-0.267645	0.322	0.557	0.000248445	intestine
SMESG000022047	1.05e-08	-0.267605	0.32	0.569	0.000233623	secretory
SMESG000023005	7.17e-14	-0.267588	0.351	0.513	1.6e-09	neural
SMESG000066308	1.19e-11	-0.267501	0.219	0.346	2.65e-07	neural
SMESG000033905	7.59e-09	-0.267324	0.374	0.628	0.000169293	secretory
SMESG000034717	2e-29	-0.267247	0.137	0.39	4.46e-25	epidermal
SMESG000050533	1.35e-10	-0.267237	0.231	0.465	3e-06	secretory
SMESG000066536	3.61e-17	-0.267111	0.133	0.335	8.06e-13	muscle
SMESG000017245	1.12e-21	-0.267092	0.271	0.556	2.49e-17	epidermal
SMESG000079054	1.84e-23	-0.267087	0.161	0.385	4.11e-19	cathepsin
SMESG000004726	1.59e-20	-0.267057	0.339	0.633	3.56e-16	epidermal
SMESG000075252	3.14e-24	-0.266861	0.222	0.496	7.01e-20	epidermal
SMESG000032627	2.8e-13	-0.266672	0.259	0.486	6.26e-09	muscle
SMESG000020956	2.21e-22	-0.266589	0.176	0.402	4.93e-18	cathepsin
SMESG000021944	4.06e-11	-0.26649	0.196	0.44	9.06e-07	secretory
SMESG000058269	3.91e-10	-0.266313	0.256	0.505	8.72e-06	secretory
SMESG000004988	2.25e-08	-0.266305	0.483	0.732	0.000501481	secretory
SMESG000052367	2.91e-13	-0.266284	0.19	0.382	6.5e-09	muscle
SMESG000070879	1.75e-11	-0.266213	0.197	0.431	3.9e-07	secretory
SMESG000024746	2.1e-23	-0.266204	0.167	0.398	4.69e-19	cathepsin
SMESG000022985	4.74e-19	-0.266196	0.13	0.291	1.06e-14	neural
SMESG000065173	1.05e-13	-0.266188	0.309	0.475	2.33e-09	neural
SMESG000058195	4.21e-10	-0.266177	0.253	0.492	9.4e-06	secretory
SMESG000079254	2.47e-08	-0.266176	0.327	0.566	0.000552139	intestine
SMESG000061288	1.99e-12	-0.266086	0.297	0.537	4.45e-08	muscle
SMESG000081058	4.57e-14	-0.266013	0.239	0.472	1.02e-09	muscle
SMESG000064587	1.82e-25	-0.265891	0.141	0.366	4.07e-21	cathepsin
SMESG000052306	9.59e-42	-0.26588	0.546	0.839	2.14e-37	neoblast
SMESG000004988	1.69e-29	-0.265851	0.738	0.945	3.77e-25	epidermal
SMESG000053097	2.11e-15	-0.265733	0.157	0.359	4.71e-11	muscle
SMESG000078127	2.14e-11	-0.265657	0.16	0.375	4.78e-07	secretory
SMESG000005404	9.89e-17	-0.265621	0.378	0.626	2.21e-12	cathepsin
SMESG000011709	3.18e-09	-0.265608	0.283	0.551	7.1e-05	intestine
SMESG000057766	1.01e-16	-0.265581	0.189	0.358	2.26e-12	neural
SMESG000064752	6.51e-20	-0.265575	0.31	0.584	1.45e-15	epidermal
SMESG000072430	2.6e-11	-0.265522	0.235	0.362	5.81e-07	neural
SMESG000040007	3.97e-14	-0.265471	0.204	0.416	8.85e-10	muscle
SMESG000037244	4.87e-15	-0.265396	0.212	0.378	1.09e-10	neural
SMESG000068165	7.37e-15	-0.265328	0.439	0.62	1.65e-10	neural
SMESG000073042	3.94e-12	-0.265267	0.236	0.374	8.8e-08	neural
SMESG000026061	2.15e-16	-0.265265	0.122	0.259	4.81e-12	neural
SMESG000009125	5.17e-15	-0.265214	0.175	0.325	1.15e-10	neural
SMESG000071414	2.86e-13	-0.26509	0.248	0.398	6.37e-09	neural
SMESG000022977	6.89e-10	-0.264892	0.396	0.573	1.54e-05	muscle
SMESG000024961	2.26e-18	-0.264879	0.293	0.545	5.05e-14	cathepsin
SMESG000068148	2.79e-13	-0.264827	0.224	0.394	6.24e-09	cathepsin
SMESG000048258	4.78e-13	-0.264741	0.227	0.439	1.07e-08	muscle
SMESG000050810	1.76e-51	-0.264706	0.863	0.98	3.93e-47	epidermal
SMESG000026382	6.69e-18	-0.264691	0.348	0.625	1.49e-13	cathepsin
SMESG000062402	1.17e-08	-0.264598	0.354	0.599	0.000260168	intestine
SMESG000016726	6.63e-09	-0.264435	0.554	0.785	0.000147989	secretory
SMESG000055292	5.3e-20	-0.264372	0.229	0.473	1.18e-15	cathepsin
SMESG000003454	2.71e-08	-0.264128	0.322	0.548	0.000605221	intestine
SMESG000023203	5.64e-14	-0.264085	0.19	0.395	1.26e-09	muscle
SMESG000013755	2.26e-16	-0.264082	0.125	0.315	5.04e-12	muscle
SMESG000078439	2.24e-15	-0.263937	0.134	0.32	5.01e-11	muscle
SMESG000019192	2.42e-14	-0.263911	0.197	0.418	5.39e-10	muscle
SMESG000013192	2.26e-15	-0.263888	0.156	0.36	5.05e-11	muscle
SMESG000016646	6.09e-08	-0.263846	0.233	0.443	0.00135934	intestine
SMESG000031692	1.38e-11	-0.263781	0.347	0.582	3.07e-07	muscle
SMESG000023072	8.57e-13	-0.263741	0.253	0.472	1.91e-08	muscle
SMESG000017499	9.56e-19	-0.263724	0.186	0.384	2.13e-14	cathepsin
SMESG000077410	1.06e-17	-0.26362	0.474	0.758	2.36e-13	epidermal
SMESG000011907	1.38e-56	-0.263511	0.889	0.982	3.07e-52	epidermal
SMESG000017239	9.04e-21	-0.263484	0.224	0.471	2.02e-16	cathepsin
SMESG000062092	6.03e-09	-0.26337	0.246	0.491	0.000134494	intestine
SMESG000015868	3.9e-18	-0.263348	0.138	0.296	8.71e-14	neural
SMESG000057505	6.86e-12	-0.263346	0.202	0.38	1.53e-07	muscle
SMESG000000387	8.2e-19	-0.263219	0.345	0.631	1.83e-14	epidermal
SMESG000038481	1.45e-13	-0.263197	0.347	0.528	3.23e-09	neural
SMESG000013589	8.64e-14	-0.26318	0.184	0.382	1.93e-09	muscle
SMESG000041928	2.73e-14	-0.263177	0.32	0.501	6.09e-10	neural
SMESG000043678	1.05e-09	-0.263099	0.293	0.551	2.35e-05	secretory
SMESG000059918	2.19e-22	-0.263067	0.199	0.435	4.89e-18	epidermal
SMESG000020515	2.23e-08	-0.263018	0.312	0.533	0.000498376	intestine
SMESG000016219	5.34e-11	-0.262994	0.093	0.286	1.19e-06	intestine
SMESG000020958	1.22e-18	-0.262989	0.232	0.454	2.71e-14	cathepsin
SMESG000005227	2.45e-10	-0.262946	0.177	0.41	5.48e-06	intestine
SMESG000010233	2.93e-19	-0.262918	0.133	0.296	6.53e-15	neural
SMESG000070700	1.16e-17	-0.262899	0.155	0.316	2.58e-13	neural
SMESG000026008	2.82e-11	-0.262896	0.161	0.375	6.3e-07	secretory
SMESG000010769	4.85e-08	-0.262882	0.45	0.717	0.00108136	intestine
SMESG000080138	1.87e-10	-0.262817	0.091	0.274	4.18e-06	intestine
SMESG000016830	5.89e-17	-0.262792	0.18	0.352	1.31e-12	neural
SMESG000013191	3.48e-09	-0.262756	0.238	0.47	7.77e-05	intestine
SMESG000014824	9.5e-12	-0.262723	0.152	0.36	2.12e-07	secretory
SMESG000058269	2.04e-43	-0.262672	0.508	0.813	4.56e-39	neoblast
SMESG000005227	8.27e-14	-0.262608	0.123	0.345	1.85e-09	secretory
SMESG000003859	8.95e-14	-0.262493	0.524	0.703	2e-09	cathepsin
SMESG000016973	7.02e-17	-0.262473	0.26	0.481	1.57e-12	cathepsin
SMESG000061508	7.11e-10	-0.262435	0.273	0.542	1.59e-05	secretory
SMESG000024189	1.48e-24	-0.262302	0.154	0.386	3.31e-20	cathepsin
SMESG000018578	9.44e-16	-0.262291	0.453	0.725	2.11e-11	cathepsin
SMESG000063621	1.4e-41	-0.262275	0.355	0.65	3.12e-37	neoblast
SMESG000007398	4.4e-14	-0.262219	0.318	0.506	9.83e-10	neural
SMESG000033033	3.55e-19	-0.262014	0.292	0.545	7.93e-15	epidermal
SMESG000000196	2.51e-19	-0.26189	0.562	0.81	5.6e-15	epidermal
SMESG000038790	7.86e-18	-0.261812	0.437	0.706	1.75e-13	epidermal
SMESG000075514	7.31e-13	-0.261789	0.282	0.532	1.63e-08	muscle
SMESG000078418	3.03e-23	-0.261779	0.184	0.429	6.77e-19	cathepsin
SMESG000051503	8.7e-91	-0.261744	0.948	0.986	1.94e-86	epidermal
SMESG000013169	4.27e-20	-0.261616	0.235	0.486	9.54e-16	cathepsin
SMESG000062402	1.31e-44	-0.261505	0.603	0.883	2.93e-40	neoblast
SMESG000042307	5e-15	-0.261494	0.166	0.37	1.12e-10	muscle
SMESG000079579	3.89e-16	-0.261397	0.1	0.273	8.68e-12	muscle
SMESG000039074	8.75e-17	-0.261341	0.482	0.721	1.95e-12	epidermal
SMESG000048287	7.46e-08	-0.261332	0.162	0.331	0.00166497	intestine
SMESG000037244	7.13e-19	-0.261323	0.342	0.629	1.59e-14	epidermal
SMESG000014375	4.45e-09	-0.261276	0.242	0.462	9.94e-05	secretory
SMESG000023203	1.46e-44	-0.261209	0.617	0.879	3.25e-40	neoblast
SMESG000062403	5.39e-42	-0.261173	0.827	0.959	1.2e-37	epidermal
SMESG000066166	2.26e-15	-0.261137	0.125	0.259	5.04e-11	neural
SMESG000045143	1.08e-24	-0.261017	0.196	0.463	2.41e-20	epidermal
SMESG000050161	3.77e-08	-0.260913	0.447	0.72	0.000840388	secretory
SMESG000010944	3.53e-11	-0.260859	0.268	0.408	7.88e-07	cathepsin
SMESG000071414	1.69e-14	-0.26081	0.121	0.294	3.77e-10	muscle
SMESG000024375	1.41e-08	-0.260647	0.325	0.572	0.000314425	secretory
SMESG000014912	2.96e-12	-0.260606	0.273	0.495	6.62e-08	muscle
SMESG000064929	4.92e-11	-0.260483	0.225	0.474	1.1e-06	secretory
SMESG000041937	3.45e-23	-0.260467	0.203	0.455	7.7e-19	epidermal
SMESG000059546	9.96e-20	-0.260458	0.281	0.538	2.22e-15	epidermal
SMESG000058206	8.06e-11	-0.260248	0.177	0.394	1.8e-06	secretory
SMESG000027094	2.15e-08	-0.260157	0.236	0.452	0.000479173	intestine
SMESG000019986	2.87e-09	-0.260132	0.252	0.388	6.41e-05	cathepsin
SMESG000011919	2.32e-34	-0.26005	0.8	0.963	5.17e-30	epidermal
SMESG000071607	1.51e-12	-0.259833	0.244	0.454	3.36e-08	muscle
SMESG000056465	6.58e-19	-0.259827	0.319	0.603	1.47e-14	epidermal
SMESG000046742	3.63e-41	-0.259775	0.654	0.878	8.11e-37	neoblast
SMESG000010552	9.64e-09	-0.259676	0.322	0.584	0.000215061	intestine
SMESG000080160	1.12e-21	-0.259655	0.668	0.909	2.51e-17	epidermal
SMESG000074793	1.57e-21	-0.259516	0.261	0.542	3.5e-17	epidermal
SMESG000079991	1.9e-10	-0.259466	0.169	0.275	4.23e-06	neural
SMESG000017044	4.93e-08	-0.259437	0.227	0.418	0.00110026	secretory
SMESG000049701	1.17e-13	-0.259374	0.211	0.421	2.61e-09	muscle
SMESG000021502	4.55e-17	-0.259244	0.325	0.573	1.02e-12	cathepsin
SMESG000003184	2.94e-20	-0.259208	0.197	0.418	6.57e-16	cathepsin
SMESG000017097	1.72e-15	-0.259111	0.2	0.369	3.84e-11	neural
SMESG000075481	7e-08	-0.259019	0.371	0.603	0.0015634	secretory
SMESG000049753	5.59e-23	-0.258966	0.173	0.408	1.25e-18	cathepsin
SMESG000052685	1.5e-14	-0.258925	0.254	0.43	3.34e-10	neural
SMESG000070471	1.35e-11	-0.258917	0.395	0.618	3.01e-07	muscle
SMESG000014478	2.1e-14	-0.258912	0.286	0.466	4.68e-10	neural
SMESG000016735	1.86e-10	-0.258837	0.445	0.676	4.15e-06	muscle
SMESG000044783	4.4e-14	-0.258805	0.191	0.4	9.83e-10	muscle
SMESG000013684	4.91e-20	-0.258788	0.219	0.462	1.1e-15	cathepsin
SMESG000011997	7.9e-17	-0.25875	0.407	0.67	1.76e-12	epidermal
SMESG000066444	4.98e-16	-0.258749	0.447	0.716	1.11e-11	epidermal
SMESG000054557	6.27e-11	-0.258718	0.406	0.605	1.4e-06	muscle
SMESG000037193	5.59e-18	-0.258715	0.277	0.527	1.25e-13	cathepsin
SMESG000049796	2.46e-17	-0.258638	0.099	0.281	5.5e-13	muscle
SMESG000074739	5.44e-11	-0.25857	0.199	0.437	1.21e-06	secretory
SMESG000014734	4.49e-12	-0.258385	0.632	0.863	1e-07	muscle
SMESG000031683	2.08e-17	-0.258341	0.411	0.702	4.64e-13	epidermal
SMESG000066554	3.67e-15	-0.258337	0.235	0.415	8.19e-11	neural
SMESG000013589	5.38e-10	-0.258311	0.236	0.471	1.2e-05	secretory
SMESG000015108	6.26e-60	-0.258272	0.246	0.586	1.4e-55	neoblast
SMESG000034830	7.12e-11	-0.258027	0.424	0.668	1.59e-06	muscle
SMESG000056719	2.2e-19	-0.25798	0.238	0.484	4.92e-15	cathepsin
SMESG000032664	6.24e-14	-0.257958	0.156	0.344	1.39e-09	muscle
SMESG000006119	9.3e-08	-0.257927	0.394	0.64	0.002075	secretory
SMESG000008177	3.44e-30	-0.257904	0.751	0.933	7.67e-26	epidermal
SMESG000045074	1.89e-36	-0.257801	0.811	0.958	4.21e-32	epidermal
SMESG000009300	2.66e-13	-0.257794	0.157	0.286	5.94e-09	neural
SMESG000062856	5.58e-18	-0.257623	0.27	0.509	1.24e-13	cathepsin
SMESG000066980	3.05e-46	-0.257611	0.385	0.707	6.8e-42	neoblast
SMESG000038824	7.38e-14	-0.25761	0.346	0.537	1.65e-09	neural
SMESG000059703	9.7e-08	-0.257585	0.334	0.581	0.00216493	intestine
SMESG000062259	9.9e-60	-0.257516	0.885	0.976	2.21e-55	epidermal
SMESG000026494	6.11e-12	-0.257508	0.302	0.532	1.36e-07	muscle
SMESG000023072	1.69e-14	-0.257494	0.281	0.468	3.77e-10	neural
SMESG000070879	2.52e-15	-0.257408	0.153	0.354	5.62e-11	muscle
SMESG000051108	1.05e-09	-0.257404	0.128	0.322	2.35e-05	intestine
SMESG000039829	8.3e-16	-0.2574	0.155	0.307	1.85e-11	neural
SMESG000019493	2.35e-11	-0.257223	0.183	0.415	5.24e-07	secretory
SMESG000064344	6.96e-10	-0.25718	0.213	0.44	1.55e-05	secretory
SMESG000064344	4.06e-23	-0.257017	0.177	0.418	9.06e-19	cathepsin
SMESG000064415	3.67e-20	-0.256943	0.24	0.488	8.2e-16	cathepsin
SMESG000011031	5.8e-10	-0.256909	0.163	0.357	1.29e-05	secretory
SMESG000033609	2.1e-18	-0.256903	0.094	0.284	4.68e-14	muscle
SMESG000044482	8.31e-16	-0.256902	0.188	0.355	1.85e-11	neural
SMESG000064457	6.14e-24	-0.256896	0.128	0.338	1.37e-19	cathepsin
SMESG000031693	1.25e-07	-0.256889	0.536	0.785	0.00279235	secretory
SMESG000062746	7.01e-18	-0.256828	0.58	0.846	1.56e-13	epidermal
SMESG000023076	7.42e-09	-0.25673	0.229	0.467	0.000165548	intestine
SMESG000036649	6.6e-23	-0.256691	0.228	0.5	1.47e-18	epidermal
SMESG000011999	6.52e-13	-0.256639	0.195	0.388	1.46e-08	muscle
SMESG000058880	1.15e-10	-0.256574	0.182	0.4	2.57e-06	secretory
SMESG000040062	4.71e-08	-0.256527	0.145	0.319	0.00105232	intestine
SMESG000066644	2.96e-59	-0.256459	0.906	0.979	6.61e-55	epidermal
SMESG000049916	9.02e-12	-0.256436	0.106	0.292	2.01e-07	secretory
SMESG000056024	6.58e-17	-0.256376	0.332	0.593	1.47e-12	cathepsin
SMESG000022390	8.95e-08	-0.256301	0.639	0.846	0.00199651	intestine
SMESG000016300	2.16e-11	-0.256297	0.316	0.552	4.82e-07	muscle
SMESG000022985	6.48e-22	-0.256202	0.182	0.412	1.45e-17	cathepsin
SMESG000070068	5e-15	-0.256198	0.181	0.4	1.12e-10	muscle
SMESG000025294	4.05e-21	-0.256187	0.207	0.452	9.04e-17	cathepsin
SMESG000031112	2.38e-18	-0.256183	0.235	0.46	5.31e-14	cathepsin
SMESG000046902	4.15e-09	-0.256094	0.303	0.557	9.26e-05	secretory
SMESG000036216	7.74e-11	-0.256041	0.383	0.606	1.73e-06	muscle
SMESG000024707	1.86e-16	-0.256014	0.666	0.75	4.16e-12	epidermal
SMESG000026323	9.96e-08	-0.255763	0.413	0.648	0.0022222	intestine
SMESG000042839	4.02e-11	-0.255669	0.38	0.573	8.97e-07	epidermal
SMESG000029732	3.6e-08	-0.255652	0.194	0.395	0.000803791	intestine
SMESG000016935	1.76e-43	-0.255632	0.299	0.585	3.93e-39	neoblast
SMESG000018938	7.88e-08	-0.255555	0.446	0.686	0.00175891	secretory
SMESG000049306	2.36e-12	-0.255476	0.221	0.422	5.27e-08	muscle
SMESG000078393	1.86e-08	-0.255432	0.528	0.751	0.000415199	secretory
SMESG000022913	1.09e-23	-0.255395	0.208	0.479	2.43e-19	epidermal
SMESG000041792	1.13e-10	-0.25539	0.212	0.331	2.52e-06	neural
SMESG000004379	8.37e-19	-0.255317	0.242	0.482	1.87e-14	cathepsin
SMESG000021196	1.41e-06	-0.255266	0.208	0.354	0.0315063	secretory
SMESG000042736	9.03e-08	-0.25523	0.441	0.677	0.0020159	secretory
SMESG000016675	1.54e-13	-0.255165	0.294	0.477	3.44e-09	cathepsin
SMESG000018582	1.34e-21	-0.255109	0.174	0.4	3e-17	cathepsin
SMESG000081883	3.94e-22	-0.255066	0.187	0.425	8.79e-18	cathepsin
SMESG000055629	1.55e-13	-0.255043	0.22	0.439	3.46e-09	muscle
SMESG000003375	2.31e-19	-0.255041	0.245	0.493	5.16e-15	cathepsin
SMESG000010713	2.8e-14	-0.255002	0.166	0.36	6.25e-10	muscle
SMESG000003109	1.68e-15	-0.254891	0.197	0.365	3.74e-11	neural
SMESG000018578	1.36e-16	-0.254806	0.514	0.794	3.04e-12	epidermal
SMESG000078269	3.3e-10	-0.254698	0.346	0.544	7.37e-06	muscle
SMESG000012107	1.07e-66	-0.25469	0.904	0.985	2.39e-62	epidermal
SMESG000006057	1.76e-45	-0.254637	0.374	0.705	3.92e-41	neoblast
SMESG000061288	2.91e-17	-0.254521	0.429	0.702	6.5e-13	epidermal
SMESG000019192	7.64e-09	-0.254348	0.272	0.492	0.000170431	secretory
SMESG000053638	6.34e-10	-0.254305	0.211	0.458	1.42e-05	intestine
SMESG000037334	8.55e-16	-0.254264	0.127	0.317	1.91e-11	muscle
SMESG000016192	3.01e-08	-0.25425	0.197	0.395	0.000671281	intestine
SMESG000052688	2.99e-106	-0.254243	0.892	0.984	6.68e-102	neoblast
SMESG000074171	1.66e-08	-0.254164	0.289	0.529	0.000371018	secretory
SMESG000002020	7.13e-09	-0.254143	0.258	0.509	0.000159091	intestine
SMESG000045275	5.92e-14	-0.254105	0.226	0.388	1.32e-09	neural
SMESG000064220	1.83e-13	-0.254084	0.182	0.377	4.09e-09	muscle
SMESG000079944	2.96e-09	-0.25405	0.203	0.307	6.61e-05	neural
SMESG000064303	3.21e-17	-0.254017	0.097	0.278	7.17e-13	muscle
SMESG000022573	1.53e-15	-0.254005	0.18	0.34	3.41e-11	neural
SMESG000053671	1.01e-17	-0.253818	0.308	0.556	2.26e-13	epidermal
SMESG000005201	6.51e-13	-0.253787	0.139	0.306	1.45e-08	muscle
SMESG000022575	7.59e-10	-0.25376	0.247	0.489	1.69e-05	secretory
SMESG000071275	1.13e-07	-0.253678	0.241	0.446	0.00251546	intestine
SMESG000079660	1.75e-07	-0.253618	0.415	0.643	0.00390552	secretory
SMESG000054668	1.42e-10	-0.253579	0.166	0.372	3.17e-06	secretory
SMESG000040274	6.71e-08	-0.253481	0.356	0.603	0.00149665	secretory
SMESG000004938	2.57e-10	-0.253435	0.432	0.668	5.74e-06	muscle
SMESG000048249	1.21e-10	-0.253364	0.358	0.593	2.69e-06	muscle
SMESG000037949	3.81e-10	-0.253317	0.675	0.886	8.5e-06	secretory
SMESG000025001	2.47e-14	-0.253312	0.721	0.806	5.52e-10	epidermal
SMESG000003631	1.52e-10	-0.253305	0.103	0.298	3.4e-06	intestine
SMESG000023303	1.63e-19	-0.253252	0.28	0.551	3.64e-15	epidermal
SMESG000026061	2.43e-40	-0.253236	0.463	0.772	5.43e-36	neoblast
SMESG000065201	5.01e-08	-0.253162	0.275	0.48	0.001118	secretory
SMESG000053228	6.04e-40	-0.252937	0.515	0.813	1.35e-35	neoblast
SMESG000067959	5.86e-08	-0.252897	0.362	0.615	0.00130773	secretory
SMESG000066546	7.72e-11	-0.252879	0.594	0.769	1.72e-06	muscle
SMESG000067135	1.05e-10	-0.252879	0.311	0.511	2.35e-06	muscle
SMESG000067728	1.01e-08	-0.252853	0.13	0.313	0.000225082	intestine
SMESG000062515	4.21e-19	-0.252841	0.274	0.532	9.39e-15	cathepsin
SMESG000048410	6.11e-11	-0.252781	0.343	0.57	1.36e-06	muscle
SMESG000008202	3.38e-09	-0.252765	0.3	0.551	7.53e-05	secretory
SMESG000008924	3.93e-16	-0.252755	0.465	0.716	8.76e-12	epidermal
SMESG000022366	1.53e-12	-0.252738	0.249	0.39	3.41e-08	neural
SMESG000071513	1.1e-11	-0.252696	0.294	0.517	2.47e-07	muscle
SMESG000037244	1.11e-07	-0.252695	0.335	0.566	0.00247083	secretory
SMESG000042680	1.11e-15	-0.252685	0.452	0.722	2.47e-11	epidermal
SMESG000011115	2.85e-21	-0.252578	0.19	0.423	6.35e-17	cathepsin
SMESG000033395	1.5e-14	-0.252541	0.527	0.775	3.34e-10	cathepsin
SMESG000024268	1.68e-20	-0.252515	0.288	0.573	3.75e-16	epidermal
SMESG000057392	9.03e-15	-0.252356	0.347	0.566	2.01e-10	cathepsin
SMESG000006390	7.74e-08	-0.252333	0.458	0.658	0.00172748	secretory
SMESG000053393	1.46e-07	-0.252299	0.399	0.631	0.00325953	secretory
SMESG000050873	1.02e-19	-0.25229	0.246	0.504	2.27e-15	cathepsin
SMESG000002712	1.96e-10	-0.252231	0.309	0.508	4.38e-06	muscle
SMESG000058235	6.13e-13	-0.252199	0.216	0.364	1.37e-08	neural
SMESG000026061	5.92e-24	-0.252196	0.131	0.343	1.32e-19	cathepsin
SMESG000025696	1.32e-14	-0.252181	0.156	0.354	2.94e-10	muscle
SMESG000004936	2.02e-07	-0.252066	0.415	0.665	0.00451643	secretory
SMESG000049154	7.93e-23	-0.252054	0.688	0.907	1.77e-18	epidermal
SMESG000081190	1.85e-09	-0.252051	0.152	0.361	4.14e-05	intestine
SMESG000041514	2.24e-17	-0.251845	0.321	0.591	5.01e-13	cathepsin
SMESG000017153	6.9e-50	-0.251767	0.307	0.636	1.54e-45	neoblast
SMESG000036533	2.71e-07	-0.251648	0.484	0.69	0.0060384	intestine
SMESG000071224	6.92e-11	-0.251567	0.171	0.287	1.54e-06	neural
SMESG000075862	2.44e-14	-0.251559	0.149	0.335	5.45e-10	muscle
SMESG000066843	3.36e-11	-0.251471	0.269	0.42	7.49e-07	epidermal
SMESG000064284	2.73e-18	-0.251317	0.602	0.827	6.09e-14	epidermal
SMESG000067101	3.19e-13	-0.251302	0.267	0.435	7.12e-09	neural
SMESG000000092	4.94e-15	-0.251272	0.442	0.691	1.1e-10	cathepsin
SMESG000016292	3.47e-13	-0.251178	0.16	0.301	7.74e-09	cathepsin
SMESG000024341	4.69e-10	-0.251125	0.36	0.564	1.05e-05	muscle
SMESG000001248	1.79e-12	-0.251113	0.226	0.437	3.99e-08	muscle
SMESG000034246	2.04e-19	-0.250957	0.234	0.471	4.55e-15	cathepsin
SMESG000022902	4e-12	-0.250921	0.22	0.421	8.93e-08	muscle
SMESG000050837	5.78e-12	-0.25092	0.252	0.469	1.29e-07	muscle
SMESG000015148	3.62e-41	-0.250885	0.448	0.759	8.08e-37	neoblast
SMESG000076939	1.59e-11	-0.250845	0.744	0.898	3.54e-07	intestine
SMESG000049775	1.57e-07	-0.250779	0.346	0.575	0.0034955	intestine
SMESG000031692	3.48e-15	-0.25067	0.489	0.761	7.78e-11	epidermal
SMESG000028956	3.44e-09	-0.250607	0.275	0.514	7.68e-05	secretory
SMESG000016120	1.3e-12	-0.25059	0.106	0.302	2.89e-08	secretory
SMESG000022407	4.03e-47	-0.250577	0.316	0.638	8.99e-43	neoblast
SMESG000014824	3.44e-17	-0.250573	0.36	0.638	7.68e-13	epidermal
SMESG000078393	8.02e-11	-0.250478	0.52	0.742	1.79e-06	muscle
SMESG000066514	1.21e-10	-0.250411	0.3	0.499	2.71e-06	muscle
SMESG000023303	9.47e-10	-0.250354	0.22	0.44	2.11e-05	secretory
SMESG000061029	6.28e-11	-0.250318	0.093	0.286	1.4e-06	intestine
SMESG000009719	1.71e-10	-0.250285	0.16	0.389	3.81e-06	intestine
SMESG000034225	1.68e-27	-0.250246	0.758	0.94	3.75e-23	epidermal
SMESG000042233	4.4e-21	-0.250186	0.201	0.44	9.82e-17	cathepsin
SMESG000029776	9.26e-15	-0.25016	0.155	0.356	2.07e-10	muscle
SMESG000030762	9.06e-17	-0.250126	0.294	0.55	2.02e-12	cathepsin
SMESG000039829	3.2e-20	-0.250044	0.185	0.405	7.15e-16	cathepsin
SMESG000009332	1.16e-17	-0.250011	0.127	0.277	2.59e-13	neural
SMESG000018404	4.06e-09	0.250312	0.498	0.438	9.07e-05	cathepsin
SMESG000006408	8.98e-11	0.250594	0.414	0.348	2e-06	epidermal
SMESG000080750	8.75e-11	0.250783	0.359	0.268	1.95e-06	epidermal
SMESG000062779	3.25e-12	0.250804	0.455	0.361	7.25e-08	epidermal
SMESG000011552	4.23e-11	0.250822	0.373	0.3	9.44e-07	neural
SMESG000058043	4.87e-12	0.250886	0.806	0.735	1.09e-07	intestine
SMESG000055903	4.13e-58	0.250921	0.947	0.928	9.21e-54	epidermal
SMESG000026245	4.28e-12	0.25123	0.403	0.333	9.56e-08	neural
SMESG000026646	6.21e-16	0.251418	0.512	0.439	1.39e-11	neural
SMESG000033176	7.35e-14	0.251442	0.476	0.392	1.64e-09	neural
SMESG000053883	5.38e-25	0.251566	0.538	0.469	1.2e-20	neoblast
SMESG000028845	3.91e-13	0.251625	0.491	0.426	8.72e-09	epidermal
SMESG000007676	1.6e-08	0.252423	0.369	0.308	0.000357325	neural
SMESG000071865	3.25e-12	0.252554	0.399	0.313	7.25e-08	neural
SMESG000042342	5.31e-10	0.252743	0.291	0.215	1.19e-05	neural
SMESG000038057	2.13e-13	0.253164	0.423	0.345	4.74e-09	neural
SMESG000081864	1.62e-10	0.253196	0.698	0.627	3.62e-06	intestine
SMESG000036851	1.77e-12	0.253976	0.346	0.236	3.96e-08	epidermal
SMESG000026745	7.98e-18	0.254245	0.966	0.852	1.78e-13	intestine
SMESG000055392	8.03e-12	0.254761	0.421	0.337	1.79e-07	epidermal
SMESG000065075	1.81e-06	0.255077	0.341	0.267	0.0404393	muscle
SMESG000048603	1.99e-06	0.255567	0.477	0.377	0.0443115	intestine
SMESG000056198	4.2e-17	0.255708	0.586	0.529	9.38e-13	epidermal
SMESG000035452	6.39e-15	0.255815	0.494	0.413	1.43e-10	epidermal
SMESG000034628	3.69e-07	0.256016	0.273	0.205	0.0082349	cathepsin
SMESG000037749	1.77e-07	0.256549	0.58	0.482	0.00394305	intestine
SMESG000010516	1.36e-17	0.257063	0.611	0.509	3.03e-13	neural
SMESG000005351	2.09e-11	0.257171	0.387	0.302	4.65e-07	epidermal
SMESG000077502	1.52e-11	0.25739	0.358	0.263	3.39e-07	epidermal
SMESG000066557	3.84e-17	0.257764	0.567	0.482	8.58e-13	neural
SMESG000031290	1.11e-08	0.257906	0.557	0.501	0.000248672	muscle
SMESG000002889	5.69e-13	0.257975	0.473	0.381	1.27e-08	epidermal
SMESG000017314	1.42e-85	0.258436	0.886	0.883	3.16e-81	neoblast
SMESG000008082	3.04e-11	0.258567	0.343	0.258	6.79e-07	neural
SMESG000062652	1.8e-06	0.258633	0.42	0.307	0.0402382	intestine
SMESG000028658	1.79e-13	0.258825	0.461	0.374	3.99e-09	epidermal
SMESG000007272	1.19e-11	0.259326	0.412	0.33	2.66e-07	epidermal
SMESG000026307	6.8e-07	0.259399	0.496	0.407	0.0151857	intestine
SMESG000068795	1.56e-10	0.260075	0.309	0.231	3.48e-06	neural
SMESG000022335	3.04e-13	0.26008	0.444	0.365	6.78e-09	epidermal
SMESG000050605	2.64e-25	0.260243	0.416	0.323	5.9e-21	neoblast
SMESG000036432	7.78e-13	0.26041	0.429	0.326	1.74e-08	epidermal
SMESG000020527	4.37e-13	0.260415	0.411	0.341	9.75e-09	neural
SMESG000058279	8.93e-07	0.260845	0.302	0.175	0.0199269	intestine
SMESG000070695	8.14e-14	0.261064	0.472	0.379	1.82e-09	epidermal
SMESG000038434	5.68e-13	0.261137	0.41	0.301	1.27e-08	epidermal
SMESG000006377	5.57e-12	0.261599	0.853	0.744	1.24e-07	intestine
SMESG000038057	6.94e-20	0.262722	0.637	0.559	1.55e-15	epidermal
SMESG000036610	8.69e-10	0.263332	0.269	0.19	1.94e-05	neural
SMESG000031464	1.22e-33	0.263552	0.858	0.768	2.73e-29	epidermal
SMESG000080185	2.24e-14	0.263961	0.502	0.414	5.01e-10	epidermal
SMESG000007855	3.12e-22	0.263971	0.677	0.588	6.96e-18	epidermal
SMESG000006432	1.47e-13	0.264474	0.418	0.337	3.29e-09	neural
SMESG000034989	1.16e-28	0.264508	0.761	0.697	2.59e-24	epidermal
SMESG000064233	1.1e-13	0.264543	0.254	0.132	2.46e-09	epidermal
SMESG000047628	1.86e-12	0.264562	0.318	0.208	4.16e-08	epidermal
SMESG000021620	8.78e-14	0.26481	0.476	0.438	1.96e-09	neoblast
SMESG000035960	1.66e-11	0.265079	0.389	0.31	3.71e-07	neural
SMESG000050880	5.81e-134	0.265841	0.995	0.992	1.3e-129	epidermal
SMESG000026307	2.22e-13	0.266027	0.451	0.379	4.95e-09	epidermal
SMESG000018935	1.04e-11	0.266577	0.749	0.66	2.33e-07	intestine
SMESG000049171	5.59e-11	0.267009	0.261	0.152	1.25e-06	epidermal
SMESG000004195	4.72e-13	0.267152	0.451	0.365	1.05e-08	epidermal
SMESG000003459	5.38e-12	0.267165	0.32	0.232	1.2e-07	neural
SMESG000076639	1.24e-12	0.267407	0.413	0.33	2.78e-08	epidermal
SMESG000038369	1.17e-11	0.267496	0.305	0.218	2.61e-07	neural
SMESG000042728	6.57e-13	0.267583	0.409	0.313	1.47e-08	epidermal
SMESG000054572	1.01e-10	0.268137	0.315	0.237	2.26e-06	neural
SMESG000043151	3.84e-15	0.268169	0.449	0.37	8.58e-11	neural
SMESG000024345	7.28e-07	0.268261	0.943	0.883	0.0162559	protonephridia
SMESG000022408	4.36e-21	0.26847	0.676	0.573	9.74e-17	neural
SMESG000078605	2.02e-11	0.268624	0.332	0.254	4.51e-07	neural
SMESG000044135	2.07e-10	0.268708	0.334	0.257	4.62e-06	neural
SMESG000000571	4.04e-19	0.268769	0.62	0.539	9.02e-15	epidermal
SMESG000070071	2.79e-13	0.269074	0.403	0.305	6.22e-09	epidermal
SMESG000042430	1.35e-17	0.269726	0.891	0.684	3.02e-13	neural
SMESG000068795	5.93e-40	0.270468	0.842	0.784	1.32e-35	epidermal
SMESG000017227	4.96e-13	0.270505	0.302	0.185	1.11e-08	epidermal
SMESG000075633	1.77e-13	0.270608	0.407	0.298	3.96e-09	epidermal
SMESG000009089	2.16e-13	0.270922	0.263	0.142	4.82e-09	epidermal
SMESG000057264	3.12e-16	0.271161	0.521	0.423	6.96e-12	epidermal
SMESG000026974	1.03e-07	0.271729	0.575	0.485	0.00230586	intestine
SMESG000043151	2.03e-07	0.272051	0.504	0.41	0.00453285	intestine
SMESG000077201	7.55e-12	0.272154	0.353	0.269	1.69e-07	neural
SMESG000030472	5.44e-11	0.27246	0.319	0.221	1.21e-06	epidermal
SMESG000016331	1.06e-16	0.272661	0.472	0.388	2.37e-12	neural
SMESG000050880	6.4e-191	0.272847	0.995	0.986	1.43e-186	neoblast
SMESG000007956	2.19e-13	0.273538	0.396	0.305	4.89e-09	epidermal
SMESG000076783	1.03e-13	0.273572	0.362	0.249	2.29e-09	epidermal
SMESG000038869	2.35e-14	0.273595	0.401	0.305	5.24e-10	neural
SMESG000003459	1.55e-16	0.273824	0.491	0.393	3.47e-12	epidermal
SMESG000044135	2.35e-11	0.274126	0.289	0.19	5.24e-07	epidermal
SMESG000007855	2.11e-12	0.274202	0.776	0.684	4.71e-08	intestine
SMESG000006952	2.33e-13	0.274266	0.347	0.233	5.2e-09	epidermal
SMESG000036410	4.06e-86	0.274323	0.969	0.951	9.07e-82	epidermal
SMESG000057052	4.6e-10	0.274383	0.693	0.584	1.03e-05	intestine
SMESG000013473	7.2e-42	0.27445	0.865	0.798	1.61e-37	epidermal
SMESG000040790	2.31e-37	0.274577	0.273	0.089	5.16e-33	neoblast
SMESG000017137	9.2e-15	0.275253	0.46	0.372	2.05e-10	neural
SMESG000050726	1.22e-07	0.275617	0.533	0.434	0.00271513	intestine
SMESG000036295	7.74e-13	0.275886	0.335	0.23	1.73e-08	epidermal
SMESG000038668	4.63e-09	0.276412	0.617	0.506	0.00010329	intestine
SMESG000054987	2.68e-13	0.276438	0.364	0.257	5.99e-09	epidermal
SMESG000038604	2.63e-13	0.276609	0.403	0.317	5.88e-09	epidermal
SMESG000042352	3.7e-15	0.276696	0.485	0.392	8.26e-11	epidermal
SMESG000075106	2.36e-29	0.277282	0.714	0.664	5.26e-25	epidermal
SMESG000075675	1.39e-16	0.277831	0.514	0.413	3.11e-12	epidermal
SMESG000027587	1.35e-06	0.277968	0.543	0.486	0.0302251	secretory
SMESG000004195	7.33e-13	0.278341	0.459	0.367	1.64e-08	neural
SMESG000077597	3.28e-16	0.279099	0.492	0.372	7.32e-12	epidermal
SMESG000080438	1.08e-16	0.279137	0.51	0.428	2.41e-12	epidermal
SMESG000022928	1.49e-17	0.279655	0.889	0.681	3.32e-13	neural
SMESG000005764	4.72e-18	0.279952	0.479	0.389	1.05e-13	neural
SMESG000022880	2.48e-08	0.280246	0.545	0.434	0.00055391	intestine
SMESG000072600	1.03e-06	0.280829	0.361	0.247	0.0229447	intestine
SMESG000003570	1.12e-14	0.281013	0.421	0.317	2.49e-10	epidermal
SMESG000071314	1.88e-13	0.281109	0.375	0.263	4.21e-09	epidermal
SMESG000026974	2.92e-13	0.281451	0.384	0.306	6.51e-09	neural
SMESG000021463	3.58e-13	0.281998	0.33	0.216	7.98e-09	epidermal
SMESG000024727	2.11e-06	0.2822	0.486	0.377	0.0471087	intestine
SMESG000037685	6.06e-08	0.282774	0.369	0.229	0.00135311	intestine
SMESG000062779	4.29e-07	0.28323	0.494	0.373	0.00958084	intestine
SMESG000077853	2.32e-08	0.283601	0.587	0.467	0.000517411	intestine
SMESG000002076	8.8e-12	0.283718	0.715	0.639	1.96e-07	intestine
SMESG000020527	1.78e-17	0.284088	0.487	0.378	3.98e-13	epidermal
SMESG000023342	1.12e-33	0.284854	0.763	0.719	2.5e-29	epidermal
SMESG000009564	1.15e-25	0.284894	0.753	0.604	2.56e-21	neural
SMESG000041210	1.55e-25	0.285508	0.7	0.612	3.47e-21	epidermal
SMESG000040632	4.89e-28	0.285567	0.97	0.782	1.09e-23	neural
SMESG000019000	1.71e-16	0.285584	0.472	0.36	3.82e-12	epidermal
SMESG000006122	1.87e-13	0.285604	0.587	0.601	4.18e-09	epidermal
SMESG000075508	1.25e-06	0.286003	0.486	0.41	0.027803	intestine
SMESG000030960	1.39e-07	0.286078	0.381	0.256	0.003104	intestine
SMESG000013739	2.35e-20	0.286098	0.575	0.478	5.25e-16	neural
SMESG000006168	1.76e-08	0.286195	0.538	0.428	0.000391709	intestine
SMESG000026974	1.92e-40	0.286444	0.802	0.744	4.29e-36	epidermal
SMESG000045448	4.13e-24	0.286608	0.653	0.533	9.22e-20	neural
SMESG000065075	2.01e-11	0.286785	0.422	0.36	4.48e-07	cathepsin
SMESG000043151	5.33e-21	0.286799	0.574	0.485	1.19e-16	epidermal
SMESG000005886	3.95e-20	0.287085	0.602	0.487	8.81e-16	epidermal
SMESG000080750	3.3e-07	0.287215	0.388	0.271	0.00736874	intestine
SMESG000016823	6.88e-18	0.28764	0.487	0.394	1.54e-13	neural
SMESG000031469	1.02e-32	0.287863	0.828	0.749	2.28e-28	epidermal
SMESG000005130	9.2e-19	0.288335	0.843	0.716	2.05e-14	cathepsin
SMESG000058039	3.32e-27	0.288905	0.743	0.673	7.41e-23	epidermal
transcript:SMEST006000001	1.52e-29	0.289225	0.558	0.494	3.39e-25	neoblast
SMESG000081207	5.8e-25	0.289447	0.667	0.59	1.3e-20	epidermal
SMESG000058949	1.01e-09	0.289799	0.427	0.367	2.25e-05	epidermal
SMESG000059698	2.55e-35	0.289887	0.914	0.727	5.69e-31	neural
SMESG000074256	5e-18	0.29048	0.51	0.4	1.11e-13	epidermal
SMESG000060104	5.46e-21	0.290859	0.638	0.512	1.22e-16	neural
SMESG000035348	1.61e-62	0.291357	0.907	0.886	3.59e-58	epidermal
SMESG000031703	1.09e-21	0.291407	0.652	0.599	2.42e-17	muscle
SMESG000062836	2.12e-08	0.291452	0.434	0.392	0.000473488	muscle
SMESG000034017	1.76e-45	0.291582	0.944	0.895	3.93e-41	epidermal
SMESG000063428	2.16e-20	0.292138	0.639	0.506	4.81e-16	epidermal
SMESG000035357	1.11e-07	0.292244	0.486	0.373	0.00247207	intestine
SMESG000025689	4.36e-15	0.29245	0.754	0.693	9.72e-11	intestine
SMESG000066020	2.2e-09	0.293013	0.573	0.468	4.9e-05	muscle
SMESG000003215	5.76e-16	0.294211	0.425	0.33	1.29e-11	neural
SMESG000046058	1.3e-07	0.294396	0.452	0.334	0.0028973	intestine
SMESG000075254	1.73e-14	0.29454	0.336	0.211	3.87e-10	epidermal
SMESG000053271	1.38e-15	0.294863	0.415	0.303	3.08e-11	epidermal
SMESG000068340	3.63e-13	0.295116	0.757	0.648	8.1e-09	intestine
SMESG000003570	4.81e-08	0.295322	0.477	0.367	0.001073	intestine
SMESG000011981	2.11e-21	0.295391	0.604	0.517	4.72e-17	epidermal
SMESG000026673	6.7e-08	0.295446	0.413	0.271	0.00149502	intestine
SMESG000059000	9.79e-24	0.296235	0.629	0.535	2.18e-19	epidermal
SMESG000072600	1.11e-17	0.296525	0.456	0.338	2.48e-13	epidermal
SMESG000068340	1.04e-39	0.298178	0.807	0.729	2.32e-35	epidermal
SMESG000062820	1.53e-16	0.298229	0.411	0.281	3.42e-12	epidermal
SMESG000050371	6.31e-08	0.298522	0.486	0.367	0.001408	intestine
SMESG000069634	1.42e-07	0.298906	0.378	0.244	0.00316698	intestine
SMESG000055576	4.07e-11	0.298941	0.703	0.581	9.09e-07	intestine
SMESG000040740	3.16e-24	0.299116	0.634	0.534	7.05e-20	epidermal
SMESG000011384	1.56e-17	0.299995	0.47	0.361	3.47e-13	epidermal
SMESG000077104	5.08e-25	0.301351	0.674	0.58	1.13e-20	epidermal
SMESG000055403	3.1e-16	0.301374	0.848	0.744	6.91e-12	intestine
SMESG000077214	1.29e-33	0.301689	0.705	0.636	2.89e-29	cathepsin
SMESG000019265	6.98e-08	0.301841	0.391	0.256	0.0015569	intestine
SMESG000031290	1.81e-35	0.302187	0.628	0.585	4.05e-31	neoblast
SMESG000000571	3.96e-10	0.302206	0.624	0.491	8.84e-06	intestine
SMESG000024772	1.05e-09	0.302578	0.631	0.509	2.35e-05	intestine
SMESG000003404	1.24e-15	0.303327	0.398	0.278	2.76e-11	epidermal
SMESG000032910	1.07e-20	0.303883	0.845	0.759	2.38e-16	intestine
SMESG000016181	2.15e-15	0.304466	0.422	0.331	4.8e-11	neural
SMESG000067020	1.68e-08	0.304889	0.494	0.37	0.000374348	intestine
SMESG000034920	1.17e-16	0.304925	0.35	0.208	2.61e-12	epidermal
SMESG000035348	6.92e-24	0.304941	0.946	0.831	1.54e-19	intestine
SMESG000032126	8.33e-19	0.304958	0.505	0.397	1.86e-14	epidermal
SMESG000062284	2.71e-07	0.304958	0.951	0.85	0.00604362	protonephridia
SMESG000075112	1.54e-27	0.305183	0.664	0.57	3.44e-23	epidermal
SMESG000031703	6.98e-23	0.305222	0.532	0.437	1.56e-18	neural
SMESG000030694	4.27e-41	0.305362	0.838	0.785	9.53e-37	epidermal
SMESG000021174	2.75e-27	0.306326	0.661	0.536	6.14e-23	neural
SMESG000011219	4.57e-48	0.306759	0.817	0.767	1.02e-43	epidermal
SMESG000050880	2.4e-58	0.306825	0.995	0.982	5.35e-54	intestine
SMESG000055989	1.8e-23	0.306904	0.555	0.452	4.03e-19	neural
SMESG000006318	5.67e-37	0.307307	0.758	0.687	1.27e-32	epidermal
SMESG000062836	5.26e-20	0.307687	0.587	0.622	1.17e-15	neoblast
SMESG000019745	8.77e-09	0.308076	0.528	0.416	0.00019571	intestine
SMESG000074907	1.08e-44	0.308735	0.589	0.501	2.42e-40	neoblast
SMESG000063658	5.05e-21	0.308916	0.518	0.406	1.13e-16	neural
SMESG000011963	4.77e-12	0.309025	0.717	0.593	1.06e-07	intestine
SMESG000066582	1.11e-18	0.309332	0.435	0.285	2.48e-14	epidermal
SMESG000030960	1.06e-17	0.309775	0.418	0.289	2.37e-13	epidermal
SMESG000059698	1.56e-17	0.310378	0.943	0.771	3.47e-13	intestine
SMESG000050288	2.68e-08	0.310959	0.459	0.337	0.000598908	intestine
SMESG000055989	2.79e-16	0.311435	0.789	0.687	6.24e-12	intestine
SMESG000003567	4.33e-17	0.311559	0.494	0.334	9.67e-13	epidermal
SMESG000058043	8.46e-23	0.311667	0.585	0.461	1.89e-18	neural
SMESG000027587	1.13e-16	0.311714	0.465	0.344	2.52e-12	neural
SMESG000051104	2.76e-19	0.312349	0.457	0.35	6.17e-15	neural
SMESG000078605	1.08e-08	0.312698	0.425	0.292	0.000240176	intestine
SMESG000031725	1.68e-14	0.31275	0.779	0.675	3.75e-10	intestine
SMESG000011219	2.82e-17	0.312795	0.811	0.699	6.29e-13	intestine
SMESG000024772	1.07e-18	0.313058	0.465	0.36	2.39e-14	neural
SMESG000027587	2.58e-07	0.314152	0.317	0.184	0.00575009	intestine
SMESG000028183	4.87e-17	0.314186	0.444	0.333	1.09e-12	epidermal
SMESG000080382	2.82e-31	0.315465	0.74	0.629	6.29e-27	epidermal
SMESG000074256	1.56e-23	0.3156	0.583	0.472	3.49e-19	neural
SMESG000011219	3.43e-23	0.315709	0.522	0.413	7.65e-19	neural
SMESG000016949	3.32e-20	0.315823	0.897	0.762	7.41e-16	intestine
SMESG000026176	4.99e-20	0.315937	0.909	0.756	1.11e-15	intestine
SMESG000038888	2.29e-26	0.316092	0.624	0.529	5.12e-22	epidermal
SMESG000060104	6.26e-21	0.317625	0.919	0.798	1.4e-16	intestine
SMESG000057328	4.94e-20	0.318182	0.474	0.35	1.1e-15	epidermal
SMESG000033176	1.01e-10	0.31849	0.602	0.467	2.26e-06	intestine
SMESG000009746	3.21e-09	0.318663	0.479	0.346	7.16e-05	intestine
SMESG000017314	3.92e-13	0.318806	0.681	0.575	8.76e-09	intestine
SMESG000065171	4.27e-18	0.320309	0.384	0.25	9.52e-14	epidermal
SMESG000047662	2.6e-22	0.32052	0.574	0.475	5.8e-18	epidermal
SMESG000058039	2.6e-10	0.320847	0.651	0.5	5.8e-06	intestine
SMESG000038894	9.29e-10	0.321206	0.523	0.38	2.07e-05	intestine
SMESG000030694	1.07e-18	0.32155	0.877	0.768	2.39e-14	intestine
SMESG000058860	4.58e-18	0.321573	0.367	0.225	1.02e-13	epidermal
SMESG000063933	7.83e-19	0.321609	0.419	0.277	1.75e-14	epidermal
SMESG000065075	1.68e-12	0.321717	0.289	0.186	3.74e-08	neural
SMESG000075508	1.07e-16	0.322557	0.326	0.204	2.39e-12	neural
SMESG000039089	4.65e-17	0.322999	0.821	0.684	1.04e-12	intestine
SMESG000017314	9.05e-33	0.323087	0.703	0.614	2.02e-28	epidermal
SMESG000073757	5.25e-26	0.324243	0.635	0.49	1.17e-21	epidermal
SMESG000041107	1.01e-24	0.324455	0.715	0.577	2.26e-20	neural
SMESG000077599	1.55e-22	0.324708	0.482	0.364	3.47e-18	neural
SMESG000078181	4.92e-115	0.32515	0.983	0.955	1.1e-110	epidermal
SMESG000042219	2.06e-27	0.325265	0.581	0.463	4.6e-23	neural
SMESG000016331	5.99e-21	0.325446	0.85	0.717	1.34e-16	intestine
SMESG000007561	7.65e-12	0.325836	0.676	0.512	1.71e-07	intestine
SMESG000011981	2.51e-10	0.326645	0.575	0.452	5.6e-06	intestine
SMESG000022880	1.2e-20	0.327678	0.515	0.369	2.68e-16	epidermal
SMESG000077160	6.12e-21	0.327758	0.492	0.365	1.37e-16	epidermal
SMESG000045558	5.27e-39	0.328989	0.751	0.667	1.18e-34	epidermal
SMESG000057264	7.7e-10	0.32906	0.526	0.386	1.72e-05	intestine
SMESG000019265	3.09e-17	0.329178	0.365	0.229	6.9e-13	epidermal
SMESG000069962	2.29e-19	0.329662	0.478	0.32	5.12e-15	epidermal
SMESG000000959	3.21e-13	0.329752	0.296	0.183	7.16e-09	epidermal
SMESG000062742	9.7e-31	0.33006	0.713	0.59	2.16e-26	epidermal
SMESG000026176	1.65e-32	0.330092	0.66	0.531	3.68e-28	neural
SMESG000078181	2.28e-37	0.3302	0.773	0.621	5.08e-33	neural
SMESG000032910	1.69e-70	0.331096	0.934	0.841	3.76e-66	epidermal
SMESG000055403	3.14e-36	0.331132	0.778	0.607	7.02e-32	neural
SMESG000059000	1.34e-10	0.331501	0.543	0.419	2.99e-06	intestine
SMESG000067341	2.2e-22	0.335756	0.466	0.354	4.91e-18	neural
SMESG000065075	1.66e-09	0.336319	0.479	0.322	3.7e-05	intestine
SMESG000035620	1.07e-09	0.336323	0.506	0.361	2.38e-05	intestine
SMESG000024772	1.2e-34	0.337265	0.744	0.646	2.68e-30	epidermal
SMESG000026745	1.23e-34	0.337721	0.762	0.584	2.73e-30	neural
SMESG000006377	1.93e-42	0.339039	0.871	0.736	4.31e-38	epidermal
SMESG000076727	3.24e-20	0.339068	0.444	0.313	7.23e-16	epidermal
SMESG000030694	7.1e-120	0.339775	0.935	0.904	1.59e-115	neoblast
SMESG000077304	3e-35	0.340517	0.756	0.595	6.7e-31	neural
SMESG000038894	7.45e-25	0.34211	0.514	0.383	1.66e-20	neural
SMESG000067020	2.1e-24	0.34377	0.532	0.372	4.68e-20	epidermal
SMESG000010201	3.58e-22	0.344095	0.604	0.459	8e-18	epidermal
SMESG000026673	4.07e-24	0.344328	0.516	0.376	9.09e-20	epidermal
SMESG000032910	1.5e-36	0.344924	0.687	0.537	3.34e-32	neural
SMESG000078051	9.39e-10	0.344991	0.351	0.187	2.09e-05	intestine
SMESG000006132	9.51e-14	0.345291	0.541	0.504	2.12e-09	epidermal
SMESG000055403	8.21e-70	0.345517	0.946	0.851	1.83e-65	epidermal
SMESG000006065	2.72e-11	0.345978	0.528	0.389	6.08e-07	intestine
SMESG000016237	1.91e-69	0.346233	0.911	0.846	4.26e-65	epidermal
SMESG000063658	2.86e-44	0.347505	0.775	0.664	6.37e-40	epidermal
SMESG000038888	1.72e-13	0.347992	0.629	0.488	3.84e-09	intestine
SMESG000000489	6.43e-14	0.348402	0.661	0.521	1.44e-09	intestine
SMESG000033176	4.78e-28	0.348768	0.623	0.472	1.07e-23	epidermal
SMESG000075112	1.59e-10	0.348854	0.474	0.337	3.56e-06	intestine
SMESG000026865	4.29e-28	0.348854	0.551	0.426	9.58e-24	neural
SMESG000053095	1.05e-14	0.349396	0.705	0.566	2.33e-10	intestine
SMESG000077599	2.91e-11	0.349662	0.563	0.416	6.5e-07	intestine
SMESG000014001	1.41e-22	0.350482	0.843	0.744	3.16e-18	intestine
SMESG000011963	8.76e-33	0.351368	0.643	0.524	1.95e-28	epidermal
SMESG000011290	1.93e-27	0.352743	0.527	0.406	4.31e-23	neural
SMESG000035357	6e-26	0.353167	0.545	0.4	1.34e-21	epidermal
SMESG000077214	1.26e-29	0.35349	0.571	0.446	2.81e-25	neural
SMESG000045448	6.42e-61	0.35391	0.889	0.779	1.43e-56	epidermal
SMESG000005764	2.93e-29	0.353993	0.623	0.472	6.54e-25	epidermal
SMESG000016291	9.57e-21	0.354811	0.47	0.335	2.14e-16	neural
SMESG000055576	3.3e-30	0.356911	0.589	0.451	7.37e-26	epidermal
SMESG000048377	1.41e-12	0.35755	0.582	0.419	3.15e-08	intestine
SMESG000079646	1.89e-12	0.357829	0.617	0.464	4.22e-08	intestine
SMESG000063658	1.26e-13	0.358504	0.636	0.491	2.81e-09	intestine
SMESG000062699	2.76e-37	0.358706	0.747	0.592	6.15e-33	neural
SMESG000074987	2.14e-32	0.361187	0.662	0.506	4.78e-28	epidermal
SMESG000016791	7.58e-60	0.361896	0.96	0.772	1.69e-55	neural
SMESG000067341	1.37e-16	0.362419	0.715	0.584	3.07e-12	intestine
SMESG000038369	6.99e-27	0.362804	0.56	0.424	1.56e-22	epidermal
SMESG000010198	1.72e-12	0.363341	0.56	0.407	3.83e-08	intestine
SMESG000005764	3.54e-13	0.364067	0.585	0.41	7.89e-09	intestine
SMESG000031725	2.06e-59	0.364676	0.885	0.785	4.6e-55	epidermal
SMESG000038894	2.35e-27	0.365361	0.542	0.385	5.25e-23	epidermal
transcript:SMEST006000001	1.28e-18	0.367009	0.35	0.221	2.86e-14	neural
SMESG000078605	1.36e-29	0.367774	0.57	0.406	3.04e-25	epidermal
SMESG000034017	3.31e-46	0.367824	0.879	0.662	7.38e-42	neural
SMESG000063825	1.3e-34	0.368342	0.606	0.464	2.91e-30	neural
SMESG000017314	2.02e-40	0.368478	0.66	0.517	4.51e-36	neural
SMESG000062652	1.52e-24	0.370399	0.469	0.31	3.38e-20	epidermal
SMESG000031469	1.02e-18	0.371236	0.897	0.729	2.29e-14	intestine
SMESG000009012	1.11e-38	0.371473	0.735	0.558	2.48e-34	neural
SMESG000026636	5.47e-16	0.371565	0.705	0.554	1.22e-11	intestine
SMESG000062284	8.61e-82	0.372602	0.96	0.896	1.92e-77	epidermal
SMESG000019718	5.95e-32	0.373507	0.568	0.433	1.33e-27	neural
SMESG000024822	2.82e-38	0.375895	0.776	0.659	6.3e-34	neural
SMESG000042352	1.04e-12	0.376959	0.528	0.355	2.31e-08	intestine
SMESG000051104	1.76e-56	0.380468	0.827	0.712	3.93e-52	epidermal
SMESG000018404	1.43e-44	0.381804	0.541	0.403	3.2e-40	neoblast
SMESG000016237	2.21e-45	0.382161	0.89	0.654	4.93e-41	neural
SMESG000048603	4.16e-37	0.382396	0.655	0.513	9.28e-33	epidermal
SMESG000035348	3.75e-30	0.38413	0.577	0.427	8.37e-26	neural
SMESG000021181	1.74e-46	0.384469	0.748	0.612	3.89e-42	epidermal
SMESG000016823	2.26e-14	0.384525	0.612	0.422	5.05e-10	intestine
SMESG000067341	7.68e-43	0.38516	0.739	0.594	1.71e-38	epidermal
SMESG000035755	4.1e-30	0.38539	0.718	0.529	9.15e-26	neural
SMESG000050880	2.46e-89	0.385746	0.998	0.975	5.48e-85	secretory
SMESG000030694	7.99e-59	0.386721	0.823	0.698	1.78e-54	cathepsin
SMESG000050880	3.17e-161	0.386813	0.993	0.964	7.07e-157	muscle
transcript:SMEST006000001	4.52e-23	0.387632	0.491	0.358	1.01e-18	epidermal
SMESG000062284	7.02e-51	0.388444	0.84	0.638	1.57e-46	neural
SMESG000055576	7.28e-42	0.388981	0.649	0.498	1.63e-37	neural
SMESG000011290	1.77e-59	0.392332	0.809	0.691	3.95e-55	epidermal
SMESG000050880	2.66e-17	0.392495	0.984	0.95	5.94e-13	protonephridia
SMESG000035951	2.74e-37	0.393826	0.698	0.541	6.11e-33	epidermal
SMESG000075106	1.17e-18	0.395202	0.703	0.557	2.6e-14	intestine
SMESG000050880	2.31e-209	0.395849	0.994	0.967	5.16e-205	cathepsin
SMESG000003215	1.84e-12	0.396284	0.582	0.422	4.1e-08	intestine
SMESG000035951	5.99e-17	0.397743	0.705	0.509	1.34e-12	intestine
SMESG000035620	1.67e-30	0.398143	0.544	0.351	3.73e-26	epidermal
transcript:SMEST006000001	1.95e-12	0.398859	0.477	0.286	4.36e-08	intestine
SMESG000026865	5.8e-70	0.400179	0.844	0.735	1.3e-65	epidermal
SMESG000028845	1.11e-14	0.403112	0.592	0.407	2.49e-10	intestine
SMESG000007684	1.86e-25	0.403472	0.502	0.343	4.15e-21	neural
SMESG000010516	5.87e-44	0.404228	0.759	0.581	1.31e-39	epidermal
SMESG000016181	9.52e-32	0.406789	0.523	0.341	2.12e-27	epidermal
SMESG000034017	2.98e-22	0.407046	0.889	0.723	6.65e-18	intestine
SMESG000074987	1.09e-17	0.40887	0.656	0.455	2.43e-13	intestine
SMESG000013473	3.79e-64	0.409672	0.83	0.627	8.46e-60	neural
SMESG000038369	3.36e-15	0.410143	0.587	0.407	7.49e-11	intestine
SMESG000077599	4.86e-35	0.411868	0.591	0.407	1.09e-30	epidermal
SMESG000024345	1.16e-69	0.411939	0.926	0.696	2.58e-65	neural
SMESG000055989	2.54e-85	0.412148	0.941	0.833	5.68e-81	epidermal
SMESG000049383	3.78e-38	0.412609	0.488	0.341	8.43e-34	neoblast
SMESG000060017	3.59e-189	0.413345	0.971	0.95	8.01e-185	neoblast
SMESG000047662	2.06e-16	0.413587	0.629	0.437	4.6e-12	intestine
SMESG000006432	1.44e-48	0.414508	0.732	0.556	3.22e-44	epidermal
SMESG000045448	1.34e-30	0.414553	0.885	0.72	2.98e-26	intestine
SMESG000036410	1.6e-35	0.414942	0.909	0.795	3.56e-31	intestine
SMESG000052182	2.89e-37	0.415458	0.58	0.41	6.45e-33	neural
SMESG000048377	9.08e-37	0.418816	0.602	0.426	2.03e-32	epidermal
SMESG000010516	2.42e-20	0.419258	0.754	0.545	5.41e-16	intestine
SMESG000075508	7.85e-33	0.419389	0.539	0.331	1.75e-28	epidermal
SMESG000075635	2.66e-44	0.421289	0.641	0.461	5.94e-40	neural
SMESG000052182	3.71e-37	0.422375	0.612	0.426	8.28e-33	epidermal
SMESG000003538	1.4e-101	0.424078	0.974	0.76	3.12e-97	neural
SMESG000005130	4.67e-23	0.42424	0.366	0.187	1.04e-18	epidermal
SMESG000028183	1.25e-13	0.428593	0.457	0.259	2.78e-09	intestine
SMESG000016823	1.04e-42	0.4289	0.666	0.48	2.32e-38	epidermal
SMESG000036410	1.73e-65	0.430354	0.899	0.646	3.87e-61	neural
SMESG000050726	2.47e-45	0.43256	0.673	0.521	5.52e-41	epidermal
SMESG000018404	1.62e-23	0.433307	0.48	0.307	3.61e-19	neural
SMESG000011290	8.44e-28	0.435566	0.808	0.651	1.88e-23	intestine
SMESG000051104	1.78e-25	0.436818	0.771	0.617	3.98e-21	intestine
SMESG000060017	1.65e-49	0.441722	0.958	0.925	3.68e-45	intestine
SMESG000040790	5.45e-35	0.4422	0.276	0.053	1.22e-30	epidermal
SMESG000045558	3.79e-23	0.444728	0.754	0.563	8.47e-19	intestine
SMESG000060017	3.74e-153	0.447603	0.977	0.945	8.34e-149	epidermal
SMESG000040790	1.6e-33	0.44798	0.279	0.068	3.57e-29	cathepsin
SMESG000077104	2.15e-21	0.448957	0.767	0.551	4.79e-17	intestine
SMESG000060313	1.5e-45	0.450176	0.549	0.415	3.35e-41	neoblast
SMESG000062742	8.47e-25	0.450473	0.776	0.56	1.89e-20	intestine
SMESG000075635	1.24e-27	0.452605	0.801	0.633	2.78e-23	intestine
SMESG000055903	7.62e-79	0.452918	0.918	0.689	1.7e-74	neural
SMESG000040790	1.67e-17	0.456956	0.324	0.078	3.72e-13	intestine
SMESG000026245	6.57e-61	0.45801	0.819	0.625	1.47e-56	epidermal
SMESG000024345	3.38e-90	0.459819	0.965	0.865	7.53e-86	epidermal
SMESG000031703	2.73e-95	0.461742	0.926	0.772	6.1e-91	epidermal
SMESG000013739	3.06e-49	0.465849	0.749	0.522	6.82e-45	epidermal
SMESG000005130	2.87e-50	0.467484	0.364	0.143	6.41e-46	neoblast
SMESG000019718	6.96e-76	0.468374	0.888	0.718	1.55e-71	epidermal
SMESG000027587	5.83e-47	0.469615	0.713	0.584	1.3e-42	epidermal
SMESG000006432	1.46e-24	0.47074	0.757	0.563	3.26e-20	intestine
SMESG000018404	3.7e-53	0.470947	0.783	0.678	8.25e-49	epidermal
SMESG000053883	6.74e-44	0.471605	0.61	0.406	1.5e-39	epidermal
SMESG000042219	9.18e-25	0.472094	0.767	0.548	2.05e-20	intestine
SMESG000075635	1.33e-76	0.473979	0.853	0.683	2.96e-72	epidermal
SMESG000026865	3.19e-33	0.474435	0.845	0.654	7.13e-29	intestine
SMESG000040740	1.29e-21	0.481203	0.654	0.431	2.89e-17	intestine
SMESG000003427	1.93e-18	0.484681	0.265	0.13	4.3e-14	neural
SMESG000062284	3.45e-30	0.485258	0.887	0.702	7.71e-26	intestine
SMESG000031703	1.07e-27	0.490196	0.764	0.563	2.38e-23	intestine
SMESG000047665	3.79e-30	0.492558	0.801	0.605	8.45e-26	intestine
SMESG000047665	1.01e-65	0.492777	0.803	0.566	2.26e-61	epidermal
SMESG000078181	1.87e-55	0.507502	0.961	0.804	4.18e-51	intestine
SMESG000005130	1.42e-23	0.509679	0.437	0.266	3.17e-19	neural
SMESG000024345	2.36e-33	0.511691	0.919	0.714	5.26e-29	intestine
SMESG000042219	9.6e-70	0.514422	0.822	0.586	2.14e-65	epidermal
SMESG000026245	7.85e-30	0.516062	0.801	0.581	1.75e-25	intestine
SMESG000021181	1.66e-27	0.521262	0.744	0.5	3.7e-23	intestine
SMESG000013739	3.19e-24	0.532463	0.722	0.443	7.13e-20	intestine
SMESG000046586	1.38e-47	0.535057	0.518	0.24	3.08e-43	epidermal
SMESG000060017	1.58e-88	0.536322	0.977	0.914	3.52e-84	secretory
SMESG000050880	8.99e-277	0.54241	0.995	0.857	2.01e-272	neural
SMESG000030694	6.71e-45	0.54636	0.854	0.64	1.5e-40	secretory
SMESG000019718	1.21e-30	0.547351	0.789	0.515	2.71e-26	intestine
SMESG000030694	1.64e-63	0.553231	0.811	0.578	3.67e-59	muscle
SMESG000060017	8.73e-161	0.560482	0.987	0.893	1.95e-156	muscle
SMESG000040790	8.63e-49	0.562153	0.273	0.036	1.93e-44	neural
SMESG000060017	4.9e-16	0.570934	0.967	0.85	1.09e-11	protonephridia
SMESG000030694	1.61e-79	0.59426	0.742	0.453	3.59e-75	neural
SMESG000060017	4.07e-212	0.599986	0.984	0.878	9.07e-208	cathepsin
SMESG000040790	2.83e-40	0.601258	0.303	0.042	6.31e-36	muscle
SMESG000060017	2.59e-238	0.66714	0.979	0.761	5.79e-234	neural
