# Supplementary material for: Regeneration leads to global tissue rejuvenation in aging sexual planarians
Source: Nat Aging. 2025 Apr 3;5(5):780–98. doi: 10.1038/s43587-025-00847-9 (PMC12092299; doi:10.1038/s43587-025-00847-9)
Supplement: Supplementary file 14 — Age and body size information of samples used in this study. [file 43587_2025_847_MOESM14_ESM.xlsx]

## Sheet: Supplementary Table 5
	Age and body size information of samples used in this study.
	figure	experiment	strain	stage	age	replicates	region	whole body size (cm2)
	Figure 1	eye phenotype						SourceDataFig1
	Figure 2	eye phenotype						SourceDataFig2
	Figure 3d	mobility	LAF	Young	5MO			size comparable
	Figure 3d	mobility	LAF	Older	17MO			size comparable
	Figure 3d	mobility	LAF	Reg	28MO-7Mpa			size comparable
	Figure 3e/f	ROS	LAF	Older	16MO	w1	whole worm	0.252
	Figure 3e/f	ROS	LAF	Older	16MO	w2	whole worm	0.265
	Figure 3e/f	ROS	LAF	Older	16MO	w3	whole worm	0.261
	Figure 3e/f	ROS	LAF	Older	16MO	w4	whole worm	0.238
	Figure 3e/f	ROS	LAF	Older	16MO	w5	whole worm	0.211
	Figure 3e/f	ROS	LAF	Older	16MO	w6	whole worm	0.246
	Figure 3e/f	ROS	LAF	Older	16MO	w7	whole worm	0.194
	Figure 3e/f	ROS	LAF	Older	16MO	w8	whole worm	0.22
	Figure 3e/f	ROS	LAF	Reg	12MO-7Mpa-5Mpa	w1	whole worm	0.223
	Figure 3e/f	ROS	LAF	Reg	12MO-7Mpa-5Mpa	w2	whole worm	0.238
	Figure 3e/f	ROS	LAF	Reg	12MO-7Mpa-5Mpa	w3	whole worm	0.266
	Figure 3e/f	ROS	LAF	Reg	12MO-7Mpa-5Mpa	w4	whole worm	0.258
	Figure 3e/f	ROS	LAF	Reg	12MO-7Mpa-5Mpa	w5	whole worm	0.248
	Figure 3e/f	ROS	LAF	Reg	12MO-7Mpa-5Mpa	w6	whole worm	0.254
	Figure 3e/f	ROS	LAF	Reg	12MO-7Mpa-5Mpa	w7	whole worm	0.265
	Figure 3e/f	ROS	LAF	Reg	12MO-7Mpa-5Mpa	w8	whole worm	0.236
	Figure 3e/f	ROS	LAF	Young	6MO	w1	whole worm	0.238
	Figure 3e/f	ROS	LAF	Young	6MO	w2	whole worm	0.216
	Figure 3e/f	ROS	LAF	Young	6MO	w3	whole worm	0.213
	Figure 3e/f	ROS	LAF	Young	6MO	w4	whole worm	0.261
	Figure 3e/f	ROS	LAF	Young	6MO	w5	whole worm	0.225
	Figure 3e/f	ROS	LAF	Young	6MO	w6	whole worm	0.228
	Figure 4a	scRNA-seq	LAF	Young	5MO	w1	head	0.233
	Figure 4a	scRNA-seq	LAF	Young	5MO	w2	head	0.263
	Figure 4a	scRNA-seq	LAF	Young	5MO	w3	head	0.223
	Figure 4a	scRNA-seq	LAF	Young	5MO	w4	head	0.252
	Figure 4a	scRNA-seq	LAF	Young	7MO	w1	head	size comparable
	Figure 4a	scRNA-seq	LAF	Young	7MO	w2	head	size comparable
	Figure 4a	scRNA-seq	LAF	Older	12MO	w1	head	size comparable
	Figure 4a	scRNA-seq	LAF	Older	18MO	w1	head	size comparable
	Figure 4a	scRNA-seq	LAF	Older	18MO	w2	head	0.2
	Figure 4a	scRNA-seq	LAF	Older	18MO	w3	head	0.232
	Figure 4a	scRNA-seq	LAF	Older	18MO	w4	head	0.278
	Figure 4a	scRNA-seq	LAF	Older	18MO	w5	head	0.234
	Figure 4a	scRNA-seq	LAF	Older	32MO	w1	head	size comparable
	Figure 4a	scRNA-seq	LAF	Reg	21MO-3Mpa-5Mpa-3Mpa	w1	head	size comparable
	Figure 4a	scRNA-seq	LAF	Reg	21MO-3Mpa-5Mpa-3Mpa	w2	head	size comparable
	Figure 4a	scRNA-seq	LAF	Reg	21MO-3Mpa-5Mpa-3Mpa	w3	head	size comparable
	Figure 4k, Extended Data Fig.7b	HCR (TERT-high, stem cell loss)	LAF	Young	5MO	w1	head	0.216
	Figure 4k, Extended Data Fig.7b	HCR (TERT-high, stem cell loss)	LAF	Young	5MO	w2	head	0.244
	Figure 4k, Extended Data Fig.7b	HCR (TERT-high, stem cell loss)	LAF	Young	5MO	w3	head	0.217
	Figure 4k, Extended Data Fig.7b	HCR (TERT-high, stem cell loss)	LAF	Older	38MO	w1	head	0.234
	Figure 4k, Extended Data Fig.7b	HCR (TERT-high, stem cell loss)	LAF	Older	38MO	w2	head	0.237
	Figure 4k, Extended Data Fig.7b	HCR (TERT-high, stem cell loss)	LAF	Older	38MO	w3	head	0.234
	Figure 4k, Extended Data Fig.7b	HCR (TERT-high, stem cell loss)	LAF	Older	38MO	w4	head	0.238
	Figure 4m	RNAi-Ctrl	S2F12	Young	4MO	w1	whole worm	0.306
	Figure 4m	RNAi-Ctrl	S2F12	Young	4MO	w2	whole worm	0.286
	Figure 4m	RNAi-Ctrl	S2F12	Young	4MO	w3	whole worm	0.34
	Figure 4m	RNAi-Ctrl	S2F12	Young	4MO	w4	whole worm	0.316
	Figure 4m	RNAi-Ctrl	S2F12	Young	4MO	w5	whole worm	0.377
	Figure 4m	RNAi-Ctrl	S2F12	Young	4MO	w6	whole worm	0.399
	Figure 4m	RNAi-Ctrl	S2F12	Young	4MO	w7	whole worm	0.333
	Figure 4m	RNAi-Ctrl	S2F12	Young	4MO	w8	whole worm	0.429
	Figure 4m	RNAi-Ctrl	S2F12	Young	4MO	w9	whole worm	0.422
	Figure 4m	RNAi-TERT	S2F12	Young	4MO	w1	whole worm	0.469
	Figure 4m	RNAi-TERT	S2F12	Young	4MO	w2	whole worm	0.251
	Figure 4m	RNAi-TERT	S2F12	Young	4MO	w3	whole worm	0.353
	Figure 4m	RNAi-TERT	S2F12	Young	4MO	w4	whole worm	0.506
	Figure 4m	RNAi-TERT	S2F12	Young	4MO	w5	whole worm	0.299
	Figure 5j/k/l	HCR	LAF	Young	4MO	w1	head	0.225
	Figure 5j/k/l	HCR	LAF	Young	4MO	w2	head	0.309
	Figure 5j/k/l	HCR	LAF	Young	4MO	w3	head	0.218
	Figure 5j/k/l	HCR	LAF	Young	4MO	w4	head	0.285
	Figure 5j/k/l	HCR	LAF	Young	4MO	w5	head	0.251
	Figure 5j/k/l	HCR	LAF	Young	5MO	w1	head	0.309
	Figure 5j/k/l	HCR	LAF	Young	5MO	w2	head	0.242
	Figure 5j/k/l	HCR	LAF	Young	5MO	w3	head	0.313
	Figure 5j/k/l	HCR	LAF	Young	5MO	w4	head	0.245
	Figure 5j/k/l	HCR	LAF	Young	5MO	w5	head	0.302
	Figure 5j/k/l	HCR	LAF	Older	14MO	w1	head	0.248
	Figure 5j/k/l	HCR	LAF	Older	14MO	w3	head	0.232
	Figure 5j/k/l	HCR	LAF	Older	14MO	w4	head	0.253
	Figure 5j/k/l	HCR	LAF	Older	15MO	w1	head	0.292
	Figure 5j/k/l	HCR	LAF	Older	15MO	w2	head	0.27
	Figure 5j/k/l	HCR	LAF	Older	15MO	w3	head	0.235
	Figure 5j/k/l	HCR	LAF	Older	15MO	w4	head	0.247
	Figure 5j/k/l	HCR	LAF	Older	15MO	w5	head	0.251
	Figure 5j/k/l	HCR	LAF	Older	16MO	w1	head	0.236
	Figure 5j/k/l	HCR	LAF	Older	16MO	w2	head	0.218
	Figure 5j/k/l	HCR	LAF	Older	16MO	w3	head	0.233
	Figure 5j/k/l	HCR	LAF	Older	16MO	w4	head	0.214
	Figure 5j/k/l	HCR	LAF	Older	16MO	w5	head	0.239
	Figure 5j/k/l	HCR	LAF	Reg	15MO-2Mpa	w1	head	0.26
	Figure 5j/k/l	HCR	LAF	Reg	15MO-2Mpa	w2	head	0.292
	Figure 5j/k/l	HCR	LAF	Reg	15MO-2Mpa	w3	head	0.244
	Figure 5j/k/l	HCR	LAF	Reg	15MO-2Mpa	w4	head	0.24
	Figure 5j/k/l	HCR	LAF	Reg	15MO-2Mpa	w5	head	0.292
	Figure 5j/k/l	HCR	LAF	Reg	15MO-2Mpa	w6	head	0.191
	Figure 5j/k/l	HCR	LAF	Reg	15MO-2Mpa	w7	head	0.191
	Figure 5j/k/l	HCR	LAF	Reg	15MO-2Mpa	w8	head	0.214
	Figure 5j/k/l	HCR	LAF	Reg	15MO-2Mpa	w9	head	0.243
	Figure 5j/k/l	HCR	LAF	Reg	15MO-2Mpa	w10	head	0.216
