# Supplementary material for: Regeneration leads to global tissue rejuvenation in aging sexual planarians
Source: Nat Aging. 2025 Apr 3;5(5):780–98. doi: 10.1038/s43587-025-00847-9 (PMC12092299; doi:10.1038/s43587-025-00847-9)
Supplement: Supplementary file 16 — The detailed parameters and cell counts for cell counting performed in this study. [file 43587_2025_847_MOESM16_ESM.xlsx]

## Sheet: Supplementary Table 11
The detailed parameters and cell counts for cell counting performed in this study.
step number	step thickness	total thickness	worm	Tert-high cell number	smedwi-1+ cell number	TERT-high/ smedwi-1+
5	2um	10um	w1	15	3619	0.00414479
5	2um	10um	w2	15	2660	0.0056391
5	2um	10um	w3	37	3193	0.0115878
5	2um	10um	w4	3	3159	0.000949668
5	2um	10um	w5	5	3743	0.00133583
5	2um	10um	w6	8	3171	0.00252286
5	2um	10um	w7	6	2447	0.00245198
5	2um	10um	w8	4	4136	0.000967118
step number	step thickness	total thickness	worm	age	area size (um2)	Smedwi-1+ cell number	cell/um2	cell/mm2
5	2um	10um	w1	5MO	2349152	3619	0.00154056	1540.56
5	2um	10um	w2	5MO	1876398	2660	0.00141761	1417.61
5	2um	10um	w3	5MO	1.6066e+06	3193	0.00198743	1987.43
5	2um	10um	w4	5MO	1.50468e+06	3159	0.00209945	2099.45
5	2um	10um	w1	38MO	2171961	3743	0.00172333	1723.33
5	2um	10um	w2	38MO	1804025	3171	0.00175774	1757.74
5	2um	10um	w3	38MO	1538043	2447	0.00159098	1590.98
5	2um	10um	w4	38MO	1.62683e+06	4136	0.00254237	2542.37
step number	step thickness	total thickness	worm	age	th+ cell number
4	2um	8um	w1	4MO	50
4	2um	8um	w2	4MO	66
4	2um	8um	w3	4MO	60
4	2um	8um	w4	4MO	44
4	2um	8um	w5	4MO	68
4	2um	8um	w6	5MO	76
4	2um	8um	w7	5MO	68
4	2um	8um	w8	5MO	78
4	2um	8um	w9	5MO	59
4	2um	8um	w10	5MO	71
4	2um	8um	w1	14MO	51
4	2um	8um	w2	14MO	50
4	2um	8um	w3	14MO	43
4	2um	8um	w4	15MO	48
4	2um	8um	w5	15MO	53
4	2um	8um	w6	15MO	53
4	2um	8um	w7	15MO	27
4	2um	8um	w8	15MO	68
4	2um	8um	w9	16MO	49
4	2um	8um	w10	16MO	50
4	2um	8um	w1	15MO-2Mpa	77
4	2um	8um	w2	15MO-2Mpa	48
4	2um	8um	w3	15MO-2Mpa	65
4	2um	8um	w4	15MO-2Mpa	76
4	2um	8um	w5	15MO-2Mpa	82
4	2um	8um	w6	15MO-2Mpa	74
4	2um	8um	w7	15MO-2Mpa	53
4	2um	8um	w8	15MO-2Mpa	88
4	2um	8um	w9	15MO-2Mpa	78
4	2um	8um	w10	15MO-2Mpa	70
step number	step thickness	total thickness	worm	age	glia cell number	area size (um2)	density (cell/mm2)
23	0.975um	22.4um	w1	5MO	272	2.20633e+06	123.282
23	0.975um	22.4um	w2	5MO	335	1.37374e+06	243.86
23	0.975um	22.4um	w3	5MO	270	2.11253e+06	127.809
23	0.975um	22.4um	w4	5MO	271	1.68394e+06	160.932
23	0.975um	22.4um	w5	5MO	244	1.87925e+06	129.839
23	0.975um	22.4um	w1	15MO	382	842738	453.284
23	0.975um	22.4um	w2	15MO	374	1.32564e+06	282.127
23	0.975um	22.4um	w3	15MO	369	1.04123e+06	354.387
23	0.975um	22.4um	w4	15MO	236	371659	634.991
23	0.975um	22.4um	w5	15MO	326	699529	466.028
23	0.975um	22.4um	w6	16MO	260	836693	310.747
23	0.975um	22.4um	w7	16MO	289	1.16648e+06	247.754
23	0.975um	22.4um	w8	16MO	483	935878	516.093
23	0.975um	22.4um	w9	16MO	432	1.3492e+06	320.189
23	0.975um	22.4um	w10	16MO	496	1.51209e+06	328.023
23	0.975um	22.4um	w1	15MO-2Mpa	347	1.77223e+06	195.799
23	0.975um	22.4um	w2	15MO-2Mpa	447	1.25132e+06	357.224
23	0.975um	22.4um	w3	15MO-2Mpa	274	712994	384.295
23	0.975um	22.4um	w4	15MO-2Mpa	382	1.37006e+06	278.821
23	0.975um	22.4um	w5	15MO-2Mpa	384	2.03879e+06	188.347
23	0.975um	22.4um	w6	15MO-2Mpa	244	1.00877e+06	241.879
23	0.975um	22.4um	w7	15MO-2Mpa	312	1.74236e+06	179.067
23	0.975um	22.4um	w8	15MO-2Mpa	423	1.3158e+06	321.477
23	0.975um	22.4um	w9	15MO-2Mpa	426	2.12105e+06	200.844
23	0.975um	22.4um	w10	15MO-2Mpa	317	890113	356.135
step number	step thickness	total thickness	worm	#SOSd+ cells in region 1 (anterior)	#SOSd+ cells in region 2 (posteriror)	region 1/2
1	2um	2um	18MO-10Dpa	43	16	2.6875
1	2um	2um	18MO-10Dpa	43	25	1.72
1	2um	2um	18MO-10Dpa	47	26	1.80769
1	2um	2um	18MO-10Dpa	28	11	2.54545
1	2um	2um	4MO	57	42	1.35714
1	2um	2um	4MO	108	39	2.76923
1	2um	2um	4MO	77	36	2.13889
1	2um	2um	4MO	56	33	1.69697
1	2um	2um	4MO	94	33	2.84848
1	2um	2um	14MO	101	78	1.29487
1	2um	2um	14MO	62	55	1.12727
1	2um	2um	14MO	67	41	1.63415
1	2um	2um	14MO	69	67	1.02985
1	2um	2um	14MO	54	48	1.125
