# Supplementary material for: Regeneration leads to global tissue rejuvenation in aging sexual planarians
Source: Nat Aging. 2025 Apr 3;5(5):780–98. doi: 10.1038/s43587-025-00847-9 (PMC12092299; doi:10.1038/s43587-025-00847-9)
Supplement: Supplementary file 17 — Coding sequences of important genes in this study. [file 43587_2025_847_MOESM17_ESM.xlsx]

## Sheet: Supplementary Table 12
primer and coding sequences of important genes in this study.
primer Tert F'
acaaaattttcactggtgc
primer Tert R'
gatttttgcgcattttgtg
>SMEST054330001 gene=SMESG000054330 CA10
ATGATTATCTATGTCTTTTTCAGTATTGTATCAGTCACCTGGGCATCACAGCTGAGTAAG
AAGTGGGAGTCCTGGTGGCATTACAAGTTGAAAGAAGTAGGAGGACCAGAACATTGGGGC
CAATCGACTAGCATGCCAGAGTACTGGAAACATTGGGCTTGGTGTTCATTGGGAAGAATG
CAGTCACCTGTCTCTATTGCCACCGACCAGTTGATTTATGACAAGCAATTAACTCCTTTA
GAAATATTTGAAGATTCTAATGAAAATCTAGAGCTTCAAGCATTGAATACGGGTAAAGAC
ATTCAATTCAATGTTGAAAAGGGTTCAGTGACTATCAAAGGAGGTCCATTATCGTATGAA
TATGAGGTGTATCGAATTTTATTGAAATTTGGTAAAAAGTCCTCTAGAGGATCTGACCAC
ATGATTAATAACTTCACTTATCCTGGAGAAATTCAAATTTATGGTTATAATCGAGTTTTA
TATTCAAACTATTCAGAAGCTATTAGTAAGACGTATGGAATAGCAAGTTTAGTGTGCTTT
TTTAAGATTGATACCAAATCCAATACAGATTTTGCTGCCTTGATTGCTGCTTCTGAGAAT
GTTATTTACAAAGATAATATCGACACAGTCAAGGGAATAAAAATTGACATGCTTCTTCCT
TCTACCAAAGAATTCATCACGTATGAAGGCTCAATTCCTCATCCTCCATGCTACGAAAGT
GTTTTATGGATCATCCTAAATGAACCTATTAGTGTTACAGAAACTCAGATGAAAACTCTC
AGAAAATTGCGAGCATCAAAGAACGATTGGTCAGGAATCATTGCCGATAATTTTCGACCA
CCTCAAAATCTCAATCGTCGAGCTCTGCGAACAAATATCCAACTTACTCTGACGGAAAGA
GTATGCAGAATTGAACGAGATTTCTTTTATTCCGTAAATGATCCTTAA
>SMEST023203001 gene=SMESG000023203 UBAC1
ATGTCTTCTGTTAAGTTAAAAGTAGTTAATAATAATTTTACTACTTTGTTACCAATTAGA
AGCAATATTTTAGTATTAAGTTTGAAAGAAAAGATATGTAACTTAGAAAATTTAACTTCA
GTTAGCCATCTTGATTTATCAAAATGCAATCTTTTTTATATCAAGAAATACCAATTACTT
GAGAATGATAAGCATTTGGATTATTATAAATTTGAAGATTATGATGAAATTCTCTTTACA
ATTCCAAATAGAATTTCAAGCACGGAAAATAATGAAATTATTGATAATAAAATTACAGAA
AAAGACATAGAAGAAGCTACAAAAAATTTAGAAGGTAAAAATTTAAAAAACATTAATGAA
AAATCTAAGGGAAGCAATGAAAGGGTTTTACGATCAGTTTTAGTTACTTTAATTGAAATA
TCCCAAAATATTCTTTGTTTGAATAAAACAGCATCAGATCTATTTCAATATGTACAAAGG
GAGATTTCTAGCCACGTTGACAAAGTTATAGTGCCACCAGATCAAAATCTCATCCATACT
CTTTTAGAAATGGGCATTTCTCGTGAAAAAGCATCCGAAGCGTTAATAGTATCCAACAAT
AGCCTAAATAACGCTTTAAATATCATTTTCTCAAATCAAAGCCTCGAATCAAACTATAAT
TCAGGATCTCAGTTGCAAGAAGAAAACGTTAGTGAATCGATAAAATGGGTTAAAGACGTG
AATAACGAATTATTTGTCAAACCAATGCCAACTAAAGTGATTTTAAAACTTTATCGAGAT
TACAATAGGAAATTCTTTCGACCCCATGTTGCGATTCGTGAACGCTTAATTGACATGGGA
TTTGAAGAGTCGACTGTAAATGAAGCTCTTAGAATTAACAACAATAATGAGATGGCAGCT
GTGGATTCTTTATTAAATCCATCAAGTTTGATTAACGATTCAGAGGATGAAAATGATGTT
GAAGGATTGGCATTGGATCATGAGATGATTCAGACCATTTTAGCAAACCCCGATATCCAT
TTAGGGTTATTAAATATTTATTCATTATTAGCATTTCTCAATATCGTTGACAATCCGAAG
AATTTCAATCATTGGTTAGCAAATCCGGAAACGAAAAATATTTTACAACAGATTTCTAAT
ATTGTTACAGATTTCGTTTTTTCCTTTCAGTGA
>SMEST040790001 gene=SMESG000040790 SOSd
ATGAGTCAAGAGAGCGTTTGTCGAAAGGCTTCCGTGAAAAAGGAGCCGTGTATTAATGGA
AAACGTTACGTTACAATAACAAATTTTATTAAAGAAAATGGAGTTTGCCGACCATTTACA
TCGAAGACAAATCTCTATTGTGGATTGGAAAGAAAAGACTTTTGCAAATGCAGTGCAGTG
GGTGGTCTACATTATCGAACTTATGATGGCCAAGGAATTCATTTTTATGGTGACTGTAGA
TATACTTTATCAAACTACAATAGTGGAAGAGATTCATGTTCGTTTAATATTGAAGTCCAA
AATCATTTCGGTGGTAAGCAGTCTGTAAATTCATATGCGAGAAGTATAATCATTCATATG
TTTGGTGAAAAGTATGAATTAGGCCCAAGACGGTCTTTAAAAATCGGAAATGTGAAAAGA
TCCATTCCATATGAAAAAGACAGAGATGTCAGAATATTTTATTCGAATGACTTCGTCCAA
TTTGTCGCTCCGAAATGTTCCGTTCGTGTGGCTTTCAACGGAAAATCAAATGCATTCATT
TCTGTAGCAAGGAAATATTCTGGGAAAATGAGTGGAATTTGTGGAAATTGCAATGGGCGC
CATGACGACCTCAGGACTAAATCAGGCAAAGATGTATCAAAATCAAAAAACAGATTTGCT
CGAATTGCCAACAGTTACAAAGTGACAAATTTCGGAAAGAATTGTCTGCCGGCAGCTCAA
ATATCATATAAAAATATTTGTGGTAGCCATTTCTATCGACAAAATAAACACAGTATTTGT
CAAGACATTTTGATCAACAAAAATCCTTTTAAAAAATGCGGCAAACAAGCTTTTGTTGAT
TTAAAATCTTTCTATGACGATTGTTTATTAGTTTTGTGTATTAACAAAAACAGACCGCAC
AAAATTAAAAGAGTTCAGTGTCAAATATTGGAGGGTCTGGCTGAAGCCTGTTCAGAATCA
GGAGTTCCGGGAATCGGATGGAGAAGTCTTTTTAAATGTCAAAAGAAATGTGGAAAAAAC
CAACACTTTTCACAGAAAGTAAGCCCTTGTCCAAGAACGTGTGAAAATCATTTCTATGGA
ACACAACGTCCTTGTTATGATTTGCCAGAACGAGAAGGATGCGAATGCAATAAAGGATTT
ATTCGAGACGGAGCTCTTTGCGTCAAACCAGTACATTGCAAATGCATGAGTCTGTGCACG
GATAGGAAAAACTCGAAAAGTTGCAGAAAATGGAAACAGAGAGGAGATTGTGAAAAATTC
CAAGAGCCAATGAATGTTTTGTGTCCAAGAACTTGTGGATTTTGTAAAATTCGAAATATA
GCATGTGAAAATGAAATTAGTACGAAAAGATGCCTTGCATTCCGTAGAAAAGGACTTTGC
TTTCATGAATTTTATAGATCCATTTGTGGATTGACTTGTAATTTTGAAAAATGCAAATGT
GGAAATGATGAAACTATTGTTGGAACATGTGATAAAACCACTAATATTATTACGACTTTT
CATAACAGCTATACCCGAGACTCCAAAGGAAGATGCGTAAAACTAGTAAGACATACGTAC
AAAGCATGCGATTGTCCTAAAGATTGGGTACAAACTGGACGTTGTAATTTCTGCACTGGA
AAACGTAATGTTACAAGTTTTTATTATGAGGTGGTTAAATATAAATGTGTTCTGAGATCA
TTTATTCGATATGAAACCTGTAAGAGATGCCTAGAGAATGCTCGAGAGAGACTCAGATGT
GACAATGATAAATATTTAACTAAAATAGTCACATTTCAAAGGGTTCAAGGATGCTATGAT
TGCGTATCAGATAAAAGAATTAGTTCTACTGAAGTCAAATGTAAATCAACGCTTATTGTG
AGAAGGAAGGGATGCGACAAATACATTACAAAAACAATGGGGTTAGCCCGCAATTGCAGA
TGTCAGGTATCAATCAGGCGCTGGCAAGAAAAGGAATGCTGCCTCTTTCGGAAAAAAACC
ATACATTGCAAAAATAAAGAGTTTATACACACGACTTATTTTGAAAAGCTTATCAAAGCA
AAATGCTATCCGAAAACCAAGTACAGATTCGTAACTCCAGCTTGTCCGGTCAGAAACACA
ATAAAACGTGCAGAATGTGTAAGAAACAGAAAGGGAGTATTTCACTGTAAAGCTGATGAC
ATTCAAGAAATCTCGGGAATTACAAAAAATTGTAAATGCTTTCGAAAATTTATTAGACGT
CCTAGAATTTGCTGCTGTAGGGAATCATATAAGTATCAAAAATGTAATAGAAAATTTGGA
ATCCTCACAACAATTACTGTGACATTCGAGTTGGTGAACAGTTGTGGCAATTACCGATGT
GTTAGGAAAGAATTTTCCTTTTGCACTCGCATAAAATTCACCACAAAATATACAAGACGG
AAAGGTATTTGCCAAGCAAACTGTAAAAGAACTGATCAGATATGGAAGACATTCCGGGAT
GGATGTAAAATCAAAACAGAATTTCACGAGTATTCAGCCCGTACTTGCTGTTGCCATCCA
GAAAGAGTGATTAAAAAGAAATGCGTTTTTAAAACAAAAGTGTTTACAGAATTTAAAAGA
ATTCTAAAAAATAACCGTTGCTTGGACGTACAGATATCTAGAAAGGAAACCCCAGTTTTA
TGTCCAGCAGCAACTGAAGTAACCAGCAAATGCGTTAGAAATGCAAAAACAATAACAAAA
ACATCATATTATGTGCATAAATGTGAATGCCGAAAGTTAGAGATCTCGACAGTTATTTCA
CCGTGCTGTAAATTCAAAGTGATCTCAGAAAGAGTATTGTCCTGTAATCTCCAAACATGT
CTCACTTCTCACATAACAGTTTCCCAAGGAGAGGATTGTGAATACAGAACGAAAGTTTGT
CCCGTGAAATGCTGCTGTCCAAAACCTCAAAGGAATTCATTTTGCAATCCCAATACAGGT
CAAATCGTAACTTCAACAAAGACATTTCAATATAATAAAAAATGTTTTAAATGCTCCTCG
AAAACATCAGTTAAATTTAGTTGTATAAAGTGCAACAAAGCTCGCGTTATCAAACACCGA
TGTGGACAAGAGAGAAATAATTACAGAAAGATTACCATCATCAAGGAACACTTGTACAAA
AATTCGTGCAGTTGTAAACGAACGGAAAGGGTGATCTGGAAATGCTGCAAGTTGCCGAAA
TCGTCGACCGTAACAAAATGTCGAGGAAATTATTTTGATGTAGAAATCACGTCTTATAAG
TTCGGCAAAAATAAACAAAAATGCATTCGAGAAATCAATCGTCGGGTACATCCAGTTCAA
TGTCCACCGATTAAGCCACAATATGAAACCAAACCTATTTCCAAATGCAAATTTAAACAA
TTTACCTATTACTACCAGATTGAGAATTGCCACTGCGTAAAGAAGAGTTCTCATGAAATT
CTTTTCAGTTGTTGTCCCAAAAAGAGGCTCATAACAAAGTGCAATGCACACAAACAATTT
GTTTATCGTACTTTAAGTTATCGGTTGACATCTGATAAAAAGAAATGCTTGAAATATTTA
GCGACAACTACTCAATTAATTCAGTGTGGGTCTCATTCCAGGTCTCGCAAAACTGAAAGA
AAACCAGATTGTACATATGCCATAATTACTGACTATTTCAAAGTAAGGAATTGTAAATGC
CAGAAGATCAGAACGAAAACACAGAAAAAACTTTGGTGCTGCCTTAAACCTAAAACAAAA
TTTTCATGCATAGCAAACAAAACTTGGCGAACAACAACAATAGCATTTACTTTAGTAAAT
AACGAAAAGTGTGTTAAGAAAAAGACAAATGTTGATAGAGTTATAAAATGTCAGGATCCT
TATTCCGTCGTTTGCCCATGTGGAAAATGGACGAATTTGAAATCTATTAAACGGTATTTT
TATAACGTAGTCAACTGCAAATGTAAAAAGCGTATGATACATTTCCCATGTATATGCCAC
AAAGTGCCAAATAAAGTGAGATACGGGAAATGCAATGCAAATGGAATGAGAACTGCAAGG
GTGTTCAAGTCTGTTCTTGTCGGCGAGCATTGCAAATGGCATTTATTTACTTCTTATCAA
GATTGTTGTAGATGTTCGAAAAACTTATCAAAAACAGTTTGTTTGGCACATTCCGTTTGG
CGTACGACAAAAATAAGTTGCCTCCGAAGACAAGCACCAGGTGCGTATCCTCATCATCAG
TGCGTCAAATCGAAAATGGTTTATGACATACCAGTCGTGTGCTACCGGGATTACTCGTAT
GTTACGCCTTGCATAAATCATCGGAAACGGAAAGTGCAATGCTCATATAGAAAAGTCAAT
TGTAAATGTGAATTGAGTTGCCGTCAGGTAGCCGTTCGCCCTTGTCCTTGTAAAACCTTA
GACAAATGCCGAACGCAGTGCATAAAAAATGTGAAATATTCGAAATGTAAAAGATACCGA
GCTGAAGGTATGAGATGTGTTCTCACTAAAACAGCTCTGCCATTAGTTGAGCACTGCTCG
TCTGAACGCAAAACCAAGTGTACCCTCGGAAAGGTGTACATCAATCATTGTCTTTACACT
TTATGCTTTACGAAATTCTCCATTTACCAAGATTGTCGCTGTGTTAAGGATACAAAAGCC
ATTAGTACCTGTTCCAAATGCAGGAACCCATTTGTCACTGTAAGTTGCGTTAACAACAAA
CAATTCATAACAACGACAAGTTTCATTCCGAAAAACAATAAGTGCGTTCGAAGAAGAAGT
CAAACATCCAAGAATATAGAATGTCCTCGGTGGAGAGCAAGGACAACACGGAGACATGGA
TATTACTATCACCGAATAACTTACTATAAAAATATCAACTGTAAATGCATTAAAAGAATT
TGCCAAGAAAAATATTTTCGAAAACAGTGCCCAATTTCAAAAACGAAAAAGCAGTGCATC
AGAAACCAATGGGTGTACACATTTGTTAATCGCCAAATACAATTTACCCATAGAAGGCTC
TGTCCAGAAATAGATACCGGTATGAAGGAGAAAATTTGCGTGGAAAACATAAAAATGAAA
TTTCAACCCGTCATATGTCGTCGGGATTTCAAAATTATAAAGTGTGACGTACGTAGAAAG
CTTAAACTAGTGGAAAAGCACATTTTTAGGCCTGTCAATTGTCAATGTAAAGAGTCCACT
ATCATCCAGACTTCACGCTCATGCAAAAATTGCCCCCTGCCAATTGTCCGTGAAACTGCA
TGTGGTAAAATAAATAAAAATGGAATTGGATACATTTTTGTTTACTCAAAATTCTGGGGT
ATTAATAAAGAAAAAAAATGCGTACTCAAGCATGAAAAAACAAAAAAAATTGGATGCTGC
CGGAAGCCTCACAATATTATAGTATGCGAGAATGGTCAAAGAAAATTCAAGACATTTCAT
TACGAAGTAATATCAAAATGTCGGCCAAGAGTCACAGTCACTGCGATACCAATACATTGC
TATAATAAAGGCCAGCCAAACTATTGGAAACATGTAAAGACCACTTTTTGCAGATATCCT
GGAGAGTACACGATTAAACATTTTGAGCGGTTGAAATTCAATCCAGTGCAATGTATTTGC
CAACGACAAAAGAAATCAGTTAAGACGGATATATGCTGTGGAAAAGATCAATATTCGCGT
GAATGTCGAAGGGACAAAAATCTTGTATATATCACCATATCTCACCGCCCTACGAATCTG
AAATGCGTGACGCACAGAAGGGAAAGGATTAAAAACGTCTCATGTCCTCGAGATCATAGA
ATGGTTATCGGCGACTGTCAAGGTCTTTTGATCAGATATCGAAAGACAACATTTCAAACA
AAAAATTGTCGATGTTTAAAGAAGGTAAAAGTTTATTCAAGACAGAAAATAGCTGATCGC
GTCGAATGCGTATCTAATATGTGGCAACGGACGCATATAGGTTATCAACTCATCCGTGAC
AGATGTGTGGCCAAGCGACCATTTATAACATTCCGAAGAATTACTTGTTCAATGGCAGAA
ACATATAAAGATTCAAGAATTAATAATTGTGATTTTTGGAGATCATATTATGTGAACGTA
GTTTCAAACTGTCGGTGTGTGAAAAAATTCGTAAGAAAAGAAAATCTACATTACAAATGC
TGCAAAAAACCTTTGGAAATCCGACGTTGCATCCGAGACAAAATAACTGCAATCTATAAA
ACTAGATACCATCTTGTAAACTTTAGATGCCACCCAGTTCGGAGAGTGACCAAGATCCCG
GTTTGCTGTTGTCATATTCCCACAGTCAGTCGAATATTTACTGGAAAATGCACATTTAAC
TTGTTGAAATATTTGGTGATTCCGAAAAATTGCAAATGCGTCAGAATATTGAAGAAAACC
ATTCGAAATCTATGCCGATGCGCTGATCATCTGACCCCGAAAACCGAACAAAGATGTGAG
GCAGAAACTGGCAGACATTTGACCATCAACACTAGTTACAGATGTGTCAATCATAAAATC
ATAACAGTCACAAAAGTCACAGCAATACCAGTGAATTGCGACGGTAGAAAGTGTAAAAAT
ATTTACTCTCGGTGCATTCACAACACCCAAACTATTCAACAGTTATGCTTGAGGCGTCAA
GGATGTCGCTGTGTAAAGAAATTGATAAATCAACGCAATGTTTGCTGTGGACCAAGAAAG
GATTCCACTTGGACTGAAACCGGACCGTGTGGTATAGTTAAACAAAAATGTCATTACAGA
TTTGTGAAAACGTTTGCATTGAAGTTAAATGTTAGAACCAAAATCTGCCAACCAGTTTTG
ATAAATCACCAACACAGTATTTGTAGAATTCCGAATCCATTCACGGTTCGGTCGTGCTTG
AACCACATCTCTATTAAGAAAATATTAGTCTCATATAAACTGAATGTACAAAACAATGTC
TGTGATGAAATAAAAAAGGAATCGGTTTCTTTGGTTCCAGGATGCCATAAGACTATAAAG
ATAAAACTAAGCGTAAAGGTATCAAATCGAGAGGGATATTGCGATGCGAAATATAAGATA
ATCTATCCTCGAAATTGCAAATGTCATCAAAAAATAAAATTTATAAGATATAAACATTGT
TCTTGTTATAAACGGCAACCGACAGTTCAAGTGAATAGATATTGTTTGAAAAATGTTATC
AAGGTAGTAGAGACAAGGTCTCCAATTTGTATAATATCTACCATTAATTGGGTGATTACG
AAAAAATTTTACCGCATCCGTAATTGTTCTCACAAACAAATAATATATGGACATAGATTC
AGATGCGGCACCTCTAATTATGGTGGAAGACATGGATCCAGCGGTTTTACTCACAGATTT
TTCTTTCACAGAAGCAGTACACATAGTTACAGGCACAGACTTGGTGGACGAAATTCAGGT
AGAATGAGATATTGTGAACAAAGTAGATATGAAACTCATTTGCAATGGTTCGTTGGAAAT
TGTGTGTGTCAAAGCAAAACTTTATGGCAAGGTCCAATGTGTATTAGATGTTTACCATCA
CATGAAGAAGAAAGGTGCATGGTATCAAAGAAATTAATCACTAGATATTCGTATTCAATT
GTCAAAGGCACTTGTCAAAGATCAATCAGTCGAAGAACGATACATATTCCGTGTTCAAGA
TCTCCAAGAGTTGTAAAGTCCAGTTGTCACAATAACAAATATACTTTGACAAATATCTCT
TACTTTTACCGAAACTGTCAATGTATGTCACAAGCTAAGAAGAAAGTTTGTCACTGCAAG
TGCCCTTCGAATAAACAAACAATTCGGTGCTCGAGAAATTATTTTTTGAATAAAATTACC
ACAAAATATCGCAAACAAAACTGTAGATGCATTAAATCAGAAACTATTAAACAGATTTTG
CCAATTTGTCCCCAATATGTTCCTCAAACGATCGGGAACTGTCCACGAAAGAGCAATGAG
CACAGTTATCGAAAAGTCACTACAAGGCATCTTCGTAAACACGAGTCGTCTTGCAGATGT
TCCGTCGCTGAAGACGTGAAATTAAAAATCTGTCGATGTAAGGAACGAGAAGAGAAACAA
AAACTTTGCATAAATAATAATTTTGTCCATCAAACTCTGAAATGGATCATCAATGAAAGG
AAAAATAAATGTGAACTTAGATTGTCCAAAAGTCACACCGAATTTGTTACATGTCCTAAA
TCATTCTCTAGCAGATCGTGTAAGAAAGATATAGTAAAAATAGTCACAACATTTTATAAG
TTAAAAAATTGCCGTTGTATTGAGCACCAAAATGTGGAAAAATTCAAATGTTCATGCAAT
AAAAAAGCATCGGTATTAGTAAAGACAGGCCATTGTCCATCTTGTTCAAAATTCCGTGAC
TCCATAAGATTCGATACGTACAAACGTAGCCTTGTCAGAGGAAACAAGTGTATAGGTATT
ATGGAAAAACGAAAAGAAATTTGTTGTTGTAGACTCCCTAGAAAAGTCAGATTTTGTCGA
TTAGATCATTTTGTTAATCTTCATTTTACGTATAAATTAGAAGGGCAGACTTGTCGTAAA
GAACGAATTAAAAGAAATGATTTTGTAAGATGTCAGAATGGGATACGTGTTGAACACAGT
GAATGCCGTCCTCGAGGTTTCAAAATCATATATAGCATTGGACAGGTTGTTCGAAATTGT
AAATGTCATGACCATGTGGTCAAACAGCGGTATTGCAAATGCAAATGCAGAGACAGCAAA
GTTGTGAGAAAATGTGACTGCTCTGGAAAACAATATATTGAAACTCATTATAGATATGAG
CTTTCGAATTGCCAATGCATAAAGATGAAAACGAAGAGGTTTATACCAATTAAATGCCCA
TCGAGTCATACGGAAGTCTCGAAATGTAAGAAAGGCAAAAAGGCTAACGAATATGTCAAA
ATTATCACAGAAACTTTTTATGTTATAGAACTGTGTAAATGTAGACAACATCAAAAAAGA
AGCAAAATAATTTGTTGTAAAATCGAAGAATCCAAAGAAGTATTTTGTGACACCAAGAAA
CAGGTCGAAGTAAGAAGACATTTCCGAACAGTTTTCAGGTATGATAAATGTGTCCACTTG
AGAGATGAAAAACGAGTGCCAATAAAATGTGACGAAAAATGGAGATTGGTCAACAACCCA
ATATGTCATTCAGATGGACAATTTGGTAAGGAGAATAGAATCTATCAAAAGTTGGTATTC
AAAAATTGCGGCTGCTCAGTCATTACGAAGACCAGAATATGCGATTGCAAGTGCACAGGG
CCTTCCGTTATAGACAGGTGTGGAGGAGATTTCATTCTTAAACATTATTATGAATATAAA
TTACATAAATGTAAATGCATGAGAATTTTGAAGAAAATAGAAAGAAAGCCGATTCATTGT
GACGACAAGCCTTCCAAAAAGAGTCCGTGCATTTTTAATCATGGAAAATATGTAAAATAT
GTTGAAAAAAGACGTGGTGTTGTGTCTAACTGTAAATGTAGTATAAACCCAATAACAGTT
ATAAAACCTTGTAAAGTTGAGTGTGGAGATCCTATTGTTAAAAAAAGGTGTAAAAGGGCG
ACCAATCAATGGGTTATTACAACCGAAAGGTGCGAAGTTTCTGAATGTGGTTGCATAAGT
TATTACAACCATGTGAAAACATCTCTTGTTTTTTGTGAAGCCAAAGAAGAGTGCACGCCG
AGGTCCGAGTGCCACCCAGTGACAAATATTCAAAAAATTGATTGTGAGACAACATTTTTG
GAAAATTGCCTATGTCAAACAAAACGAGAACCAAAAACCGGACCATGTGTTTGCGGTCCA
TCTTCGATACAATATGGCAAGTGCAACGTGAAAACATGCTTACAGGAAGTATTTAGAGTG
GAAAACAAGCTTGTCTCTATCAAAAACGGTAAGACAAAATGCCATCCAGAAAAAACACAA
ATAAAAGATAGAGTGTGCTGCTGTGTTAAGAAATCGGCAACGACTGAAACATGCACCAAA
AATATACTCATTCAAACAATTAAAACTTACACATTCAATGATCAAGAAAAACAATGTGAA
GAATCAACTAAAATAAATAATCGGACGCCTGAATGTGGACCCGAAATTGAAACGAAACGA
GGACTCTGTGATCGCAAGACATGTAAAAGGAGAATCAGAGAAATTCGATCATCACTTACA
GATTGCAAGTGCAATGTCAAAGAAAGTGTTCAAGTGAAATTATGTTGCTGTGACCCAGAG
GTGAAATCAGAGGAGAAATGTGTCGGAAATCAACTTGTGACATTTTTCTATACGTATTCC
TTATCAAAAGATGAAGAAAAATGTTATGTTAAAGTCACTAAGAATGCAAAAGAAATTCCT
TGCCCTGAAGACAGCACTGCCACGTCATATATAAATGGACATACGGTCTGTCAAAAAACA
AGTTATACTCTGAAAAACTGTAGATGTGAACCGACAGTAACAAATGTTGGATGCAAATGC
GATGATTGTCGTCCAAGACCTGAAACGTCATATTGCGATGAAGCGAAAGGAATATTACAA
ACTACAAAATCAACAGCAAACTTTGATGAATCAGGATATTGTGTGAGAAATGTCCACGAG
GACGAGAAGGAAATAAAATGCCTGGAAAGAAAAGTAGTCGACTTACTTGCTAGTCATATC
AAAGACAAAGGATTTTATGATGTAACAACGACAACTAGCCAACGAAGAATAAAGTGCAAA
TGTGAAACGGACACATTTGTTCAATATAAATTGCGTAAATGCCAAGAAAGCTTGGAAGAA
GTAAAGTGTGTAAACAATAAATTTATTGGGAAAAGAATTAGCTATATTCAAACAAAAACT
GCGAATAGTAATTATGATTACGACTGTGTTAAAAAAGAAGAGAAAGTAGAGAAAGAAGTA
ATATGTCCTCGCAATTCCAGTAAAACTGTGGGAGGTGAAAAAAGTCTAACCTATTTTGTA
ATTAAAAATTGTGAATGTGTTCCACAATATTATATTCCCAAACCATCATGCAACTCTGGG
TGCAAAACCACATATTGCACCGAGGACAGCGCCACTTGCGGATGCTCCAACTGCGCTGAA
GAAAAGTATCGCGCTACATGTCCAATCAGTTGCGGTATTTGCGAGTTATGCAAAGGCGAC
AATACAGGATGTGAACAGAATCCTTACGATGAAAAATACTACAGAAAAAAACAACAGATA
ACAATCATTATGACATGA
