# Supplementary material for: Regeneration leads to global tissue rejuvenation in aging sexual planarians
Source: Nat Aging. 2025 Apr 3;5(5):780–98. doi: 10.1038/s43587-025-00847-9 (PMC12092299; doi:10.1038/s43587-025-00847-9)
Supplement: Supplementary file 18 — Statistical source data. [file 43587_2025_847_MOESM18_ESM.xlsx]

## Sheet: Fig. 1a
		number of animals observed
	Young	100
	Ecotopic eye	20
	Ecotopic pigment cells	40
	Duplicated	20

## Sheet: Fig.1b
age_months	date	weekday	label	normal	EEP	total	ratio
1	20231012	Thursday	2023Sept	40	0	40	0
1	20231012	Thursday	2023Sept	45	0	45	0
1	20231012	Thursday	2023Sept	30	0	30	0
3	20231005	Thursday	2023July	52	1	53	0.0188679
4	20231003	Tuesday	2023JuneE (medium)	45	2	47	0.0425532
4	20231003	Tuesday	2023JuneB (big)	34	4	38	0.105263
4	20231003	Tuesday	2023JuneC (small)	42	0	42	0
5	20231004	Wednesday	2023MayA	17	2	19	0.105263
6	20231004	Wednesday	2023AprA	53	7	60	0.116667
6	20231006	Friday	2023AprB	37	4	41	0.097561
8	20231003	Tuesday	2023Feb	27	7	34	0.205882
8	20231005	Thursday	2023Feb	13	7	20	0.35
10	20231003	Tuesday	2022Dec	11	4	15	0.266667
10	20231003	Tuesday	2022Dec	6	3	9	0.333333
10	20231006	Friday	2022Dec#2	12	5	17	0.294118
13	20231006	Friday	2022Sep	14	9	23	0.391304
14	20231003	Tuesday	0822-Small	13	14	27	0.518519
14	20231003	Tuesday	2022Aug	15	4	19	0.210526
14	20231003	Tuesday	0822-Big	13	10	23	0.434783
15	20231003	Tuesday	2022July	12	3	15	0.2
16	20231005	Thursday	62022	11	5	16	0.3125
16	20231005	Thursday	2022June	12	4	16	0.25
16	20231006	Friday	2022June-Xinghua	20	8	28	0.285714
20	20231003	Tuesday	EB6F2s2022Feb	8	8	16	0.5
26	20231006	Friday	2021AugB	8	6	14	0.428571
40	20231012	Monday	6/8-21/2020	0	4	4	1

## Sheet: Fig.1c
worms	body size (cm2)	age	batch	EEP (Yes or No)
LAF2022June-1c	0.388	16MO	LAF2022June	Y
LAF2022June-2b	0.243	16MO	LAF2022June	N
LAF2022June-3c	0.325	16MO	LAF2022June	N
LAF2022June-4c	0.233	16MO	LAF2022June	N
LAF2022June-5b	0.267	16MO	LAF2022June	N
LAF2022June-6b	0.271	16MO	LAF2022June	N
LAF2022June-7b	0.371	16MO	LAF2022June	Y
LAF2022June-8c	0.209	16MO	LAF2022June	N
LAF2022June-9b	0.254	16MO	LAF2022June	N
LAF2022June-10c	0.253	16MO	LAF2022June	N
LAF2022June-11c	0.296	16MO	LAF2022June	Y
LAF2022June-12c	0.206	16MO	LAF2022June	N
LAF2022June-13a	0.213	16MO	LAF2022June	N
LAF2022June-14c	0.302	16MO	LAF2022June	N
LAF2022June-15b	0.22	16MO	LAF2022June	N
LAF2022June-16b	0.276	16MO	LAF2022June	N
LAF2023Sept-1b	0.172	1MO	LAF2023Sept	N
LAF2023Sept-2b	0.138	1MO	LAF2023Sept	N
LAF2023Sept-3b	0.138	1MO	LAF2023Sept	N
LAF2023Sept-4b	0.134	1MO	LAF2023Sept	N
LAF2023Sept-5b	0.147	1MO	LAF2023Sept	N
LAF2023Sept-6b	0.139	1MO	LAF2023Sept	N
LAF2023Sept-7b	0.172	1MO	LAF2023Sept	N
LAF2023Sept-8b	0.168	1MO	LAF2023Sept	N
LAF2023Sept-9b	0.123	1MO	LAF2023Sept	N
LAF2023Sept-10b	0.158	1MO	LAF2023Sept	N
LAF2023Sept-11	0.186	1MO	LAF2023Sept	N
LAF2023Sept-12b	0.131	1MO	LAF2023Sept	N
LAF2023Sept-13b	0.068	1MO	LAF2023Sept	N
LAF2023Sept-14	0.205	1MO	LAF2023Sept	N
LAF2023Sept-15b	0.105	1MO	LAF2023Sept	N
LAF2023Sept-16	0.099	1MO	LAF2023Sept	N
LAF2023Sept-17b	0.07	1MO	LAF2023Sept	N
LAF2023Sept-18	0.096	1MO	LAF2023Sept	N
LAF2023Sept-19	0.089	1MO	LAF2023Sept	N
LAF2023Sept-20b	0.091	1MO	LAF2023Sept	N
LAF062022-1B	0.141	16MO	LAF062022	N
LAF062022-2b	0.123	16MO	LAF062022	Y
LAF062022-3b	0.158	16MO	LAF062022	N
LAF062022-4b	0.176	16MO	LAF062022	Y
LAF062022-5b	0.209	16MO	LAF062022	N
LAF062022-6b	0.125	16MO	LAF062022	N
LAF062022-7b	0.156	16MO	LAF062022	N
LAF062022-8b	0.17	16MO	LAF062022	N
LAF062022-9c	0.157	16MO	LAF062022	Y
LAF062022-10c	0.183	16MO	LAF062022	Y
LAF062022-11b	0.115	16MO	LAF062022	N
LAF062022-12b	0.133	16MO	LAF062022	N
LAF062022-13b	0.186	16MO	LAF062022	Y
LAF062022-14b	0.221	16MO	LAF062022	N
LAF062022-15b	0.217	16MO	LAF062022	N
LAF062022-16b	0.148	16MO	LAF062022	N
LAF2023JUNEB-1	0.406	4MO	LAF2023JUNEb	Y
LAF2023JUNEB-2	0.255	4MO	LAF2023JUNEb	N
LAF2023JUNEB-3	0.317	4MO	LAF2023JUNEb	Y
LAF2023JUNEB-4	0.254	4MO	LAF2023JUNEb	N
LAF2023JUNEB-5	0.294	4MO	LAF2023JUNEb	Y
LAF2023JUNEB-6	0.329	4MO	LAF2023JUNEb	N
LAF2023JUNEB-7	0.259	4MO	LAF2023JUNEb	N
LAF2023JUNEB-8	0.261	4MO	LAF2023JUNEb	N
LAF2023JUNEB-9	0.209	4MO	LAF2023JUNEb	N
LAF2023JUNEB-10	0.237	4MO	LAF2023JUNEb	N
LAF2023JUNEB-11	0.208	4MO	LAF2023JUNEb	N
LAF2023JUNEB-12	0.215	4MO	LAF2023JUNEb	N
LAF2023JUNEB-13	0.3	4MO	LAF2023JUNEb	Y
LAF2023JUNEB-14	0.205	4MO	LAF2023JUNEb	N
LAF2023JUNEB-15	0.202	4MO	LAF2023JUNEb	N
LAF2023JUNEB-16	0.245	4MO	LAF2023JUNEb	N
LAF2023JUNEB-17	0.208	4MO	LAF2023JUNEb	N
LAF2023JUNEB-18	0.177	4MO	LAF2023JUNEb	N
LAF2023JUNEB-19	0.183	4MO	LAF2023JUNEb	Y
LAF2023JUNEB-20	0.201	4MO	LAF2023JUNEb	N
LAF2023JUNEB-21	0.186	4MO	LAF2023JUNEb	N
LAF2023JUNEB-22	0.163	4MO	LAF2023JUNEb	N
LAF2023JUNEB-23	0.203	4MO	LAF2023JUNEb	Y
LAF2023JUNEB-24	0.211	4MO	LAF2023JUNEb	N
LAF2023JUNEB-25	0.172	4MO	LAF2023JUNEb	Y
LAF2023JUNEB-26	0.171	4MO	LAF2023JUNEb	N
LAF2023JUNEB-27	0.179	4MO	LAF2023JUNEb	Y
LAF2023JUNEB-28	0.135	4MO	LAF2023JUNEb	N
LAF2023JUNEB-29	0.197	4MO	LAF2023JUNEb	N
LAF2023JUNEB-30	0.128	4MO	LAF2023JUNEb	N
LAF2023JUNED-1	0.176	4MO	LAF2023JUNEd	N
LAF2023JUNED-2	0.165	4MO	LAF2023JUNEd	N
LAF2023JUNED-3	0.222	4MO	LAF2023JUNEd	N
LAF2023JUNED-4	0.201	4MO	LAF2023JUNEd	N
LAF2023JUNED-5	0.181	4MO	LAF2023JUNEd	N
LAF2023JUNED-6	0.181	4MO	LAF2023JUNEd	N
LAF2023JUNED-7	0.176	4MO	LAF2023JUNEd	N
LAF2023JUNED-8	0.169	4MO	LAF2023JUNEd	N
LAF2023JUNED-9	0.217	4MO	LAF2023JUNEd	N
LAF2023JUNED-10	0.146	4MO	LAF2023JUNEd	N
LAF2023JUNED-11	0.145	4MO	LAF2023JUNEd	N
LAF2023JUNED-12	0.144	4MO	LAF2023JUNEd	N
LAF2023JUNED-13	0.139	4MO	LAF2023JUNEd	N
LAF2023JUNED-14	0.112	4MO	LAF2023JUNEd	N
LAF2023JUNED-15	0.146	4MO	LAF2023JUNEd	N
LAF2023JUNED-16	0.151	4MO	LAF2023JUNEd	N
LAF2023JUNED-17	0.141	4MO	LAF2023JUNEd	N
LAF2023JUNED-18	0.12	4MO	LAF2023JUNEd	N
LAF2023JUNED-19	0.112	4MO	LAF2023JUNEd	N
LAF2023JUNED-20	0.125	4MO	LAF2023JUNEd	N
LAF2023JUNED-21	0.104	4MO	LAF2023JUNEd	N
LAF2023JUNED-22	0.121	4MO	LAF2023JUNEd	N
LAF2023JUNED-23	0.095	4MO	LAF2023JUNEd	N
LAF2023JUNED-24	0.102	4MO	LAF2023JUNEd	N
LAF2023JUNED-25	0.085	4MO	LAF2023JUNEd	N
LAF2023JUNED-26	0.1	4MO	LAF2023JUNEd	N
LAF2023JUNED-27	0.072	4MO	LAF2023JUNEd	N
LAF2023Feb-1	0.266	8MO	LAF2023Feb	Y
LAF2023Feb-2	0.344	8MO	LAF2023Feb	Y
LAF2023Feb-3	0.332	8MO	LAF2023Feb	Y
LAF2023Feb-4	0.274	8MO	LAF2023Feb	N
LAF2023Feb-5	0.313	8MO	LAF2023Feb	N
LAF2023Feb-6	0.268	8MO	LAF2023Feb	N
LAF2023Feb-7	0.282	8MO	LAF2023Feb	N
LAF2023Feb-8	0.247	8MO	LAF2023Feb	N
LAF2023Feb-9	0.293	8MO	LAF2023Feb	N
LAF2023Feb-10	0.33	8MO	LAF2023Feb	Y
LAF2023Feb-11	0.206	8MO	LAF2023Feb	N
LAF2023Feb-12	0.244	8MO	LAF2023Feb	Y
LAF2023Feb-13	0.335	8MO	LAF2023Feb	Y
LAF2023Feb-14b	0.304	8MO	LAF2023Feb	N
LAF2023Feb-15	0.317	8MO	LAF2023Feb	N
LAF2023Feb-16	0.277	8MO	LAF2023Feb	Y
LAF2023Feb-17	0.242	8MO	LAF2023Feb	N
LAF2023Feb-18	0.265	8MO	LAF2023Feb	N
LAF2023Feb-19	0.238	8MO	LAF2023Feb	N
LAF2023Feb-20	0.236	8MO	LAF2023Feb	N
LAF2023Feb-21	0.225	8MO	LAF2023Feb	N
LAF2023Feb-22	0.193	8MO	LAF2023Feb	N
LAF2023Feb-23	0.19	8MO	LAF2023Feb	Y
LAF2023Feb-24	0.168	8MO	LAF2023Feb	N
LAF2023Feb-25	0.218	8MO	LAF2023Feb	N
LAF2023Feb-26	0.132	8MO	LAF2023Feb	N
LAF2023Feb-27	0.138	8MO	LAF2023Feb	N
LAF2023Feb-28	0.147	8MO	LAF2023Feb	N
LAF2023Feb-29	0.121	8MO	LAF2023Feb	N
LAF2022DECrecorded-1	0.259	10MO	LAF2022DEC	N
LAF2022DECrecorded-2	0.347	10MO	LAF2022DEC	N
LAF2022DECrecorded-3	0.438	10MO	LAF2022DEC	N
LAF2022DECrecorded-4	0.236	10MO	LAF2022DEC	N
LAF2022DECrecorded-5	0.359	10MO	LAF2022DEC	Y
LAF2022DECrecorded-6	0.433	10MO	LAF2022DEC	N
LAF2022DECrecorded-7	0.319	10MO	LAF2022DEC	N
LAF2022DECrecorded-8	0.235	10MO	LAF2022DEC	N
LAF2022Dec-tue-1	0.351	10MO	LAF2022Dec	N
LAF2022Dec-tue-2	0.219	10MO	LAF2022Dec	Y
LAF2022Dec-tue-3	0.336	10MO	LAF2022Dec	N
LAF2022Dec-tue-4	0.327	10MO	LAF2022Dec	Y
LAF2022Dec-tue-5	0.234	10MO	LAF2022Dec	N
LAF2022Dec-tue-6	0.287	10MO	LAF2022Dec	N
LAF2022Dec-tue-7	0.23	10MO	LAF2022Dec	N
LAF2022Dec-tue-8	0.277	10MO	LAF2022Dec	N
LAF2022Dec-tue-9	0.242	10MO	LAF2022Dec	N
LAF2022Dec-tue-10	0.197	10MO	LAF2022Dec	N
LAF2022Dec-tue-11	0.219	10MO	LAF2022Dec	N
LAF2022Dec-tue-12	0.351	10MO	LAF2022Dec	N
LAF2022Dec-tue-13	0.252	10MO	LAF2022Dec	Y
LAF2022Dec-tue-14	0.239	10MO	LAF2022Dec	N
EB6F2sFeb2022-tue-1	0.273	20MO	EB6F2sFeb2022	N
EB6F2sFeb2022-tue-2	0.237	20MO	EB6F2sFeb2022	Y
EB6F2sFeb2022-tue-3	0.27	20MO	EB6F2sFeb2022	Y
EB6F2sFeb2022-tue-4	0.29	20MO	EB6F2sFeb2022	Y
EB6F2sFeb2022-tue-5	0.258	20MO	EB6F2sFeb2022	Y
EB6F2sFeb2022-tue-6	0.282	20MO	EB6F2sFeb2022	Y
EB6F2sFeb2022-tue-7	0.227	20MO	EB6F2sFeb2022	N
EB6F2sFeb2022-tue-8	0.232	20MO	EB6F2sFeb2022	Y
EB6F2sFeb2022-tue-9	0.331	20MO	EB6F2sFeb2022	Y
EB6F2sFeb2022-tue-10	0.216	20MO	EB6F2sFeb2022	N
EB6F2sFeb2022-tue-11	0.261	20MO	EB6F2sFeb2022	Y
EB6F2sFeb2022-tue-12	0.157	20MO	EB6F2sFeb2022	N
LAF2022Oct-1	0.217	12MO	LAF2022Oct	N
LAF2022Oct-2	0.225	12MO	LAF2022Oct	N
LAF2022Oct-3	0.258	12MO	LAF2022Oct	N
LAF2022Oct-4	0.201	12MO	LAF2022Oct	N
LAF2022Oct-5	0.266	12MO	LAF2022Oct	N
LAF2022Oct-6	0.28	12MO	LAF2022Oct	N
LAF2022Oct-7	0.241	12MO	LAF2022Oct	N
LAF2022Oct-8	0.252	12MO	LAF2022Oct	Y
LAF2022Oct-9	0.292	12MO	LAF2022Oct	N
LAF2022Oct-10	0.264	12MO	LAF2022Oct	N
LAF2022Oct-11	0.25	12MO	LAF2022Oct	N
LAF2022Oct-12	0.202	12MO	LAF2022Oct	N
LAF2022Oct-13	0.27	12MO	LAF2022Oct	N
LAF2022Oct-14	0.217	12MO	LAF2022Oct	N
LAF2022Oct-15	0.221	12MO	LAF2022Oct	N
LAF2022Oct-16	0.223	12MO	LAF2022Oct	Y
LAF2022Oct-17	0.198	12MO	LAF2022Oct	N
LAF2022Oct-18	0.223	12MO	LAF2022Oct	Y
LAF2022Oct-19	0.218	12MO	LAF2022Oct	Y
LAF2022Oct-20	0.182	12MO	LAF2022Oct	Y
LAF2022Oct-21	0.17	12MO	LAF2022Oct	N
LAF2022Oct-22	0.151	12MO	LAF2022Oct	N
LAF2022Oct-23	0.141	12MO	LAF2022Oct	N
LAF2022Oct-24	0.186	12MO	LAF2022Oct	N
LAF2022Oct-25	0.16	12MO	LAF2022Oct	N
LAF2022Oct-26	0.169	12MO	LAF2022Oct	Y
LAF2022Oct-27	0.154	12MO	LAF2022Oct	N
LAF2022Oct-28	0.139	12MO	LAF2022Oct	Y
