# Supplementary material for: Regeneration leads to global tissue rejuvenation in aging sexual planarians
Source: Nat Aging. 2025 Apr 3;5(5):780–98. doi: 10.1038/s43587-025-00847-9 (PMC12092299; doi:10.1038/s43587-025-00847-9)
Supplement: Supplementary file 19 — Statistical source data. [file 43587_2025_847_MOESM19_ESM.xlsx]

## Sheet: Fig2d
	group	eye phenotype	body size
	Group A	EEP	0.25
	Group A	EEP	0.283
	Group A	EEP	0.287
	Group A	EEP	0.311
	Group A	EEP	0.322
	Group A	EEP	0.324
	Group A	EEP	0.361
	Group A	EEP	0.398
	Group A	EEP	0.44
	Group A	EEP	0.467
	Group A	EEP	0.482
	Group A	EEP	0.515
	Group A	EEP	0.516
	Group A	EEP	0.517
	Group B	normal	0.353
	Group B	normal	0.266
	Group B	normal	0.64
	Group B	normal	0.605
	Group B	normal	0.384
	Group B	normal	0.375
	Group B	normal	0.436
	Group B	normal	0.327
	Group B	normal	0.423
	Group B	normal	0.439
	Group B	normal	0.438
	Group B	normal	0.401
	Group B	normal	0.386
	Group B	normal	0.36
	Group B	normal	0.21
	Group B	normal	0.213
	Group B	normal	0.228
	Group B	normal	0.245
	Group B	normal	0.289
	Group B	normal	0.29
	Group B	normal	0.294
	Group B	normal	0.333
	Group B	normal	0.336
	Group B	normal	0.345
	Group B	normal	0.345
	Group B	normal	0.355
	Group B	normal	0.363
	Group B	normal	0.385
	Group B	normal	0.385
	Group B	normal	0.397
	Group B	normal	0.4
	Group B	normal	0.406
	Group B	normal	0.41
	Group B	normal	0.426
	Group B	normal	0.433
	Group B	normal	0.435
	Group B	normal	0.439
	Group B	normal	0.447
	Group B	normal	0.448
	Group B	normal	0.455
	Group B	normal	0.464
	Group B	normal	0.481
	Group B	normal	0.491
	Group B	normal	0.5
	Group B	normal	0.507
