# Supplementary material for: Regeneration leads to global tissue rejuvenation in aging sexual planarians
Source: Nat Aging. 2025 Apr 3;5(5):780–98. doi: 10.1038/s43587-025-00847-9 (PMC12092299; doi:10.1038/s43587-025-00847-9)
Supplement: Supplementary file 20 — Statistical source data. [file 43587_2025_847_MOESM20_ESM.xlsx]

## Sheet: Fig3a
	S2F12	Fertility rate at different ages
		day200	day300	day400	day500	day600
	repeat 1	0.545	0.294	0.192	0.1	0.091
	repeat 2	0.556	0.427	0.286	0.228	0.086
	repeat 3	0.25	0.43	0.256	0.182	0.128
	repeat 4	0.28	0.408	0.379	0.234	0.125
	LAF	Fertility rate at different ages
		day200	day300	day400	day500
	repeat 1	0.411765	0.575758	0.238095	0
	repeat 2	0.529412	0	0.166667	0
	repeat 3	0.642857	0.411765	0.0384615	0
	repeat 4	0.5	0	NA	NA
	repeat 5	0.6	0.296296	0	NA
	repeat 6	0.454545	0.257143	0	NA
	repeat 7	0.307692	0.5	0	NA

## Sheet: Fig3b
	Fertility rates in aged, young and regenerated cohorts
	experiments	groups	fertility	mean
	4.5MO-4Mpa	young_reg	0.82
	24MO-5Mpa	old_reg	1	0.58
	21MO-3Mpa	old_reg	0.33
	18MO-3Mpa	old_reg	0.41
	14MO	old	0	0.0575
	12MO	old	0.06
	13MO	old	0.08
	24MO	old	0.09
	7MO	young	0.52	0.59
	6MO	young	0.85
	6MO	young	0.68
	6MO	young	0.57
	4MO	young	0.33

## Sheet: Fig3d
		Cumulative distance traveled in 24 hours
			regenerated	young	older
		animal set 1	12.1553	12.3274	7.14159
		animal set 2	NA	13.754	8.83238
		animal set 3	NA	15.9942	8.89123
		animal set 4	14.1863	19.6102	12.3935
		animal set 5	10.8576	9.61783	8.09557
		animal set 6	15.2777	NA	12.2157
		animal set 7	13.8577	19.3362	NA
		animal set 8	12.5226	20.1355	11.8465
		animal set 9	14.2142	11.2955	6.18237
		average	13.2959	15.2589	9.44985

## Sheet: Fig3f
	ageGroups	TotalLiveCells	survivalRate	CellRox+(mean fluorescence intensity)	CellRox+(%liveCells)
	6MO	10456	89.9	3789	10
	6MO	10966	89.8	3715	8.9
	6MO	9598	88.7	2298	6.99
	6MO	12648	88.6	1720	5.75
	6MO	97983	87.5	4271	10.6
	6MO	104328	89.3	3385	7.61
	16MO	10429	87.8	5200	13.8
	16MO	10106	87.8	4419	11.1
	16MO	25044	89.9	9087	24.2
	16MO	9098	89.5	8501	22.8
	16MO	9002	88.7	6975	16.3
	16MO	7500	89.3	4975	11.2
	16MO	102464	87.6	8969	23.3
	16MO	118662	90.2	4440	11.3
	12MO-7Mpa-5Mpa	7638	92.5	4089	9.38
	12MO-7Mpa-5Mpa	7398	86.4	3804	8.6
	12MO-7Mpa-5Mpa	8828	87.7	5518	14.6
	12MO-7Mpa-5Mpa	7566	88.6	5192	10.7
	12MO-7Mpa-5Mpa	56127	90.9	3582	7.27
	12MO-7Mpa-5Mpa	95845	91.2	3433	7.67
	12MO-7Mpa-5Mpa	101806	91	3339	6.99
	12MO-7Mpa-5Mpa	88028	91	2860	6.79
