# Supplementary material for: Regeneration leads to global tissue rejuvenation in aging sexual planarians
Source: Nat Aging. 2025 Apr 3;5(5):780–98. doi: 10.1038/s43587-025-00847-9 (PMC12092299; doi:10.1038/s43587-025-00847-9)
Supplement: Supplementary file 21 — Statistical source data. [file 43587_2025_847_MOESM21_ESM.xlsx]

## Sheet: Fig.4d
	Cell ratio of stem cells in different age groups
	sample	stage	neoblast	Smedwi1+
	5MO1	Young	0.103773	0.276019
	5MO2	Young	0.109612	0.298252
	5MO3	Young	0.0634038	0.192992
	5MO4	Young	0.0846293	0.204882
	7MO1	Young	0.0690863	0.228271
	7MO2	Young	0.0633049	0.190457
	12MO	Older	0.0685702	0.230721
	18MO1	Older	0.0828799	0.235663
	18MO2	Older	0.0703709	0.183789
	18MO3	Older	0.0592695	0.161728
	18MO4	Older	0.0527392	0.18704
	18MO5	Older	0.0886369	0.252719
	32MO	Older	0.100933	0.263302
	Reg1	Reg	0.0688293	0.230429
	Reg2	Reg	0.0748234	0.226397
	Reg3	Reg	0.0629997	0.21826

## Sheet: Fig.4f
	Smedwi-1+ cell density in young and old planarians
	worm	age	# Smedwi-1+ cells/mm2
	w1	5MO	1540.56
	w2	5MO	1417.61
	w3	5MO	1987.43
	w4	5MO	2099.45
	w1	38MO	1723.33
	w2	38MO	1757.74
	w3	38MO	1590.98
	w4	38MO	2542.37

## Sheet: Fig.4h
	cell ratio of neoblast subtypes in each sample
	sample	stage	es-neo1	es-neo2	zeta	muscle	gamma	sigma	phi	secretory	gp1	cpeb1+
	5MO1	Young	0.0142993	0.00508421	0.0323059	0.0205487	0.0100625	0.0132401	0.00889736	0.00243618	0.00105921	0.000741447
	5MO2	Young	0.012443	0.00721884	0.030965	0.0209916	0.0106383	0.0113032	0.0112082	0.0031345	0.000474924	0.0012348
	5MO3	Young	0.00695217	0.00264182	0.0200222	0.0114016	0.00903782	0.00556174	0.00625695	0.000973304	0.000556174	0
	5MO4	Young	0.00614828	0.0084991	0.023689	0.0207957	0.00886076	0.0079566	0.00488246	0.00180832	0.00162749	0.000361664
	7MO1	Young	0.00700414	0.00445718	0.0205349	0.0130532	0.00811843	0.0100287	0.00350207	0.00191022	0.00031837	0.000159185
	7MO2	Young	0.0062356	0.00393114	0.0173512	0.0151823	0.00596448	0.0052867	0.00677782	0.000948895	0.00108445	0.000542226
	12MO	Older	0.00562734	0.00270946	0.0235515	0.0120884	0.00875365	0.00896207	0.00333472	0.00229262	0.00041684	0.000833681
	18MO1	Older	0.0056509	0.00941817	0.0203014	0.0165341	0.0106739	0.00879029	0.00753453	0.0027208	0.00083717	0.000418585
	18MO2	Older	0.00809037	0.00213708	0.0242711	0.010838	0.0117539	0.00702183	0.00320562	0.000763242	0.000610594	0.00167913
	18MO3	Older	0.00895934	0.00597289	0.0220538	0.00712153	0.00620262	0.00367563	0.00436481	0.00068918	0.000229727	0
	18MO4	Older	0.00367948	0.00327065	0.0155356	0.0141047	0.00511038	0.00388389	0.00511038	0.00122649	0.000817661	0
	18MO5	Older	0.00786855	0.0108771	0.0282342	0.0194399	0.00856283	0.00647998	0.0041657	0.00185142	0.000694284	0.000462856
	32MO	Older	0.0152222	0.00246846	0.0357926	0.019062	0.00781679	0.00932529	0.0071311	0.00164564	0.00137137	0.00109709
	Reg1	Reg1	0.00742159	0.00311228	0.0184343	0.0116112	0.0129279	0.00981566	0.0039502	0.000837922	0.000478813	0.000239406
	Reg2	Reg2	0.00449583	0.00513809	0.0226397	0.0162171	0.00915222	0.00754656	0.00610148	0.00256904	0.000642261	0.00032113
	Reg3	Reg3	0.00447713	0.00255836	0.0227055	0.012472	0.00799488	0.00559642	0.00591621	0.000799488	0.000479693	0

## Sheet: Fig.4i
	Proportion of cells at G1 stage
	sample	stage	cell type	cell cycle	proportion
	5MO1	Young	es-neo1	G1	0.207407
	5MO2	Young	es-neo1	G1	0.21374
	5MO3	Young	es-neo1	G1	0.16
	5MO4	Young	es-neo1	G1	0.0882353
	7MO1	Young	es-neo1	G1	0.113636
	7MO2	Young	es-neo1	G1	0.326087
	12MO	Aged	es-neo1	G1	0.185185
	18MO2	Aged	es-neo1	G1	0.188679
	18MO4	Aged	es-neo1	G1	0.277778
	18MO5	Aged	es-neo1	G1	0.0588235
	18MO3	Aged	es-neo1	G1	0.128205
	18MO1	Aged	es-neo1	G1	0.222222
	32MO	Aged	es-neo1	G1	0.189189
	Reg1	Reg	es-neo1	G1	0.241935
	Reg2	Reg	es-neo1	G1	0.25
	Reg3	Reg	es-neo1	G1	0.392857
	5MO1	Young	es-neo2	G1	0.458333
	5MO2	Young	es-neo2	G1	0.618421
	5MO3	Young	es-neo2	G1	0.578947
	5MO4	Young	es-neo2	G1	0.425532
	7MO1	Young	es-neo2	G1	0.571429
	7MO2	Young	es-neo2	G1	0.62069
	12MO	Aged	es-neo2	G1	0.307692
	18MO2	Aged	es-neo2	G1	0.642857
	18MO4	Aged	es-neo2	G1	0.8125
	18MO5	Aged	es-neo2	G1	0.574468
	18MO3	Aged	es-neo2	G1	0.653846
	18MO1	Aged	es-neo2	G1	0.533333
	32MO	Aged	es-neo2	G1	0.777778
	Reg1	Reg	es-neo2	G1	0.653846
	Reg2	Reg	es-neo2	G1	0.5
	Reg3	Reg	es-neo2	G1	0.4375
	5MO1	Young	zeta	G1	0.219672
	5MO2	Young	zeta	G1	0.242331
	5MO3	Young	zeta	G1	0.215278
	5MO4	Young	zeta	G1	0.244275
	7MO1	Young	zeta	G1	0.139535
	7MO2	Young	zeta	G1	0.21875
	12MO	Aged	zeta	G1	0.141593
	18MO2	Aged	zeta	G1	0.169811
	18MO4	Aged	zeta	G1	0.210526
	18MO5	Aged	zeta	G1	0.180328
	18MO3	Aged	zeta	G1	0.208333
	18MO1	Aged	zeta	G1	0.278351
	32MO	Aged	zeta	G1	0.137931
	Reg1	Reg	zeta	G1	0.220779
	Reg2	Reg	zeta	G1	0.219858
	Reg3	Reg	zeta	G1	0.274648
	5MO1	Young	muscle	G1	0.298969
	5MO2	Young	muscle	G1	0.248869
	5MO3	Young	muscle	G1	0.170732
	5MO4	Young	muscle	G1	0.226087
	7MO1	Young	muscle	G1	0.219512
	7MO2	Young	muscle	G1	0.232143
	12MO	Aged	muscle	G1	0.155172
	18MO2	Aged	muscle	G1	0.15493
	18MO4	Aged	muscle	G1	0.246377
	18MO5	Aged	muscle	G1	0.178571
	18MO3	Aged	muscle	G1	0.193548
	18MO1	Aged	muscle	G1	0.189873
	32MO	Aged	muscle	G1	0.208633
	Reg1	Reg	muscle	G1	0.237113
	Reg2	Reg	muscle	G1	0.0990099
	Reg3	Reg	muscle	G1	0.294872
	5MO1	Young	gamma	G1	0.294737
	5MO2	Young	gamma	G1	0.267857
	5MO3	Young	gamma	G1	0.215385
	5MO4	Young	gamma	G1	0.285714
	7MO1	Young	gamma	G1	0.235294
	7MO2	Young	gamma	G1	0.181818
	12MO	Aged	gamma	G1	0.214286
	18MO2	Aged	gamma	G1	0.168831
	18MO4	Aged	gamma	G1	0.24
	18MO5	Aged	gamma	G1	0.162162
	18MO3	Aged	gamma	G1	0.111111
	18MO1	Aged	gamma	G1	0.156863
	32MO	Aged	gamma	G1	0.122807
	Reg1	Reg	gamma	G1	0.305556
	Reg2	Reg	gamma	G1	0.210526
	Reg3	Reg	gamma	G1	0.3
	5MO1	Young	sigma	G1	0.208
	5MO2	Young	sigma	G1	0.134454
	5MO3	Young	sigma	G1	0.125
	5MO4	Young	sigma	G1	0.204545
	7MO1	Young	sigma	G1	0.0634921
	7MO2	Young	sigma	G1	0.153846
	12MO	Aged	sigma	G1	0.116279
	18MO2	Aged	sigma	G1	0.0434783
	18MO4	Aged	sigma	G1	0.157895
	18MO5	Aged	sigma	G1	0.0714286
	18MO3	Aged	sigma	G1	0.125
	18MO1	Aged	sigma	G1	0.190476
	32MO	Aged	sigma	G1	0.0882353
	Reg1	Reg	sigma	G1	0.231707
	Reg2	Reg	sigma	G1	0.148936
	Reg3	Reg	sigma	G1	0.171429
	5MO1	Young	secretory	G1	0.304348
	5MO2	Young	secretory	G1	0.484848
	5MO3	Young	secretory	G1	0.285714
	5MO4	Young	secretory	G1	0.5
	7MO1	Young	secretory	G1	0.333333
	7MO2	Young	secretory	G1	0.428571
	12MO	Aged	secretory	G1	0.181818
	18MO2	Aged	secretory	G1	0.2
	18MO4	Aged	secretory	G1	0.666667
	18MO5	Aged	secretory	G1	0.125
	18MO3	Aged	secretory	G1	0.333333
	18MO1	Aged	secretory	G1	0.230769
	32MO	Aged	secretory	G1	0.166667
	Reg1	Reg	secretory	G1	0.571429
	Reg2	Reg	secretory	G1	0.375
	Reg3	Reg	secretory	G1	0.2
	5MO1	Young	phi	G1	0.416667
	5MO2	Young	phi	G1	0.466102
	5MO3	Young	phi	G1	0.6
	5MO4	Young	phi	G1	0.407407
	7MO1	Young	phi	G1	0.318182
	7MO2	Young	phi	G1	0.68
	12MO	Aged	phi	G1	0.5625
	18MO2	Aged	phi	G1	0.47619
	18MO4	Aged	phi	G1	0.52
	18MO5	Aged	phi	G1	0.388889
	18MO3	Aged	phi	G1	0.368421
	18MO1	Aged	phi	G1	0.472222
	32MO	Aged	phi	G1	0.461538
	Reg1	Reg	phi	G1	0.515152
	Reg2	Reg	phi	G1	0.473684
	Reg3	Reg	phi	G1	0.513514
	5MO1	Young	gp1	G1	0.2
	5MO2	Young	gp1	G1	0.4
	5MO3	Young	gp1	G1	0.75
	5MO4	Young	gp1	G1	0.333333
	7MO1	Young	gp1	G1	0
	7MO2	Young	gp1	G1	0.75
	12MO	Aged	gp1	G1	0.5
	18MO2	Aged	gp1	G1	0.25
	18MO4	Aged	gp1	G1	0
	18MO5	Aged	gp1	G1	0
	18MO3	Aged	gp1	G1	1
	18MO1	Aged	gp1	G1	0
	32MO	Aged	gp1	G1	0.4
	Reg1	Reg	gp1	G1	0.25
	Reg2	Reg	gp1	G1	0.5
	Reg3	Reg	gp1	G1	0.333333
	5MO1	Young	cpeb1+	G1	0.571429
	5MO2	Young	cpeb1+	G1	0.384615
	5MO4	Young	cpeb1+	G1	0
	7MO1	Young	cpeb1+	G1	0
	7MO2	Young	cpeb1+	G1	0.25
	12MO	Aged	cpeb1+	G1	0
	18MO2	Aged	cpeb1+	G1	0.272727
	18MO5	Aged	cpeb1+	G1	0.5
	18MO1	Aged	cpeb1+	G1	0.5
	32MO	Aged	cpeb1+	G1	0.25
	Reg1	Reg	cpeb1+	G1	0.5
	Reg2	Reg	cpeb1+	G1	0.5
	5MO1	Young	es-neo1	G2M	0.296296
	5MO2	Young	es-neo1	G2M	0.305344
	5MO3	Young	es-neo1	G2M	0.38
	5MO4	Young	es-neo1	G2M	0.411765
	7MO1	Young	es-neo1	G2M	0.363636
	7MO2	Young	es-neo1	G2M	0.217391
	12MO	Aged	es-neo1	G2M	0.333333
	18MO2	Aged	es-neo1	G2M	0.320755
	18MO4	Aged	es-neo1	G2M	0.277778
	18MO5	Aged	es-neo1	G2M	0.382353
	18MO3	Aged	es-neo1	G2M	0.230769
	18MO1	Aged	es-neo1	G2M	0.296296
	32MO	Aged	es-neo1	G2M	0.351351
	Reg1	Reg	es-neo1	G2M	0.451613
	Reg2	Reg	es-neo1	G2M	0.214286
	Reg3	Reg	es-neo1	G2M	0.285714
	5MO1	Young	es-neo2	G2M	0.291667
	5MO2	Young	es-neo2	G2M	0.263158
	5MO3	Young	es-neo2	G2M	0.263158
	5MO4	Young	es-neo2	G2M	0.404255
	7MO1	Young	es-neo2	G2M	0.214286
	7MO2	Young	es-neo2	G2M	0.241379
	12MO	Aged	es-neo2	G2M	0.538462
	18MO2	Aged	es-neo2	G2M	0.357143
	18MO4	Aged	es-neo2	G2M	0.125
	18MO5	Aged	es-neo2	G2M	0.319149
	18MO3	Aged	es-neo2	G2M	0.230769
	18MO1	Aged	es-neo2	G2M	0.377778
	32MO	Aged	es-neo2	G2M	0.0555556
	Reg1	Reg	es-neo2	G2M	0.346154
	Reg2	Reg	es-neo2	G2M	0.34375
	Reg3	Reg	es-neo2	G2M	0.375
	5MO1	Young	zeta	G2M	0.403279
	5MO2	Young	zeta	G2M	0.392638
	5MO3	Young	zeta	G2M	0.388889
	5MO4	Young	zeta	G2M	0.412214
	7MO1	Young	zeta	G2M	0.457364
	7MO2	Young	zeta	G2M	0.40625
	12MO	Aged	zeta	G2M	0.530973
	18MO2	Aged	zeta	G2M	0.459119
	18MO4	Aged	zeta	G2M	0.473684
	18MO5	Aged	zeta	G2M	0.532787
	18MO3	Aged	zeta	G2M	0.489583
	18MO1	Aged	zeta	G2M	0.391753
	32MO	Aged	zeta	G2M	0.544061
	Reg1	Reg	zeta	G2M	0.461039
	Reg2	Reg	zeta	G2M	0.411348
	Reg3	Reg	zeta	G2M	0.34507
	5MO1	Young	muscle	G2M	0.438144
	5MO2	Young	muscle	G2M	0.420814
	5MO3	Young	muscle	G2M	0.45122
	5MO4	Young	muscle	G2M	0.478261
	7MO1	Young	muscle	G2M	0.5
	7MO2	Young	muscle	G2M	0.482143
	12MO	Aged	muscle	G2M	0.5
	18MO2	Aged	muscle	G2M	0.647887
	18MO4	Aged	muscle	G2M	0.449275
	18MO5	Aged	muscle	G2M	0.559524
	18MO3	Aged	muscle	G2M	0.612903
	18MO1	Aged	muscle	G2M	0.481013
	32MO	Aged	muscle	G2M	0.568345
	Reg1	Reg	muscle	G2M	0.587629
	Reg2	Reg	muscle	G2M	0.653465
	Reg3	Reg	muscle	G2M	0.435897
	5MO1	Young	gamma	G2M	0.4
	5MO2	Young	gamma	G2M	0.357143
	5MO3	Young	gamma	G2M	0.307692
	5MO4	Young	gamma	G2M	0.285714
	7MO1	Young	gamma	G2M	0.294118
	7MO2	Young	gamma	G2M	0.431818
	12MO	Aged	gamma	G2M	0.547619
	18MO2	Aged	gamma	G2M	0.441558
	18MO4	Aged	gamma	G2M	0.32
	18MO5	Aged	gamma	G2M	0.540541
	18MO3	Aged	gamma	G2M	0.518519
	18MO1	Aged	gamma	G2M	0.490196
	32MO	Aged	gamma	G2M	0.526316
	Reg1	Reg	gamma	G2M	0.407407
	Reg2	Reg	gamma	G2M	0.333333
	Reg3	Reg	gamma	G2M	0.3
	5MO1	Young	sigma	G2M	0.528
	5MO2	Young	sigma	G2M	0.504202
	5MO3	Young	sigma	G2M	0.475
	5MO4	Young	sigma	G2M	0.522727
	7MO1	Young	sigma	G2M	0.634921
	7MO2	Young	sigma	G2M	0.487179
	12MO	Aged	sigma	G2M	0.604651
	18MO2	Aged	sigma	G2M	0.695652
	18MO4	Aged	sigma	G2M	0.421053
	18MO5	Aged	sigma	G2M	0.642857
	18MO3	Aged	sigma	G2M	0.5625
	18MO1	Aged	sigma	G2M	0.547619
	32MO	Aged	sigma	G2M	0.632353
	Reg1	Reg	sigma	G2M	0.536585
	Reg2	Reg	sigma	G2M	0.574468
	Reg3	Reg	sigma	G2M	0.514286
	5MO1	Young	secretory	G2M	0.565217
	5MO2	Young	secretory	G2M	0.333333
	5MO3	Young	secretory	G2M	0.428571
	5MO4	Young	secretory	G2M	0.3
	7MO1	Young	secretory	G2M	0.333333
	7MO2	Young	secretory	G2M	0.571429
	12MO	Aged	secretory	G2M	0.545455
	18MO2	Aged	secretory	G2M	0.6
	18MO4	Aged	secretory	G2M	0.333333
	18MO5	Aged	secretory	G2M	0.75
	18MO3	Aged	secretory	G2M	0
	18MO1	Aged	secretory	G2M	0.692308
	32MO	Aged	secretory	G2M	0.666667
	Reg1	Reg	secretory	G2M	0.285714
	Reg2	Reg	secretory	G2M	0.5625
	Reg3	Reg	secretory	G2M	0.6
	5MO1	Young	phi	G2M	0.297619
	5MO2	Young	phi	G2M	0.322034
	5MO3	Young	phi	G2M	0.2
	5MO4	Young	phi	G2M	0.296296
	7MO1	Young	phi	G2M	0.318182
	7MO2	Young	phi	G2M	0.26
	12MO	Aged	phi	G2M	0.4375
	18MO2	Aged	phi	G2M	0.333333
	18MO4	Aged	phi	G2M	0.4
	18MO5	Aged	phi	G2M	0.5
	18MO3	Aged	phi	G2M	0.263158
	18MO1	Aged	phi	G2M	0.305556
	32MO	Aged	phi	G2M	0.269231
	Reg1	Reg	phi	G2M	0.181818
	Reg2	Reg	phi	G2M	0.315789
	Reg3	Reg	phi	G2M	0.216216
	5MO1	Young	gp1	G2M	0.4
	5MO2	Young	gp1	G2M	0.2
	5MO3	Young	gp1	G2M	0
	5MO4	Young	gp1	G2M	0
	7MO1	Young	gp1	G2M	1
	7MO2	Young	gp1	G2M	0.25
	12MO	Aged	gp1	G2M	0
	18MO2	Aged	gp1	G2M	0.25
	18MO4	Aged	gp1	G2M	1
	18MO5	Aged	gp1	G2M	1
	18MO3	Aged	gp1	G2M	0
	18MO1	Aged	gp1	G2M	0.25
	32MO	Aged	gp1	G2M	0.5
	Reg1	Reg	gp1	G2M	0.25
	Reg2	Reg	gp1	G2M	0.5
	Reg3	Reg	gp1	G2M	0.333333
	5MO1	Young	cpeb1+	G2M	0.142857
	5MO2	Young	cpeb1+	G2M	0.307692
	5MO4	Young	cpeb1+	G2M	0.5
	7MO1	Young	cpeb1+	G2M	0
	7MO2	Young	cpeb1+	G2M	0.25
	12MO	Aged	cpeb1+	G2M	0.5
	18MO2	Aged	cpeb1+	G2M	0.545455
	18MO5	Aged	cpeb1+	G2M	0.5
	18MO1	Aged	cpeb1+	G2M	0.5
	32MO	Aged	cpeb1+	G2M	0.25
	Reg1	Reg	cpeb1+	G2M	0.5
	Reg2	Reg	cpeb1+	G2M	0.5
	5MO1	Young	es-neo1	S	0.496296
	5MO2	Young	es-neo1	S	0.480916
	5MO3	Young	es-neo1	S	0.46
	5MO4	Young	es-neo1	S	0.5
	7MO1	Young	es-neo1	S	0.522727
	7MO2	Young	es-neo1	S	0.456522
	12MO	Aged	es-neo1	S	0.481481
	18MO2	Aged	es-neo1	S	0.490566
	18MO4	Aged	es-neo1	S	0.444444
	18MO5	Aged	es-neo1	S	0.558824
	18MO3	Aged	es-neo1	S	0.641026
	18MO1	Aged	es-neo1	S	0.481481
	32MO	Aged	es-neo1	S	0.459459
	Reg1	Reg	es-neo1	S	0.306452
	Reg2	Reg	es-neo1	S	0.535714
	Reg3	Reg	es-neo1	S	0.321429
	5MO1	Young	es-neo2	S	0.25
	5MO2	Young	es-neo2	S	0.118421
	5MO3	Young	es-neo2	S	0.157895
	5MO4	Young	es-neo2	S	0.170213
	7MO1	Young	es-neo2	S	0.214286
	7MO2	Young	es-neo2	S	0.137931
	12MO	Aged	es-neo2	S	0.153846
	18MO2	Aged	es-neo2	S	0
	18MO4	Aged	es-neo2	S	0.0625
	18MO5	Aged	es-neo2	S	0.106383
	18MO3	Aged	es-neo2	S	0.115385
	18MO1	Aged	es-neo2	S	0.0888889
	32MO	Aged	es-neo2	S	0.166667
	Reg1	Reg	es-neo2	S	0
	Reg2	Reg	es-neo2	S	0.15625
	Reg3	Reg	es-neo2	S	0.1875
	5MO1	Young	zeta	S	0.377049
	5MO2	Young	zeta	S	0.365031
	5MO3	Young	zeta	S	0.395833
	5MO4	Young	zeta	S	0.343511
	7MO1	Young	zeta	S	0.403101
	7MO2	Young	zeta	S	0.375
	12MO	Aged	zeta	S	0.327434
	18MO2	Aged	zeta	S	0.371069
	18MO4	Aged	zeta	S	0.315789
	18MO5	Aged	zeta	S	0.286885
	18MO3	Aged	zeta	S	0.302083
	18MO1	Aged	zeta	S	0.329897
	32MO	Aged	zeta	S	0.318008
	Reg1	Reg	zeta	S	0.318182
	Reg2	Reg	zeta	S	0.368794
	Reg3	Reg	zeta	S	0.380282
	5MO1	Young	muscle	S	0.262887
	5MO2	Young	muscle	S	0.330317
	5MO3	Young	muscle	S	0.378049
	5MO4	Young	muscle	S	0.295652
	7MO1	Young	muscle	S	0.280488
	7MO2	Young	muscle	S	0.285714
	12MO	Aged	muscle	S	0.344828
	18MO2	Aged	muscle	S	0.197183
	18MO4	Aged	muscle	S	0.304348
	18MO5	Aged	muscle	S	0.261905
	18MO3	Aged	muscle	S	0.193548
	18MO1	Aged	muscle	S	0.329114
	32MO	Aged	muscle	S	0.223022
	Reg1	Reg	muscle	S	0.175258
	Reg2	Reg	muscle	S	0.247525
	Reg3	Reg	muscle	S	0.269231
	5MO1	Young	gamma	S	0.305263
	5MO2	Young	gamma	S	0.375
	5MO3	Young	gamma	S	0.476923
	5MO4	Young	gamma	S	0.428571
	7MO1	Young	gamma	S	0.470588
	7MO2	Young	gamma	S	0.386364
	12MO	Aged	gamma	S	0.238095
	18MO2	Aged	gamma	S	0.38961
	18MO4	Aged	gamma	S	0.44
	18MO5	Aged	gamma	S	0.297297
	18MO3	Aged	gamma	S	0.37037
	18MO1	Aged	gamma	S	0.352941
	32MO	Aged	gamma	S	0.350877
	Reg1	Reg	gamma	S	0.287037
	Reg2	Reg	gamma	S	0.45614
	Reg3	Reg	gamma	S	0.4
	5MO1	Young	sigma	S	0.264
	5MO2	Young	sigma	S	0.361345
	5MO3	Young	sigma	S	0.4
	5MO4	Young	sigma	S	0.272727
	7MO1	Young	sigma	S	0.301587
	7MO2	Young	sigma	S	0.358974
	12MO	Aged	sigma	S	0.27907
	18MO2	Aged	sigma	S	0.26087
	18MO4	Aged	sigma	S	0.421053
	18MO5	Aged	sigma	S	0.285714
	18MO3	Aged	sigma	S	0.3125
	18MO1	Aged	sigma	S	0.261905
	32MO	Aged	sigma	S	0.279412
	Reg1	Reg	sigma	S	0.231707
	Reg2	Reg	sigma	S	0.276596
	Reg3	Reg	sigma	S	0.314286
	5MO1	Young	secretory	S	0.130435
	5MO2	Young	secretory	S	0.181818
	5MO3	Young	secretory	S	0.285714
	5MO4	Young	secretory	S	0.2
	7MO1	Young	secretory	S	0.333333
	7MO2	Young	secretory	S	0
	12MO	Aged	secretory	S	0.272727
	18MO2	Aged	secretory	S	0.2
	18MO4	Aged	secretory	S	0
	18MO5	Aged	secretory	S	0.125
	18MO3	Aged	secretory	S	0.666667
	18MO1	Aged	secretory	S	0.0769231
	32MO	Aged	secretory	S	0.166667
	Reg1	Reg	secretory	S	0.142857
	Reg2	Reg	secretory	S	0.0625
	Reg3	Reg	secretory	S	0.2
	5MO1	Young	phi	S	0.285714
	5MO2	Young	phi	S	0.211864
	5MO3	Young	phi	S	0.2
	5MO4	Young	phi	S	0.296296
	7MO1	Young	phi	S	0.363636
	7MO2	Young	phi	S	0.06
	12MO	Aged	phi	S	0
	18MO2	Aged	phi	S	0.190476
	18MO4	Aged	phi	S	0.08
	18MO5	Aged	phi	S	0.111111
	18MO3	Aged	phi	S	0.368421
	18MO1	Aged	phi	S	0.222222
	32MO	Aged	phi	S	0.269231
	Reg1	Reg	phi	S	0.30303
	Reg2	Reg	phi	S	0.210526
	Reg3	Reg	phi	S	0.27027
	5MO1	Young	gp1	S	0.4
	5MO2	Young	gp1	S	0.4
	5MO3	Young	gp1	S	0.25
	5MO4	Young	gp1	S	0.666667
	7MO1	Young	gp1	S	0
	7MO2	Young	gp1	S	0
	12MO	Aged	gp1	S	0.5
	18MO2	Aged	gp1	S	0.5
	18MO4	Aged	gp1	S	0
	18MO5	Aged	gp1	S	0
	18MO3	Aged	gp1	S	0
	18MO1	Aged	gp1	S	0.75
	32MO	Aged	gp1	S	0.1
	Reg1	Reg	gp1	S	0.5
	Reg2	Reg	gp1	S	0
	Reg3	Reg	gp1	S	0.333333
	5MO1	Young	cpeb1+	S	0.285714
	5MO2	Young	cpeb1+	S	0.307692
	5MO4	Young	cpeb1+	S	0.5
	7MO1	Young	cpeb1+	S	1
	7MO2	Young	cpeb1+	S	0.5
	12MO	Aged	cpeb1+	S	0.5
	18MO2	Aged	cpeb1+	S	0.181818
	18MO5	Aged	cpeb1+	S	0
	18MO1	Aged	cpeb1+	S	0
	32MO	Aged	cpeb1+	S	0.5
	Reg1	Reg	cpeb1+	S	0
	Reg2	Reg	cpeb1+	S	0

## Sheet: Fig.4j
	Shannon entropy of neoblast subtypes
	sample	stage	cell_type	mutualdistance
	12MO	Older	zeta	11.1232
	18MO1	Older	zeta	16.2136
	18MO2	Older	zeta	18.3552
	18MO3	Older	zeta	9.09647
	18MO4	Older	zeta	10.8431
	18MO5	Older	zeta	9.76608
	32MO	Older	zeta	17.3892
	5MO1	Young	zeta	21.0834
	5MO2	Young	zeta	19.8225
	5MO3	Young	zeta	15.3971
	5MO4	Young	zeta	10.99
	7MO1	Young	zeta	16.6529
	7MO2	Young	zeta	12.8673
	Reg1	Reg	zeta	21.5356
	Reg2	Reg	zeta	15.3023
	Reg3	Reg	zeta	18.94
	12MO	Older	sigma	15.6462
	18MO1	Older	sigma	22.0592
	18MO2	Older	sigma	23.0171
	18MO3	Older	sigma	10.4776
	18MO4	Older	sigma	13.7278
	18MO5	Older	sigma	12.3791
	32MO	Older	sigma	20.6447
	5MO1	Young	sigma	24.9324
	5MO2	Young	sigma	23.3673
	5MO3	Young	sigma	17.8821
	5MO4	Young	sigma	14.446
	7MO1	Young	sigma	20.8342
	7MO2	Young	sigma	16.9803
	Reg1	Reg	sigma	26.5422
	Reg2	Reg	sigma	20.0732
	Reg3	Reg	sigma	22.7545
	12MO	Older	secretory	16.1065
	18MO1	Older	secretory	22.7575
	18MO2	Older	secretory	20.4184
	18MO3	Older	secretory	10.0734
	18MO4	Older	secretory	14.4635
	18MO5	Older	secretory	13.1727
	32MO	Older	secretory	20.8804
	5MO1	Young	secretory	26.3483
	5MO2	Young	secretory	26.7657
	5MO3	Young	secretory	15.9511
	5MO4	Young	secretory	14.277
	7MO1	Young	secretory	20.8311
	7MO2	Young	secretory	16.3848
	Reg1	Reg	secretory	26.0734
	Reg2	Reg	secretory	21.9607
	Reg3	Reg	secretory	21.071
	12MO	Older	phi	16.0917
	18MO1	Older	phi	22.9616
	18MO2	Older	phi	22.0441
	18MO3	Older	phi	14.6898
	18MO4	Older	phi	17.2663
	18MO5	Older	phi	15.3689
	32MO	Older	phi	24.3046
	5MO1	Young	phi	25.5728
	5MO2	Young	phi	26.0297
	5MO3	Young	phi	20.7285
	5MO4	Young	phi	14.7215
	7MO1	Young	phi	22.8662
	7MO2	Young	phi	21.1521
	Reg1	Reg	phi	29.2467
	Reg2	Reg	phi	22.5787
	Reg3	Reg	phi	24.9099
	12MO	Older	muscle	13.0067
	18MO1	Older	muscle	18.3839
	18MO2	Older	muscle	21.2115
	18MO3	Older	muscle	9.65242
	18MO4	Older	muscle	14.9333
	18MO5	Older	muscle	13.1649
	32MO	Older	muscle	20.265
	5MO1	Young	muscle	23.2706
	5MO2	Young	muscle	21.9665
	5MO3	Young	muscle	16.4222
	5MO4	Young	muscle	15.2291
	7MO1	Young	muscle	18.8039
	7MO2	Young	muscle	16.4198
	Reg1	Reg	muscle	25.0314
	Reg2	Reg	muscle	18.1122
	Reg3	Reg	muscle	22.5274
	12MO	Older	gp1	9.70337
	18MO1	Older	gp1	16.1374
	18MO2	Older	gp1	20.5417
	18MO4	Older	gp1	10.0213
	18MO5	Older	gp1	8.93428
	32MO	Older	gp1	21.0129
	5MO1	Young	gp1	22.424
	5MO2	Young	gp1	16.2598
	5MO3	Young	gp1	18.707
	5MO4	Young	gp1	13.2168
	7MO1	Young	gp1	16.9078
	7MO2	Young	gp1	15.1773
	Reg1	Reg	gp1	22.5196
	Reg2	Reg	gp1	16.3119
	Reg3	Reg	gp1	22.8249
	12MO	Older	gamma	11.9477
	18MO1	Older	gamma	16.8981
	18MO2	Older	gamma	18.5356
	18MO3	Older	gamma	8.78564
	18MO4	Older	gamma	11.663
	18MO5	Older	gamma	10.6505
	32MO	Older	gamma	16.4041
	5MO1	Young	gamma	20.8182
	5MO2	Young	gamma	17.6053
	5MO3	Young	gamma	15.8091
	5MO4	Young	gamma	12.2533
	7MO1	Young	gamma	16.0832
	7MO2	Young	gamma	13.5629
	Reg1	Reg	gamma	20.9159
	Reg2	Reg	gamma	15.549
	Reg3	Reg	gamma	17.9431
	12MO	Older	es-neo2	23.6588
	18MO1	Older	es-neo2	30.0484
	18MO2	Older	es-neo2	29.8757
	18MO3	Older	es-neo2	20.3682
	18MO4	Older	es-neo2	24.2829
	18MO5	Older	es-neo2	26.9697
	32MO	Older	es-neo2	31.3228
	5MO1	Young	es-neo2	32.9553
	5MO2	Young	es-neo2	32.1521
	5MO3	Young	es-neo2	25.7079
	5MO4	Young	es-neo2	24.215
	7MO1	Young	es-neo2	28.0113
	7MO2	Young	es-neo2	27.4885
	Reg1	Reg	es-neo2	38.7951
	Reg2	Reg	es-neo2	29.9651
	Reg3	Reg	es-neo2	30.5961
	12MO	Older	es-neo1	18.95
	18MO1	Older	es-neo1	24.219
	18MO2	Older	es-neo1	24.8264
	18MO3	Older	es-neo1	13.1401
	18MO4	Older	es-neo1	16.9327
	18MO5	Older	es-neo1	15.49
	32MO	Older	es-neo1	27.2586
	5MO1	Young	es-neo1	27.064
	5MO2	Young	es-neo1	27.0972
	5MO3	Young	es-neo1	20.8672
	5MO4	Young	es-neo1	17.4636
	7MO1	Young	es-neo1	23.7795
	7MO2	Young	es-neo1	22.2159
	Reg1	Reg	es-neo1	29.2254
	Reg2	Reg	es-neo1	24.3018
	Reg3	Reg	es-neo1	28.4536
	12MO	Older	cpeb1+	15.3295
	18MO1	Older	cpeb1+	14.4749
	18MO2	Older	cpeb1+	17.2079
	18MO5	Older	cpeb1+	14.6796
	32MO	Older	cpeb1+	19.5171
	5MO1	Young	cpeb1+	20.9352
	5MO2	Young	cpeb1+	21.6607
	5MO4	Young	cpeb1+	14.2028
	7MO2	Young	cpeb1+	17.5359
	Reg1	Reg	cpeb1+	32.4515
	Reg2	Reg	cpeb1+	14.2521
