# Supplementary material for: Regeneration leads to global tissue rejuvenation in aging sexual planarians
Source: Nat Aging. 2025 Apr 3;5(5):780–98. doi: 10.1038/s43587-025-00847-9 (PMC12092299; doi:10.1038/s43587-025-00847-9)
Supplement: Supplementary file 23 — Statistical source data. [file 43587_2025_847_MOESM23_ESM.xlsx]

## Sheet: Fig.5a
gene	7MO1.intestine	7MO1.cathepsin	7MO1.epidermal	7MO1.neural	7MO1.muscle	7MO1.secretory	7MO1.protonephridia	7MO1.neoblast	7MO2.neoblast	7MO2.muscle	7MO2.epidermal	7MO2.cathepsin	7MO2.neural	7MO2.intestine	7MO2.secretory	7MO2.protonephridia	12MO.muscle	12MO.secretory	12MO.cathepsin	12MO.epidermal	12MO.intestine	12MO.neural	12MO.protonephridia	12MO.neoblast	18MO2.intestine	18MO2.epidermal	18MO2.cathepsin	18MO2.secretory	18MO2.neoblast	18MO2.muscle	18MO2.protonephridia	18MO2.neural	32MO.secretory	32MO.cathepsin	32MO.epidermal	32MO.neoblast	32MO.protonephridia	32MO.muscle	32MO.neural	32MO.intestine	Reg1.intestine	Reg1.secretory	Reg1.cathepsin	Reg1.neural	Reg1.muscle	Reg1.epidermal	Reg1.protonephridia	Reg1.neoblast	Reg2.cathepsin
SMESG000048206	0.873193	0.859722	0.724072	0.918154	1.10133	196.316	1.26162	0.452369	0.274289	0.678314	0.583586	0.495125	0.559807	0.573742	97.7739	0.326376	1.69363	232.928	1.1082	1.14112	1.23066	0.98248	0.823262	0.547182	1.19311	1.41914	0.975872	145.091	0.465047	1.28045	1.31954	1.07154	120.797	0.533923	1.01588	0.377993	2.30054	0.716577	0.859855	0.762526	1.2533	91.5823	1.48656	2.17871	1.9892	1.82781	2.41893	0.810008	1.8522
SMESG000068935	0.178636	0.153545	8.92906	0.14602	0.181691	0.0277999	0.0763655	0.130211	0.118665	0.203617	2.06877	0.232753	0.183133	0.124091	0.317245	0.104025	0.200552	0.228626	0.190272	2.97995	0.16117	0.168926	0.285572	0.673945	0.0310986	1.63313	0.0456634	0.0133355	0.0804101	0.0567251	0.00438953	0.0315445	0.00811487	0.103038	0.876726	0.0631161	0.148649	0.129209	0.0128775	0.0272892	0.23264	0.403655	0.380247	0.462198	0.490301	11.6498	0.336297	0.499046	0.353419
SMESG000040790	2.54848	2.06047	1.69636	2.70891	2.52354	295.827	2.95544	0.777066	4.80472	18.699	12.3927	11.3136	14.2916	10.5308	432.761	14.2075	3.85605	426.728	3.16454	3.40664	2.63085	4.78427	1.62298	1.27474	2.64422	2.57138	3.85607	179.379	0.964084	5.31234	2.98216	4.71658	203.269	3.34931	3.32917	1.34952	2.40618	6.12174	3.46872	2.49603	7.11911	220.205	6.99517	9.10199	14.0358	9.12745	8.48325	2.61301	6.22306
SMESG000048204	0.244222	0.243366	0.115024	0.295331	0.233185	37.8262	0.134396	0.0593314	0.0325886	0.160348	0.0777106	0.120379	0.166332	0.0908764	19.2279	0.0547154	0.325916	63.6362	0.342257	0.31328	0.232746	0.329487	0.0864035	0.168891	0.131639	0.253474	0.131747	24.9231	0.0872833	0.18164	0.193096	0.189914	15.2497	0.0948199	0.0990141	0.0510049	0.361353	0.123997	0.0560805	0.0761723	0.414379	19.6501	0.360777	0.599986	0.444296	0.487813	0.283336	0.219394	0.257419
SMESG000048212	0.15784	0.211279	0.109995	0.185164	0.165473	30.5947	0.101756	0.0832547	0.0418845	0.116093	0.10043	0.091356	0.11966	0.104732	13.1998	0.0260051	0.408618	55.0796	0.214678	0.20738	0.305998	0.0978441	0.15844	0.140805	0.119233	0.174473	0.100858	19.5322	0.048897	0.126362	0.11494	0.175307	12.6403	0.0438216	0.0884811	0.0993542	0.234032	0.0611525	0.123112	0.073619	0.313954	18.6135	0.33523	0.472199	0.46387	0.397439	0.503409	0.189873	0.254848
SMESG000080290	0.379541	0.57568	0.908475	0.455433	0.695968	86.8235	0.614099	0.231217	0.0813032	0.254759	0.146394	0.181444	0.260285	0.148489	19.9412	0.193253	0.677139	99.9881	0.848809	1.01768	0.662323	1.91316	2.21888	0.26166	3.81199	3.28298	3.08053	182.015	0.915054	4.03253	2.01842	3.75686	185.403	2.711	4.48902	1.6082	3.03877	5.6247	3.23124	2.38801	0.579303	35.7511	0.844221	0.912689	0.727193	0.602476	0.782	0.174399	0.178992
SMESG000011270	0.157009	0.164683	0.183032	0.19675	0.23223	34.6854	0.168968	0.0609876	0.00528163	0.0276609	0.0101246	0.00617734	0.00511579	0.0195157	2.15804	0	0.494484	52.3177	0.315521	0.414423	0.204768	0.217417	0.247832	0.0661381	0.802657	0.733747	0.695665	37.0948	0.164946	1.07002	0.525574	0.411513	37.843	0.492909	0.639872	0.253288	0.542585	0.53252	0.301676	0.34144	0.510264	6.11631	0.66427	0.480424	0.59019	0.485708	0.368902	0.12505	0.115655
SMESG000026791	0.0709722	0.056712	0.151404	0.472116	7.17067	0.0910512	0.114934	0.0129868	0.131455	5.12335	0.439923	0.877025	0.453944	0.253905	0.286208	0.258851	14.8859	0.120466	0.104376	0.177234	0.0832351	0.578758	0.976674	0.0140637	0.754686	0.114347	0.374236	0.327742	0.0603276	47.3417	0.527439	3.82119	0	0.0799578	0.457712	0.00911094	0	9.42496	0.563399	0.457806	0.131324	0.0737813	0.159972	0.477507	3.28421	0.123498	0.104678	0.0363739	0.131696
SMESG000073870	0.322334	0.338899	0.220631	2.15407	5.25663	0.341482	0.306355	0.0804815	0.133489	14.2812	0.454826	0.629723	4.0046	0.457481	0.373628	0.596331	16.8134	1.20501	0.506334	0.685204	0.478022	5.63647	0.250907	0.150793	0.460129	0.590241	0.391275	0.983313	0.0848417	7.4311	0.205635	6.22304	0.50454	0.511496	1.08295	0.347185	0.193057	10.5263	6.86394	0.424432	0.479926	0.408106	0.95873	5.69253	6.26167	0.413682	0.382689	0.184705	0.677003
SMESG000008785	0.622779	0.618855	0.610027	0.51197	0.752601	139.067	1.14271	0.211671	0.124371	0.552458	0.555355	0.428298	0.522984	0.417729	97.0562	0.208051	1.20986	147.369	0.915828	0.959877	1.18995	1.18338	0.808253	0.42447	1.31646	1.61974	0.96671	117.962	0.455688	1.40942	1.50086	1.37116	72.6342	0.429164	0.654595	0.369968	1.69742	0.538655	0.598531	0.716906	0.869295	64.1346	0.898166	1.29664	1.30557	1.16043	0.778739	0.717809	1.22686
SMESG000058321	0.118662	0.0913489	7.59562	0.0785015	0.0901652	0.105298	0.0564678	0.0563302	0.0630102	0.185392	1.97708	0.117674	0.104272	0.155563	0.187703	0.0978478	0.349036	0.41562	0.248554	20.7725	0.194728	0.147	0.187527	0.0782839	0.293586	19.7583	0.175215	0.586136	0.122674	0.424505	0.290889	0.196184	0.219532	0.0518734	4.49923	0.0349293	0.131618	0.107804	0.0438143	0.122576	0.214303	0.343799	0.154955	0.257038	0.274797	7.40984	0.25091	0.085279	0.61009
SMESG000011261	0.0903021	0.109542	0.12126	0.153982	0.319313	22.4558	0.210704	0.0544855	0.00183659	0.00349599	0	0.0162006	0.0273581	0.0055864	1.73431	0	0.179912	29.2336	0.229254	0.304997	0.15592	0.114376	0.0899099	0.0371365	0.820431	0.683899	0.641301	31.1016	0.200312	0.780666	0.468952	0.624521	20.5893	0.228925	0.250055	0.208053	0.177565	0.532271	0.366645	0.216992	0.304221	3.61769	0.332929	0.443714	0.300312	0.238302	0.273799	0.0892549	0.0548673
SMESG000044171	0.0679078	0.192065	0.244447	0.223234	0.352701	37.4443	0.104419	0.0566551	0.00305349	0.0347589	0.0224541	0.0173318	0.0169304	0.00997738	2.55361	0	0.139482	20.6754	0.207761	0.169546	0.13675	0.118302	0.0946811	0.0672701	0.677065	0.534351	0.535716	33.3773	0.163303	0.900652	0.440928	0.501385	25.6625	0.341395	0.603823	0.230719	0.389054	0.63668	0.458691	0.322423	0.322828	3.90663	0.492931	0.449984	0.380518	0.345035	0.427631	0.239449	0.122717
SMESG000061302	0.0926742	0.201547	0.477249	0.15396	0.0857635	26.0448	0.11289	0.0335788	0.00785203	0.00953343	0.085314	0.027917	0.0467753	0.0196991	2.07874	0.0150291	0.168579	21.8131	0.159466	0.518284	0.16187	0.790285	0.564366	0.0770818	0.706138	0.815033	0.78143	65.0514	0.269217	0.861792	0.435636	1.06159	74.9456	0.966361	1.68502	0.656578	1.39509	2.64045	1.39138	1.06509	0.134161	12.3992	0.196444	0.223705	0.175818	0.139019	0.202848	0.0439645	0.0354828
SMESG000073666	15.7596	0.24286	0.231986	0.262868	0.332815	0.373582	0.242256	0.0982926	1.49795	2.47845	2.45842	2.07921	2.5611	29.4104	2.56727	2.1724	0.907095	1.18633	0.804484	0.852901	35.1926	1.02562	0.447378	0.284984	26.5996	0.733815	0.529317	1.09616	0.314638	0.854945	0.556857	0.711466	1.89888	1.05545	1.49622	0.788902	1.56133	1.78687	1.44857	52.0741	33.455	4.98587	2.98558	4.58477	4.17006	3.45175	3.88194	1.5383	1.25367
SMESG000061316	0.464858	0.559986	0.802033	0.497091	0.432138	93.854	0.736597	0.169021	0.0115068	0.0678688	0.182463	0.089261	0.123265	0.0762243	4.55201	0.124284	0.448916	60.2522	0.389837	1.10414	0.392826	0.810232	2.05215	0.12198	2.80729	2.50906	3.63353	209.65	0.88421	3.96771	2.24068	4.51584	252.243	3.80595	3.57034	1.71986	3.81779	9.96067	5.04898	3.53129	0.886471	45.1432	0.92156	1.94659	1.17546	1.01356	1.12041	0.394202	0.129655
SMESG000035312	12.5698	0.196999	0.208951	0.473533	0.246523	0.10827	0.154686	0.0990634	1.00327	2.2936	1.70769	1.6902	1.87926	33.7751	1.75346	1.77987	0.618504	0.594471	0.429662	0.79626	24.642	0.686433	0.428157	0.124809	32.0633	1.44602	1.16312	2.28618	0.315506	1.85308	0.7844	1.63046	0.913228	0.965612	0.943138	0.479428	0.848751	1.44971	1.40628	42.0711	16.3416	1.52151	1.25156	1.83928	1.64023	1.49831	1.51683	0.698516	0.927356
SMESG000014241	4.66375	0.0970513	0.172959	0.133415	0.167387	0.0852749	0.0981075	0.0244921	0.400646	0.987562	0.862711	0.679855	0.868233	15.6793	0.861477	0.943736	0.437213	0.321149	0.309298	0.288784	14.1397	0.363747	0.158731	0.126649	19.3414	0.83732	0.580434	1.12792	0.226082	0.951537	0.480495	0.996232	0.705429	0.483612	0.577446	0.243056	0.484006	0.718351	0.606634	20.7278	9.86089	0.982674	0.726158	1.0563	0.998773	0.863971	0.847591	0.381115	0.461947
SMESG000029602	0.0366595	0.063998	4.10361	0.0507641	0.0655856	0.0156439	0.0714675	0.00791559	0.00633101	0.055858	0.694671	0.0277485	0.0253252	0.0247692	0.0310972	0	0.175733	0.156822	0.0980579	7.76736	0.072836	0.143948	0.077322	0.0498711	0.0507563	2.49357	0.0216132	0.0774914	0.0400568	0.0597067	0.0300841	0.0378496	0	0	0.343965	0	0	0.0181712	0	0.0117875	0.125794	0.0465764	0.0859324	0.108744	0.122394	3.48193	0.181049	0.0497813	0.396025
SMESG000009341	0.138891	0.393573	0.0721252	1.14151	2.99107	0.137236	0.221534	0.234358	0.181647	10.8587	0.183158	0.356998	2.51268	0.161157	0.226958	0.379396	15.5698	0.557935	0.36769	0.204651	0.188889	4.21275	0.309933	0.231713	0.163219	0.228395	0.568914	0.172441	0.199004	3.36764	0.178749	2.57052	0.142293	0.449366	0.772247	0.246464	0.173333	5.30298	3.8989	0.181636	0.227985	0.17792	0.561839	3.25112	3.86097	0.335737	0.479659	0.404911	0.420681
SMESG000061917	0.108336	0.106166	0.051783	1.34066	1.08544	0.193641	0.152496	0.0332747	0.0524681	3.03407	0.147672	0.194181	1.98516	0.105749	0.147131	0.173189	6.3085	0.595604	0.23391	0.256051	0.198074	6.10458	0.275509	0.0508046	0.229045	0.152834	0.158412	0.233437	0.0849063	2.78457	0.108582	5.45513	0.154222	0.168222	0.406583	0.0630657	0.119182	3.06057	5.57159	0.1351	0.248196	0.308025	0.376013	3.24356	1.67622	0.309912	0.220307	0.109175	0.229695
SMESG000035313	8.01051	0.100184	0.115549	0.184013	0.162194	0.106392	0.0933659	0.0456319	0.595808	1.50317	0.964847	1.02586	1.16212	19.6961	1.21667	1.06582	0.21479	0.310198	0.11439	0.111597	13.1754	0.201394	0.0341457	0.0546664	23.0319	0.569571	0.537872	1.24558	0.296634	0.997819	0.513547	0.839992	0.543285	0.59491	0.661239	0.435803	0.426112	1.1371	0.831768	34.361	10.2092	0.694786	0.697829	0.983819	0.902701	0.78874	1.01344	0.324388	0.416893
SMESG000044323	0.0123889	0.105336	0.395217	0.12873	0.114329	11.0753	0.0535339	0.050551	0.0192542	0.0267068	0.0214511	0.0346094	0.0353146	0.0201729	1.28298	0.0327658	0.17104	10.0502	0.117989	0.281531	0.0703402	0.831922	0.343207	0.0681093	0.701888	0.659791	0.776338	61.8019	0.276288	0.795273	0.551932	0.873725	84.8902	1.07396	2.46591	0.735355	1.34663	1.9404	1.32383	0.877934	0.205212	13.3645	0.207817	0.4254	0.132007	0.149093	0.0741625	0.0686808	0.0429783
SMESG000048209	0.114321	0.0839806	0.0677647	0.093617	0.0980023	15.4477	0.198896	0.0437068	0.0268801	0.062349	0.0348533	0.0568128	0.118939	0.0476185	7.97445	0.0679959	0.116825	34.1993	0.103784	0.152031	0.131889	0.148709	0.233722	0.0644617	0.0441863	0.0551116	0.0288229	6.36601	0.0162949	0.0327149	0.0443247	0.0192158	4.4711	0.0401442	0.0257718	0.0107934	0.0280818	0.0552137	0.0141611	0.0339779	0.132638	9.40912	0.161672	0.216749	0.244069	0.212629	0.197064	0.173346	0.167353
SMESG000066927	0.0545571	0.0825314	0.0934449	0.254884	0.165	9.49549	0.149346	0.0119492	0.00528587	0.00986888	0.00576431	0.00943415	0.589829	0.00679368	0.314047	0	0.0575553	11.6055	0.0314918	0.123905	0.0390246	1.07666	0.0832621	0.0161368	0.246544	0.18574	0.339873	32.2031	0.115115	0.306298	0.177107	0.349094	72.4257	0.549549	0.896657	0.460674	0.767211	1.42228	0.750865	0.56141	0.0727749	3.09211	0.0890904	0.171824	0.0294284	0.0715352	0.105047	0.0345301	0.0234818
SMESG000037978	73.607	1.56207	1.80508	1.5797	2.12508	2.08652	2.22182	0.704196	2.28566	4.9885	4.61444	3.85173	4.64139	61.5258	4.96266	4.0394	2.32497	2.19189	1.90336	2.01698	106.399	1.92795	1.5553	0.597242	96.674	2.71718	2.08831	5.0084	1.09092	3.42184	1.21611	2.41869	4.15439	2.28973	2.75388	1.97601	2.93515	3.83064	3.17572	113.223	55.3845	5.87508	4.75826	6.32558	6.66572	5.43867	5.76165	2.32652	4.47194
SMESG000066355	5.29345	0.0855722	0.0972801	0.132247	0.117998	0.123545	0.197186	0.0223289	0.451493	0.540227	0.656036	0.524885	0.829381	15.3592	0.837831	0.581791	0.289338	0.380119	0.299345	0.411723	18.9388	0.380987	0.185367	0.0900599	11.562	0.495384	0.376348	1.00427	0.201165	0.495166	0.344826	0.608378	0.82453	0.621848	0.732066	0.357129	0.753581	0.950406	1.08487	23.8496	9.43085	0.643542	0.518314	0.692249	0.784535	0.792222	0.37661	0.244527	0.20047
SMESG000040823	3.10587	3.75067	3.1522	2.97027	4.91913	187.744	3.37808	0.870652	0.585236	2.06664	4.52512	2.69246	2.15577	1.47902	69.6131	1.97527	7.87144	229.729	4.67509	8.63057	5.19582	7.7061	3.93408	1.77408	14.1311	12.3105	13.1066	166.185	3.55733	26.4659	9.03324	14.5157	357.316	12.3361	13.055	5.66198	10.9291	17.7205	13.9397	9.84087	3.26635	45.205	3.47065	4.57105	4.68465	4.49383	4.17019	1.83185	4.12787
SMESG000058307	0.130769	0.0638109	9.04306	0.102674	0.108263	0.140094	0.13276	0.0512168	0.0268486	0.153045	2.71536	0.121781	0.141288	0.0964159	0.116506	0.0455831	0.454922	0.69718	0.346678	27.8341	0.264142	0.271564	0.22526	0.067359	0.00263916	0.283761	0	0	0.00344318	0	0	0	0.126583	0.0507686	2.4145	0.036457	0.0216131	0.0556617	0.0173209	0.0536392	0.188441	0.338819	0.172005	0.207555	0.307487	11.0896	0.25563	0.0926022	0.739772
SMESG000036363	0.814417	0.812275	0.712932	28.1029	4.29814	0.711951	1.11452	0.246793	0.573281	3.51865	1.54561	1.77098	36.9201	1.59578	1.94302	2.66027	13.6308	1.12054	1.35866	3.01406	1.72197	72.7442	0.80529	0.313637	1.29401	1.79498	1.27271	3.05078	0.670414	8.12408	0.73981	104.981	0.764797	0.777057	0.757322	0.254806	0.769377	6.69537	50.1984	0.592384	1.60968	2.56105	1.71513	27.2928	5.79708	2.10934	1.9719	0.875462	1.24292
SMESG000003991	0.0202183	0.0462227	0.0621199	0.029238	0.0438613	11.7002	0.141211	0.0201142	0.00383282	0.0184901	0.015371	0.0291368	0.0238091	0.0352931	4.59962	0	0.0656626	10.1798	0.0512418	0.0994105	0.0893029	0.0588484	0.064686	0.0533004	0.0532804	0.0380734	0.0410466	8.30955	0.0211459	0.112878	0.0321755	0.0065807	7.28608	0.0219178	0.0255949	0.0267089	0.158672	0.0311591	0.00839717	0.0403049	0.0846723	9.51694	0.0635765	0.105825	0.112682	0.170436	0.189592	0.113353	0.136415
SMESG000037994	3.37553	0.0540285	0.06189	0.0824555	0.099939	0.0709806	0.108368	0.0491657	0.364127	0.675667	0.602643	0.50515	0.605082	11.6932	0.648858	0.442881	0.36762	0.159112	0.218227	0.254997	12.405	0.226291	0.0736333	0.0442473	13.0283	0.534134	0.450315	0.959661	0.217267	0.613777	0.16003	0.746068	0.493023	0.403734	0.423265	0.302099	0.296346	0.510002	0.427296	16.4864	6.43724	0.683951	0.431981	0.614324	0.549692	0.634074	0.455603	0.159919	0.278421
SMESG000038055	2.34572	0.0753865	0.0647697	0.0449391	0.0788562	0.0472906	0.0913438	0.0468274	0.200767	0.472301	0.367156	0.336116	0.382532	8.84175	0.536779	0.587283	0.0604985	0.43624	0.153041	0.164068	7.54949	0.147265	0.0803288	0.0646744	11.0967	0.385858	0.296414	0.81376	0.159247	0.615935	0.242649	0.513919	0.309327	0.333396	0.34963	0.118152	0.315169	0.644665	0.403503	10.4917	4.13007	0.448478	0.385796	0.578576	0.390796	0.359405	0.418726	0.135219	0.151961
SMESG000029612	0.0365343	0.0302868	1.84423	0.0560484	0.0369662	0.0239528	0.0979745	0.0208038	0.0135706	0.0220507	0.315166	0.0238799	0.0272451	0.0117748	0.0370277	0	0.18389	0.0934891	0.0454528	2.94696	0.0819569	0.0395945	0.0263881	0.0153481	0.0135778	1.35683	0.0393565	0.0962452	0.0165356	0.0240169	0.0327808	0.0160502	0.0124824	0.00887812	0.144291	0.0201925	0.0134683	0.0166914	0	0	0.0261336	0.0671309	0.0676091	0.11693	0.102871	1.93092	0.0643591	0.0166625	0.21129
SMESG000030599	0.245293	0.226384	17.0025	0.28781	0.360161	0.219871	0.376464	0.110539	0.061559	0.0723916	1.08298	0.0919575	0.0349828	0.0748106	0.0382747	0.0561472	0.128263	0.137882	0.135302	3.25908	0.129315	0.0126873	0.0383947	0.097924	0.0666732	3.62279	0.0874231	0.197269	0.0591544	0.15588	0.0512548	0.202498	0.0819087	0.0855013	1.48272	0.0499595	0.0289441	0.0193737	0.172858	0.0512177	0.284848	0.405771	0.284444	0.39932	0.519504	6.89743	0.335168	0.151855	0.42489
SMESG000031788	4.54027	0.245518	0.0945366	0.131567	0.253433	0.0956388	0.196865	0.0685868	0.257904	0.662822	0.515632	0.512026	0.579302	8.53635	0.500258	0.428864	0.316927	0.268672	0.318524	0.293832	9.70076	0.130794	0.152428	0.0495201	22.5356	0.581822	0.969035	1.30161	0.367484	1.61742	0.732881	1.33657	0.367265	0.55502	0.515704	0.264668	0.315915	0.88064	0.627225	19.4431	10.1794	1.09674	0.873269	0.873517	0.960064	0.76376	0.882322	0.291769	0.36368
SMESG000037977	45.3916	0.944605	0.826612	0.782912	0.993772	0.882939	0.890208	0.220214	1.02882	2.33292	2.18607	1.77747	2.10543	33.9709	2.0177	2.31355	1.30542	1.59797	1.14494	0.942542	59.9385	1.21155	0.816107	0.236172	44.483	1.15064	0.952506	2.02164	0.381466	1.56806	0.469359	1.05124	1.67849	1.00504	1.28891	0.722654	1.12813	1.62281	1.34953	52.6517	30.7551	2.61919	2.42113	2.83599	3.05456	2.38885	2.60353	1.02916	2.09703
SMESG000066417	9.91997	0.100958	0.0679048	0.0713554	0.0773206	0.0220508	0.0509436	0.0960581	0.076333	0.188523	0.160943	0.180473	0.20909	6.96445	0.146828	0.158045	0.170723	0.286101	0.129876	0.080372	10.1805	0.0957105	0.148953	0.117597	6.64862	0.180302	0.173789	0.204945	0.0357834	0.24696	0.100543	0.167377	0.0107249	0.0627527	0.0383288	0.0313865	0.12052	0.0778468	0.0328553	2.65866	26.0851	0.589241	0.499876	0.468765	0.502208	0.605117	0.605022	0.172459	0.087051
SMESG000047637	0.0112178	0.0353948	1.44281	0.0907505	0.0637938	0.0997205	0.0402505	0.018501	0.0401485	0.0504177	0.0936119	0.0146716	0.0630587	0.043248	0.0692692	0.0332927	0.021372	0.00327426	0.0155297	0.160497	0.047973	0.0374383	0.0641347	0	0.0175322	0.571951	0.0156406	0.0268992	0.00134095	0.0746159	0.0466532	0.0704773	0.0326797	0.0091615	0	0.00434721	0.0350587	0.0226838	0.0213249	0.0108063	0.01154	0.0724226	0.0172999	0.0118921	0.00953666	0.554055	0.00279727	0.0187003	0.038069
SMESG000075230	0.247254	0.188248	15.4594	0.288609	0.303195	0.372405	0.410705	0.0950537	0.349527	0.472367	6.4072	0.415451	0.437184	0.346548	0.333807	0.366873	0.335195	0.236359	0.177556	5.41471	0.155247	0.283643	0.134577	0.0944322	0.0132157	2.77057	0.0213497	0.00518263	0.0494195	0.0411712	0	0	0.175766	0.0947307	1.81263	0.0579995	0.277842	0.102069	0.130113	0.0867796	0.25256	0.273124	0.272873	0.389715	0.380229	10.245	0.411846	0.110351	0.529533
SMESG000057704	0.10955	0.0730302	0.0656165	0.122375	0.120609	15.9225	0.107959	0.023293	0.00644634	0.0956592	0.0982337	0.102106	0.116369	0.0532213	9.053	0.0238075	0.363961	21.8674	0.21043	0.257281	0.175416	0.142919	0.0646975	0.220058	0.1308	0.243787	0.105609	13.5492	0.0688896	0.150481	0.0781405	0.225579	7.01671	0.0553522	0.0422952	0.0153775	0.412325	0.15177	0.0902031	0.0481799	0.218767	8.71864	0.212217	0.30989	0.215311	0.355152	0.426749	0.163519	0.234518
SMESG000062670	2.38848	0.0350637	0.0379231	0.0333809	0.0384065	0.0415478	0	0.0396261	0.178273	0.340231	0.260887	0.23469	0.276697	7.21026	0.244997	0.244999	0.201982	0.190853	0.169169	0.110221	7.90355	0.16388	0.0895882	0.0542136	9.52188	0.438577	0.245185	0.582497	0.170224	0.450095	0.271776	0.638925	0.25986	0.216049	0.257251	0.170581	0.367883	0.385207	0.345455	9.45961	5.16821	0.336249	0.227187	0.392437	0.516029	0.253777	0.408786	0.1203	0.101906
SMESG000005493	0.316908	0.268044	8.68037	0.743878	0.559338	0.258566	3.86016	0.167525	0.145313	0.461219	0.963825	0.23082	0.46553	0.223855	0.146074	1.65432	1.35399	0.557585	0.37639	1.82304	0.160039	0.852376	4.47267	0.191834	0.213368	4.00758	0.11049	0.481845	0.218275	1.32703	5.80285	1.06602	0.236254	0.166703	0.79374	0.300205	3.93889	1.00589	0.552668	0.233387	0.220372	0.286346	0.278205	0.709252	0.588463	3.33437	2.44287	0.22333	0.25633
SMESG000000730	1.03655	0.0334022	0.0318483	0.0358141	0.0477111	0	0.108686	0.0045295	0.157427	0.282565	0.215632	0.153683	0.295016	2.45043	0.203368	0.199436	0.0947924	0.0367729	0.0667351	0.149176	2.9196	0.138481	0.0251251	0.00868024	4.07083	0.203663	0.2069	0.386869	0.0417542	0.32211	0.112456	0.213606	0.125582	0.0804801	0.0939458	0.0263337	0.0463487	0.116817	0.143685	3.98199	4.29982	0.542934	0.389814	0.476005	0.506005	0.58518	0.50965	0.150621	0.139513
SMESG000066414	35.0717	0.400827	0.422186	0.43898	0.580002	0.614139	0.501715	0.241103	0.477908	1.8373	1.41651	1.44653	1.19807	38.4289	1.17862	1.31015	0.597274	1.12609	0.621977	0.443955	39.9996	0.422016	0.616795	0.259912	39.0664	1.18998	1.01262	1.88021	0.327869	1.69017	0.771351	1.42032	0.297011	0.324402	0.424233	0.134479	0.25124	0.810869	0.415664	12.1036	61.5319	1.24645	1.65766	1.871	1.86909	1.8656	2.45658	0.759791	0.952947
SMESG000042051	0.074968	0.0949795	0.0600412	0.0995495	0.139059	0.0972961	7.91516	0.0603358	0.0178521	0.0139649	0.0529349	0.082166	0.0881006	0.0562896	0.146219	4.63728	0.109657	0.0803728	0.0514902	0.0161738	0.011098	0.0351289	3.73256	0.0042102	0.0254252	0.0703541	0.101676	0.193649	0.0127132	0.0784207	12.8671	0.0502399	0.00630477	0.0236062	0.044311	0.0142975	4.25917	0.0606374	0.0121931	0.0427224	0.0567155	0.034631	0.0648908	0.088419	0.0825803	0.106005	5.20139	0.0239346	0.053878
SMESG000044170	0.038792	0.0653681	0.0456717	0.0806317	0.0965233	13.3613	0	0.0321385	0	0.0493741	0.0127009	0.0024651	0.00659228	0.00277946	1.23944	0	0.0925025	15.7379	0.117658	0.0946512	0.0406906	0.0537577	0.118323	0.0856186	0.357481	0.331515	0.205055	16.9302	0.075117	0.329484	0.291784	0.353247	12.4165	0.134512	0.221082	0.0990391	0.156758	0.229945	0.0811452	0.0979509	0.170001	2.32965	0.205374	0.193463	0.21053	0.238665	0.234229	0.0612753	0.0412196
SMESG000013910	1.02298	0.0205502	0.0192698	0.0620715	0.0427581	0.0445929	0.00776416	0.00844869	0.125583	0.308338	0.188853	0.163083	0.20363	4.44653	0.25515	0.22937	0.160948	0.28902	0.11515	0.160948	5.61649	0.156641	0.0814896	0.115693	6.13798	0.22758	0.260149	0.433915	0.0933223	0.284056	0.175519	0.239658	0.239835	0.241029	0.242291	0.120821	0.172037	0.288927	0.270394	5.34237	3.95045	0.397075	0.356955	0.492181	0.495715	0.336764	0.494128	0.184349	0.129864
SMESG000035316	1.98639	0.024291	0.0147561	0.0284492	0.0444201	0.0375294	0.0161037	0.029686	0.126337	0.209839	0.147897	0.185266	0.212469	4.10326	0.213785	0.115939	0.0453875	0.0769017	0.0577756	0.020593	3.72026	0.0632544	0.00783703	0.0341509	3.91267	0.0866821	0.0770912	0.0978316	0.0902322	0.103558	0.021863	0.163234	0.102433	0.0893055	0.131422	0.0752391	0.0222371	0.147178	0.0853712	5.97143	3.20155	0.157266	0.142509	0.24915	0.220422	0.102286	0.245005	0.151565	0.087941
SMESG000054251	0.0634127	0.0541752	0.0702884	0.119001	0.224897	10.6428	0.127955	0.0366368	0.10947	0.254625	0.280221	0.281697	0.284772	0.349721	14.4936	0.253222	0.374589	17.69	0.157143	0.323187	0.212734	0.246615	0.0879384	0.108509	0.152853	0.13773	0.151008	7.48394	0.13106	0.221542	0.0568001	0.0622602	10.3084	0.11919	0.0907344	0.0431955	0.221384	0.180552	0.120137	0.108428	0.235716	14.3339	0.333737	0.408273	0.273275	0.337189	0.316639	0.124084	0.140782
SMESG000030596	0.0695517	0.105917	6.5335	0.105485	0.179399	0.176161	0.311501	0.146175	0.016634	0.160901	0.869558	0.0845776	0.115112	0.0807586	0.0903065	0.153705	0.283039	0.390694	0.199508	3.86423	0.229957	0.179794	0.132754	0.0793465	0.085114	2.75912	0.0964212	0.128291	0.0192257	0.22221	0.0912713	0.0756723	0.223672	0.0492392	1.23287	0.0419175	0.0199238	0.133727	0.0497228	0.0458639	0.362398	0.471892	0.331309	0.469758	0.530748	4.66931	0.363653	0.14657	0.284388
SMESG000013909	0.640212	0.0211763	0.00286239	0.0239112	0.0305806	0.0070254	0.0161037	0.00379287	0.0692671	0.126902	0.0652754	0.0878377	0.0834642	2.3406	0.081349	0.0585976	0.0982904	0.0735106	0.0334857	0.0387737	3.36707	0.0706254	0.0339947	0.0172735	2.45536	0.121125	0.0801273	0.0818595	0.0580471	0.178641	0.0557997	0.151196	0.0625228	0.0366473	0.0995314	0.030754	0.0272395	0.133723	0.045218	2.05789	2.8791	0.182184	0.137545	0.216465	0.168582	0.152626	0.12623	0.049273	0.0317271
SMESG000016992	4.95743	0.0597044	0.0857134	0.156739	0.0988591	0.0491662	0.115995	0.0818457	0.452037	0.770613	0.715002	0.56836	0.608932	15.572	0.584901	0.55038	0.252602	0.327226	0.277344	0.306954	18.7029	0.349268	0.221831	0.162717	15.944	0.478728	0.4544	0.94014	0.16014	0.546667	0.258511	0.849938	0.770257	0.418026	0.706733	0.290178	0.478958	0.991678	0.86296	21.6889	6.92929	0.674213	0.541312	0.804336	0.63706	0.537157	0.658035	0.201471	0.39622
SMESG000057709	0.117306	0.162481	0.148501	0.128531	0.143267	19.7168	0.191458	0.084645	0.025384	0.0832834	0.0887585	0.122412	0.0679241	0.0685528	12.4392	0.0554559	0.182987	20.3277	0.1329	0.170371	0.142872	0.142295	0.0293478	0.0227636	0.181272	0.267532	0.194746	19.2622	0.0567201	0.183511	0.198602	0.211573	11.3962	0.098227	0.104518	0.0676058	0.54669	0.111668	0.00885933	0.084238	0.184466	7.60169	0.185371	0.30847	0.241111	0.27641	0.235363	0.102678	0.289958
SMESG000056362	4.61768	0.825909	3.91063	0.44339	0.317696	21.3923	0.160609	0.10615	0.250269	0.906429	1.13915	0.590036	0.787929	0.810721	24.4937	0.550672	1.2195	33.1722	1.03367	5.11821	2.82839	0.246744	0.160118	0.126878	0.538874	0.849902	0.648283	15.891	0.086221	1.05733	0.499522	0.551218	20.5091	0.751744	0.695017	0.0893653	0.162202	0.352887	0.213482	2.22182	1.24362	4.10608	0.497967	0.542727	0.911063	0.425735	0.590185	0.192274	0.838653
SMESG000034921	1.57711	0.0405967	0.0304884	0.0404989	0.0521413	0.0351696	0.0397964	0.0143059	0.352363	0.712579	0.845004	0.492099	0.67306	6.54615	0.542727	0.409109	0.0516249	0.0602491	0.0285061	0.069689	2.89641	0.0353836	0.00425215	0.0389309	8.59137	0.414933	0.37705	0.607343	0.145034	0.650336	0.232249	0.613748	0.154962	0.171454	0.0781074	0.0312445	0.177186	0.366822	0.152391	11.2426	4.43027	0.447493	0.29916	0.411689	0.505618	0.359183	0.34866	0.121152	0.278001
SMESG000072719	0.0504054	0.0796751	0.196668	7.48265	2.51914	0.0459664	0.156364	0.0692542	0.224567	2.90764	0.256518	0.324758	9.24643	0.270584	0.37697	0.244989	7.34219	0.389099	0.163936	0.518717	0.245321	9.40637	0.222266	0.0867636	0.157746	0.102109	0.124353	0.142029	0.0214394	3.19678	0.0860764	5.01528	0.13172	0.0797502	0.0987984	0.0326632	0.061578	5.546	5.68684	0.0475414	0.161633	0.158307	0.399343	8.42283	1.9354	0.136396	0.14804	0.0732307	0.262074
SMESG000077361	0.368259	0.509683	0.414844	0.449807	0.651049	31.6787	0.779455	0.265682	0.462864	1.49265	1.15948	1.15371	1.1246	0.978872	38.2803	0.867965	1.3235	48.975	0.846541	0.940829	0.653848	0.835099	0.774778	0.494508	0.763025	0.961698	0.795789	20.6182	0.24546	1.68839	0.34191	1.00953	36.4355	0.787218	0.926401	0.34254	1.19987	1.30539	1.29224	0.826832	0.895626	32.2979	1.01972	1.31636	1.29633	1.15572	0.992919	0.654575	0.99774
SMESG000042388	1.05469	0.0348181	0.0220804	0.0155638	0.0330528	0.014915	0	0.0136774	0.295298	0.542809	0.576364	0.432914	0.574883	5.45431	0.593881	0.555565	0.0818081	0.0529801	0.01513	0.0805747	3.89164	0.0598326	0	0.0157013	6.46465	0.277942	0.27127	0.515723	0.102822	0.413984	0.239548	0.41044	0.215837	0.125393	0.121915	0.012218	0.0631439	0.196857	0.139355	7.6871	6.70834	0.754307	0.443125	0.720942	0.468506	0.438642	0.465226	0.29443	0.202571
SMESG000016993	4.16226	0.0431271	0.150813	0.171977	0.128905	0.134082	0.0497251	0.0476415	0.437261	0.635084	0.761517	0.611104	0.92187	15.1242	0.686604	0.732023	0.417645	0.469762	0.316888	0.306939	16.4284	0.671124	0.393793	0.135741	15.4467	0.521736	0.3947	1.0278	0.287143	0.865899	0.40594	0.936749	0.635145	0.454922	0.454214	0.284737	0.544558	0.869141	1.08751	16.8552	6.75737	0.692439	0.459318	1.02038	0.701648	0.618361	0.456656	0.252583	0.370754
SMESG000001228	0.0372011	0.0157489	0.0104699	0.0247362	0.050994	4.0178	0	0.00594501	0.00353665	0.0153714	0.0083798	0.00128441	0	0	0.219182	0	0.0897735	3.36403	0.0223382	0.00763838	0.00267255	0.046429	0	0.0015448	0.0611733	0.0638091	0.0510822	4.61914	0.0397649	0.0822864	0.0480522	0.161028	4.56924	0.0152545	0.075145	0.0395594	0.0221909	0.0588386	0.00988821	0.0488367	0.023606	1.08304	0.038755	0.0129416	0.0407744	0.0731309	0.0343364	0.00208945	0.0123891
SMESG000028039	0.00734725	0.00989452	0.614305	0.0133762	0.00512547	0.0434302	0.0624477	0.00448455	0	0.0203651	0.0573575	0.00470288	0.0418042	0.00864728	0.00477801	0.0311666	0.0112667	0.0737511	0.024699	0.164644	0.0122155	0.0021599	0.0328803	0.00932457	0.020972	1.06963	0.00534045	0	0.0153632	0.0333304	0.00780697	0.0132251	0	0.0198878	0.025415	0.0196652	0	0.00378221	0	0.0161749	0.00960725	0.0500869	0.0131124	0.076611	0.0248669	0.809971	0.0764028	0.0189862	0.00911444
SMESG000039073	0.337539	0.177914	8.21357	2.7591	0.207857	0.24678	0.338375	0.12024	0.107056	0.256211	3.41271	0.158995	1.93982	0.236594	0.265487	0.49012	0.22321	0.197599	0.0680191	2.11778	0.172856	1.38909	0.191673	0.095245	0.107725	2.98931	0.126909	0.270971	0.0753711	0.130189	0.23154	1.9211	0.10856	0.0979051	0.734264	0.077259	0.0860634	0.125937	1.2673	0.169216	0.259568	0.273416	0.182214	2.30565	0.353708	5.42425	0.384929	0.193815	0.133056
SMESG000026848	0.00597267	0.0149892	0.659978	0.00339706	0.0344102	0.00846605	0	0.0247739	0.00918364	0	0.121276	0.00935913	0.00140401	0	0	0	0.0645872	0.0638345	0.0458334	1.6398	0.0168708	0.00948825	0	0.0924685	0.0218975	1.0737	0.0114972	0.0291156	0.0264053	0.0214233	0.0118894	0.00635995	0.0431732	0.0102335	0.264599	0.0553487	0	0	0	0.00425049	0.0196091	0.0411634	0.01663	0.0179855	0.00668526	0.50176	0.0417397	0.0382986	0.0469986
SMESG000073667	4.19959	0.172534	0.11538	0.31996	0.203309	0.091905	0.225203	0.113202	0.363094	0.910691	0.803879	0.564034	0.860007	10.5128	0.862487	0.58456	0.048373	0.00400055	0.049324	0.0281952	2.31702	0.0601688	0.00325855	0.00606769	5.71362	0.206517	0.383549	0.298615	0.211549	0.468179	0.256875	0.352582	0.135391	0.16674	0.0722632	0.0290235	0.0904455	0.124455	0.196969	8.6351	4.65852	0.75305	0.377704	0.600088	0.531181	0.385622	0.579127	0.215286	0.332756
SMESG000071494	0.371653	0.294572	13.3799	0.41242	0.52047	0.496298	23.804	0.581123	0.500866	0.693099	3.45754	2.94125	0.561908	0.573342	0.455437	17.6424	0.582672	0.479644	0.744124	3.62903	0.441379	0.535059	21.5202	0.499399	0.291837	5.4083	0.228885	0.352225	0.451506	0.370635	28.1585	0.466044	0.33646	0.633348	1.05029	0.548538	16.7898	0.502582	0.278921	0.301167	0.616594	0.874119	1.33637	0.532979	0.68624	7.70617	18.8658	0.583831	1.35513
SMESG000043852	0.21875	0.147915	0.145421	10.1522	3.42753	0.161076	0.0619793	0.0710302	0.163716	4.8779	0.3129	0.260757	11.6031	0.689664	0.520844	0.205982	8.03514	0.481907	0.180583	0.309534	0.245334	15.9729	0.105082	0.0682813	0.196815	0.224708	0.184434	0.0893	0.0890935	4.83325	0.0683218	14.0684	0.149574	0.115699	0.347112	0.0672463	0.142712	4.34101	16.2288	0.134566	0.272402	0.133921	0.161044	10.957	2.31541	0.388355	0.339969	0.115611	0.252665
SMESG000056365	3.85956	0.775247	2.9136	0.310023	0.255642	16.5507	0.143674	0.0736617	0.158389	0.741583	0.679927	0.48951	0.669539	0.932365	18.5759	0.631895	0.977803	27.507	0.756385	4.63881	2.46207	0.254253	0.0664089	0.0640059	0.335999	0.481487	0.429	12.5498	0.0848782	0.688169	0.33755	0.363057	18.6025	0.730577	0.509525	0.130242	0.163763	0.355765	0.111972	1.59556	0.976506	3.48574	0.411098	0.408709	0.593737	0.282422	0.440777	0.184124	0.679398
SMESG000020144	0.258867	0.0768821	0.0823824	0.696654	0.213205	0.0532412	0.0554824	0.056427	0.0636253	0.400898	0.0781302	0.0866915	1.49839	0.320109	0.0892135	0.0778477	0.525293	0.20836	0.223474	0.172475	0.366422	5.2089	0.247997	0.0927019	0.489538	0.130423	0.229506	0.230243	0.115132	0.562533	0.0120844	5.83831	0.0853334	0.106454	0.0564928	0.0595838	0.0208021	0.209132	4.06398	0.34276	0.53969	0.196965	0.278987	3.45936	0.33792	0.14438	0.327594	0.0949807	0.153429
SMESG000062971	0.787545	0.0476535	0.015815	0.0137656	0.0189245	0	0	0.00727807	0.109808	0.208897	0.147142	0.118168	0.197962	2.69	0.128269	0.0655556	0.0573303	0.0346004	0.0346367	0.0703824	2.28227	0.0583154	0	0.0062211	3.33416	0.130456	0.128525	0.201806	0.0636809	0.184851	0.163271	0.237874	0.159412	0.0713826	0.0609355	0.0874484	0.0247244	0.252596	0.0720504	3.97866	3.34946	0.386323	0.191337	0.35858	0.176533	0.200589	0.201419	0.0797146	0.0856389
SMESG000062792	1.39744	0.0267548	0.0675089	0.0901945	0.0642182	0.0261575	0.0499787	0.0136198	0.120076	0.329712	0.260254	0.201732	0.289473	4.07391	0.310914	0.270782	0.0530946	0.014372	0.0286754	0.0265154	2.81702	0	0.0331953	0.00759585	4.24439	0.166066	0.139367	0.201386	0.147157	0.307586	0.0600561	0.2291	0.116597	0.119341	0.117446	0.0460326	0.0861797	0.129998	0.0989143	6.10946	3.75167	0.469445	0.253672	0.458874	0.327825	0.332899	0.236659	0.0884779	0.141646
SMESG000056424	0.040169	0.0527147	2.00829	0.0346377	0.00797342	0.0733694	0	0.00753659	0.0540797	0.28382	2.09377	0.283049	0.194204	0.144851	0.247678	0.119036	0.118554	0.155798	0.082125	4.33201	0.074213	0.138916	0.16082	0.0589698	0.063426	2.53454	0.084141	0.177775	0.0503547	0.162239	0.0209566	0.0678278	0.140034	0.0679666	1.47964	0.0276619	0.143876	0.0995215	0.0474288	0.0672995	0.175245	0.216081	0.238304	0.342732	0.294841	5.1591	0.220622	0.0447102	0.0673164
SMESG000052592	0.916976	0.017386	0.0290115	0.0350284	0.0823044	0.00273603	0	0.0115905	0.106872	0.361277	0.218149	0.218237	0.333857	3.99501	0.310916	0.313594	0.0444245	0	0.0107996	0.0405636	1.92042	0.0617652	0.0131873	0.0101877	3.85128	0.185643	0.102551	0.169436	0.0900689	0.307358	0.0545638	0.029812	0.103036	0.0629166	0.069565	0.0113094	0.0373242	0.0796305	0.0133735	4.30836	3.21957	0.279098	0.195979	0.272865	0.242278	0.164845	0.222879	0.10759	0.0987646
SMESG000079924	0.0209058	0.0443007	0.0421268	0.047196	0.0266741	5.86817	0.0127725	0.0445812	0.0353566	0.126124	0.119397	0.102485	0.142103	0.0548303	5.61902	0.0505548	0.0930414	5.42461	0.0713953	0.0322814	0.0188686	0.0252899	0.0310341	0.0326819	0.110522	0.0941159	0.114567	6.88712	0.07595	0.172405	0.0159892	0.0737727	6.76332	0.0459308	0.0497245	0.0415161	0.139808	0.0191235	0.142688	0.0512675	0.105583	11.3531	0.0591104	0.0552898	0.238622	0.101935	0.132434	0.0308812	0.0752867
SMESG000027140	70.7411	1.62796	1.67789	1.85454	2.13467	1.82292	2.53149	0.829041	1.62448	4.0632	4.00914	3.25088	3.67125	44.8639	4.43077	3.13392	2.42351	1.84553	1.45431	1.99652	69.5221	1.34821	1.39561	0.505851	116.425	2.33181	2.36564	3.49371	0.728474	3.56733	1.10996	3.39034	3.53945	2.21291	2.70166	1.44916	2.76426	3.75	2.98712	97.2399	47.1658	4.77624	3.55339	5.31202	5.36134	4.05138	3.92523	1.85795	2.33047
SMESG000004630	0.0149426	0.0502722	0.128055	0.0548604	0.00757849	7.01231	0.160894	0.0173033	0	0	0.00609669	0.00673038	0.00121782	0.015672	0.521903	0.0163178	0.0962317	4.69105	0.0403835	0.090026	0.0208666	0.224355	0.0497687	0.043874	0.290402	0.160437	0.332363	24.3146	0.0656888	0.39154	0.166701	0.452341	24.6987	0.342619	0.530116	0.158254	0.306452	0.776224	0.2467	0.323571	0.0434618	2.32847	0.0283136	0.110627	0.100136	0.0366203	0.0526106	0.0114298	0.00467571
SMESG000061325	0.157192	0.0755323	0.0255779	0.0665353	0.100826	12.6231	0.135131	0.00917208	0	0.0245175	0.0331395	0.00442965	0.0188552	0.000679543	1.3671	0	0.0911085	7.90628	0.0810411	0.0751114	0.0336141	0	0.0216843	0.00407432	0.456203	0.767387	0.4833	19.5012	0.174825	1.19963	0.42615	0.396609	23.7017	0.28949	0.246884	0.220184	0.315767	0.399643	0.335324	0.209428	0.0648915	1.69594	0.108845	0.137803	0.083342	0.0805694	0.123038	0.0374323	0.0124786
SMESG000045893	0.00681912	0.0314887	0.731335	0.0349269	0.0303316	0.0420342	0.0388742	0.0283855	0.059533	0.126329	0.966733	0.100395	0.124738	0.0973054	0.0696352	0.07022	0.0610059	0.174947	0.0317066	2.02784	0.00317806	0.0369264	0.0119952	0.0169447	0.0440068	0.803653	0.0183419	0.361367	0.0320974	0.024087	0.0204509	0.0324675	0.207057	0.0359204	1.0325	0.023733	0.0643645	0.0584487	0.0298853	0.0173202	0.0296695	0.0577696	0.0501959	0.0594903	0.0948663	1.47118	0.0948763	0.0377176	0.0331294
SMESG000060691	13.7257	0.0954549	0.543863	0.139825	0.196172	0.346224	0.0582511	0.0707373	0.137003	0.184689	0.755074	0.156052	0.273153	7.58489	0.523762	0.224526	0.13956	0.247641	0.0975238	0.516082	7.73867	0.0431084	0.0899602	0.129568	7.4359	0.596766	0.135339	0.65294	0.0573382	0.255992	0.165868	0.299998	0.452696	0.0468969	0.229736	0.0282212	0.0773364	0.0356	0.0493166	1.98309	13.3979	0.620285	0.273463	0.332927	0.420081	0.798781	0.30342	0.122018	0.281643
SMESG000068883	0.261985	0.170071	0.119972	0.284514	0.16396	0.0603726	61.3907	0.194489	0.0584073	0.140046	0.12718	0.178721	0.1699	0.124445	0.201581	37.6013	0.187095	0.256322	0.143226	0.175648	0.137433	0.198736	34.4439	0.0734572	0.174948	0.112309	0.19314	0.312213	0.196659	0.308445	46.7897	0.4004	0.433311	0.150801	0.196674	0.0833545	33.7908	0.269221	0.320195	0.130606	0.204696	0.29096	0.247469	0.268656	0.307094	0.301791	34.7867	0.0803951	0.127364
SMESG000011276	0.0185362	0.0715774	0.024652	0.0801762	0.136981	10.4196	0.0907926	0.0104378	0.0297417	0.0203884	0.0176104	0.00929776	0.0261863	0.00521512	1.738	0.0108029	0.181203	21.1545	0.165316	0.242528	0.0635002	0.215523	0.0573173	0.0310201	0.291229	0.538429	0.291911	15.6028	0.0756868	0.477457	0.168569	0.223429	27.5913	0.406921	0.635714	0.279345	0.491221	0.715048	0.384242	0.415332	0.123905	2.5943	0.226298	0.181145	0.193232	0.177043	0.22571	0.0815453	0.0963208
SMESG000013915	1.21114	0.0276172	0.0237764	0.0595792	0.00707966	0.0112959	0.0106164	0.0213126	0.0844824	0.248754	0.261582	0.193031	0.256303	4.09336	0.324275	0.126523	0.0933537	0.0869451	0.101028	0.111925	3.83467	0.193067	0.0143089	0.0583268	6.01255	0.280592	0.237318	0.640443	0.0710289	0.360475	0.104466	0.297978	0.215959	0.166548	0.192326	0.0822386	0.218779	0.274461	0.326233	5.47437	1.74953	0.320217	0.152348	0.287465	0.313006	0.229198	0.248556	0.0865074	0.112854
SMESG000043634	0.665919	0.322604	19.65	0.386793	0.542782	0.275335	0.574109	0.17723	0.913081	1.95332	15.7501	1.43106	1.45127	1.44733	1.20777	1.31247	0.879056	0.721294	0.438507	12.5514	0.510822	0.539127	0.442436	0.158696	0.410475	12.5487	0.418527	0.741847	0.229006	1.05777	0.399759	0.771852	0.494158	0.23401	7.04984	0.0647846	0.379038	0.645465	0.606118	0.444611	0.856689	1.16553	0.926421	1.27655	1.58807	16.7518	0.872341	0.493187	0.582273
SMESG000047284	0.895186	0.49212	8.77833	1.36849	3.15583	2.92534	6.48913	0.843766	0.594019	2.1008	1.52819	0.708572	1.37627	0.931961	3.30081	4.19243	4.6018	4.70529	0.541142	2.24261	0.961916	2.64175	7.97548	0.718967	1.1038	3.77596	0.454252	3.08582	0.799809	3.89872	8.18885	2.92243	3.4168	0.432876	1.30421	0.668179	6.30499	4.1333	1.95167	0.820575	0.791063	2.73782	0.606632	1.6317	2.4502	4.58045	5.47173	0.599953	0.57824
SMESG000017804	21.278	0.565066	0.699389	0.922612	0.724098	0.958611	0.932066	0.310495	0.74122	2.34407	2.26492	1.89979	2.15466	22.1844	2.47423	2.13734	1.09568	1.44094	0.796228	0.876975	26.7281	0.543713	0.503814	0.348359	32.7255	1.16976	0.901986	2.14633	0.384772	1.58406	0.820432	1.53444	1.16187	0.956362	1.00927	0.561748	1.08364	1.36057	1.29004	31.5625	18.5802	2.87445	1.84738	2.89904	2.51725	2.16411	1.94956	0.774812	1.22699
SMESG000042718	0.0146073	0.0789011	0.0462108	0.0441616	0.0357979	2.18691	0.0597815	0.0732738	0.0608119	0.0793121	0.242011	0.271273	0.0799177	0.129529	8.40752	0.210392	0.0432225	1.53916	0.00870794	0.00450064	0.0608293	0.02714	0.095532	0.0568861	1.50864	0.454866	0.428241	47.5496	0.169475	0.836594	0.261403	0.777372	38.0015	0.53414	0.222735	0.185303	0.397082	0.273369	0.46567	0.287154	0.0262239	3.6526	0.045098	0.0611283	0.0724514	0.0591607	0.0483901	0.152155	0.0659129
SMESG000020434	0.0980908	0.0390909	0.0457989	0.0505898	0.0703858	0.0194612	3.23864	0.0290953	0.0144546	0.0281199	0.0195961	0.0463154	0.0365024	0.208045	0.0224959	2.99162	0.0488211	0.122792	0.0236778	0.0450361	0.0650763	0.0505323	6.52726	0.0390043	0.22627	0.0679625	0.084457	0.128554	0.0183912	0.10506	12.6111	0.0270174	0.043249	0.0129829	0.0115102	0.023025	5.13551	0.120763	0.0218774	0.165355	0.15683	0.0481051	0.0637593	0.178789	0.0553211	0.0550906	2.74369	0.0303601	0.0404025
SMESG000002883	29.7313	0.87424	0.740897	1.04526	0.95431	1.13307	1.4318	0.313648	1.05825	2.43272	2.349	2.07864	2.45412	25.7411	2.70473	2.15469	1.10529	1.33586	0.684885	0.978489	28.1533	0.753273	0.201976	0.261209	50.7076	1.48005	1.40926	3.23656	0.518856	1.85444	1.05717	1.94247	2.40538	1.39026	1.80419	0.844915	1.79603	2.29036	1.67865	56.1503	20.1904	3.39064	2.30979	3.25807	3.15477	2.98542	3.38391	0.953171	2.03406
SMESG000078341	0.995964	0.110066	0.128366	0.623138	0.20464	0.0529362	3.50063	0.0368661	0.0567172	0.244973	0.0529922	0.083527	0.480903	0.583042	0.127981	2.05781	0.150486	0.14736	0.0714867	0.0230767	0.151217	0.709939	4.7199	0.0120485	0.412841	0.0380208	0.049381	0.224686	0.0110679	0.0794102	6.22065	0.782058	0.143594	0.0340904	0.052531	0.00731894	4.32801	0.10477	0.629306	0.603015	1.23507	0.252333	0.113924	0.708122	0.27171	0.190329	2.97841	0.0790853	0.117414
SMESG000003437	0.0565155	0.181661	0.141956	0.0699665	0.125229	0.194678	27.5378	0.0370627	0.0433213	0.132446	0.171694	0.351602	0.170351	0.161962	0.0525512	24.755	0.11133	0.0441287	0.0900696	0.0350108	0.0397831	0.0174629	23.5587	0.0166997	0.162636	0.126609	0.248982	0.275793	0.052653	0.0699484	40.6551	0.137076	0.223119	0.205012	0.137876	0.0435238	41.15	0.171552	0.179513	0.143927	0.110065	0.209763	0.132068	0.134803	0.191285	0.284488	21.0135	0.0700705	0.298139
SMESG000043420	0.119415	0.0499932	4.40981	0.0496675	0.0946719	0.0550452	0.113101	0.0124091	0.20991	0.706313	7.74998	0.523645	0.671264	0.499795	0.582872	0.395813	0.15646	0.36166	0.128225	10.7443	0.104311	0.216249	0.175112	0.029458	0.215975	9.40689	0.128521	0.317662	0.0486125	0.239565	0.157181	0.236246	0.306341	0.0978011	6.01723	0.0775798	0.0869322	0.273508	0.0843843	0.12137	0.266552	0.595222	0.272264	0.260214	0.410283	9.51204	0.272268	0.116052	0.12426
SMESG000069765	0.164767	0.122135	0.15731	0.1239	0.178778	0.0820872	55.7643	0.0501523	0.0345405	0.241552	0.128049	0.209117	0.13625	0.169751	0.210474	38.6205	0.0978933	0.263407	0.0647452	0.109647	0.0564155	0.0310741	29.6723	0.0553279	0.117845	0.178075	0.0630064	0.0819904	0.114462	0.155737	31.7851	0.0437495	0.136088	0.0928274	0.217736	0.0446737	40.8382	0.120257	0.12856	0.0919249	0.177295	0.212299	0.215493	0.398675	0.402937	0.404658	53.4025	0.0912917	0.0827589
SMESG000028873	0.0623594	0.0593146	0.0614002	1.36152	0.179377	0.0516221	0	0.0344631	0.0433601	0.391938	0.153114	0.166171	3.51267	0.144931	0.15152	0.197308	0.619529	0.174407	0.166759	0.139365	0.120903	4.44543	0.145702	0.0677223	0.0784524	0.13368	0.0336851	0.090567	0.0407262	0.440118	0.0720138	4.30966	0.10751	0.0966796	0.0667621	0.021366	0.0248061	0.360006	4.70948	0.0477697	0.131674	0.241087	0.165897	3.86411	0.418105	0.265988	0.147794	0.0412927	0.139284
SMESG000020046	0.158848	0.588062	4.38475	0.110563	0.164075	0.140321	0.14519	0.0722201	0.10282	0.208234	1.47487	0.579523	0.145837	0.216465	0.133154	0.203012	0.0113657	0.279105	0.0983464	1.65903	0.0802576	0.13012	0.0647229	0.0660068	0.080698	1.55653	0.066935	0.0621732	0.0346699	0.0648525	0.00877687	0.0631128	0.0815038	0.280499	0.722905	0.0523823	0.0125932	0.179348	0.0790551	0.100945	0.189384	0.231657	0.200118	0.221416	0.229617	4.53151	0.309565	0.0911732	0.467261
SMESG000042349	1.15921	0.0454239	0.0173238	0.0248868	0.0671019	0.00587661	0.00976334	0.00871292	0.182511	0.55239	0.598293	0.470096	0.629542	5.33198	0.711687	0.332212	0.0194208	0.132116	0.0144104	0.0385153	1.31158	0.00329539	0	0.0407977	5.41646	0.28179	0.230606	0.448387	0.104664	0.433404	0.228918	0.216599	0.0669719	0.0660012	0.0766993	0.049128	0.0927827	0.0852811	0.0426688	4.55509	2.63798	0.215182	0.22924	0.309295	0.261155	0.236543	0.194498	0.0760158	0.146551
SMESG000046374	0.923707	0.50328	8.04369	1.47615	3.21073	3.49156	9.03913	0.44299	0.468361	1.82129	1.27043	0.579022	1.1783	0.750342	2.49504	4.63972	4.50609	5.11636	0.478182	2.14753	0.831959	2.17725	9.23922	0.344018	0.884332	3.29472	0.443397	3.55671	0.540705	4.60173	11.1914	2.26188	3.49929	0.473398	1.35204	0.518511	7.9389	3.75208	1.60217	0.727615	0.707359	2.31529	0.556151	1.31106	1.95367	4.09754	6.58485	0.546568	0.649044
SMESG000043445	0	0	0.00516625	0	0	0	0	0	0	0	0.00395522	0	0.00402595	0	0	0	0	0	0	0.0103237	0	0	0	0	0	0.00218105	0	0	0.00171696	0	0	0	0	0	0	0	0	0	0	0	0.256882	0.348417	0.237602	0.256205	0.376153	4.52821	0.377505	0.0791302	0
SMESG000040907	0.0882004	0.0383158	0.0342533	1.3399	0.138988	0.0732527	0.0458085	0.00615673	0.0312347	0.184617	0.122733	0.0556685	2.62724	0.0741409	0.164916	0.0661217	0.277903	0.121004	0.0645538	0.0802596	0.0320332	3.1707	0.0272039	0.0575527	0.0425828	0.0376497	0.0468987	0.0193058	0.00821392	0.297506	0.0264705	4.42428	0.0312579	0.0503119	0.0955187	0.0114346	0.073449	0.15545	5.8258	0.0251095	0.0471751	0.120782	0.0892122	3.2596	0.196343	0.150018	0.0929991	0.0274526	0.112484
SMESG000068743	0.258611	0.520587	43.4241	0.499616	0.570192	0.568258	0.542535	0.224878	1.03332	2.69746	36.9306	1.88316	2.52353	1.94946	2.42012	2.47083	1.26384	1.59765	1.07283	53.1255	1.03246	1.04507	0.604599	0.482453	1.11846	48.7646	1.03268	2.05945	0.39234	2.13036	0.720064	1.7743	0.997641	0.60176	21.2597	0.263542	0.87822	0.913907	0.665723	0.694713	1.8799	2.9882	1.86116	2.52535	3.09545	46.4762	2.24595	0.914081	1.43409
SMESG000049723	82.184	12.3543	2.37269	2.60757	2.6548	2.17297	3.50872	0.83702	2.48193	6.27077	4.76863	13.8215	5.16757	52.4684	5.61969	4.71339	2.94511	2.84249	21.1138	2.82534	61.5579	2.72582	2.01522	0.59047	120.853	4.0802	22.0811	7.44297	1.19122	5.97192	1.94238	4.65039	3.68366	16.5185	3.09568	1.90721	3.49632	5.26347	2.46582	80.2015	49.2933	5.65104	11.6143	6.28152	5.87563	4.71896	5.54104	1.95588	13.3051
SMESG000008405	0.0360954	0.0571761	0.934318	0.00879167	0.0149902	0.00505823	0.500612	0.0205288	0.0453092	0.129031	3.37018	0.126084	0.0875896	0.155946	0.132708	1.9899	0.0608891	0.0483358	0.0390955	1.06906	0.0486318	0.033642	1.72291	0.0320472	0.02076	0.751342	0.0287961	0.0139437	0.0210063	0.033449	0.402909	0.0941229	0.0417712	0.0399808	0.374763	0.0545398	0.889077	0.0355817	0.0286967	0.00960959	0.0824807	0.0486851	0.0726766	0.11009	0.0392248	2.36298	1.6356	0.0419275	0.102353
SMESG000003087	133.46	51.9311	6.91455	7.03009	8.13777	7.13171	8.34621	3.00042	6.03682	13.5143	11.2516	26.968	11.3343	103.321	12.3927	9.41054	6.38876	6.57156	20.9918	4.94824	112.83	4.10495	3.31713	1.51174	319.383	10.6643	74.3854	17.0862	3.81677	17.021	7.65017	16.6149	13.4846	45.6305	10.3524	6.11004	11.3555	17.9698	13.8895	237.984	55.1699	12.2827	26.3029	12.5118	12.1206	10.6019	11.2831	4.04934	74.0328
SMESG000030598	0.20811	0.230606	15.032	0.29939	0.317216	0.283838	0.436372	0.184851	0.258178	0.257063	2.54115	0.186954	0.26108	0.340929	0.270257	0.369766	0.293507	0.172559	0.256126	5.74244	0.184165	0.379154	0.155674	0.0872366	0.14923	7.80938	0.190246	0.403701	0.113906	0.362995	0.210687	0.280893	0.237035	0.107172	2.03991	0.132311	0.0909872	0.210484	0.1091	0.158714	0.526474	0.920243	0.580117	0.792935	1.0031	11.6612	0.563131	0.269047	0.410956
SMESG000072142	0.0035583	0.0385762	1.58566	0.0382503	0.067786	0.0101269	0.234798	0.01905	0.104004	0.24516	1.41527	0.207517	0.18467	0.140635	0.375472	0.252128	0.180391	0.117726	0.0903332	1.12756	0.04441	0.0937749	0.641179	0.0246792	0.131891	2.24322	0.115981	0.253215	0.0386253	0.135515	0.488121	0.0609291	0.100738	0.0717616	1.05289	0.0240676	0.322781	0.0589182	0.0621249	0.0501685	0.199477	0.235059	0.153529	0.246375	0.320083	4.02683	0.175156	0.177436	0.095776
SMESG000012702	0.139537	0.164056	8.95114	0.150181	0.21346	0.116857	0.344613	0.0319479	0.37311	0.986193	11.697	0.978092	1.08034	0.822906	1.05406	0.824723	0.382914	0.564266	0.226398	12.3392	0.219423	0.209816	0.203817	0.114065	0.426941	15.4584	0.327296	0.946279	0.172876	0.741427	0.315978	0.671465	0.427844	0.305754	10.8384	0.185081	0.428653	0.49789	0.370557	0.326689	0.502041	0.731759	0.591526	0.643646	0.746656	14.0949	0.573398	0.206668	0.229467
SMESG000042086	0.0311919	0.0424037	0.0544677	0.0737328	0.0215014	0.0611841	2.96836	0.0554061	0.0410673	0.0646569	0.120621	0.0953158	0.107855	0.017872	0.0234345	1.88637	0.0355284	0.0344409	0.0550876	0.0467391	0.0104404	0.0343779	0.583599	0.0278935	0.015759	0.0551092	0.0289113	0.00808858	0.0265657	0.00889757	1.13239	0.0160582	0.0338066	0.0424496	0.0247002	0.0522288	0.698579	0.0343931	0.0181378	0.0205481	0.053934	0.031912	0.0714645	0.0713736	0.0708797	0.0491036	1.68765	0.0477632	0.051164
SMESG000070985	4.77223	0.107992	0.155711	0.130793	0.0958174	0.0688862	0.203286	0.0540557	0.274363	0.508109	0.504624	0.452821	0.61616	6.02214	0.542165	0.609543	0.158804	0.188284	0.167156	0.145173	9.12946	0.292939	0.237479	0.0764246	8.03924	0.283621	0.214674	0.289674	0.135511	0.440565	0.196732	0.171099	0.339704	0.19776	0.272259	0.184476	0.240611	0.337278	0.278617	8.79746	5.67922	0.720361	0.512171	0.786668	0.492847	0.503721	0.599618	0.302536	0.419405
SMESG000017801	24.5521	0.74686	0.69653	0.645358	1.02808	0.6729	1.25241	0.339791	1.35859	3.2941	2.94792	2.64959	2.92103	30.3292	2.94197	2.3966	1.37448	1.3362	1.13791	1.20975	30.4431	0.9227	0.435764	0.204451	37.1433	1.37335	1.01699	2.17952	0.456386	1.86276	0.92498	1.38683	1.66834	1.61229	1.43294	0.711631	1.59014	2.22796	1.6359	46.891	20.9515	3.09044	2.13735	2.9522	2.81708	2.7173	2.38911	1.16776	1.92336
SMESG000040791	1.44008	2.14876	2.07481	2.75951	2.98399	58.1836	2.99295	4.1169	3.54013	1.18529	1.11417	0.993847	1.59609	0.674197	18.8234	1.06858	3.54418	71.0941	1.72418	3.02286	1.42632	4.38179	1.30394	4.22858	5.25045	4.37079	5.03822	58.4955	5.25473	8.20717	3.39539	6.44842	79.559	3.22148	4.54714	5.1318	3.63404	5.9982	5.69713	3.03763	1.61591	25.3711	1.9235	3.31504	2.93623	2.36307	3.06504	4.08475	2.00942
SMESG000020501	0.396305	0.31179	16.3205	0.301233	0.537608	0.374125	0.540965	0.179553	0.22512	0.492126	2.32967	0.340101	0.433841	0.320655	0.384504	0.521619	0.165691	0.164353	0.0517891	4.78887	0.0437478	0.0197827	0.102079	0.0151723	0.0589148	2.23772	0.0460447	0.193403	0.0457119	0.0904235	0.157012	0.0273125	0.17454	0.196799	4.08519	0.0605244	0.230463	0.400772	0.218478	0.254492	0.84848	1.22416	0.812342	1.38809	1.39731	21.2837	0.77461	0.390725	0.672229
SMESG000042389	0.571483	0.0383145	0.00836205	0.0121196	0.0205786	0.0119947	0	0.00126562	0.0450347	0.0852262	0.0608071	0.0940896	0.0966275	1.8988	0.187608	0.108689	0.0306886	0.0346004	0.0140759	0.020812	1.1966	0.0467012	0.0118868	0.033723	1.70511	0.120971	0.0650255	0.0247533	0.0368625	0.163367	0.0216385	0.0568154	0.0315489	0.0244147	0.0258841	0.0363644	0.0201364	0.0270545	0.0749157	2.72954	1.66452	0.264595	0.134018	0.108322	0.146842	0.119162	0.106605	0.05616	0.0589924
SMESG000014240	0.738604	0.00593164	0.00557696	0.00893804	0.0287052	0.0297556	0	0.00273765	0.0246772	0.0710717	0.0558791	0.0518031	0.0495336	1.62749	0.0739659	0.0747052	0.0643288	0.00378386	0.042376	0.036657	1.67579	0.0386211	0	0.00211139	1.31303	0.0690469	0.0317254	0.0102764	0.0122048	0.0814996	0.0840687	0.0541243	0.0831622	0.0460433	0.041035	0.00240366	0.0279745	0.0895728	0.0169405	1.77104	1.67104	0.158253	0.10168	0.178939	0.148775	0.114524	0.0740893	0.0607649	0.0346621
SMESG000051910	0.0587867	0.0321684	1.78824	0.0460375	0.0411996	0.0605423	0.0320225	0.0117615	0.0116937	0.0627017	0.564587	0.0559952	0.0379053	0.0303632	0.0805527	0.0782553	0.019382	0.092527	0.0370262	0.769896	0.0149723	0.00857648	0.080526	0.00235298	0.00911136	0.856175	0.0393123	0.0898938	0.0291052	0.0665122	0.00498599	0.0655812	0.00145738	0.022919	0.289256	0.00766127	0.0212041	0.0260135	0.00884576	0.0446736	0.0334259	0.217545	0.0801026	0.0668926	0.0992555	1.89385	0.0874256	0.0548071	0.0429612
SMESG000066756	0.0275885	0.0426093	0.0968008	0.0214341	0.0214321	5.99309	0.0911131	0.00098048	0	0	0	0	0	0.0103728	0.0209748	0	0.0408768	1.38408	0.0287449	0.0428707	0	0.114718	0	0.00166006	0.233688	0.279211	0.361398	21.5078	0.0842225	0.264531	0.0994676	0.238779	30.9508	0.287553	0.717612	0.156148	0.297869	0.588352	0.454055	0.158445	0.026932	2.70679	0.0180401	0.0644525	0.0282344	0.0726555	0.00736167	0.0128417	0.0246438
SMESG000020860	21.1972	0.440884	1.53747	0.286166	0.314468	3.36078	0.338332	0.162619	0.477931	1.49028	7.47894	1.04565	1.3624	20.3299	3.33433	1.02066	0.506434	6.4482	0.613561	2.96931	23.278	0.461857	0.527006	0.290043	36.8275	6.04932	1.17441	4.22334	0.422979	2.03506	0.781235	1.1181	3.49909	0.750619	5.01466	0.34862	0.647057	0.82852	0.911954	14.5378	40.3923	3.65862	1.16584	1.29872	1.23479	4.83128	1.68597	0.461734	0.58241
SMESG000029914	0.0994156	0.134263	0.130006	0.18538	0.160077	0.109401	41.529	0.0209461	0.139483	0.284006	0.348158	0.267687	0.260537	0.222195	0.225142	34.314	0.136573	0.319996	0.1942	0.183766	0.0799413	0.129654	51.703	0.16123	0.123865	0.113831	0.190921	0.160152	0.0448749	0.323997	78.8544	0.348454	0.188732	0.207401	0.209412	0.123372	66.0869	0.321247	0.396847	0.252816	0.2172	0.370729	0.197851	0.250839	0.180493	0.171441	30.0964	0.0769999	0.152368
SMESG000048213	0.0196956	0.0198727	0.0249951	0.0601533	0.0250368	4.84251	0	0.0212917	0	0.000961962	0.00923292	0.0099576	0	0.00241992	1.54472	0	0.0395778	6.55686	0.0321065	0.0714624	0.00193324	0.00863961	0	0.00941046	0.00197928	0.0186151	0.0173435	2.00056	0	0	0.0053669	0	1.4775	0.0143562	0.0424512	0.0016909	0	0.0241651	0	0.00784426	0.0401198	4.49177	0.0497323	0.109725	0.0519707	0.0244597	0.0372498	0.0258836	0.0201199
SMESG000068428	0.11947	0.148166	17.6869	0.186069	0.107752	0.212696	0.384797	1.53425	2.16358	2.92996	57.5763	1.98882	2.5565	2.19558	2.40969	3.24036	0.787571	0.964012	0.599956	46.3103	0.498539	0.542098	0.427248	2.34927	0.413492	37.3102	0.417412	0.743383	2.40332	0.882949	0.366028	0.465468	0.534604	0.423195	49.9842	2.07082	0.493057	0.416528	0.724937	0.556941	1.13442	2.21997	1.34162	1.89133	2.08603	56.816	1.6295	2.17293	0.429006
SMESG000016088	1.69332	0.0435013	0.046748	0.0675028	0.191546	0.139299	0.0788906	0.314391	0.278834	0.384945	0.216791	0.16249	0.19491	2.39055	0.424793	0.151861	0.128961	0.28589	0.101347	0.0694579	3.88669	0.107191	0.0377327	0.248512	4.40664	0.180774	0.12769	0.179286	0.512029	0.283679	0.140092	0.243649	0.50405	0.0952608	0.150322	0.211887	0.12236	0.296698	0.180789	4.91444	3.59429	0.432319	0.343374	0.361004	0.53577	0.37928	0.252824	0.57619	0.207809
SMESG000039126	0.0813633	0.068878	0.0786134	1.44121	0.183545	0.113827	0.11755	0.0752595	0.0784025	0.230084	0.167727	0.132268	3.02879	0.108008	0.227139	0.114478	0.315679	0.161895	0.0951075	0.176778	0.0726441	3.13109	0.0183081	0.0167029	0.037341	0.126038	0.0699965	0.267631	0.0243921	0.359364	0	5.00619	0.0760303	0.0617572	0.10058	0.048946	0.0882337	0.236366	5.1191	0.0815868	0.115494	0.116633	0.142778	3.60188	0.342077	0.274828	0.117747	0.0480698	0.130573
SMESG000066667	0.0384396	0.0384576	0.0999684	0.0377011	0.0146319	4.4045	0.0542484	0.00927879	0	0	0	0	0	0.0117439	0.0256276	0.0322804	0.0147386	2.97176	0.0088053	0.0521432	0.0198991	0.0765087	0.0394935	0.00161079	0.243022	0.256437	0.353209	29.801	0.0934256	0.431596	0.239752	0.445941	48.0472	0.428519	1.1223	0.219952	0.41601	1.03743	0.524426	0.305009	0.0786162	4.71215	0.0613336	0.0202368	0.0448727	0.0514782	0.0188606	0.00690529	0.00770915
SMESG000003701	0.52659	0.0091841	0.0138262	0.0143484	0.013064	0	0.11411	0.00524009	0.0108316	0.0893699	0.0649964	0.0740631	0.0401788	0.916772	0.0352494	0.0585171	0.049967	0	0.0139744	0.0150836	1.22328	0.00790141	0	0.00357882	1.53896	0.0356052	0.0460284	0.229898	0.0305621	0.017891	0.0280116	0.0574718	0.0561632	0.015439	0.0385687	0.0122958	0.0243878	0.0524789	0.025077	1.17507	0.952198	0.0528913	0.0712664	0.0842326	0.0683951	0.116374	0.0982069	0.00641178	0.0367401
SMESG000007197	0.0795377	0.0334793	1.79492	0.0519442	0.0516401	0.123474	0.051926	0.0232783	0.0493593	0.00690129	0.0351237	0.00359965	0.00714907	0.00161359	0.0287856	0	0	0.00493481	0.00145721	0.121075	0.0188823	0.0113743	0	0.0587009	0.0205325	0.601829	0.0225153	0	0.0671159	0.0167787	0.0221392	0.0738424	0.140157	0.00383425	0.117558	0.0600672	0.0119904	0	0.0060891	0.00600245	0.00676896	0.108588	0.0255722	0.0601891	0.0623333	0.492716	0.0664705	0.0466845	0.0226896
SMESG000062012	0.0478013	0.028716	0.0251831	0.177537	0.0441286	0.0405063	3.83183	0.0138644	0.0114027	0.0537612	0.00237805	0.0416211	0.138286	0.0243751	0	2.23213	0.0374527	0.0415623	0.0388444	0.00856641	0.0290334	0.176614	9.83127	0.0116013	0.0807592	0.04316	0.0429729	0.152147	0.0208948	0.0581793	9.52015	0.0919276	0.0129434	0.0248017	0.0176902	0.0137403	5.24355	0.0400894	0.0953098	0.0329878	0.0450826	0.0911895	0.0860491	0.129835	0.113151	0.0924715	2.59096	0.0441417	0.0462666
SMESG000038005	0.738658	0.000767422	0.013197	0.0347669	0.00344999	0.00247207	0.0444277	0.00996619	0.0841764	0.19021	0.147759	0.139877	0.1737	3.08602	0.161993	0.151552	0.057017	0.0936459	0.102329	0.0955356	3.52101	0.0768651	0.0139831	0.0239528	2.96678	0.0798359	0.0857248	0.157193	0.0214855	0.191283	0.0877126	0.116561	0.295776	0.104281	0.0930095	0.0127729	0.101898	0.092413	0.0547466	4.03388	2.1923	0.110446	0.0969545	0.228219	0.155341	0.0669181	0.074448	0.0494286	0.0604005
SMESG000036036	4.12522	0.0708583	0.0896227	0.0910584	0.0788952	0.0658498	0.208329	0.0610379	0.255896	0.310215	0.297271	0.268653	0.350989	4.4991	0.445842	0.311976	0.167921	0.233261	0.116679	0.0815788	6.74033	0.0500342	0.0402247	0.0417608	6.5728	0.231782	0.155722	0.320447	0.0707755	0.2717	0.115374	0.29007	0.170101	0.121358	0.157603	0.132181	0.181601	0.121623	0.0978035	5.64167	4.98235	0.508363	0.375266	0.521954	0.611484	0.514562	0.363377	0.230912	0.307466
SMESG000024741	0.70202	17.1243	0.619013	1.28862	1.03597	0.732471	0.689498	0.701087	1.01149	3.89241	2.2981	17.3008	1.66735	1.61382	1.29261	1.17169	3.7704	1.4815	42.2683	1.40907	0.849116	0.751858	0.344356	0.5753	1.07333	1.53684	25.7889	3.41141	0.785259	3.20996	0.848549	1.06819	1.27612	15.0204	0.606417	0.429734	0.51101	1.08577	0.659601	0.784429	0.474844	0.713919	7.77419	0.615962	1.36684	0.615245	0.733727	0.0951319	39.2731
SMESG000079004	5.67653	0.577799	0.284095	0.230601	0.30585	0.250154	0.297773	0.0765939	0.410144	0.862478	0.730901	0.908573	0.77123	6.90324	0.902263	0.574921	0.575209	0.290699	1.00892	0.285995	11.1978	0.355835	0.32964	0.0965415	9.89591	0.344689	1.08718	0.46061	0.169856	0.66641	0.183426	0.531754	0.559574	0.615133	0.388672	0.23453	0.543345	0.27219	0.410403	8.5661	5.05822	0.727757	0.830235	0.689673	0.728471	0.772981	0.630512	0.261805	1.48927
SMESG000000719	0.00117087	0.000979675	0	0	0.0303383	0	0	0.136765	0.601129	1.48911	3.93375	3.15071	1.0578	1.03072	1.31682	1.26677	0	0.00677703	0.0321021	0	0.0136311	0	0	0.101422	0.110364	0.125675	1.27807	0.138585	3.54782	0.131479	0.0634363	0.0571404	0	0.00829172	0.0229731	0.193398	0.0141495	0.0193012	0.0537464	0.00793575	0.0881573	0.0626419	0.215951	0.061935	0.0883504	0.0347431	0.0238306	0.0750728	0.32197
SMESG000073869	0.0840904	0.0729618	0.121663	1.55718	0.240219	0.0766494	0.205768	0.0164053	0.0838844	0.33446	0.177296	0.237574	5.26598	0.0960766	0.194191	0.159888	0.295382	0.100726	0.172284	0.0579468	0.0627592	3.14901	0.0357374	0.00889466	0.0728568	0.0474934	0.0440274	0.0474334	0.0198724	0.286335	0.0469849	2.78978	0.0284916	0.104166	0.10567	0.059277	0.103004	0.333758	6.63234	0.0626845	0.108709	0.254457	0.181164	4.40834	0.402931	0.172903	0.216227	0.131276	0.11074
SMESG000038052	8.49945	0.0952449	0.0934838	0.184562	0.15816	0.0832787	0.0366066	0.0373843	0.27138	0.822382	0.685676	0.664108	0.639209	13.5525	0.465239	0.503376	0.300513	0.318511	0.260395	0.322008	24.6163	0.237303	0.230537	0.0998148	13.648	0.373278	0.34151	0.773166	0.119027	0.522689	0.2057	0.643506	0.345318	0.427416	0.466472	0.272117	0.404995	0.820011	0.475282	16.4733	17.4238	0.569379	0.445375	0.710608	0.736416	0.592045	0.629163	0.240552	0.30828
SMESG000014678	1.59014	1.2798	0.146228	0.13669	0.154705	0.123783	0.0966387	0.0667506	0.243125	0.561361	0.451605	1.62816	0.426185	3.79888	0.353566	0.285101	0.318573	0.344433	1.8593	0.143763	3.58749	0.131615	0.114321	0.0747123	4.69566	0.291071	1.70229	0.495158	0.0798292	0.46196	0.137769	0.319755	0.389826	2.3244	0.349632	0.092919	0.252177	0.505166	0.302003	5.07254	2.98685	0.48107	1.60657	0.414261	0.418448	0.506764	0.540885	0.194915	1.2861
SMESG000025291	0.705227	0.502569	0.631611	0.709762	0.965557	33.1442	0.394704	0.316155	0.304061	0.881094	0.77079	0.763318	0.681443	0.516226	24.1112	0.679106	0.336392	26.2642	0.311448	0.677581	0.231488	0.45815	0.240161	0.207733	0.309336	0.202049	0.451021	13.8213	0.1826	0.837717	0.228993	0.582145	18.1717	0.377312	0.429365	0.242417	0.486932	0.377189	0.387513	0.37414	0.589677	19.51	0.677944	1.02187	0.824055	0.909014	0.7341	0.42933	1.14742
SMESG000018472	0.0027793	0.00352526	1.77763	0.0359487	0.0191037	0.0234356	0.0359586	0.0153386	0.00567538	0.0370039	0.980451	0.0244555	0.0421906	0.0500501	0.0241465	0.0567474	0.0953768	0.0292892	0.0581294	3.35912	0.0874221	0.0471906	0.0585276	0.032716	0.0377545	2.79838	0.0346782	0.0341013	0.0721431	0.102497	0.029009	0.086758	0.00582411	0.010054	0.861309	0.0224143	0.0233542	0.0541631	0.0110705	0.022283	0.0476565	0.0334049	0.0413091	0.119539	0.098312	2.12402	0.0962079	0.0472331	0.0811684
SMESG000081459	0.45761	0.399022	0.42492	0.531996	0.726458	21.9315	0.32593	0.116598	0.339188	1.29443	1.11643	0.805267	1.28195	0.992309	28.8985	1.00199	1.02196	35.275	0.558338	0.626728	0.655389	0.802548	0.178109	0.0965086	0.493807	0.443534	0.663975	10.6672	0.19266	0.979733	0.452279	1.20775	17.5653	0.61325	0.498977	0.303329	0.396697	0.856459	0.524712	0.495562	0.595398	12.9838	0.870532	1.16562	1.42198	1.30271	0.934618	0.467423	0.883799
SMESG000056422	0.0280877	0.0252861	1.81359	0.0230302	0.024416	0.00694934	0.0254357	0.0015928	0.199281	0.481649	2.22987	0.283452	0.408778	0.267935	0.33799	0.369241	0.146272	0.27632	0.0707789	3.68514	0.109811	0.122178	0.0526219	0.0654479	0.0689986	1.45108	0.0928279	0.142179	0.0317991	0.0851786	0.0978141	0.0963326	0.106617	0.0532753	1.5847	0.042516	0.0719338	0.145036	0.173479	0.0653487	0.247507	0.561112	0.377456	0.417711	0.389597	6.34821	0.491668	0.116784	0.0646347
SMESG000062648	0.682145	0.0213028	0.0314585	0.0497599	0	0.00197754	0.00938232	0.00111875	0.0581168	0.219475	0.134552	0.104906	0.0887223	2.01231	0.0970016	0.0863527	0.0255517	0.0275708	0.0242119	0.0666727	1.93165	0.0126854	0	0.00718334	1.57253	0.00586395	0.0363263	0.184038	0.0148432	0.0548525	0.0352648	0.102776	0.101078	0.0733066	0.0794179	0.0365507	0.122705	0.206098	0.0629377	3.93632	1.5707	0.0696644	0.0727394	0.133848	0.12835	0.122498	0.0342791	0.04444	0.0390267
SMESG000076927	0.0355017	0.0777621	7.42328	0.0727711	0.11611	0.11902	0.0417517	0.0130665	0.13151	0.325202	4.68035	0.200035	0.271502	0.217606	0.259178	0.343275	0.212121	0.211913	0.149793	8.56247	0.196202	0.178495	0.119727	0.0546932	0.204658	8.13164	0.225485	0.348384	0.0599436	0.320051	0.138635	0.300986	0.0843657	0.103634	3.22722	0.0812331	0.0150586	0.184373	0.13009	0.104334	0.180364	0.280054	0.246524	0.296823	0.394153	5.81949	0.354462	0.163169	0.279677
SMESG000040636	0.00226324	0.0219813	0.030003	1.91446	0.802647	0.0539115	0.0106164	0.0018861	0.0324139	1.22644	0.0949546	0.0512115	4.85928	0.04029	0.00325774	0.0194584	2.65381	0.128015	0.163359	0.144907	0.109645	5.27066	0.0703926	0.0593107	0.0514438	0.0693457	0.054372	0.00208825	0.00386683	1.333	0.0559627	2.03402	0	0.0741158	0.0399563	0.0229181	0.0334259	1.09537	5.37939	0.1234	0.177974	0.0894246	0.113519	4.92025	1.33147	0.0861079	0.0720468	0.0247986	0.0931331
SMESG000066416	14.3369	0.184462	0.255398	0.384275	0.244363	0.262974	0.166244	0.0895016	0.279235	0.442387	0.331267	0.308521	0.420015	7.82743	0.304406	0.220862	0.388474	0.225154	0.412215	0.298066	20.2666	0.41916	0.237911	0.156632	20.0039	0.551847	0.489033	1.47082	0.175877	0.880314	0.338313	0.696364	0.29374	0.192215	0.255355	0.109929	0.0944275	0.241116	0.41977	6.743	18.8237	0.669884	0.608584	0.916922	0.822464	0.611767	1.15798	0.286402	0.376412
SMESG000043435	0.0636478	0.0734335	3.54643	0.0595543	0.104406	0.092596	0.0264392	0.0599993	0.160468	0.377675	1.62487	0.305967	0.326688	0.375998	0.402226	0.325236	0.265223	0.361341	0.203234	4.36199	0.119323	0.209485	0.160405	0.0944296	0.0454716	1.28012	0.0692833	0.0923188	0.0356819	0.147343	0.0180375	0.116417	0.0570428	0.0596313	1.34276	0.0526631	0.0434645	0.112838	0.0906117	0.067458	0.571876	0.399201	0.47613	0.789604	0.665833	9.81359	0.612483	0.282431	0.160449
SMESG000073691	9.76213	0.136468	0.164156	0.181615	0.099543	0.23526	0.078837	0.102839	0.108303	0.279246	0.284667	0.223464	0.277983	6.95477	0.228213	0.261344	0.162414	0.10675	0.113494	0.295889	8.94836	0.183747	0.167088	0.0548254	13.4582	0.339476	0.30983	0.647405	0.0994605	0.438547	0.158682	0.57585	0.136718	0.08097	0.0857959	0.0659783	0.130209	0.159659	0.154201	3.46284	9.48512	0.511144	0.28801	0.289615	0.266278	0.301271	0.502317	0.135928	0.344889
SMESG000036609	0.00462423	0.00229303	0.00243297	0.112085	0.631149	0	0	0.00595791	0.0232827	1.79972	0.0438985	0.0465749	0.0467736	0.00778635	0	0.028767	3.03971	0.104613	0.0338224	0.0472607	0.00386142	0.401871	0.0600057	0.00925149	0.0399545	0.0368584	0.0455632	0.0134227	0.00232911	0.818277	0	0.181159	0	0.0374149	0.102965	0.0167308	0	1.11661	0.413871	0.0216491	0.0903468	0.0475958	0.0718989	0.123413	0.620738	0.0094409	0.0202732	0.00858048	0.0169881
SMESG000012688	0.0499415	0.0758914	5.51527	0.110674	0.134211	0.0803141	0.0911163	0.0287352	0.195537	0.434665	5.58959	0.349395	0.381446	0.303457	0.330791	0.403165	0.112427	0.162209	0.0890827	6.17451	0.0637702	0.00762201	0.0615117	0.00427733	0.231047	9.89317	0.245476	0.396287	0.150962	0.379965	0.203186	0.403055	0.210437	0.13307	5.79983	0.0656934	0.126978	0.14788	0.0642349	0.139996	0.188564	0.330134	0.244552	0.228216	0.367225	7.76447	0.226486	0.131891	0.0414173
SMESG000073871	0.0493985	0.018431	0.00521091	0.288073	0.158683	0.0482056	0.0275793	0	0.00747264	0.0978482	0.0103473	0.0285973	1.13475	0.0377299	0.0271935	0.0506792	0.357468	0.0462118	0.0364642	0.0365042	0.0371392	0.996963	0.00755935	0.0172319	0.013933	0.0313953	0.0157915	0.00895523	0.00125217	0.14787	0.0709627	1.42493	0.0131229	0.0231952	0.0441742	0.0135585	0.00747942	0.168547	1.26505	0.00683618	0.0539777	0.120919	0.0397692	1.45232	0.112059	0.0806546	0.0459691	0.0172511	0.0871558
SMESG000056235	0.0216726	0.0348507	3.43767	0.0502177	0.0693269	0.0305767	0	0.0385822	0.0291121	0.181001	2.10651	0.12581	0.085502	0.0899945	0.0382743	0.19839	0.0996104	0.0886395	0.147606	6.70756	0.0668997	0.215791	0.0147855	0.0508477	0.0859782	5.86464	0.0510392	0.065544	0.0573393	0.156868	0.0348277	0.0319004	0.0898153	0.058056	2.41872	0.0403625	0.0612462	0.0504863	0.0255898	0.0185271	0.118115	0.183581	0.106864	0.146557	0.136636	4.75984	0.0938758	0.0473259	0.117464
SMESG000029574	0.078935	0.0808521	5.76312	0.110911	0.0662641	0.0910758	0.164404	0.0374274	0.150645	0.562049	6.59603	0.531943	0.79157	0.384254	0.558334	0.418758	0.674983	0.59579	0.424379	16.7463	0.574816	0.51823	0.328551	0.116336	0.395442	9.31484	0.488532	1.01181	0.117402	0.709407	0.250461	0.760223	0.348287	0.326887	8.79264	0.208053	0.439974	0.566636	0.480148	0.351624	0.770827	1.64874	0.845982	1.08046	1.35051	15.7677	1.48602	0.541247	0.0986916
SMESG000073948	0.00234173	0.00340652	0	0.00427778	0	0	0	0.0516358	0.41524	2.19899	8.19882	3.32973	0.95	0.89712	0.825011	2.76962	0	0	0.609339	0.0035169	0.00479137	0.049794	0	0.190257	0.0977603	0.049892	1.43196	0.063265	2.83639	0.144469	0.0471651	0.171468	0.015911	0.0385191	0.0520187	0.329578	0.041565	0.0204735	0.00460653	0.0136106	0.0103491	0.0289298	0.787669	0.0254819	0.028725	0.0142261	0	0.0208721	0.565142
SMESG000024821	0.079205	0.123564	4.51229	0.138976	0.205886	0.218753	0.178353	0.0896436	0.0853046	0.251497	1.44927	0.262912	0.398806	0.273527	0.20713	0.339344	0.335374	0.308761	0.216794	3.90865	0.189906	0.211926	0.164385	0.0769085	0.12362	2.73071	0.12947	0.374422	0.0571157	0.342958	0.13695	0.164033	0.143619	0.0724458	1.39415	0.0710321	0.104839	0.153783	0.0850324	0.0362713	0.491352	0.724617	0.420247	0.626017	0.9036	6.13675	0.575582	0.293736	0.354288
SMESG000043443	0.0771694	0.167171	6.95244	0.217778	0.214007	0.114138	0.18067	0.0479632	0.125198	0.473475	3.58912	0.344881	0.511554	0.380553	0.52152	0.447336	0.355231	0.436263	0.277082	4.95593	0.274574	0.217925	0.203874	0.198382	0.202479	4.64519	0.154436	0.329333	0.104267	0.478842	0.09646	0.119994	0.204297	0.110598	2.3703	0.0469599	0.184775	0.173487	0.194614	0.14839	0.344464	0.662513	0.323708	0.389906	0.515445	5.03898	0.319041	0.148699	0.315757
SMESG000049582	0.0534859	0.023598	0.0333376	0.0392325	0.0658815	3.40396	0.0107614	0.026061	0.0933615	0.336841	0.346881	0.20753	0.270916	0.21947	13.7477	0.302792	0.524991	15.5898	0.294824	0.426827	0.410965	0.595943	0.145661	0.150305	0.384049	0.439876	0.434465	7.56432	0.126862	0.771936	0.279334	0.779167	13.1512	0.268614	0.419215	0.182164	0.238256	0.558579	0.359109	0.303133	0.18317	6.62648	0.184127	0.248195	0.292649	0.336059	0.187491	0.0610306	0.13171
SMESG000068402	0.0058716	0.0150757	1.81785	0.00624928	0.0334074	0.017503	0.0326677	0.0105231	0.0143885	0.110071	0.905966	0.0702235	0.12168	0.0352599	0.0318689	0.0234965	0.0662833	0.229009	0.0275236	3.28204	0.0521706	0.0415019	0.0225136	0.0167044	0.0806719	1.70311	0.0363232	0.0470462	0.0128759	0.0450175	0.0475351	0.0924575	0.0363818	0.0270322	0.781248	0.00790615	0.059351	0.0191788	0.0345242	0.0175249	0.0869915	0.152105	0.10348	0.199773	0.205872	2.30452	0.0930323	0.0453023	0.10092
SMESG000018458	0.103196	1.23236	0.0291617	0.0545859	0.0741323	0.0699433	0.0549975	0.0335413	0	0	0	0.00234547	0	0	0	0	0	0.0234448	0.0668504	0	0.000824147	0	0	0.00478023	0.078076	0.0303999	1.69318	0.0479166	0.00592208	0.0400329	0.0529463	0.0117503	0	0.126042	0	0.00662855	0.00670647	0	0.00472764	0.00866322	0	0	0.015414	0	0	0.000770447	0.00227415	0	0.0514507
SMESG000077268	0.0544568	0.0467992	0.0471712	1.83987	0.207862	0.00535211	0.016104	0.00871301	0.0184914	0.193735	0.0761003	0.0728516	2.75167	0.0642644	0.131834	0.00583228	0.295709	0.117628	0.0519696	0.0472217	0.00899519	1.5038	0.0147879	0.0122135	0.0127744	0.0228588	0.0313158	0.0630141	0.00986495	0.143752	0.0453158	2.97973	0.0511008	0.0113612	0.0396514	0.0162803	0	0.196831	3.03772	0.0111377	0.0697394	0.0904511	0.0963848	4.37616	0.363298	0.0896751	0.158242	0.0246583	0.0750732
SMESG000066465	0.402417	0.117665	0.10175	0.179932	0.155217	7.81224	0.184484	0.0439443	0.164826	0.534976	0.309986	0.307583	0.50732	0.709278	27.6943	0.260011	0.578387	36.0334	0.863851	2.49508	3.88256	0.374209	0.180701	0.124203	0.246263	0.291359	0.438021	11.383	0.110056	0.488901	0.180785	0.424131	2.17784	0.12448	0.115092	0.50732	0.185824	0.418766	0.0975752	0.272176	0.118404	5.06389	0.168014	0.239509	1.30263	1.09121	0.167064	0.160986	0.262768
SMESG000043419	0.0201441	0.0267959	2.54106	0.0480415	0.0919931	0.0428476	0.0208746	0.0263621	0.219973	0.563969	7.79107	0.416756	0.525082	0.410036	0.508063	0.304464	0.102663	0.236617	0.060172	7.154	0.0821447	0.0670258	0.0236433	0.0202063	0.129586	7.68513	0.129491	0.174738	0.0331331	0.294389	0.12757	0.199349	0.174089	0.0893103	5.03612	0.114079	0.153212	0.133445	0.0848128	0.169902	0.173565	0.44107	0.20912	0.253332	0.283555	6.00384	0.207317	0.116188	0.0695547
SMESG000035183	0.043676	0.0407902	1.42563	0.0342572	0.0680453	0.0478884	4.42653	0.123751	0.1851	0.123635	0.780433	0.0786838	0.0662433	0.0767861	0.128824	2.72838	0.0626283	0.0993694	0.0805452	1.31933	0.0824496	0.0295919	8.42258	0.201654	0.0423856	1.24233	0.088355	0.0181744	0.27462	0.0257286	7.79158	0.00852726	0.0616691	0.0383925	1.00944	0.198283	4.80039	0.0497212	0.0281328	0.0488475	0.0763726	0.138059	0.0837534	0.106305	0.0937128	1.49798	3.75319	0.208244	0.0317036
SMESG000022843	0.149227	0.262157	0.214199	2.99224	0.597857	0.28909	0.257602	0.0716429	0.270789	0.873024	0.48773	0.478802	6.17807	0.359215	0.695511	0.562027	1.74414	0.574267	0.512496	0.658847	0.47639	21.3062	0.324698	0.221816	0.371511	0.517068	0.406837	0.689863	0.23912	1.2175	0.420831	18.9761	0.402703	0.234072	0.297316	0.152334	0.495127	0.88745	16.7885	0.164012	0.353458	0.579573	0.435623	5.41045	0.86105	0.686664	0.522697	0.193773	0.501622
SMESG000055797	0.180235	0.147861	0.183739	0.705885	0.168225	39.3768	0.129225	0.0770094	0.0481358	0.240076	0.204076	0.086057	0.470144	0.138413	4.43153	0.147611	0.678896	99.0551	0.782644	11.8957	3.17036	0.860214	0.602362	0.280791	0.980657	1.80916	7.98088	62.2761	2.50189	1.53808	0.671819	1.6572	111.579	4.12826	2.22937	1.04801	1.12736	2.18077	8.46737	2.90809	0.263094	22.4894	0.311282	0.52076	0.907686	0.7564	0.469633	0.0841134	0.236143
SMESG000042343	0.00716529	0.163318	0.0835918	4.03972	0.623689	0.0380696	0.0861855	0.0198924	0.0286254	1.05052	0.124529	0.0757307	2.74863	0.0823554	0.242783	0.152148	1.52223	0.278123	0.0629535	0.0594792	0.108764	2.50233	0.109748	0.0842156	0.097965	0.0484936	0.0490966	0.0895775	0.0263804	0.736431	0.0269798	5.19337	0.0249262	0.0570678	0.067436	0.0197124	0.10446	0.796935	6.77572	0.0627035	0.0525715	0.0888168	0.0748085	3.38089	0.348709	0.161606	0.122463	0.0524617	0.109687
SMESG000040933	20.2006	0.439835	2.83505	1.70829	2.82987	0.970894	1.80227	0.425832	0.595905	3.95904	1.04996	0.489573	1.51609	7.26855	0.814295	2.0089	1.72124	0.6005	0.345603	1.12297	13.363	1.25898	1.79972	0.547924	16.4011	1.32271	0.462779	1.08707	0.505855	1.929	1.59988	1.5056	0.773894	0.207248	0.642838	0.476043	1.72019	2.02108	1.24373	3.6271	30.2233	1.46693	0.878329	2.1474	2.39947	2.08357	2.08786	0.78693	0.753486
SMESG000022839	2.23821	0.110532	0.069574	0.113049	0.108683	0.447737	0.104736	0.0358912	0.178195	0.249583	0.369636	0.307949	0.357796	2.8554	0.447621	0.349795	0.159919	0.227798	0.135807	0.134383	3.74589	0.1055	0.0776808	0.085416	4.12344	0.290322	0.132402	0.492046	0.0751446	0.195055	0.138181	0.116583	0.734871	0.179274	0.272244	0.0905172	0.1746	0.396851	0.256984	5.66333	2.086	0.403216	0.265167	0.333468	0.342465	0.331639	0.409143	0.148172	0.191194
SMESG000005613	0.134897	0.112802	8.20484	0.213001	0.176196	0.122769	0.209842	0.220479	0.327194	0.302641	5.10085	0.150601	0.325747	0.204392	0.32266	0.382375	0.238572	0.26829	0.177154	7.0567	0.109667	0.417538	0.0913265	0.271615	0.0813666	5.57464	0.0990394	0.144706	0.216933	0.130843	0.0407201	0.0808092	0.127376	0.122579	2.69343	0.208332	0.425887	0.274089	0.303918	0.0948186	0.331597	0.522131	0.317687	0.521598	0.48535	9.95602	0.420962	0.360968	0.156558
SMESG000019984	9.56175	1.82687	0.90024	0.418611	0.322985	0.33861	0.514285	0.0998734	0.2731	0.857047	0.797623	1.57524	0.676455	7.72031	0.742167	0.740242	0.581198	0.489795	2.1703	0.626322	8.81722	0.302457	0.293391	0.15859	18.8097	0.772078	3.27961	1.05167	0.242282	0.853516	0.230141	0.683115	0.637031	2.75127	0.581389	0.265868	1.25873	0.791972	0.452497	12.9079	7.2087	1.19545	2.16456	0.835097	0.895829	1.27844	0.915888	0.499207	2.47013
SMESG000042676	0.0050871	0.0341095	0.00883414	0.0489398	0.00616252	16.5467	0.00737401	0.0027575	0.00854937	0.0193042	0.000757428	0.0261162	0.107677	0.0077264	0.184333	0	0.0167923	13.2334	0.0289991	0.43302	0.160075	0.0676867	0	0.00937217	0.0561874	0.0378601	0.371368	7.00754	0.275522	0.0890765	0.0527071	0.0591998	3.9136	0.276893	0.156743	0.00714806	0.0108283	0.740724	0.191024	0.391094	0.0367874	5.46754	0.0569123	0.114509	0.16359	0.149384	0.0651405	0.0523658	0.0294181
SMESG000081460	0.428101	0.648059	0.581932	0.694401	0.716112	23.1837	0.755039	0.167981	0.307783	0.77331	0.769076	0.686027	0.830861	0.730312	11.9308	0.71977	0.500767	11.0738	0.375536	0.472882	0.444732	0.540035	0.171312	0.0584729	0.315108	0.384732	0.430249	5.84612	0.198854	0.769237	0.437715	0.347558	6.53386	0.294475	0.377407	0.142991	0.206189	0.469342	0.404995	0.352345	0.763358	10.057	0.718356	1.14716	1.10252	1.23433	0.809041	0.452645	1.35849
SMESG000022726	0.0282128	0.0679335	0.0175802	0.00907022	0.0473358	0.0470528	3.37566	0.0239613	0.0506143	0.115914	0.0196961	0.0880686	0.118893	0.0371896	0.0298596	3.00683	0.0716775	0.0624021	0.210918	0.0377869	0.021615	0.0273724	9.13603	0.0079614	0.0744829	0.0418064	0.134677	0.0957758	0.0275333	0.0106945	12.1794	0.215205	0.0468713	0.0206392	0.0489121	0.00783731	7.15041	0.0618453	0.0687354	0.0208591	0.0745138	0.0935744	0.0930694	0.0951517	0.0585008	0.069958	3.58732	0.0395054	0.0635259
SMESG000052389	0.0567964	0.0105264	1.07548	0.0154313	0.0405406	0.0300328	0.0384009	0.00183062	0.0167164	0.0496721	0.216714	0.0561802	0.0723695	0.0737942	0.040493	0.0829276	0.0675906	0.0783964	0.0585122	0.400205	0.0573771	0.0265696	0.0295654	0.0103262	0.00102814	0.190169	0.00435346	0	0	0.00353387	0.0147395	0	0.00997855	0.00676587	0.0896722	0	0.00483685	0	0.00991746	0.00309191	0.0256497	0.0716766	0.0464716	0.0453268	0.0619092	1.39598	0.0540674	0.0184823	0.0226077
SMESG000074489	0.0589848	0.0161082	0.0109272	0.180985	0.347825	0.0390686	0.00492064	0.00250439	0	0.681773	0.0621211	0.039089	0.576036	0.0577493	0.0716889	0.0512753	0.3452	0	0	0.0125977	0.000834523	0.294232	0	0.00450277	0.0114821	0.00714966	0.0199031	0.0100324	0.00586601	0.024476	0	2.26115	0	0.00307791	0.00783021	0.00171142	0	0.106472	0.153852	0.00169046	0.0392622	0.0420415	0.0142806	0.378381	0.987607	0.0390981	0.015977	0.0177819	0.154849
SMESG000014361	0.183979	0.0876294	0.143701	0.129865	0.235246	14.1264	0.14481	0.0451795	0.178689	0.324489	0.273992	0.366165	0.423578	0.628729	26.5397	0.284585	0.691427	24.3574	0.968093	2.05824	3.68573	0.502703	0.440266	0.0327829	0.185659	0.239278	0.323198	11.3186	0.0764386	0.27515	0.107918	0.295103	1.76288	0.14177	0.117321	0.458646	0.142001	0.334424	0.100533	0.46861	0.260961	7.44922	0.240882	0.301317	1.48719	0.893708	0.290271	0.110913	0.264119
SMESG000033355	0	0.0148378	0.00373316	0.0334508	0	0.00692653	1.64578	0.0248747	0.00622814	0	0	0.0100689	0.00429138	0.00923964	0	0.460446	0.0243151	0.0314459	0.0142021	0.00925817	0.0175946	0.0164742	2.82108	0.0112405	0.0104322	0	0.016417	0	0.0219124	0.020705	3.18546	0	0	0.00455554	0.00604471	0.00561425	0.905306	0.0340677	0.0412759	0.0114704	0.0171085	0	0.00477258	0	0.0036857	0.0297459	0.730932	0.0157468	0.00505803
SMESG000046938	0.00251398	0.167443	0.0288467	0.191187	3.61216	0.0271054	0.0657309	0.0490992	0.0806496	2.03986	0.192042	0.12483	0.22954	0.121161	0.171093	0.0673681	5.22562	0.127138	0.0392337	0.0728262	0.0417953	0.409618	0.389799	0.0298378	0.162251	0.0431663	0.0428081	0.0457807	0.044108	6.76494	0.0665024	0.554382	0	0.0260199	0.053359	0.0386793	0.0128132	2.09718	0.103422	0.0259749	0.0442358	0.0774996	0.217789	0.195228	2.72418	0.0414975	0.0635366	0.0821548	0.105552
SMESG000056439	0.140402	0.0593098	4.87849	0.147582	0.0894625	0.0591852	0.19717	0.0169783	0.429371	1.17658	9.1503	1.09768	1.23964	1.03894	1.18286	1.10438	0.420163	0.419659	0.348147	11.4987	0.267037	0.432685	0.190512	0.127028	0.419086	6.31537	0.27647	0.903874	0.0981663	0.589681	0.373526	0.409373	0.562618	0.231354	7.33491	0.120989	0.394495	0.596322	0.160776	0.383444	0.844044	1.23164	0.885313	1.24846	1.23976	16.6332	1.2512	0.371153	0.18987
SMESG000003566	0.0889104	0.103152	5.16409	0.12797	0.172269	0.090648	0.0542007	0.0959864	0.18676	0.527381	3.94558	0.286458	0.380624	0.24766	0.376259	0.364471	0.28072	0.254276	0.172558	11.7862	0.110018	0.147773	0.160114	0.122225	0.18448	7.61969	0.173219	0.370378	0.0908081	0.382716	0.204028	0.457128	0.107081	0.104397	4.25044	0.0872281	0.150321	0.263781	0.0758332	0.157571	0.222794	0.256878	0.240665	0.315349	0.28705	7.28691	0.405436	0.179383	0.269441
SMESG000012340	0.0938333	0.085233	0.0586887	0.0640148	0.0606105	2.74828	0.0818187	0.0224725	0.0594203	0.0273757	0.112608	0.0402857	0.0470365	0.0409266	0.713829	0	0.0169427	1.87105	0.0539782	0.03286	0.0521047	0.0269686	0.0550175	0.00458323	0.0141434	0.0722359	0.032962	1.35962	0.00731838	0.0427139	0.0387453	0.113199	2.00542	0.0458292	0.0935381	0.0288475	0.0435053	0.0215326	0.0380968	0.0533419	0.0120732	1.96828	0.0764979	0.057846	0.053251	0.120662	0.111631	0.0389254	0.120475
SMESG000044682	0.33681	0.433284	1.83782	0.110939	0.0567566	0.0542609	0.0516244	0.0204686	0.0629804	0.121379	1.3373	0.461762	0.0917769	0.163158	0.0724293	0.0985045	0.091048	0.0414442	0.463318	0.733722	0.088682	0.0651727	0.152931	0.00710777	0.158652	0.913842	0.607417	0.0505156	0.055558	0.0427239	0.0378998	0.0407954	0.0353033	0.544133	0.325574	0.0300987	0.112517	0.146845	0.038973	0.0897376	0.0996048	0.0301247	0.330015	0.118101	0.0618214	1.61042	0.175175	0.0410037	0.435078
SMESG000044602	0.0866897	0.255091	0.131515	0.155444	5.07217	0.123688	43.1155	0.076578	0.0623689	1.3639	0.115612	0.102147	0.0969323	0.0552605	0.0178561	12.008	1.08086	0.0229788	0.0622202	0.0253155	0.0862118	0.0161537	14.2354	0.0509635	0.0796289	0.0829094	0.203993	0.141352	0.0979168	1.67429	20.5752	0.0574844	0.0424165	0.234421	0.190803	0.125297	19.8236	1.12397	0.152274	0.121995	0.121898	0.113206	0.125497	0.12637	1.42786	0.121069	20.9082	0.0856326	0.205611
SMESG000032522	21.2285	1.40004	0.551974	0.63814	0.747156	0.591358	0.840767	0.19243	0.906845	1.87774	1.71083	3.55372	1.82851	15.8926	1.77712	1.39573	0.417929	0.396412	1.91584	0.551911	22.3855	0.418867	0.310103	0.097757	34.7116	0.799245	1.82197	1.32332	0.310231	1.14704	0.392767	1.01385	1.0833	2.62616	1.17954	0.701153	1.0415	1.4838	0.794111	36.461	9.80921	1.19368	2.3507	1.0958	1.10104	0.929718	0.867352	0.395307	1.20673
SMESG000042787	0.191302	0.171659	10.2848	0.259855	0.308551	0.163377	0.322198	0.0772753	0.197165	0.46863	7.20936	0.374352	0.504161	0.419418	0.377892	0.52661	0.447454	0.690265	0.338846	27.6114	0.15966	0.324031	0.282277	0.120489	0.294516	20.766	0.314638	0.420633	0.0814765	0.732434	0.37143	0.36099	0.320617	0.130379	10.9601	0.12202	0.225115	0.287043	0.191086	0.274573	0.499305	0.674796	0.430763	0.673653	0.687692	18.032	0.530289	0.26522	0.527626
SMESG000081261	0.017257	0.0704665	0.0414072	0.0217262	0.0131951	0.0954212	12.4241	0.00327372	0.0127286	0.0329297	0.0132719	0.0289713	0.0623255	0.037079	0	5.65048	0.0689445	0	0.0152709	0.0841514	0.0366785	0.00713071	14.1468	0.0365561	0.0361484	0.0535352	0.0452505	0.1019	0.00399682	0.139074	29.8621	0.0574784	0.0668451	0.0515414	0.0506638	0.0171287	17.274	0.146685	0.212702	0.0454201	0.0650749	0.0828295	0.0581887	0.0531727	0.0522816	0.0389836	8.37965	0.0247134	0.0325798
SMESG000051904	0.0589897	0.0314755	1.2461	0.0572597	0.0340164	0.0386287	0.0441161	0.0231684	0.00995245	0.0483062	0.262957	0.00235862	0.0322147	0.0551404	0.0389408	0.0120755	0.0203665	0.0659412	0.0805804	0.492073	0.0441296	0.0494468	0.0396887	0.018821	0.00238946	0.501937	0.0537704	0.00315037	0.0390257	0.0166999	0.00498599	0.0355363	0	0.0114506	0.22948	0.0046041	0.00864057	0.0679874	0.0206959	0.0676363	0.0390146	0.0333504	0.0293499	0.0154055	0.0826728	1.44025	0.0137565	0.0265938	0.0385162
SMESG000066311	0.393834	0.00915448	0.00444573	0.0255448	0.0409265	0.00527206	0	0.0649868	0.0533607	0.148559	0.0714902	0.0461532	0.101423	0.877355	0.161469	0.0961277	0.00361699	0	0.00115016	0.0093097	0.596216	0.0533234	0	0.043886	0.809439	0.0681186	0.0221177	0.0328533	0.0967674	0.0146212	0.00216518	0.0618972	0.00546433	0.0266206	0.0345289	0.11438	0.00910865	0.00511426	0.063138	1.01134	1.2015	0.058839	0.124003	0.135388	0.0868323	0.101233	0.179574	0.0737654	0.0372446
SMESG000025867	0.0453163	0.0224624	0.926636	0.0401306	0.0493688	0	0.00506701	0.00491171	0.00554084	0.00812005	0.24198	0.0263039	0.0123695	0.0163438	0	0.0244559	0.0261195	0.00763314	0.0125226	0.185379	0.0567934	0.0126531	0.00471659	0.00846371	0.0178113	0.31241	0.0258665	0	0.00848694	0.0124703	0	0	0	0.00515716	0.350334	0.00798161	0.0175293	0.0292675	0.0257882	0.025675	0.042533	0.0236058	0.0443223	0.049111	0.0538459	1.22415	0.056245	0.00812004	0.0398315
SMESG000014711	0.819292	0.0290948	0.00971977	0.0249461	0.0160058	0.0104166	0.00420053	0.0135234	0.111013	0.193968	0.11615	0.146405	0.134702	1.66484	0.13698	0.197661	0.0606246	0.106118	0.100621	0.0883889	2.23516	0.0109651	0.0262163	0.0620947	2.2878	0.074482	0.0585149	0.019537	0.0313741	0.112843	0.0626384	0	0.0987147	0.0937202	0.129352	0.0497499	0.0511226	0.0875007	0.112742	3.76085	0.944615	0.119362	0.0960479	0.124509	0.20526	0.156143	0.150219	0.0351133	0.100235
SMESG000034805	1.41512	1.51608	17.8072	1.51573	1.37522	67.2451	1.60756	0.894386	1.03714	2.18353	16.6218	1.64498	2.29452	1.82029	36.6617	1.38153	1.46802	65.3036	1.05258	22.8335	0.855078	1.37159	1.32078	0.616845	0.926234	30.7397	0.827601	41.1638	0.6021	1.27312	1.09466	1.19563	47.0847	1.15138	34.6515	0.819889	1.23212	1.27572	1.42242	1.40823	1.58883	52.7125	1.81439	2.40956	2.37689	21.4374	2.00524	1.65057	2.27168
SMESG000052463	0.07307	0.17033	0.0339949	1.79405	0.424171	0.0721731	0.00605111	0.0146857	0.132098	1.69832	0.34724	2.70585	2.42613	0.386087	0.786587	0.335759	0.737439	0.0137783	1.31381	0.089435	0.165123	1.34253	0.0942365	0.00917688	0.124677	0.0289895	0.233625	0.0172491	0.0134015	0.362949	0.0149176	0.0410489	0.163805	0.729353	0.11979	0.0618664	0.0141679	0.407998	6.22942	0.142424	0.243087	0.422936	2.70253	1.09523	0.453267	0.230797	0.238639	0.0727913	0.0913719
SMESG000081370	0.281631	0.215857	9.6482	0.303775	0.369655	0.32745	1.50662	0.272216	0.666022	1.15486	6.69009	0.896521	1.04444	0.799574	1.08504	1.17805	0.612237	0.826695	0.437674	9.68189	0.345536	0.436574	2.66858	0.467659	0.268409	7.55502	0.29269	0.477883	0.131497	0.422987	1.34321	0.290813	0.279559	0.222087	3.82897	0.176239	0.95746	0.176796	0.203074	0.149036	0.573475	1.01237	0.890252	1.10043	1.05237	12.9717	1.36655	0.445527	0.422933
SMESG000062826	0.0218717	0.009509	1.75326	0.0124931	0.0272905	0.0186813	0	0.00515792	0.0235575	0.0418114	0.97652	0.0317638	0.0666689	0.0275021	0.0170466	0.102327	0.00760997	0.0224911	0.00986657	0.554465	0.0284328	0.00315017	0.00299398	0.0149165	0.000634726	0.745631	0.0195334	0.485523	0.00521901	0	0	0	0.0108581	0.0106554	0.889768	0.0017492	0	0.06119	0.0128739	0.000847631	0.0135916	0.0175033	0.0423927	0.0873331	0.0322311	1.55037	0.020375	0.0316748	0.0203771
SMESG000040291	3.15094	0.0916416	0.0849287	0.0606033	0.0893494	0.156733	0.119303	0.267028	0.346578	0.387195	0.262452	0.300744	0.431502	3.7691	0.40692	0.472794	0.129573	0.0200114	0.0891813	0.107771	5.29102	0.0410761	0.00996906	0.23055	5.11526	0.197388	0.110095	0.389361	0.660196	0.325353	0.0639064	0.0572105	0.18859	0.18694	0.249633	0.295243	0.17417	0.272166	0.277211	7.09956	3.7006	0.522994	0.337727	0.490646	0.321987	0.434889	0.540741	0.34858	0.234395
SMESG000050640	0.228337	2.08003	0.192474	0.375039	0.229139	0.184298	0.292239	0.04605	0.245803	0.521865	0.456328	2.76641	0.518503	0.466365	0.519053	0.328478	0.689305	0.275202	4.77416	0.35373	0.226676	0.256199	0.207373	0.135706	0.387984	0.295994	5.72076	0.530886	0.179123	0.500814	0.223441	0.274966	0.387387	4.56023	0.527186	0.120731	0.270728	0.667691	0.526151	0.534681	0.32555	0.602684	3.57493	0.65039	0.501752	0.536734	0.350599	0.0840804	1.88315
SMESG000046289	0.04376	0.0992017	1.12714	0.0343751	0.120644	0.0986803	0.0844339	0.0170585	0.0415641	0.0779788	1.19177	0.116982	0.0550818	0.0978084	0.0500115	0.020149	0.0165742	0.132368	0.0167161	0.450091	0.0413201	0.0783007	0	0.00578192	0.0655132	0.658684	0.0888026	1.01448	0.00753193	0.118788	0.00475773	0.48134	0.00197593	0.0628132	0.879219	0.0121238	0	0.114825	0.0341642	0.0101668	0.170742	0.069208	0.0845195	0.164405	0.243906	1.06662	0.0806399	0.045211	0.0599065
SMESG000063883	0.0443986	0.0954494	0.0215744	0.0260662	0.0133751	0.0319112	6.32358	0.00344774	0.0158542	0.0505162	0.0612416	0.320017	0.0900126	0.132614	0.0407921	3.81474	0.0753728	0.0273562	1.04074	0.0236455	0.0856914	0.0033557	6.15506	0.0221648	0.223738	0.0567878	0.48087	0.0847369	0.0165151	0.0777477	8.17092	0.0235257	0.00779378	0.346211	0.0549272	0.00804675	3.48226	0.0386634	0.0660135	0.493941	0.0338853	0.0458791	0.0367486	0.0355331	0.0147951	0.0127009	3.48542	0.015904	0.132449
SMESG000014460	0.0410554	0.0240218	0.0479165	5.85718	4.56772	0.0492809	0.0409022	0.0136499	0.0720994	2.96412	0.237392	0.149079	4.02421	0.151461	0.18555	0.10732	1.7148	0.152271	0.0557529	0.290507	0.142258	12.904	0.109354	0.0706256	0.0228756	0.0805083	0.0460049	0.0786065	0.0146301	3.26382	0.0452995	2.35463	0.036084	0.120111	0.0484102	0.00985314	0.00999432	0.765442	16.575	0.0901169	0.191988	0.224062	0.129729	5.18665	0.479765	0.181414	0.128778	0.0202282	0.092184
SMESG000077685	0.238374	0.252827	6.71026	0.900426	0.306726	0.302872	28.9041	0.348768	0.287119	0.422287	5.93669	0.291233	0.926187	0.267528	0.359133	23.362	0.416511	0.28498	0.167527	2.41408	0.130893	0.518281	23.6919	0.133856	0.157654	2.91608	0.149049	0.248897	0.142545	0.187233	32.4429	0.946589	0.276386	0.12068	1.11846	0.110348	25.9717	0.254723	0.846833	0.110544	0.308193	0.613566	0.276867	1.3498	0.523321	7.25514	27.151	0.31382	0.200773
SMESG000016991	0.145621	0.0106371	0	0.0118411	0.00276885	0.0114918	0.0105899	0.0100907	0.0241349	0.0885132	0.0224987	0.0361215	0.0249453	0.797795	0.0988866	0.00556461	0.0100627	0.0577881	0.0112178	0.0102417	0.701455	0.00888778	0.0608761	0.00220869	0.677286	0.0605024	0.0207909	0.0794652	0.00858535	0.0945423	0.131749	0.0282941	0.0190676	0.0743046	0.0598142	0.0319754	0.00985845	0.131603	0.116662	2.40841	0.567231	0.0831026	0.0449813	0.0824659	0.136805	0.0787503	0.139767	0.0159029	0.0239492
SMESG000074944	0.0460519	0.0396455	1.64063	0.0434888	0.0995721	0.0934014	0.011803	0.0145079	0.0168388	0.074781	0.895321	0.0858755	0.0689255	0.0378903	0.046783	0.025884	0.044705	0.013621	0.0408565	0.431831	0.0727628	0.183801	0.0481141	0.0125466	0.00580338	0.714807	0.0135652	0.00255003	0	0.0163924	0.00498599	0	0.0448862	0.0321139	0.293401	0.025485	0.0371534	0.00757576	0.0879128	0.0346785	0.0884897	0.0577595	0.0609267	0.0730544	0.0762969	1.61838	0.0581276	0.0350853	0.042313
SMESG000017332	0.804615	0.006051	0.00692414	0.0287988	0.00513313	0.0476204	0.00737401	0.0116264	0.0701399	0.126531	0.132826	0.11791	0.156289	1.40917	0.0248521	0.0717676	0.0418666	0	0.0123791	0.0133947	2.43035	0.0274653	0.00642502	0.0048681	3.48929	0.067896	0.0967308	0.172741	0.0398403	0.120196	0.0307748	0.293048	0.0987174	0.0854183	0.0986428	0.0291804	0.0955139	0.136566	0.194156	4.3348	0.631259	0.0362837	0.023601	0.0449859	0.0174633	0.0289891	0.0188872	0.0099757	0.00746544
SMESG000074186	0.564702	0.177554	0.910452	0.0433697	0.0871026	3.11074	0	0.0055038	0.0775799	0.263025	0.223443	0.115808	0.146163	0.189009	5.47024	0.169064	0.180452	2.00122	0.0656378	0.771606	0.408431	0.0628469	0.0024617	0.0265039	0.0854162	0.318597	0.0743083	2.15099	0.0151008	0.206549	0.0756989	0.0998286	1.69397	0.0850118	0.272063	0.0322569	0.00881369	0.0840092	0.0350859	0.266921	0.317294	2.15686	0.157162	0.213981	0.286015	0.174342	0.150325	0.0707628	0.130887
SMESG000006920	0.0505723	0.0253428	0.0278802	0.0443169	0.0237148	0.107666	9.48253	0.0265427	0.016711	0.0488811	0.0442242	0.0531136	0.0633336	0.0660487	0.0438883	6.65394	0.0870091	0.0966837	0.0496842	0.0983958	0.0520713	0.0251967	12.5987	0.0502551	0.0648614	0.0706296	0.064926	0.0744289	0.0842467	0.00288244	15.8163	0.0673659	0.0691977	0.0575081	0.0995976	0.0440902	12.6191	0.127144	0.011037	0.0495083	0.0716787	0.176247	0.095698	0.0732128	0.139363	0.0404498	7.34323	0.0891905	0.0222588
SMESG000039545	0.0274571	0.0485211	1.54091	0.0294909	0.0375944	0.0424684	0.00834934	0.0242627	0.0118169	0.0406281	0.448577	0.0261449	0.0308885	0.0379067	0.0799237	0.0045721	0.0238313	0.0447724	0.0403742	0.434599	0.0041092	0.0150117	0.0186125	0.0257769	0.010589	0.679803	0.0652094	0.0165851	0.041398	0.013913	0.0071443	0.0309594	0.00231748	0.020191	0.0751257	0.0383394	0.002099	0.0364778	0	0.00211459	0.0615183	0.0220594	0.0481456	0.0726176	0.057097	1.02	0.0694761	0.0284583	0.0430602
SMESG000073851	0.0836373	0.105231	0.183925	2.55847	0.743832	8.76148	0.0185948	0.106426	0.150636	0.67172	0.105406	0.153465	3.00303	0.126386	1.8865	0.176334	1.11852	6.85876	0.0756974	0.108452	0.0595504	4.12436	0.207262	0.140351	0.187732	0.217734	0.221655	5.99731	0.119674	0.838828	0.100788	3.18775	8.98879	0.134781	0.184404	0.17073	0.181138	0.948739	3.55648	0.135528	0.112363	2.92526	0.152149	2.90104	0.876158	0.18739	0.116791	0.136594	0.141779
SMESG000017972	0.913557	0.931614	0.890057	1.07428	1.4429	43.8669	0.727072	0.592986	0.400295	1.05952	0.963712	0.969008	1.06989	0.987795	20.7044	0.545332	0.946282	25.363	0.441905	0.880542	0.295662	0.78112	0.598474	0.21089	0.710852	0.64634	0.941182	15.4659	0.346752	1.33749	0.37308	0.810641	15.8207	0.506776	0.688715	0.354167	0.58722	0.629222	0.489956	0.703394	0.766742	14.6513	0.910073	1.34967	1.57988	1.45629	1.08691	0.472031	1.7251
SMESG000004912	0.209467	0.00234391	0	0.0174421	0.00544226	0	0.0329882	0.00115176	0.0225979	0.141483	0.080114	0.0820207	0.0820307	1.09748	0.0724652	0.166835	0.00709679	0	0.00223615	0.0181816	0.751917	0.0241111	0	0.0014352	1.65062	0.0761486	0.0523552	0.0207467	0.0429967	0.142555	0.0114437	0.0961181	0.0248056	0.0111734	0.00760998	0.00962597	0.0178566	0.0158821	0.0209872	1.34551	0.355064	0.0539253	0.0362081	0.0116132	0.0343761	0.0315401	0.00209716	0.0122816	0.0309864
SMESG000072114	0.0547448	0.0412877	2.28223	0.520302	0.092835	0.0625324	1.22859	0.0255958	0.030798	0.0637453	0.353944	0.0703007	0.253408	0.0444115	0.138118	0.940951	0.122612	0.157878	0.0612033	0.444625	0.053136	0.433424	1.54288	0.0219098	0.01691	0.676534	0.0464543	0.0780138	0.00553529	0.115035	1.15958	0.453167	0.0749039	0.0211733	0.0818844	0.0637684	0.76822	0.0478538	0.227944	0.0225046	0.066391	0.0937984	0.0605937	0.407089	0.1104	1.29799	1.17908	0.0326446	0.0360405
SMESG000003214	0.263909	6.78345	0.211423	0.569316	0.446801	0.317284	0.286324	0.119779	0.167535	1.03296	0.63047	4.93098	0.346766	0.50876	0.472417	0.48221	1.16555	0.481814	11.4036	0.358179	0.231393	0.314108	0.191811	0.181151	0.479945	0.479191	8.87795	1.1724	0.262742	0.936045	0.315538	0.501012	0.382044	4.46625	0.145837	0.158227	0.251459	0.38221	0.161806	0.205185	0.358389	0.36234	4.50803	0.35315	0.869793	0.400545	0.289844	0.124293	8.52322
SMESG000067876	0.0869038	0.0353574	5.63164	0.0727797	0.116616	0.182346	0.173351	0.0588228	0.0790066	0.223636	6.10844	0.0926226	0.155163	0.112177	0.143099	0.139934	0.0662504	0.0997801	0.0472327	2.71452	0.0428452	0	0.0979406	0.0606057	0.0521379	2.5393	0.0498552	0.181454	0.0655486	0.0729629	0.0509228	0.0999128	0.0525615	0.0178945	0.66542	0.0389459	0.0755648	0.118846	0.0320994	0.0276296	0.0924607	0.187861	0.0963018	0.171495	0.184387	5.19913	0.0956161	0.0784415	0.0627601
SMESG000022139	0.0817716	0.0912301	3.95158	0.141439	0.153285	0.147667	0.0848746	0.201771	0.134201	0.126724	1.11339	0.0588128	0.125653	0.0174509	0.105121	0.0289381	0.124668	0.17658	0.0631252	5.25685	0.0867046	0.170291	0.17138	0.163865	0.126376	4.14774	0.0682355	0.29834	0.153791	0.181402	0.128544	0.12674	0.123183	0.0205117	0.793517	0.135934	0.00727055	0.0586631	0.0367896	0.0305502	0.113095	0.197343	0.101445	0.140473	0.196724	2.85794	0.0776442	0.122651	0.261549
SMESG000014167	7.4733	0.319999	0.226133	0.242159	0.354604	0.235496	0.321915	0.106681	0.260746	0.363309	0.564541	0.384714	0.523333	5.46871	0.779298	0.29257	0.434343	0.400373	0.269321	0.33193	12.2628	0.202668	0.435769	0.0360483	10.1052	0.41567	1.41577	0.566358	0.0944609	0.376549	0.239451	0.335095	0.360857	0.386955	0.23434	0.141426	0.137737	0.39737	0.166891	7.35092	5.28503	0.715496	0.468664	0.648805	0.527367	0.647782	0.663604	0.312125	0.779459
SMESG000033795	0.0161091	0.0112369	0.410464	0.017708	0.0259175	0.0029871	0.1002	0.0121794	0.0199888	0.0423758	0.537458	0.0211655	0.0430551	0.0148208	0.0326958	0.0563229	0.012125	0	0.00577418	0.374273	0.0137491	0	0.251551	0.0101952	0.0012712	0.161457	0	0.205509	0	0	0.107526	0	0.0108581	0.00961174	0.611249	0.00621605	0.147153	0.045698	0.023833	0	0.00505152	0.0440661	0.0199059	0.0056334	0	0.660704	0.0693464	0.0130343	0.00172759
SMESG000061762	0.0298034	0.00355931	0.728504	0.030696	0.009613	0.0102691	0.117994	0.00731196	0	0	0.0780232	0	0	0.00416237	0	0	0.0451763	0.083436	0.0512821	3.70985	0.0604109	0.0313533	0.0145363	0.0114339	0.0199311	3.5822	0.0653743	0.111692	0.00450798	0.0822412	0.00934683	0.0484656	0.0195915	0.013648	0.434117	0	0.026247	0.00403073	0.0029054	0.00901153	0.0119327	0.0380318	0.0184317	0.0296673	0.051406	1.23577	0.0391763	0.0278021	0.0582321
SMESG000009225	0.0439128	0.0189845	0.0247135	5.26002	0.334315	0.00739781	0.0404817	0.0637166	0.158235	0.136787	0.185501	0.0578999	2.99206	0.128982	0.074724	0.0228896	0.127883	0.0653856	0.0300047	0.00225917	0	5.02959	0.0118868	0.39035	0.0219627	0.00228728	0.010976	0	0.106425	0.113849	0.0115552	4.95339	0.00813041	0.0108539	0.0400754	0.236903	0.0036177	0.101262	6.05919	0.00809416	0.0395774	0.0152079	0.0449378	3.84306	0.0902914	0.0260225	0.0421958	0.234038	0.0575961
SMESG000028420	0.0762042	0.0383817	3.29615	0.0321015	0.0777997	0.0643455	0.0587492	0.043844	0.0551016	0.0836038	1.23648	0.0403425	0.0623786	0.0663356	0.106787	0.0529433	0.136449	0.127311	0.13458	6.12185	0.0675269	0.0813242	0.0370745	0.0712613	0.111317	3.78295	0.0824178	0.324028	0.0608761	0.19175	0.047014	0.148981	0.0569588	0.022287	1.61291	0.0399486	0.0642906	0.0542395	0.0396513	0.0332567	0.0750982	0.18071	0.110192	0.160445	0.1441	3.34586	0.0778879	0.0647101	0.201192
SMESG000074945	0.0244463	0.0346434	2.07312	0.0407998	0.0738247	0.0378014	0.0078432	0.00892353	0.0374392	0.104676	1.65734	0.0635275	0.116601	0.0880031	0.0982453	0.0703383	0.0668897	0.0984165	0.0355495	0.893891	0.0217787	0	0.0226215	0.025835	0.00931652	0.918265	0.0250334	0.0699891	0.00467125	0.0442221	0.00489957	0.0226058	0.0602145	0.0442802	0.324288	0.0244785	0	0.0358136	0.0405037	0.0156214	0.086495	0.0563906	0.0866181	0.0920345	0.0900641	2.57545	0.0686047	0.0575847	0.0454598
SMESG000011269	0.0350554	0.0362978	0.00564536	0.00927687	0.0680875	4.04279	0.079456	0.00713109	0	0.0177246	0.00624419	0.0021893	0.00876073	0.0122112	0.45107	0.0150291	0.053091	8.10235	0.0643093	0.0677654	0.014087	0.0331397	0	0.0131075	0.188502	0.189325	0.12577	7.35742	0.119241	0.168465	0.03331	0.298028	12.6085	0.204989	0.311951	0.130884	0.0716191	0.17314	0.151298	0.191377	0.0109719	0.988257	0.066237	0.0461888	0.0419366	0.0674892	0.0614687	0.0283975	0.0390471
SMESG000079502	0.00274251	0.0124449	0.024158	0.191089	0.0268104	0	0	0.00275499	0.00291833	0.0972521	0.00908305	0.0141557	0.174082	0.0082558	0.0440328	0.057191	0.208438	0	0.010041	0.0128063	0.0141848	0.668996	0.00497609	0.00214719	0.000347864	0.0466619	0.0106475	0	0	0.00375408	0	0.713605	0	0.0137448	0.00363042	0.00122436	0	0.0886901	0.759215	0	0.000533714	0	0.00553518	0.111023	0.280289	0.0386888	0	0.0143117	0.00841972
SMESG000005978	0.0366126	0.0344374	1.40552	0.0255115	0.0634602	0.0870055	0.632192	0.00787211	0.0141675	0.0465099	0.657342	0.0347144	0.0670191	0.0161883	0.031141	0.317669	0.0381558	0.0600798	0.0144025	0.901614	0.0519695	0.0125881	0.629812	0.0049313	0.0272282	0.543321	0.012812	0.042253	0.00322045	0.0267131	1.23349	0.00610292	0.0232954	0.0279243	0.262495	0.0280941	0.737264	0.0617918	0	0.0368164	0.0737286	0.107546	0.0574853	0.128494	0.0834572	1.19888	0.372861	0.032052	0.0343655
SMESG000034829	0.0255186	0.030613	2.49438	0.12743	0.0949297	0.102667	0.132689	0.0244526	0.114373	0.233254	2.0862	0.168197	0.271592	0.18863	0.336678	0.231939	0.143816	0.100173	0.102607	4.734	0.0697153	0.2029	0.0849084	0.0247115	0.114659	3.96586	0.119932	0.501153	0.0252589	0.239284	0.0638094	0.138412	0.0881805	0.0669776	2.19611	0.0754337	0.0289841	0.177922	0.128527	0.124591	0.111695	0.196017	0.0840075	0.28805	0.226621	3.36455	0.2338	0.041226	0.147658
SMESG000004536	5.83782	1.25404	2.44645	0.438817	0.288713	0.612117	0.519207	0.0713571	0.197033	0.878725	2.55519	1.49464	0.808574	4.04218	0.959432	0.657133	0.3831	0.621234	3.45856	1.54008	4.53354	0.330833	0.686905	0.0626725	9.78513	1.81938	1.80526	0.679902	0.128833	0.291048	0.29771	0.576737	0.858684	3.58914	1.33973	0.181179	0.904452	0.866577	0.663798	10.2927	3.50241	0.882925	2.50896	0.737173	0.635371	4.16399	0.759978	0.275263	1.2309
SMESG000038678	0.315438	0.408491	18.4802	0.488189	0.649702	0.423986	0.359711	0.188557	0.456358	1.28055	6.05825	0.874005	1.09101	0.910961	0.730592	0.740238	0.664372	0.960829	0.522747	12.9512	0.503854	0.415434	0.380922	0.169297	0.396062	10.9421	0.365433	0.859684	0.120935	0.583647	0.460756	0.358997	0.342359	0.252241	4.40662	0.148524	0.254062	0.578693	0.417599	0.344962	0.933701	1.44419	0.977096	1.44234	1.26032	16.107	1.01898	0.519471	0.673506
SMESG000049783	0.0170429	0.021821	0.482792	0.00374194	0.0217871	0.00524367	0.0039216	0.00505534	0.00405092	0.0449769	0.348025	0.0201162	0.0583576	0.0274625	0.0179166	0	0.0561601	0.0835186	0.019178	0.348376	0.00119364	0.007535	0.0304704	0.00297241	0.000683565	0.184191	0.00169619	0	0.00564271	0	0.00575594	0	0.0157072	0.0171177	0.113456	0.0057493	0	0.00581632	0.0117481	0.00116552	0.0207297	0.00694136	0.0166692	0.0275509	0.0365939	0.390485	0.0278234	0.0102927	0.0661591
SMESG000055897	0.03989	0.0283291	1.22889	0.0518964	0.0830524	0.0592158	0.0859282	0.00500358	0.0549108	0.207121	0.49202	0.0831695	0.215648	0.0858394	0.0722162	0.0745261	0.0746745	0	0.00953873	0.498919	0.0236083	0.00775102	0.0579284	0.0089763	0.032606	1.11232	0.0426749	0	0.0287559	0.239097	0.0548258	0.0447283	0.0110311	0.0316101	0.406012	0.0566149	0.0465831	0.428844	0.0321657	0.0162617	0.0812865	0.167354	0.0909373	0.14197	0.180466	1.18756	0.0971302	0.135642	0.0362827
SMESG000066745	0.00698953	0.00488621	0.0222606	0.00125369	0.0221553	1.00421	0	0.00150352	0	0.0210815	0	0	0	0.00394594	0.0274562	0	0.00442047	0.867228	0.0124894	0.0049296	0	0.0995582	0	0	0.0954039	0.0459027	0.0900594	8.22637	0.0543447	0.181409	0.0847827	0.166619	21.0163	0.191141	0.35251	0.113768	0.105493	0.334437	0.279597	0.171199	0.0360354	2.76028	0.0117831	0.0429252	0.0260956	0.0212168	0.020792	0.0110765	0.00173442
SMESG000023194	0.0474074	0.0588601	0.0174908	0.0691978	0.0502124	4.04502	0.00590769	0.0499967	0.0272601	0.0517776	0.111821	0.0916442	0.0750689	0.065476	3.23792	0.0448701	0.0695845	3.96834	0.0584738	0.117583	0.0615593	0.0216132	0.0269655	0.0204158	0.0378667	0.0480215	0.0483347	3.01685	0.00560981	0.0776287	0.0290933	0.0737097	3.40943	0.0562381	0.151284	0.00592303	0.0128427	0.123636	0.0220896	0.0390854	0.0482717	3.05456	0.0926983	0.073623	0.168924	0.0854248	0.0770877	0.0137035	0.102583
SMESG000024001	0.185507	0.0310162	0.0565618	10.6224	0.0836587	0.0666712	0.321206	0.0583793	0.143127	0.231351	0.128528	0.130918	6.50335	0.185745	0.232021	0.143506	0.181397	0.0412361	0.0388054	0.0703935	0.212676	2.64132	0.0237919	0.0665913	0.127045	0.0569417	0.0531585	0.00243557	0.128176	0.0405571	0.0419443	5.59765	0.00804975	0.0226037	0.037604	0.119442	0.0665609	0.0123851	2.24102	0.15226	0.151376	0.0900548	0.07234	6.49166	0.0727389	0.135834	0.133324	0.0966451	0.0838124
SMESG000062986	0.0343124	0.028387	1.70859	0.113433	0.0378044	0.0819514	0	0.0350738	0.10285	0.292791	1.27959	0.169181	0.163098	0.146713	0.0734857	0.365544	0.0457495	0.0282013	0.0400474	1.0177	0.0360342	0.0318327	0.0176388	0.0217206	0.0272324	0.614257	0.0256658	0	0.0174232	0.0257385	0.012147	0.0321844	0.0945251	0.0205642	0.551737	0.0135137	0.0271604	0.0362326	0.064054	0.0701111	0.0924814	0.236075	0.126309	0.212893	0.170813	2.85327	0.155676	0.0513044	0.0448113
SMESG000023353	0.0770122	4.70291	0.144403	0.970496	0.524703	0.12683	0.0807575	0.0551915	0.166123	0.491142	0.245735	2.17494	1.86915	0.32082	0.277508	0.263096	1.06787	0.265022	3.6379	0.429311	0.194656	1.5098	0.114483	0.0775893	0.171391	0.188345	4.32057	0.22262	0.0327595	0.735972	0.0605498	2.29672	0.519436	2.23145	0.17035	0.0742579	0.137538	0.94837	1.5818	0.234663	0.126249	0.318498	1.65088	0.731268	0.515207	0.176784	0.318853	0.0822494	2.63498
SMESG000077235	0.101985	0.0604648	0.0558305	1.47201	0.229176	0.100237	0.10667	0.0162778	0.0391762	0.232175	0.0863936	0.0406126	2.68692	0.0548651	0.155765	0.0863714	0.265481	0.0315358	0.0254576	0.0291805	0.00460587	0.861589	0.0680805	0.0320869	0.0255911	0.0492002	0.0203848	0.0479948	0.0559239	0.326863	0.0445172	2.03352	0.067434	0.0205156	0.0314054	0.0363569	0.0393987	0.125785	1.80771	0.0211673	0.0333725	0.0960828	0.0574591	2.83598	0.136474	0.0702067	0.069454	0.0101159	0.0675228
SMESG000066259	0.396166	0.00564906	0.00202017	0.00802364	0.0089981	0.0153638	0	0.00820199	0.043952	0.0810766	0.0376989	0.0587924	0.116412	1.05367	0.151085	0.0214062	0.019968	0	0.0118825	0.00406385	0.647213	0.0231293	0.00477626	0.0121627	0.934074	0.0344169	0.0437682	0.0526995	0.0518787	0.0410518	0	0.109671	0.0242941	0.0329882	0.044729	0.00532389	0.0298506	0.0178353	0.0254225	1.06252	0.764995	0.0769948	0.0555869	0.0604033	0.0592025	0.0585527	0.041004	0.0326133	0.0192529
SMESG000056558	0.0673008	0.0142751	1.43046	0.469244	0.0830463	0.125447	0.0200115	0.0320803	0.0474254	0.0301494	0.303714	0.0539084	0.474685	0.0669547	0.0711205	0.0382976	0.139579	0.0393589	0.0165165	0.232865	0.00251499	0.208092	0	0.0227167	0.0124047	0.389927	0.0330534	0.0162915	0.00781663	0.0523119	0.0203543	0.300776	0.0539446	0.0231514	0.111488	0.0141231	0	0.0754539	0.186526	0.00712251	0.0473974	0.0756703	0.0644192	0.561602	0.0711773	0.680015	0.0390377	0.0423849	0.0679741
SMESG000039195	0	0.0390079	0.930002	0.0453364	0.0190404	0.0036369	0.0429245	0.0115444	0.0173775	0.100204	0.649248	0.0298976	0.0446082	0.027268	0.0646785	0.0106192	0.0408825	0.135236	0.0383052	0.771657	0.045674	0.0311316	0.00299398	0.0403022	0.0393935	0.519557	0.0127408	0.0376801	0.0337238	0.0207137	0.00704266	0.0208962	0.07823	0.0178587	0.27584	0.0286198	0.072577	0.0392352	0.0466455	0.0167105	0.0677284	0.128385	0.0708087	0.0876539	0.102381	1.38864	0.0940494	0.0574779	0.0899947
SMESG000005053	0.271772	0.000563819	0	0.00903537	0.0181673	0.00418108	0	0.00601575	0.0192037	0.00373435	0.0360968	0.0358953	0.0412633	0.357913	0.0496264	0.0110049	0.00696929	0	0.00377413	0	0.316882	0	0	0.0104564	0.578612	0.00396415	0.0149638	0.0437575	0.0202696	0	0	0.028131	0	0.00915562	0.01789	0.0104307	0	0.0170106	0	0.854752	0.605402	0.125558	0.0623764	0.0768016	0.0462238	0.065297	0.0168681	0.0162235	0.00788909
SMESG000019081	0.00794585	0.00518729	0.313444	0.0125892	0.00550331	0	0.0491993	0.00378886	0.00333723	0.0286903	0.0765898	0.0129782	0.00418699	0.0165951	0	0.0119582	0	0.0048695	0.00887546	0.161677	0.0334018	0	0.0117915	0.00636491	0.00919046	0.119987	0	0.043832	0.00769906	0.0131533	0.0378732	0	0	0.00948412	0.00853455	0.0123776	0	0	0	0.0158236	0.0161221	0	0.0121277	0.00757353	0.0049668	0.134284	0.0556004	0.00978723	0.0138908
SMESG000029294	0.0675331	0.0805547	2.93473	0.820838	0.0865161	0.136294	0.118911	0.227982	0.141958	0.0895795	2.31988	0.0732768	0.400732	0.0742409	0.296687	0.0311182	0.0495642	0.11205	0.0218861	1.2731	0.00793222	0.524575	0.04887	0.25775	0.00779121	1.98309	0.0568835	0.0975177	0.214795	0.067463	0.0158412	0.610259	0.0773477	0.0249765	0.904456	0.271929	0.0566988	0.0454633	0.559073	0.0251873	0.0492182	0.16582	0.0915814	0.699207	0.110044	2.63715	0.0502921	0.357858	0.0444425
SMESG000050216	2.91945	0.110955	0.108835	0.149774	0.11707	0.0136634	0.112491	0.0532473	0.106277	0.298233	0.217835	0.210289	0.275737	2.3714	0.478254	0.301229	0.300101	0.409566	0.241511	0.248533	7.54559	0.110662	0.189582	0.0633509	6.09522	0.136527	0.132916	0.281682	0.084071	0.203918	0.200614	0.0740038	0.311704	0.181537	0.166971	0.149277	0.131794	0.162615	0.167858	4.10555	3.69717	0.447726	0.448847	0.469332	0.476746	0.358479	0.40198	0.214234	0.181216
SMESG000012956	0.0687697	0.105432	2.8277	1.0975	0.084978	0.0954211	3.55372	0.145566	0.186537	0.113775	0.948292	0.128556	0.656937	0.127357	0.0861628	3.15062	0.109493	0.157059	0.0398062	0.538013	0.0813466	0.654503	2.60949	0.158729	0.0999843	0.950658	0.046275	0.0571284	0.0868059	0.0622229	3.82867	0.467211	0.0687554	0.0566695	0.231195	0.0763273	2.7616	0.161984	0.296755	0.0311307	0.0967923	0.0961983	0.0701207	0.696104	0.142474	1.92801	2.9774	0.122723	0.0847194
SMESG000033976	0.00710136	0.00664294	0.00604263	0.0304384	0.153514	0.066783	0	0.0150803	0.0151636	0.525424	0.00895515	0.0363008	0.284315	0.0323558	0.0624976	0.0625359	0.0967006	0	0	0.00492435	0	0.00449738	0.00338521	0	0.0322605	0.00388958	0.00681527	0	0.00790777	0.047619	0	1.47169	0.00231748	0.00465473	0	0	0	0.121713	0.0123134	0	0.0185172	0.0354819	0.00552307	0.0810292	0.775604	0	0.0276013	0.00209557	0.085712
SMESG000051915	0.0966097	0.0357362	1.97617	0.0522174	0.053322	0.00472217	0.0096659	0.00541639	0.00276683	0.0739258	0.314198	0.0529306	0.0580819	0.0177594	0.252226	0.0880189	0.0656957	0.133252	0.00612945	0.39053	0.0702588	0.0121178	0.0061995	0.0177587	0.0170788	0.267607	0.00348968	0.0947203	0.00188546	0.0298909	0	0	0.052452	0	0.24258	0.00230096	0.00719023	0	0.00847922	0.0242295	0.0148455	0.0506112	0.0417823	0.0301415	0.0368191	0.779278	0.0163219	0.00614851	0.075222
SMESG000030981	1.18552	0.0877911	0.20588	0.180845	0.109909	0.20632	0.191142	0.469488	0.382609	0.248006	0.380145	0.184344	0.297539	1.63872	0.289975	0.235736	0.219252	0.29889	0.0764396	0.273831	2.84189	0.112002	0.103218	0.341812	2.36032	0.321473	0.139308	0.347857	0.401552	0.293839	0.0520497	0.193553	0.164825	0.0992004	0.310685	0.435176	0.119102	0.118567	0.196088	2.79893	1.72059	0.560797	0.214902	0.314143	0.390218	0.453636	0.340115	0.621557	0.158938
SMESG000035755	1.55793	1.37123	22.7252	6.5103	5.74405	1.56145	30.1701	3.96822	3.76404	4.59322	6.12951	1.85198	5.10233	1.40596	1.64114	19.6847	7.8563	1.89713	1.61288	7.03916	1.07887	8.4008	26.6065	3.08997	0.8518	12.6332	1.04865	1.49891	4.4172	7.2519	32.3461	11.3281	1.69181	1.30103	8.72776	4.2172	33.678	9.05737	10.6555	1.0933	1.05019	1.45686	1.58227	6.74009	6.33349	9.74439	20.8731	3.61573	1.23524
SMESG000058876	0.0555065	0.04037	0.0642661	0.344312	0.0239837	0.0549281	0.239138	2.90444	1.93906	0.00703601	0.0604542	0.0324066	0.251361	0.00210282	0.0289404	0.266917	0.0634457	0.024218	0.0182893	0.0277899	0.0149565	0.662158	0.398735	3.93722	0.0158145	0.050384	0.00851978	0.104704	2.66262	0.0095797	0.0121662	0.68337	0.0187616	0.0209518	0.0144332	2.76923	0.27839	0.0141171	0.627771	0.0471556	0.0204657	0.0390804	0.0556107	0.324107	0.048738	0.0244726	0.368551	3.27059	0.0100251
SMESG000074185	0.383722	0.00258069	0.0037506	0.0172703	0.00461393	0.0733258	0.0391553	0.0118099	0.0823443	0.0926883	0.0261929	0.0399733	0.101739	0.965579	0.391369	0.0214001	0.0365828	0.032331	0.0185511	0.0175272	0.719443	0.0200871	0	0.00455893	0.835671	0.0426042	0.0253142	0.0724891	0.0195291	0.0535367	0.00498599	0	0.09825	0.0112268	0.0132733	0.0117838	0.0348058	0.0190673	0.0629178	1.19605	1.15924	0.128207	0.057482	0.108337	0.12605	0.0557461	0.113251	0.0104783	0.019051
SMESG000043444	0.0586276	0.0731982	3.9335	0.104063	0.116242	0.0645093	0.205657	0.0507545	0.0581621	0.141751	1.66091	0.0720061	0.210197	0.0767131	0.123713	0.10786	0.080142	0.0664067	0.0837534	1.84325	0.0328481	0.0477492	0.0217068	0.0842992	0.0539428	1.85429	0.0330262	0.0818027	0.0115412	0.145616	0.0149286	0.0708489	0.0242718	0.039007	0.759665	0.0187657	0.0721179	0.0485548	0.0822371	0.0200254	0.182174	0.279568	0.194583	0.226799	0.364046	5.19581	0.219435	0.0916938	0.0948392
SMESG000031800	0.272954	0.00292391	0.00425528	0	0.0158434	0	0	0.00480224	0.00285421	0.0102505	0.0272591	0.00724219	0.0490774	0.237492	0	0.0234577	0	0	0.00751733	0.00208223	0.320601	0	0	0.00135757	0.811314	0.0100252	0.0436025	0.0724598	0.00778347	0.00599538	0.0799027	0.0755735	0	0.00692067	0	0	0.0191555	0.0290197	0	0.348632	0.488106	0.0162362	0.021671	0.0720494	0.0700582	0.0777161	0.0459463	0.0237537	0.00976711
SMESG000024440	0.0672809	0.0839961	0.0890162	0.0615639	0.101883	0.03019	11.2356	0.0387741	0.0177703	0.0968286	0.0576203	0.0842514	0.0802682	0.0469156	0.0548592	8.10604	0.014607	0.0868002	0.0871773	0.0691316	0.0688013	0.071481	15.2552	0.0420255	0.119703	0.0672383	0.0732976	0.204275	0.0188101	0.0559004	15.8628	0.0841302	0.124456	0.0734653	0.145914	0.051388	15.874	0.101178	0.0545511	0.0893802	0.126627	0.0930905	0.094284	0.149619	0.0665157	0.138709	10.1891	0.065614	0.0626314
SMESG000014762	0.0243553	0.0706503	3.84472	0.152185	0.0847319	0.0530631	0.335307	0.10265	0.0819111	0.308152	3.11392	0.232551	0.308967	0.12297	0.204605	1.09328	0.116393	0.171532	0.112699	2.90725	0.0712337	0.105375	1.79499	0.0713757	0.0937971	2.82793	0.0763967	0.130533	0.0171618	0.170915	0.821056	0.0852695	0.127196	0.0723192	1.42717	0.0178547	1.00639	0.159929	0.172605	0.0996541	0.19774	0.183562	0.228994	0.289918	0.428514	4.23379	1.21579	0.0417022	0.132435
SMESG000016089	2.29953	0.0451158	0.0910376	0.0491743	0.108416	0.125112	0.1101	0.0932674	0.25311	0.319907	0.170384	0.151965	0.159914	2.51223	0.16489	0.169044	0.0773941	0.0910328	0.0635067	0.0137759	3.2285	0.0462999	0.032302	0.153486	3.20883	0.133588	0.0910241	0.0593072	0.178118	0.163304	0.10011	0.249424	0.0934639	0.0912936	0.173429	0.143937	0.277271	0.111356	0.0845142	4.0862	2.98457	0.311604	0.260618	0.330238	0.457078	0.243559	0.273933	0.232763	0.0911898
SMESG000053861	0.0495305	0.023587	2.76793	0.0322037	0.0389991	0.050549	0	0.0194281	0.0263386	0.102841	1.37855	0.047561	0.102347	0.0497087	0.0457485	0.120973	0.126159	0.23011	0.081405	4.07919	0.0432605	0.0492716	0.0223146	0.0520866	0.103406	2.66192	0.0739848	0.154149	0.0725159	0.0842486	0.0421572	0.0379737	0.0535942	0.0427632	0.871727	0.024401	0.0198399	0.0926904	0.0534727	0.0226195	0.0996632	0.259097	0.0713566	0.176619	0.175931	2.13322	0.201078	0.0850791	0.195582
SMESG000020556	0	0.00557237	0.00236552	0	0	0	0	0.00768046	0.182768	1.44894	4.2367	1.68647	0.539432	0.597218	0.865402	1.27872	0	0.00537891	0.0173322	0.00208223	0.0238069	0	0	0.00917555	0.0132358	0.00480538	0.192023	0.011399	0.640164	0.011681	0	0	0	0.00657733	0.00653586	0.0250327	0	0	0.0086972	0.0122718	0.00184529	0.00995435	0.144472	0.00888715	0.00574443	0.00337396	0.00190323	0.0160227	0.0984561
SMESG000052591	0.331526	0.00163374	0.00172999	0.0042	0.00383802	0.0460299	0	0.00471886	0.0467726	0.0286515	0.0400841	0.0215578	0.0726953	0.518907	0.00930856	0.0363622	0	0	0.00924231	0.0107439	0.344497	0	0	0.00636615	0.577182	0.011009	0.0243283	0.034156	0.010277	0.0154167	0.00576909	0.16113	0	0.0117368	0.0126048	0.0110803	0.0196686	0.0214572	0.0176299	0.604791	0.325123	0.0434908	0.0140861	0.0280154	0.0304268	0.0251603	0.0538261	0.0317293	0.019557
SMESG000002261	0.181074	0.400966	3.54105	1.89182	0.45855	1.68426	1.27544	0.151018	0.33211	0.858091	2.8313	0.968248	3.20526	0.520255	1.3419	3.02137	0.497455	1.18156	0.50686	1.35761	0.168986	1.45096	1.0831	0.178808	0.226669	3.07423	0.59362	1.8199	0.267718	0.620595	2.52191	2.42865	1.004	0.707022	0.980089	0.190832	2.3209	0.627064	2.17842	0.231378	0.339314	1.86456	0.650102	2.20542	0.594147	4.32621	2.08275	0.180886	0.358849
SMESG000064442	0.00473929	0.00285824	0.00302848	0.0510553	0.316894	0	0	0.0017968	0.00667228	0.569238	0.00293604	0.0108683	0.0320258	0.00554619	0	0.00784555	0.688832	0	0.0019434	0.0113012	0	0.0788861	0.0185789	0.0133835	0.00585807	0.0112721	0.0016204	0	0.00985789	0.83358	0	0.0141439	0	0.00781402	0.0989651	0.00366343	0	0.796245	0.0683799	0.00355864	0.0503074	0.0542529	0.0471282	0.0363752	0.32243	0.01924	0	0.00739643	0.00588466
SMESG000049924	1.81309	0.0695888	0.0642642	0.0648725	0.0727251	0.0146253	0.091402	0.0852776	0.209049	0.363794	0.247147	0.182059	0.245013	2.48127	0.372991	0.232064	0.118659	0.336285	0.129637	0.125081	4.1063	0.107764	0.167303	0.0699402	3.2348	0.114723	0.138369	0.18342	0.121597	0.185285	0.0222337	0.188622	0.29578	0.0968142	0.179788	0.17914	0.214596	0.336437	0.117531	3.94174	2.43884	0.25877	0.290996	0.33056	0.349556	0.383011	0.339142	0.24955	0.203736
SMESG000005505	0.147016	0.26892	3.09027	0.817254	0.820647	0.346274	9.39671	0.216153	0.173178	0.578318	0.651599	0.400607	0.56916	0.254196	0.374867	6.09395	1.89223	0.476474	0.611109	0.74135	0.229838	1.45657	10.878	0.131201	0.194183	1.30976	0.267872	0.372504	0.15495	1.51147	14.5275	2.13719	0.1499	0.273942	0.310973	0.189962	10.5749	1.39741	1.0898	0.197838	0.19676	0.464507	0.403457	0.935653	0.77347	1.52498	5.6241	0.195488	0.491859
SMESG000007145	2.61355	0.0488866	0.0699207	0.0501501	0.0549183	0.0973706	0.0419707	0.0424138	0.0726999	0.151641	0.151039	0.143709	0.105527	1.97686	0.0227975	0.158246	0.0558306	0.05876	0.114976	0.078645	3.42047	0.0188506	0	0.0330099	4.66952	0.0951086	0.0532371	0.191979	0.0356797	0.203853	0.0675457	0.0629618	0.0531253	0.11946	0.0823546	0.0420101	0.0550804	0.144711	0.059573	3.27876	2.32644	0.169993	0.219503	0.196783	0.235269	0.198429	0.195671	0.10294	0.203752
SMESG000026036	4.7443	0.121435	0.159296	0.170278	0.102261	0.234699	0.193158	0.0350626	0.10873	0.29379	0.285029	0.207445	0.239392	2.89224	0.283246	0.331055	0.164782	0.215021	0.0933359	0.0871361	4.60617	0.0872615	0.026636	0.00224102	7.79181	0.226474	0.156619	0.195762	0.0510226	0.2889	0.128235	0.228872	0.154954	0.128807	0.156365	0.0982537	0.134656	0.237473	0.24611	5.31233	3.79468	0.602459	0.293827	0.509245	0.461045	0.466755	0.471543	0.147695	0.188283
SMESG000025410	4.8336	0.131271	0.226803	0.169782	0.189752	0.234845	3.20877	0.0568933	0.096691	0.353493	0.309831	0.208394	0.144531	2.33791	0.345067	1.12939	0.109824	0.0405529	0.177267	0.176606	3.69755	0.0829501	6.33902	0.0207404	9.8615	0.312624	0.243076	0.309872	0.0485534	0.266778	5.80052	0.283963	0.302055	0.302658	0.404545	0.147551	3.22656	0.536517	0.40247	11.134	1.78548	0.210942	0.196069	0.272977	0.217625	0.366301	1.64586	0.0535523	0.157524
SMESG000019202	0	0.0043952	0.00729538	0.274795	0.0217625	0.0210624	0	0.0307943	0.0380003	0.0581915	0.0167452	0.0180524	0.293156	0.0188955	0	0	0.377022	0	0.0112417	0.0185109	0.00127663	0.344306	0	0.0318096	0.0124917	0.0311717	0.00694578	0	0.0278248	0.0274891	0	1.26399	0.0227557	0.0198602	0.0359058	0.0555082	0	0.093403	0.576782	0.0173033	0.0249468	0.0424743	0.0213198	0.147655	0.195785	0.035034	0.0117063	0.0437818	0.0133308
SMESG000044382	0.0111006	0.0192714	2.09376	0.0349223	0.0029829	0.0598643	0.0245712	0.00371152	0.330212	0.853611	8.19887	0.642586	0.942757	0.521979	0.793646	0.588544	0.27267	0.230258	0.145818	6.97529	0.156703	0.183209	0.0492107	0.133698	0.158119	3.90492	0.127076	0.358535	0.162431	0.305174	0.0437806	0.328941	0.35108	0.208664	5.91053	0.111287	0.112551	0.374036	0.158313	0.197181	0.465822	1.02406	0.465082	0.557007	0.695403	10.6275	0.407916	0.211303	0.0245793
SMESG000076069	0.00598261	0.0100608	0.00619525	0.420992	0.234724	0.0191201	0	0.0154897	0.0196663	0.142332	0.028827	0.0180917	0.57394	0.0170704	0.0164192	0	0.604635	0.0655262	0.0116503	0.0250735	0.0313766	1.95324	0.00566056	0.00694413	0.0339233	0.0496691	0.0191213	0.00823951	0.00328555	0.447688	0.014893	2.24846	0.0523179	0.0225426	0.00964875	0.0153438	0.0633781	0.350493	3.30957	0.0156848	0.0344517	0.0273076	0.0165691	0.905774	0.0607398	0.0192836	0.00209716	0.00706574	0.0221837
SMESG000043362	0.00183407	0.010472	0.257976	0.0208071	0.00571868	0.00694934	0	0.0176889	0.0414132	0.0198824	0.0812924	0.00880216	0	0	0.00371868	0.0103664	0.0289976	0	0.0492665	0.21286	0.0233733	0.0321632	0.0767937	0.0460394	0.00663511	0.115974	0.00493825	0.0213354	0.0253462	0.00352164	0.0245954	0	0	0.00756085	0.100668	0.0246597	0	0.00109786	0	0	0.0316133	0.0507575	0.0418511	0.059598	0.0646318	0.718218	0.0120014	0.0239965	0.0295899
SMESG000062916	0.0013969	0.000213542	0.0920327	0.263371	0.0334374	0	0.0106531	0.00215834	0	0.0176564	0.108844	0.00465614	0.146323	0.0111433	0.0234113	0.00860348	0	0	0.00891094	0.300443	0.0031421	0.200977	0.0148618	0.0589041	0.000398779	0.385863	0	0	0.00478055	0.012387	0	0	0	0.00694457	0.0763617	0.00137782	0	0.00577201	0.0301494	0.017886	0.00480237	0.018981	0.00430293	0.219837	0	0.182337	0	0.0157249	0.00273547
SMESG000007775	0.152123	0.150553	7.42916	0.273528	0.269962	0.151234	0.559931	0.136349	0.21341	0.424432	3.21554	0.697505	0.732215	0.48552	0.673427	1.08365	0.338516	0.482785	0.285932	8.77486	0.213511	0.357315	1.5104	0.138282	0.170815	4.4723	0.129028	0.665294	0.064956	0.411794	1.50743	0.218272	0.225642	0.127515	2.80204	0.0924637	1.02288	0.223196	0.17535	0.133387	0.401155	0.674327	0.436329	0.539233	0.610951	7.0156	0.963312	0.279005	0.382972
SMESG000074187	0.105351	0.00118674	0.0109382	0.00458008	0.00165557	0	0	0	0.239017	0.363681	0.330062	0.248011	0.29719	3.63347	0.395224	0.245082	0.250078	0.128064	0.134775	0.226533	6.46012	0.165016	0.195694	0.118123	1.49905	0.0557638	0.0593358	0.0182139	0.0187329	0.235843	0.01533	0.0585684	1.25256	0.965568	0.970917	0.614017	1.80019	2.17273	1.56953	27.5428	7.02575	0.317958	0.261168	0.294382	0.335706	0.293791	0.244384	0.0980752	0.0083834
SMESG000045005	0.0351719	0.0173362	0.0718216	0.0425231	0.0497187	0.00773513	6.37355	0.0402443	0.0499496	0.0117861	0.0697861	0.0404875	0.0404178	0.0218558	0.0550513	6.64765	0.020463	0.0107364	0.05057	0.0721965	0.0410565	0.0663878	6.11723	0.0579846	0.0529874	0.102079	0.0426387	0.0701423	0.049353	0.00984139	5.90427	0.106818	0.00261816	0.0243133	0.0633171	0.0661654	3.97541	0.042429	0.0372041	0.0204187	0.0368001	0.0939419	0.0467022	0.10107	0.0717352	0.0866465	6.83209	0.0380497	0.0280329
SMESG000080379	0.0129609	0.0188359	0.00776416	0.395642	0.9429	0	0.0111544	0.0112888	0.0453716	1.14226	0.0291999	0.0796732	0.447217	0.00639915	0.0447291	0.057534	1.3973	0.00537891	0.0340537	0.0144828	0.00224423	1.57841	0.0456841	0.0117628	0.00804672	0.0153374	0.020337	0.0321763	0.00370582	0.504156	0	1.53285	0.0247028	0.0751562	0.00119873	0.000966672	0	1.43689	0.811949	0	0.00876958	0	0.0446948	0.240127	0.465402	0.214289	0.00320896	0.0698389	0.0334515
SMESG000029096	0.0351177	0.0385017	2.16159	0.023644	0.0369004	0.0884976	0	0.0228511	0.0656912	0.159421	1.66171	0.0842078	0.126215	0.120873	0.0563717	0.131387	0.139524	0.0866071	0.0680182	3.71928	0.0411448	0.0671053	0.0416593	0.0667805	0.0326502	2.94227	0.0794489	0.199729	0.0848791	0.0764643	0.0679232	0.08222	0.134401	0.0477029	1.34453	0.0435699	0	0.0746817	0.0517678	0.0632322	0.137666	0.0940245	0.110245	0.157615	0.121138	2.57758	0.138035	0.0859068	0.118158
SMESG000019762	0.0201332	0.024386	0.0766354	3.79436	0.0675996	0.0379271	0.0111544	0.0233258	0.0032323	0.0487895	0.0134993	0.0339185	1.64609	0.0152596	0	0.0332869	0.0352963	0.00493481	0.00421257	0.0832758	0.000654181	2.14982	0.0345004	0.00371875	0.024406	0.057347	0.000819602	0.0158312	0.00298363	0.282714	0.0237324	5.51236	0.00599934	0	0.0156655	0	0	0.0108907	2.71845	0.00847253	0.0343674	0.0348992	0.042074	1.4472	0.144399	0.00715478	0	0.00744604	0.0258898
SMESG000060459	0.238025	0.000713935	0.00180108	0.00129477	0.00165557	0.00611804	0.010195	0	0.00653678	0.011408	0	0.0091659	0.0243472	0.24581	0	0.00590782	0.00954986	0	0.00212918	0.00555717	0.274526	0.00615159	0.00705508	0.00849872	0.345628	0.0203664	0.00991359	0.0286198	0.00714562	0.0119878	0.0198269	0	0.00554285	0.010448	0	0.00104452	0	0.0235058	0.00875442	0.407284	0.250997	0	0.00648089	0.0235231	0.0142479	0.00471209	0.0529231	0.0103101	0.00844529
SMESG000016994	0.734986	0.0636093	0.0596911	0.0603769	0.127544	7.96131	0.0746694	0.0506433	0.137483	0.082923	0.135086	0.0401294	0.0932839	1.03374	1.5209	0.0871007	0.0756303	7.06258	0.109269	0.0752603	0.83471	0.0169752	0.024015	0.0381045	1.66516	0.230181	0.218125	9.38074	0.111161	0.274719	0.236677	0.29417	9.26504	0.128907	0.128303	0.146847	0.224441	0.155185	0.179762	1.95734	0.626871	2.31106	0.0758846	0.0849997	0.156854	0.0916856	0.127276	0.0754328	0.113596
SMESG000043289	0.447929	0.557937	30.366	0.664426	0.894512	0.754793	0.884336	0.299565	1.05167	3.00461	22.9388	2.15988	2.65035	1.89806	2.19184	2.30749	1.42676	1.1635	1.00003	38.4898	0.719395	1.13092	0.5481	0.51591	0.936183	27.3221	0.814472	1.79003	0.212682	1.72134	0.4601	0.98145	0.888709	0.549638	16.3691	0.313928	0.74224	0.777283	0.791581	0.748416	1.1072	2.15155	1.52395	2.14709	2.06772	29.4934	1.78895	0.778187	1.38864
SMESG000031796	1.12298	0.0159163	0.0159001	0.00786247	0.0328228	0	0.0757178	0.010498	0.11038	0.119551	0.0910795	0.140508	0.146502	1.25551	0.131754	0.118974	0.0116894	0.0242939	0.0293102	0.0527348	2.01484	0.0158435	0.00633112	0.0175473	3.42081	0.0359895	0.0690365	0.192618	0.0569235	0.112843	0.049847	0.0729445	0.157489	0.0338889	0.0777866	0.0367358	0.0135292	0.177804	0.0976203	3.15602	5.29686	0.196014	0.149307	0.237966	0.239375	0.221795	0.226892	0.0744245	0.0331286
SMESG000061767	0.0215214	0.0200389	1.97766	0.0287976	0.0273524	0.109635	0.0377845	0.0388409	0.0421687	0.0687608	0.507043	0.0293414	0.0477026	0.0300986	0.0679074	0.048785	0.109865	0.361236	0.0926912	3.14128	0.0501976	0.102855	0.0817394	0.055656	0.0691252	2.06301	0.0394379	0.118611	0.0337444	0.133429	0.0313487	0.0878181	0.03347	0.0425009	0.45819	0.0307814	0.0552691	0.00941979	0.016614	0.0458197	0.0813148	0.194545	0.096377	0.122253	0.124762	1.62647	0.0644472	0.0566267	0.147216
SMESG000078545	11.6799	0.813515	0.351845	0.412126	0.488718	0.297555	0.623312	0.306995	0.470228	0.97843	0.707792	1.11364	0.683527	8.13804	0.609729	0.758847	0.615508	0.38945	1.4852	0.344684	10.4038	0.394101	0.344716	0.250745	17.5205	0.498289	1.09704	1.05227	0.422682	0.708982	0.389029	0.639001	0.851564	1.20055	0.508885	0.376154	0.644672	0.912525	0.430736	16.4194	6.83848	0.941322	1.44214	1.09751	1.02319	0.716488	0.955186	0.653804	1.28586
SMESG000000553	0.0018762	0.00913547	0.2257	0.00593201	0.0159817	0	0	0.0018861	0.0066683	0.0128898	0.106202	0.0139744	0.0286558	0	0	0	0	0.0147992	0.00993969	0.695493	0	0.00583785	0.0186785	0	0	0.0320571	0.0102473	0.0418396	0	0	0	0	0	0.00581127	0.218169	0	0	0.0230037	0.012321	0	0.0165471	0	0.00313001	0.0304101	0.00994973	0.381552	0.0247658	0.0189226	0.00617096
SMESG000012672	0.0110007	0.0571816	1.90082	0.0388527	0.0387405	0.0652029	0.027696	0.0223044	0.158847	0.320176	2.97004	0.205929	0.348845	0.198372	0.232133	0.269267	0.0708426	0.10837	0.0972934	3.35065	0.11705	0.0792132	0.115113	0.0268494	0.120798	4.42605	0.10612	0.149058	0.0243842	0.224127	0.148626	0.169119	0.20657	0.0912244	2.84992	0.0306827	0.0118622	0.145051	0.10804	0.121948	0.137827	0.170193	0.118797	0.257378	0.243732	3.92437	0.232802	0.106338	0.0681301
SMESG000048475	0.0696093	0.112863	6.17951	0.20067	0.307543	0.0483757	0.0862273	0.0652697	0.161349	0.656718	4.14689	0.560759	0.551803	0.478326	0.534655	0.701464	0.510808	0.443699	0.304569	14.0069	0.208504	0.188398	0.0833761	0.0760816	0.17754	7.55632	0.148725	0.31478	0.0964762	0.25224	0.164536	0.088147	0.211922	0.167697	6.01022	0.122491	0.134429	0.146945	0.0890627	0.158353	0.286523	0.53369	0.382389	0.518071	0.690001	8.75475	0.318242	0.22755	0.261793
SMESG000029089	0.00473904	0.0149661	1.28335	0.00946763	0.0130586	0.00541564	0	0.0257397	0.0365683	0.103599	1.57864	0.0734991	0.116094	0.0605155	0.0454118	0.0878225	0.0671353	0.277106	0.042898	2.84711	0.0276192	0.0792659	0.0113737	0.0121408	0.0433497	2.56963	0.0282846	0.0764789	0.0565932	0.0517067	0	0.0450156	0.0351173	0.0287172	1.89226	0.0306443	0.078616	0.0450536	0.0502839	0.0461335	0.0412758	0.0734905	0.0936544	0.0596379	0.0875194	2.41691	0.0919012	0.0183322	0.0467549
SMESG000042230	0.00678015	0.0296577	1.10664	0.32368	0.102972	0.014173	1.3107	0.0488827	0.0375403	0.062186	0.397162	0.053726	0.288258	0.0312365	0.192667	1.58551	0.0976786	0.166639	0.0374681	0.344303	0.0915186	0.132259	1.76349	0.038084	0.0203127	0.399769	0.0121567	0.0037521	0.0317952	0.0821716	2.03745	0.261057	0.0280654	0.0194302	0.0760594	0.0853742	1.52142	0.0779309	0.271742	0.0102671	0.0448974	0.0760841	0.0530766	0.368404	0.178466	0.833773	1.50744	0.0266348	0.111655
SMESG000031930	0.0130077	0.0171671	1.0328	0.0370067	0.00393589	0.00992802	0.0769006	0.0110929	0.062599	0.173712	1.63569	0.102884	0.177968	0.114527	0.05757	0.167048	0.0739571	0.0976296	0.0839502	0.969953	0.0723804	0.0846761	0.175626	0.0135952	0.0144251	1.22659	0.0334455	0.0602324	0.00720781	0.0603156	0.037783	0.0431709	0.0448002	0.0266008	0.335504	0.0372333	0.0570088	0.0585767	0	0.0431315	0.0407203	0.0399679	0.0367095	0.0671049	0.0345776	1.80219	0.0808073	0.0393258	0.0155988
SMESG000043477	0	0.00387713	0.204343	0	0.0107905	0.0159848	0	0.012445	0.0166208	0	0.990797	0.0144333	0.0198038	0.0409072	0	0.00412039	0	0	0.00370194	0.189327	0.00182729	0.00411427	0	0.0422575	0.00465934	0.119284	0.000479772	0.0256571	0.0119016	0	0	0.010827	0.00437675	0.00146481	0.0932206	0.0149168	0	0.0156314	0	0	0.0137059	0.0120398	0.0195364	0.0149281	0.0470443	0.607209	0.00242084	0.0142652	0.00225921
SMESG000029000	0.0171595	0.0213002	0.0305947	0.0886016	0.0121758	4.39455	0.115728	1.31187	0.875204	0.0442903	0.0427656	0.0270982	0.0396797	0.0210195	2.53677	0.0342417	0.0199708	3.04173	0.0322239	0.00561075	0.0119163	0.145124	0.00374691	1.56705	0.0207509	0.00605327	0.0331717	3.69423	1.05781	0.0187094	0	0.133986	4.59687	0.0255442	0.0243982	0.976832	0.0104049	0.0106766	0.00416269	0.020017	0.0479711	5.59666	0.047134	0.0495483	0.111829	0.0295107	0.0578692	1.68184	0.0527402
SMESG000025002	0.325899	0.392554	28.2404	0.271991	0.53472	0.467937	0.527808	0.137962	0.300924	0.889433	36.3804	0.663643	0.721301	0.670999	0.625172	0.945527	0.778595	0.580135	0.318412	43.7436	0.357649	0.290196	0.441501	0.173731	0.748892	45.22	0.660688	1.82786	0.259232	1.28856	0.593066	0.838631	0.756479	0.67904	41.8499	0.457623	0.547155	1.02591	0.768414	0.786767	0.789032	1.28374	1.04924	1.07611	1.26385	20.7873	1.04071	0.475088	0.410636
SMESG000049720	0.0839592	0.117234	0.091515	0.203332	0.24857	6.39064	0.0400628	0.0548791	0.0726766	0.279797	0.382992	0.278752	0.312962	0.281514	3.71822	0.120823	0.142439	4.50721	0.118713	0.10919	0.0265893	0.128467	0.154571	0.0215486	0.110357	0.115566	0.137561	1.91565	0.0263915	0.216312	0.0839173	0.128241	2.545	0.0702875	0.115276	0.0828049	0.0218983	0.118217	0.102679	0.100211	0.187289	3.56187	0.183421	0.25529	0.192128	0.295489	0.296816	0.112877	0.36359
SMESG000062814	0.00136226	0.00737291	0.199848	0.0195543	0	0	0	0.00865999	0.00539284	0.0136782	0.161531	0.0297656	0.0227751	0.0149418	0.0111233	0.0191315	0	0	0.00463629	0.294657	0	0	0.0219637	0.00300922	0	0.0380327	0	0	0	0.0161691	0	0	0.0162301	0.0069326	0.226222	0	0	0	0	0.00194651	0.00282674	0	0.000727219	0.0255844	0	0.240829	0	0	0.00661821
SMESG000022850	0.0715049	0.0393815	0.0868903	0.952827	0.0950537	0.099039	0.010195	0.00778004	0.0511129	0.307505	0.18985	0.124379	1.80217	0.147411	0.157246	0.0585899	0.315067	0.0400088	0.103257	0.104741	0.031351	3.21514	0.0137568	0.00348699	0.0199511	0.0177019	0.0330919	0.0120774	0	0.0331953	0.0281899	0.835545	0.0122677	0.0217235	0.0415591	0.00145819	0	0.116777	1.31828	0.00140342	0.105752	0.107067	0.0818599	1.44511	0.225429	0.194695	0.0514568	0.0472588	0.0799745
SMESG000067492	0.12226	0.509536	0.361365	0.488443	0.364642	5.64007	0.228712	0.215551	0.305252	0.95904	0.762181	0.757173	0.80744	0.469439	13.4466	0.779256	0.761176	16.3406	0.397498	0.257132	0.379267	0.728662	0.193883	0.182728	0.449754	0.34892	0.497804	11.6651	0.202925	0.624679	0.172606	0.563954	14.6314	0.440833	0.504104	0.200773	0.6595	0.455513	0.7267	0.276416	0.286667	14.2043	0.337435	0.446835	0.631106	0.471525	0.453317	0.184844	0.487927
SMESG000023662	0.0137472	0.0158645	0.017916	0.0169862	0.0183515	1.1473	0	0	0.0103238	0.0440455	0.0159556	0.060851	0.0577122	0.06677	2.23762	0.0943078	0.0879093	4.52407	0.0532208	0.117188	0.0319543	0.0161244	0.00299398	0.013074	0.00324795	0.00667286	0.00572595	0.564333	0.00150813	0.00767512	0.0181116	0.0449378	2.1459	0.0214797	0.0327621	0.00414611	0	0.035388	0.0180735	0.0466197	0.100093	2.49868	0.0405671	0.0379048	0.0727804	0.0432933	0.0757959	0.00363653	0.0397725
SMESG000080424	0.000649106	0.014681	0.988935	0.0270242	0.02904	0.121601	0.0808819	0.0104676	0.0137752	0.05541	0.236733	0.0426129	0.0255513	0.049568	1.1658	0.11519	0.0945917	0.221751	0.0481939	1.57697	0.0885336	0.0754086	0.0177732	0.0244429	0.0375549	0.706409	0.0374843	0.170798	0.0226446	0.159379	0.0115396	0.162782	0.272774	0.0116928	0.514076	0.033262	0.089167	0.0304201	0.0146012	0.0554547	0.118811	0.339772	0.0890513	0.136372	0.107139	1.15528	0.101145	0.0350471	0.18472
SMESG000035068	5.97068	0.0978621	0.1555	0.089598	0.0814771	0.113625	0.119856	0.0309142	0.0817636	0.168588	0.222488	0.201814	0.244315	4.66917	0.203053	0.153659	0.142969	0.146186	0.142682	0.119636	7.18546	0.0338285	0.121162	0.0340926	8.367	0.246107	0.184549	0.487052	0.062447	0.376865	0.280091	0.152519	0.24928	0.162725	0.212189	0.0656447	0.267895	0.299058	0.151729	5.95	7.00829	0.0962731	0.153014	0.184716	0.261229	0.204833	0.35597	0.0908312	0.172241
SMESG000026283	0.000649106	0.00679617	0.0150288	0.223265	0.00690871	0.04537	0	0.0195036	0.00400221	0.0312681	0.0100341	0.00904506	0.402818	0.00179129	0.0413288	0	0	0	0.00434175	0.00665891	0.0238781	0.276	0.00577333	0.00957975	0	0.00266386	0.0110865	0.0193347	0.00335177	0.018014	0	0.638572	0	0.000625141	0	0.000694715	0.0128554	0.00833701	0.806859	0	0.036214	0.0229354	0.00421379	0.464287	0.0367585	0.0240106	0.00242564	0.0101653	0.0177696
SMESG000024739	1.3563	0.262698	0.0463409	0.195099	0.114483	0.15346	0.19206	0.158983	0.177129	0.143524	0.116308	0.20973	0.255868	2.05264	0.269186	0.271041	0.0512139	0.0920623	0.147299	0.0797031	2.26018	0.195031	0.378569	0.129277	1.81958	0.0779132	0.254955	0.112256	0.127126	0.107468	0.118904	0.135858	0.211202	0.233488	0.124686	0.16137	0.138398	0.0844846	0.222064	2.2978	2.7666	0.362723	0.243623	0.442794	0.266604	0.197885	0.441043	0.198473	0.428817
SMESG000027907	1.58549	0.00788317	0.052961	0.0457717	0.033942	0	0.113604	0.0118286	0.0241539	0.0771008	0.0528094	0.0659914	0.0877755	1.71853	0.142827	0.13608	0.032025	0.0287682	0.0315685	0.0274306	1.41536	0.0587424	0	0.0180852	4.33563	0.0784158	0.0581777	0.0285369	0.0173789	0.0868334	0.124062	0.154029	0.105235	0.0681226	0.0686062	0.0569124	0.0372457	0.106853	0.053525	3.72275	1.3258	0.0980046	0.107128	0.155002	0.0958921	0.0720969	0.242409	0.0493658	0.0673775
SMESG000003427	0.132726	0.118206	0.0657638	8.42267	1.68765	0.189059	0.216123	0.0584915	0.281161	1.85004	0.44358	0.319726	7.20816	0.225003	0.360199	0.608529	1.46466	0.199772	0.203349	0.0937723	0.168479	9.66322	0.0662214	0.05996	0.105739	0.128206	0.20408	0.322053	0.0458007	0.92413	0.130927	7.72695	0.103411	0.110246	0.150153	0.0354154	0.153538	1.14515	9.70248	0.115802	0.213964	0.246637	0.204654	6.67631	1.16353	0.192877	0.201311	0.10746	0.239707
SMESG000020792	0.0433165	0.0710079	1.06569	0.357994	0.0742007	0.0352424	0.179027	0.0273347	0.0413719	0.104977	0.211674	0.0523112	0.306452	0.0326784	0.0852811	0.117118	0.0587612	0.0494053	0.0117615	0.219968	0.00996067	0.284804	0.117904	0.0751777	0.0129825	0.308496	0.0174872	0.0561219	0.0765049	0.061162	0.119683	0.256185	0.00673809	0.0102202	0.166094	0.0456105	0.0542199	0.0696725	0.146699	0.0247543	0.0732663	0.0146802	0.0395548	0.383947	0.155139	0.684541	0.0434686	0.0641766	0.0452234
SMESG000062740	0.070521	0.0947747	0.0465144	0.472803	0.213219	0.0144219	0	0.0278112	0.0212917	0.167971	0.0700577	0.0281399	0.723775	0.0286559	0.0670115	0.0737124	0.360081	0.00351887	0.044206	0.164057	0.0029088	1.22985	0.0171669	0.00924244	0.0370039	0.0469536	0.0374606	0.0131228	0.0535959	0.132786	0.0148713	0.79425	0.0436612	0.00477472	0.0187572	0.0161548	0.0233002	0.132391	1.30335	0.0107063	0.0221765	0.0233817	0.0368186	0.442004	0.414656	0.044038	0.0769994	0.0486281	0.0341294
SMESG000061980	0.0789525	0.117232	3.21817	0.984583	0.195214	0.180164	6.34029	0.239946	0.28787	0.383673	0.81272	0.146892	0.778454	0.140937	0.140757	5.30992	0.800149	0.223087	0.119346	0.663106	0.0331378	0.919976	5.79008	0.287477	0.0820974	1.07447	0.0887011	0.0148122	0.306085	0.545884	8.56027	0.631079	0.129195	0.0725065	0.226136	0.230936	5.39265	0.412434	0.641985	0.0801588	0.0935825	0.0981297	0.15351	1.07383	0.354609	1.87739	4.71433	0.400685	0.100235
SMESG000073811	0.156493	0.213754	8.30995	0.312485	0.323662	0.229025	0.308201	0.154595	0.277009	0.902504	5.58647	0.730873	0.912493	0.564041	0.878632	0.717593	0.53179	0.359528	0.331044	8.46823	0.279014	0.542277	0.312746	0.233284	0.146526	6.08979	0.202322	0.338697	0.0838269	0.365081	0.204125	0.279689	0.451071	0.157597	5.91262	0.183821	0.270153	0.355618	0.215202	0.260931	0.399253	0.607159	0.448542	0.760896	0.615878	9.45964	0.566163	0.200623	0.339513
SMESG000027979	0.0489509	0.068009	2.64461	0.0283738	0.180617	0.131711	0.0297944	0.0632311	0.161092	0.162962	1.80354	0.082867	0.114684	0.13054	0.281444	0.220617	0.0853186	0.126152	0.0765103	4.41357	0.0783382	0.255769	0.0902369	0.206064	0.126534	3.37218	0.0398623	0.272323	0.10124	0.198933	0.0576208	0.167878	0.0525242	0.0530226	1.53594	0.119708	0.0294973	0.0770373	0.0668301	0.0399381	0.159702	0.13423	0.139231	0.142724	0.243146	3.04348	0.177519	0.0898001	0.190495
SMESG000041949	0.0537053	0.062872	0.0625836	0.0617097	0.0668489	0.121227	8.65581	0.0528471	0.0336998	0.0603483	0.103497	0.0790936	0.0896155	0.0719019	0.0134473	7.1253	0.0118467	0.00940346	0.0222741	0.0717801	0.0648009	0.0597963	9.43501	0.0273149	0.0488244	0.0963566	0.0575438	0.195261	0.0139967	0.0792137	11.2064	0.169688	0.049413	0.0393525	0.0496478	0.0186124	7.91306	0.0740207	0.0427853	0.0338664	0.125016	0.216941	0.08837	0.0800874	0.117646	0.0904307	6.32476	0.0370893	0.0661673
SMESG000067626	0.303367	0.056785	0.128957	0.061727	0.136296	0.0983561	14.1639	0.0476061	0.0397565	0.0832658	0.141577	0.0647589	0.0567438	0.303329	0.159164	17.1206	0.139485	0.0724208	0.0657921	0.205509	0.197703	0.0736386	15.9108	0.0380126	0.25731	0.0727951	0.0976391	0.207784	0.0482484	0.112801	19.6018	0.0275681	0.144699	0.05769	0.125897	0.0572505	14.4475	0.112343	0.0465121	0.209971	0.546553	0.207995	0.122927	0.164188	0.0850565	0.19158	14.9326	0.0847965	0.0771752
SMESG000056470	0	0.00100572	0	0.0447399	0.0104379	0	0	0	0	0.00397905	0	0.0110352	0.0981726	0.0033556	0	0.0157801	0.154153	0	0.0306111	0	0	0.119955	0	0	0.000383105	0.00171999	0.00118218	0	0.00187121	0.0155683	0	0.976225	0	0.00335083	0.00426369	0	0	0.0286629	0.251198	0.00625553	0	0	0.0013071	0.0188055	0.00593553	0.00389458	0.0484369	0.00905673	0
SMESG000005279	3.1219	5.18476	0.558759	0.472241	0.949124	0.323171	0.414968	0.430549	0.645077	1.21034	0.730154	5.0802	0.729197	3.80596	0.873121	0.664584	2.58327	0.472968	8.66117	0.820203	4.08529	0.765593	0.743894	0.380323	6.4407	0.783722	8.02904	0.881166	0.391175	2.30317	0.584866	1.02723	0.622955	6.42849	0.701429	0.548049	0.495776	1.55166	0.581849	6.72128	4.7069	1.02645	5.80956	1.09892	1.61281	0.853863	1.12658	0.599133	6.00636
SMESG000051918	1.0065	0.030227	0.070816	0.0277155	0.0910908	0.850777	0.00348461	0.0176492	0.0090046	0.0742778	0.0385305	0.0269621	0.0544115	0.776274	0.554061	0.0785665	0.01535	0.900396	0.0164534	0.0202857	0.959885	0.0101393	0.00434325	0.0157924	0.548313	0.0375949	0.0243263	0.506365	0.0157961	0.0926098	0.0207733	0.101629	0.787905	0.0180318	0.00581348	0.00731626	0	0.0774833	0.123073	1.07119	1.01968	1.10038	0.0837365	0.123701	0.118747	0.219977	0	0.0602057	0.0535264
SMESG000035027	0.017359	0.135534	0.101462	3.25161	1.12588	0.0763153	0.0450759	0.0218453	0.0974005	0.888248	0.11012	0.0954749	3.78553	0.109576	0.0979322	0.0744156	1.24381	0.114185	0.0900742	0.124623	0.139897	5.34299	0.0799106	0.0759556	0.0713481	0.0931723	0.093066	0.0945752	0.024228	0.875898	0.0453694	5.31046	0.108024	0.0608793	0.106751	0.0217082	0.0799905	0.739003	3.89323	0.0329716	0.0769243	0.121228	0.116118	3.47341	0.87723	0.153243	0.0940572	0.0899834	0.113415
SMESG000009941	0.249946	0.169901	5.83102	0.236877	0.316656	0.282864	1.13439	0.0839182	0.245659	0.720185	3.96335	0.620113	0.933862	0.556983	0.556125	1.41083	0.500443	0.64922	0.273661	7.67811	0.261278	0.477683	2.17474	0.0828618	0.146619	4.28528	0.216372	0.587694	0.0838297	0.378608	2.16792	0.442861	0.276959	0.169089	2.76801	0.0718626	2.10088	0.45655	0.419809	0.197438	0.499359	0.343283	0.457466	0.776194	0.781938	5.9794	1.69611	0.303561	0.27276
SMESG000016953	0.259651	1.84018	0.272459	2.21909	1.26901	4.14462	0.283659	0.451716	0.608098	2.2049	0.851698	3.20484	4.14362	0.582363	4.63653	0.965903	3.30947	8.27394	4.81587	0.53925	0.447189	3.66703	0.433991	0.379016	0.381579	0.49826	3.4503	4.35497	0.353533	1.47871	0.182993	4.0049	4.34073	1.89198	0.230032	0.683625	0.507295	1.38845	5.81624	0.280431	0.370421	8.05932	1.88159	6.4337	1.69198	0.476354	0.683848	0.716713	1.69166
SMESG000065732	0.0580783	0.0584372	2.35657	1.56937	0.0686281	0.0722263	2.74208	0.2033	0.149806	0.116902	1.13471	0.0501568	0.739389	0.079353	0.121509	2.35369	0.196308	0.0728999	0.0691415	0.485726	0.0501032	0.797839	2.01599	0.116187	0.0269953	0.641066	0.0551272	0.0191985	0.106647	0.138361	2.15614	0.851825	0.0311838	0.0310893	0.198839	0.166211	1.84882	0.0339116	0.328529	0.051156	0.0639717	0.0997492	0.0593548	0.929819	0.177767	1.82386	2.39796	0.171103	0.050167
SMESG000033055	0	0	0	0	0	0	0	0.00165026	0.319719	0.940429	4.11471	2.16899	0.812644	0.84119	0.857278	0.956566	0	0	0	0.0035169	0	0	0	0	0.0311701	0.0215387	0.413078	0.0389323	0.595882	0.0348437	0	0.00890742	0	0.00825331	0.00250323	0.00118344	0	0.00325489	0	0	0.00933563	0.0112751	0.00440519	0.00592923	0.0112431	0.0136785	0.053519	0.0031855	0.000395542
SMESG000010166	0.0691909	0.0818212	3.05847	0.0498546	0.176933	0.14867	0.197367	0.0454243	0.0624197	0.107604	2.00126	0.0840435	0.120033	0.106509	0.138918	0.149626	0.126777	0.196326	0.0621626	1.12999	0.0571879	0.0570031	0.329036	0.0341786	0.017665	1.31212	0.0458801	0.051971	0.03551	0.192423	0.433097	0.0741899	0.127031	0.0399213	0.524315	0.0685731	0.182657	0.0860844	0.0306559	0.0324896	0.114607	0.162398	0.111822	0.173921	0.174493	2.25815	0.155202	0.0787754	0.0719001
SMESG000076142	0.117378	0.0777447	4.53682	0.0766844	0.0960471	0.0898568	0.0679202	0.0336622	0.211653	0.377574	3.04679	0.318171	0.345996	0.191837	0.392422	0.138737	0.337413	0.152381	0.118375	7.79302	0.159175	0.220761	0.167589	0.0435665	0.209144	5.9815	0.177059	0.339838	0.0608903	0.227122	0.0550135	0.184592	0.0812017	0.0803995	3.26597	0.0716612	0.0831135	0.189789	0.140016	0.146151	0.21039	0.25582	0.324793	0.343216	0.398607	6.66615	0.363139	0.194965	0.232783
SMESG000048775	0.0422457	2.28238	0.0511864	0.0332672	0.0576225	0.00170654	0.044815	0.0393439	0.0486825	0.238542	0.105635	7.57352	0.280202	0.197933	0.204859	0.105441	0.0722465	0.0782947	0.486408	0.0223336	0.0497134	0.0984336	0	0.0215284	0.031238	0.0143929	0.569452	0.00627543	0.0118244	0.0285265	0.0706361	0.201852	0.256263	1.36946	0.0462944	0.0136651	0.0117921	0.00767283	0.122143	0.0212761	0.136926	0.114718	4.12209	0.204854	0.246361	0.15568	0.118877	0.0355117	4.47715
SMESG000024754	0.0353575	0.0383537	0.936681	0.0305182	0.0368009	0.0631718	0.00906706	0.0125939	0.0524253	0.0179638	0.187343	0.0295493	0.0434233	0.0082704	0.0352363	0.0344565	0.0365246	0.214955	0.0732565	0.975674	0.0492785	0.0831711	0.0414429	0.0445282	0.051558	0.503919	0.0728608	0.0989886	0.0104795	0.0755857	0.0157386	0.0108315	0.0361389	0.0221502	0.237512	0.0100927	0.00710998	0	0.00707052	0.00965407	0.162537	0.173228	0.109005	0.130263	0.27837	1.64254	0.197026	0.0613765	0.075408
SMESG000051953	0.245371	0.200426	14.4655	0.250483	0.423931	0.196683	0.154302	0.0437624	0.20292	0.946224	12.0631	0.464745	0.612307	0.562309	0.587201	0.601451	0.494521	0.352682	0.340324	25.5984	0.217518	0.277886	0.105426	0.0898944	0.263992	18.616	0.212976	0.422183	0.0807742	0.568316	0.162454	0.429735	0.335233	0.200859	14.7409	0.0874078	0.152301	0.255962	0.168454	0.241424	0.465777	0.743538	0.546456	0.536585	0.675173	20.0729	0.784709	0.172421	0.468665
SMESG000024012	0.00117087	0.00667594	0.00425962	0.752988	0.10601	0.00726024	0	0.00996393	0.00684355	0.023415	0.0165792	0.0153092	0.575817	0.023016	0.0110106	0	0.0590302	0	0.00276252	0	0.0149706	0.709223	0	0.057799	0.00758929	0.00341298	0.0206916	0.00411515	0.0079554	0.00212422	0	0.514889	0.0298756	0.0160394	0.00295386	0.0104421	0	0.0650361	1.36439	0	0.00813189	0.0453536	0.00814252	0.54536	0.048899	0.00830073	0	0.0210621	0.00538484
SMESG000012171	0.216476	0.327279	14.6174	0.335943	0.428852	0.310258	0.232765	0.0828798	0.332064	1.05779	6.28043	0.561944	0.847913	0.616924	0.694056	0.902998	0.716734	0.7464	0.543365	15.2626	0.3859	0.468777	0.331481	0.343111	0.385431	12.5239	0.338263	0.728887	0.14445	0.761233	0.350796	0.614571	0.232505	0.202896	6.45771	0.081588	0.319839	0.289663	0.163867	0.26348	0.686969	1.25394	0.635911	0.944154	1.46909	15.2939	1.1363	0.272011	0.667935
SMESG000066843	0.274645	0.230202	14.9243	0.353576	0.528293	0.42404	5.03078	0.108607	0.0700491	0.266185	2.50726	0.132101	0.285881	0.18573	0.30207	2.51847	0.78516	0.550258	0.493649	15.1572	0.475349	0.408584	13.5598	0.108344	0.304316	12.5088	0.463117	0.677103	0.105177	0.535917	16.6512	0.405381	0.219244	0.152083	7.71952	0.110501	6.77975	0.364357	0.159511	0.284549	0.569501	0.861953	0.687205	0.962406	0.948888	13.8019	4.15577	0.345378	0.51704
SMESG000049184	0.153148	0.0880132	1.63648	0.659454	0.222494	10.3931	0.136887	0.0410874	0.145646	0.469894	2.28603	0.437628	1.41966	0.308659	6.32357	0.416165	0.324156	9.70369	0.181211	0.913017	0.235211	0.503773	0.0828543	0.0618343	0.256566	1.1794	0.338809	9.81897	0.275258	0.392185	0.235651	0.60682	13.027	0.264749	0.582512	0.106163	0.412935	0.522882	0.733701	0.330733	0.17708	4.65668	0.259765	0.716251	0.435304	2.08897	0.306469	0.120847	0.229305
SMESG000072113	0.0490055	0.019786	2.04151	0.620178	0.0613258	0.137626	1.16711	0.0283756	0.028582	0.0853491	0.731363	0.0433439	0.430994	0.0887955	0.0430215	1.21015	0.0425733	0	0.0251584	0.223344	0.00310419	0.394049	1.17146	0.0212365	0.0221385	0.518017	0.024486	0.0453753	0.0263216	0.025302	0.706742	0.424645	0.0490616	0.0127706	0.180467	0.0223862	0.566784	0.00298258	0.31035	0.0609506	0.0163244	0.0504419	0.0636497	0.338772	0.0969506	0.963443	0.923808	0.0293735	0.0350806
SMESG000056451	3.7318	3.75126	4.11555	4.18828	213.238	3.46107	5.62474	1.26378	3.75802	107.214	9.08557	8.77815	9.92323	8.20655	9.57577	9.83728	290.758	7.88076	6.37438	5.11235	8.69643	10.4558	9.69842	1.66594	5.37387	6.45016	6.3704	7.63209	2.08143	291.883	3.6464	7.64019	4.19625	5.18632	4.80471	1.85611	4.95876	224.005	6.64806	3.8756	7.13301	9.20737	7.2868	9.40766	158.466	8.04305	10.0084	3.00955	8.28369
SMESG000050959	6.92225	0.0746783	0.172457	0.148598	0.161621	0.19673	0.26975	0.0752226	0.270221	0.551456	0.543463	0.471504	0.577799	10.2866	0.543788	0.63808	0.133941	0.105442	0.0651537	0.107267	3.9808	0.0397593	0.0835016	0.036886	7.29857	0.195292	0.125051	0.308965	0.0547461	0.214905	0.0882136	0.194638	0.213077	0.177177	0.160188	0.0695961	0.16252	0.25201	0.144962	7.28745	7.16819	0.56655	0.30499	0.520823	0.494123	0.380631	0.437309	0.172419	0.160121
SMESG000009556	0	0.000765834	0.0846833	0.00344645	0.0115528	0	0	0.00863018	0	0.00441105	0.0663835	0.00375435	0.0419881	0.00790539	0.0228392	0	0	0.0450511	0	0.0935695	0	0	0	0.0116205	0	0.0384048	0.000601706	0	0.012263	0	0.00695858	0	0	0.005254	0.097775	0.00666151	0	0.00533692	0	0	0.00383602	0	0.00248914	0.00453572	0.0114512	0.132472	0	0	0.00209647
SMESG000077667	3.3399	0.109243	0.136892	0.117911	0.124572	0.170928	0.22249	0.181576	0.193419	0.195825	0.229881	0.152449	0.251462	2.19312	0.109087	0.137578	0.157317	0.0752637	0.0574189	0.128532	4.93429	0.218242	0.0535131	0.150314	4.99061	0.156305	0.166022	0.112788	0.215475	0.30303	0.0389759	0.0887047	0.21088	0.0819016	0.128902	0.165511	0.138663	0.116235	0.122035	2.6587	3.15729	0.311527	0.220743	0.295261	0.408057	0.371766	0.322292	0.255212	0.261565
SMESG000045549	0.00455094	0.00476539	0.00719519	0.976858	0.0390813	0.0240598	0.0041537	0.00473616	0.00811323	0.0514904	0.00442751	0.00424232	1.09862	0.00721625	0.00236148	0.00432961	0.196575	0	0.0112318	0.0128063	0	0.227685	0	0.00162063	0.00620146	0.0373545	0.00758832	0.0123435	0.0107772	0.0772519	0.0527398	0.72586	0.00993221	0.00566988	0.011956	0.00540855	0	0.14857	1.79724	0.00632887	0.00956918	0.00538229	0.00300397	1.54477	0.0418732	0.0885545	0.0193431	0.0126423	0.00422533
SMESG000041354	0.0172447	0.0103966	0.0536146	0.0144263	0	0.0110968	0.991597	0.0158849	0.0300025	0	0.0034929	0.0359485	0.0136496	0.00806568	0.000853622	0.436476	0.00369308	0.00451248	0.00431899	0.066361	0.0276537	0.0338325	0.323244	0.0432215	0.0125688	0.0453759	0.00260095	0	0.0171133	0	0.592675	0	0.00804975	0.0131568	0.0401148	0.0355805	0.414931	0	0	0.00273084	0.0154419	0.0515475	0.0138431	0.00674224	0.0139836	0.0213285	0.60325	0.0334652	0.0110556
SMESG000078589	0.540036	0.0365204	0.0168888	0.0898648	0.0623971	0.0737819	3.18772	0.308989	0.393694	0.0792359	0.0457978	0.0714733	0.160798	0.518168	0.0149574	2.17157	0.0744148	0.018613	0.0399384	0.0583572	0.498651	0.172465	6.10959	0.378305	0.643361	0.0482978	0.0452181	0.0718095	0.403564	0.0588912	5.85538	0.232155	0.10055	0.0308341	0.0511861	0.327189	3.15016	0.106117	0.233327	0.778196	0.379219	0.0573757	0.0562941	0.141463	0.114968	0.092397	2.11422	0.49794	0.0387436
SMESG000029910	0.0374068	0.0773087	0.111725	0.241079	0.144874	6.19894	0.361546	0.137009	0.0996341	0.179082	0.08527	0.0596128	0.451169	0.0635487	3.60734	0.0297717	0.350177	5.18981	0.10719	0.138383	0.0725171	0.473482	0.256321	0.427195	0.124285	0.133068	0.0850398	7.14478	0.100214	0.537217	0.0673544	1.09302	8.9745	0.105854	0.139048	0.131301	0.429027	0.384813	1.21828	0.103032	0.0722724	4.04321	0.0986305	0.343335	0.119249	0.0446382	0.0880045	0.108432	0.142344
SMESG000043295	0.0135959	0.0149359	0.00599288	0.151929	0.16892	0.0689399	0	0	0	0.0287677	0.0520571	0.00983013	0.243196	0.0120763	0.00987951	0.0395263	0.721115	0.0119153	0.0411261	0.0424608	0.0100849	0.729574	0.127501	0.0108777	0.00700647	0.0128755	0.00794379	0.00753162	0.00661344	0.101366	0	0.179187	0	0.0123352	0.0124985	0.00439532	0	0.156127	0.0578863	0.013407	0.0100064	0.0272576	0.00655203	0.0682014	0.0704968	0.00295886	0.0478784	0.00922371	0.0196763
SMESG000020480	0.070412	0.0291135	1.36083	1.9721	0.15485	0.0342358	1.54258	0.016501	0.0939986	0.172959	0.670879	0.0788382	1.55072	0.0867853	0.159703	1.60084	0.142437	0.0575721	0.0351582	0.341886	0.0313271	1.01909	0.958635	0.092375	0.0198424	0.543996	0.0327383	0.0135649	0.0943587	0.0786365	1.41795	1.57392	0.0234922	0.0457887	0.129577	0.106651	1.01409	0.069404	0.962028	0.0252307	0.0493052	0.109397	0.0557691	1.26194	0.160038	0.919068	1.53258	0.0570657	0.0529188
SMESG000023005	3.507	2.34693	35.2958	3.27056	2.80148	2.07742	110.725	5.48915	4.64309	3.55766	18.6578	2.76015	3.58107	3.38693	2.89198	65.0265	3.61604	3.25148	2.86352	16.1494	3.66412	5.26663	167.456	5.90305	2.41742	20.2601	2.2557	2.85215	6.02615	2.75864	166.753	4.68113	2.75899	2.22964	11.2345	5.29238	118.144	3.292	4.40492	2.34065	3.90468	3.87068	3.36573	4.76302	4.57532	29.6215	96.4087	5.13969	2.32356
SMESG000077870	0.111186	0.0558389	3.20103	1.39184	0.162848	0.0753735	5.19223	0.150126	0.154124	0.172603	0.888421	0.16685	0.977106	0.082547	0.182498	5.76728	0.342297	0.236786	0.060132	0.695342	0.0440138	0.393978	4.30361	0.0935374	0.0952823	1.43725	0.0733571	0.0636914	0.125631	0.118766	6.27877	0.92275	0.0541835	0.0496281	0.487084	0.130203	4.82166	0.219097	0.698718	0.0525652	0.08599	0.065308	0.0869931	1.29701	0.21591	1.80505	4.67618	0.142433	0.0682173
SMESG000037719	4.55298	0.0611711	0.0708967	0.0773722	0.0748253	0	0.0934871	0.0282211	0.0974162	0.371067	0.190519	0.228322	0.275169	5.29255	0.119564	0.237025	0.171338	0.132773	0.109446	0.190813	5.5604	0.0657136	0.0538166	0.0265868	7.33259	0.197576	0.155355	0.52646	0.0561006	0.293254	0.0909022	0.282425	0.17648	0.176522	0.175142	0.0483412	0.134164	0.23477	0.201122	4.93799	3.96471	0.183582	0.146992	0.152993	0.201682	0.154043	0.450678	0.0424422	0.166979
SMESG000075495	0	0.0145555	0.0248988	0.00805282	0.0337962	3.30546	0	0.0378767	0	0	0	0.00253892	0	0	0.0741897	0	0.0124315	2.53785	0.0471762	0.0225048	0.0309708	0	0.00290234	0	0.0464949	0.11806	0.0734151	3.25823	0.084431	0.0581673	0.0383702	0.0560274	4.00566	0.0256821	0.0399435	0.0228357	0.00900048	0.0492101	0.0521195	0.0739643	0.0260435	0.228918	0.0570337	0.0150753	0.0200852	0.0366956	0.0505048	0.0196221	0.0157097
SMESG000013712	0.0744409	0.0585986	0.0322235	0.63666	0.164935	0.060756	0	0.019904	0.0666316	0.349534	0.0729993	0.0798892	1.0741	0.0360994	0.0244076	0.0792263	0.551387	0.0723003	0.0815651	0.123081	0.109258	1.67891	0.0269591	0.00634288	0.0389387	0.104418	0.0647725	0.150693	0.0229295	0.348783	0.104121	1.77144	0.0335177	0.0374979	0.031113	0.0380501	0.0160215	0.357435	1.8099	0.0275197	0.113499	0.0566169	0.125961	1.86372	0.302389	0.110934	0.10511	0.0412735	0.0807057
SMESG000037711	0.0362666	0.019178	0.0237142	0.0486044	0.0596728	0.0595262	8.87133	0.0033544	0.0384933	0.0752453	0.0487223	0.0303363	0.0656054	0.0293471	0.0114252	4.35684	0.0379194	0.0745295	0.0427259	0.0243527	0.00240617	0.00404125	10.6308	0.0355374	0.0447761	0.0581363	0.0494504	0.0661169	0.00776106	0.0724175	12.8643	0.0508542	0.0363669	0.0437625	0.0554261	0.0124473	8.50111	0.0795595	0.0413293	0.0138601	0.0583576	0.0308653	0.0475414	0.0551002	0.0892806	0.0983662	5.57194	0.0619274	0.0401941
SMESG000056430	5.37686	0.0638972	0.148467	0.10806	0.0797719	0.102407	0.0501684	0.0418508	0.143009	0.492576	0.293561	0.230442	0.294108	5.8823	0.287178	0.290554	0.182627	0.127693	0.0996301	0.110177	6.44584	0.0440465	0.0793804	0.0778116	6.67729	0.123893	0.177417	0.229264	0.0896081	0.260336	0.171413	0.109656	0.136642	0.160585	0.158959	0.086812	0.224507	0.198631	0.239795	7.55469	5.38652	0.291869	0.254497	0.427183	0.409333	0.349039	0.342363	0.156137	0.257424
SMESG000047638	0.00511533	0.0175274	0.753739	0.113042	0.0553829	0	0.0126358	0.036426	0.0271157	0.0388815	0.122991	0.0244328	0.0767345	0.0215164	0	0.0163391	0.0644659	0.0696947	0.00754031	0.203468	0.0275159	0.0972559	0.146526	0.0205153	0.00141655	0.161385	0.00507928	0.00451053	0.018124	0.0631722	0.114979	0.0617783	0.00547705	0.00216531	0.103351	0.0155669	0.0480533	0.0294081	0.061447	0.00123365	0.0188127	0.0180683	0.0225938	0.085254	0.0241901	0.34826	0.134232	0.0318682	0.0158254
SMESG000023444	6.142	0.0655619	0.13625	0.0657609	0.133342	0.122828	0.10331	0.0436135	0.0537295	0.2732	0.146187	0.141715	0.18108	4.15905	0.269603	0.237427	0.119979	0.0767525	0.0960211	0.0610272	5.21592	0.125561	0.0804765	0.0280183	7.09868	0.165221	0.170269	0.626701	0.0380477	0.1831	0.112096	0.213265	0.112265	0.0958636	0.137963	0.0475634	0.0259755	0.174528	0.078408	2.83745	4.78615	0.0867534	0.157928	0.149568	0.174395	0.160689	0.114325	0.0727583	0.178485
SMESG000062471	0	0.000489837	0	0	0.00414242	0	0	0.0279455	0.200195	0.823537	3.3642	1.58609	0.501512	0.479537	0.57249	0.932993	0	0	0.000472027	0.00390407	0	0	0	0.00588603	0.00520001	0.0070137	0.252592	0	0.582524	0	0	0.0590196	0.00202456	0.000319221	0	0.0377585	0.0110562	0.00389782	0	0	0.00668289	0.00719668	0.00690784	0	0.0202619	0.000636291	0	0.00889136	0.0239105
SMESG000043280	0.0665214	0.0952942	4.62401	0.159191	0.272027	0.172186	0.258037	0.0793782	0.173137	0.411544	2.76806	0.401098	0.416802	0.299931	0.312022	0.517628	0.246287	0.295048	0.223055	6.58728	0.164725	0.203773	0.100471	0.0988536	0.134553	3.89162	0.177533	0.333907	0.0512649	0.250596	0.166874	0.294126	0.121009	0.092232	1.82674	0.0739921	0.0421309	0.154634	0.128301	0.138408	0.460286	0.589533	0.496707	0.595759	0.692744	7.63249	0.39648	0.228374	0.232979
SMESG000007056	0.00221631	0.00465235	0.341266	0	0.0172722	0	0	0.012817	0.0265285	0.00399092	0.0759626	0.00565975	0.0012086	0	0	0.0591333	0.00742359	0	0.00125282	0.141176	0.00379046	0	0.024921	0.0245267	0.00308534	0.256211	0.00387377	0	0.0134239	0	0.00391748	0	0	0.0011158	0.0770243	0.0146019	0.0194857	0.00531819	0.00952294	0.00176141	0.000862286	0	0.015565	0.0253241	0.0236936	0.242446	0.0173681	0.0100064	0.0115488
SMESG000069796	0.0371316	0.00399716	0.667106	0.0196043	0.0158434	0.00702844	0.0203105	0.0122722	0.00437314	0.0243342	0.293426	0.0479113	0.0399427	0.025914	0.00643295	0	0.0327374	0.0750062	0.0170314	1.27155	0.012644	0.0445681	0	0.00701023	0.0229216	1.5535	0.0108341	0.044984	0.0427142	0.11911	0.117823	0.0701739	0.0300983	0.0116246	0.470302	0.00914281	0.0125684	0.0136889	0	0.00578373	0.0597034	0.00295468	0.0267614	0.0142835	0.0545819	0.658943	0.0719735	0.00912556	0.0541962
SMESG000026861	0.0646678	0.100052	0.0845959	0.0828947	0.0812487	9.71112	0.0397776	0.24485	0.17947	0.111399	0.104724	0.0901283	0.0920664	0.0740778	5.12595	0.0593065	0.228429	12.2177	0.198477	0.209241	0.0966316	0.134368	0.26293	0.278615	0.100192	0.189869	0.140826	10.6654	0.124628	0.14958	0.0489637	0.181188	8.81899	0.177948	0.257145	0.144497	0.204659	0.401749	0.21503	0.115988	0.122544	4.55579	0.122118	0.162186	0.162595	0.142963	0.15202	0.144262	0.0897642
SMESG000014166	3.76223	0.122771	0.0917926	0.0876308	0.191316	0.128071	0.157469	0.0249541	0.104311	0.159939	0.136665	0.145017	0.109324	2.32737	0.164274	0.13579	0.0804159	0.0847861	0.17529	0.149031	3.47162	0.0278133	0.0365321	0.0138193	6.11609	0.271155	0.304965	0.27754	0.0223933	0.239343	0.0700308	0.257308	0.158361	0.242905	0.110374	0.0368035	0.0649027	0.270189	0.108135	4.38451	2.27794	0.223909	0.202477	0.252715	0.245028	0.248109	0.248933	0.0954334	0.257174
SMESG000042333	31.9276	14.5564	3.02712	2.11197	2.44205	2.26879	5.63335	1.07358	2.04693	3.64234	3.8843	11.2613	3.519	22.5311	3.37498	6.26417	2.9964	2.64213	15.7695	2.84393	26.6518	2.19789	6.56817	0.820741	57.604	3.87833	19.9344	4.28144	1.06029	4.15721	6.60804	3.217	3.93026	18.1441	3.3511	1.64439	6.74125	4.67473	2.88008	63.9975	17.5973	3.62253	13.614	3.11812	3.4959	3.45266	5.6945	1.27216	14.1303
SMESG000000577	0.0662434	0.0509147	0.828749	0.29844	0.058077	0.0474317	2.06247	0.0629704	0.0660502	0.202266	0.209125	0.071376	0.297811	0.0788602	0.068855	1.50976	0.163379	0.176933	0.0598456	0.296671	0.0963883	0.269775	3.30065	0.106397	0.019552	0.366927	0.0719385	0.0616876	0.0876589	0.15678	2.87103	0.368111	0.0532718	0.0712121	0.186296	0.0596624	2.94417	0.11999	0.444195	0.0326344	0.0326465	0.0993658	0.053738	0.284373	0.106187	0.732895	1.9231	0.115697	0.0661079
SMESG000022808	0	0.0170444	0.0214744	0.0025399	0	0	2.20961	0	0	0	0.00506002	0.0460066	0.00565983	0	0	1.33475	0.0180233	0.00441266	0.028463	0	0.0173053	0.0144836	2.95539	0.00405147	0.000583312	0.0078954	0.0241251	0	0.0241127	0.0189177	2.60619	0.017846	0.00620501	0.00628408	0.0016607	0.00110281	2.16255	0	0.00947322	0.00607412	0.00170641	0.0100825	0.0266006	0.0107494	0.00253061	0.00184382	1.11673	0.00366437	0.0216403
SMESG000017171	0.0157103	0	0.00618884	0.0157737	0.00247144	0.0189329	0.450115	0.00121736	0.00264118	0.0312421	0.0126912	0.0122054	0.00911085	0.00864466	0.0301041	0.299597	0	0.113181	0.0150653	0.0245857	0.00631208	0.00389649	2.98467	0.0034001	0.00272504	0.00628073	0.0329534	0.0131362	0.00432092	0.00166511	3.26997	0	0	0.00311082	0.0069871	0.000863526	1.33051	0.0170437	0	0.0274577	0.00684519	0.00861167	0.0340498	0.0244822	0.0197504	0.0269546	0.775884	0.00694014	0.0120926
SMESG000022851	0.0559668	0.0238009	0.0671927	1.0543	0.74732	0.038714	0.0288427	0.0297259	0.0196319	0.490628	0.0377054	0.0633606	1.09461	0.0209332	0.00256837	0.131522	0.779902	0.161017	0.0766931	0.134455	0.0123363	1.80731	0.131023	0.0240886	0.0414888	0.0590457	0.0217679	0.0181273	0.0507367	0.395425	0.00802719	1.502	0.0416395	0.0361807	0.0760738	0.0134569	0.0441768	0.288436	1.2194	0.0199272	0.0530133	0.0219274	0.0693661	2.0944	0.570651	0.0260306	0.0940351	0.0668227	0.100946
SMESG000020955	1.24612	0.0409321	0.0683305	0.0498362	0.0397601	0.124294	0.128958	0.0189418	0.0213228	0.134751	0.169031	0.132719	0.126632	1.13472	0.228939	0.0612262	0.0597375	0.164793	0.0578274	0.0552124	2.66077	0.0305256	0.0652364	0.0499787	2.62807	0.0720662	0.0593626	0.142036	0.0461552	0.130269	0.0301324	0.0271695	0.156739	0.0738417	0.037353	0.0649559	0.0908991	0.166753	0.124239	2.31209	0.929534	0.15522	0.0868725	0.202422	0.124837	0.11866	0.106261	0.0547213	0.0913278
SMESG000042714	0.0356052	0.059325	0.0550774	0.0404127	0.10727	3.73623	0.0237716	0.090314	0.191175	0.147951	0.233006	0.219978	0.157752	0.16151	9.00204	0.0748102	0.0280405	1.71641	0.01577	0.0390186	0.0618854	0	0.025116	0.150609	0.935636	0.428312	0.349313	20.6733	0.406031	0.82995	0.278717	0.514779	38.0812	0.404168	0.362548	0.24992	0.273232	0.41516	0.314105	0.240094	0.0655418	2.11614	0.0463259	0.0325537	0.0578549	0.0698091	0.0313144	0.201289	0.0665094
SMESG000004885	0.107368	0.0816611	3.0293	0.79826	0.19486	0.0540147	1.2128	0.600972	0.482042	0.243533	0.833655	0.101017	0.45388	0.111049	0.21869	0.930651	0.163273	0.266805	0.0597711	0.811667	0.0810251	0.530258	0.808553	0.46371	0.0483916	1.46831	0.0901949	0.0484116	0.731825	0.205853	1.48509	0.51534	0.21413	0.0305616	0.520343	0.446756	0.4594	0.198482	0.415394	0.0981768	0.11907	0.0845032	0.110198	0.600572	0.223501	2.00508	0.975891	0.54599	0.0602881
SMESG000023227	0.0162283	0.0099179	0.0182276	0.101094	0.00359819	0.0208214	0	0.0272948	0.0835818	0.013774	0.0369722	0.0206527	0.110544	0.00295491	0.0174606	0.00833884	0.0162434	0.00713329	0.0474774	0.032825	0.00107485	0.162226	0	0.118194	0.0223371	0.00246326	0.0386722	0.0174124	0.368002	0.0110085	0.0109772	0.179783	0.024182	0.0234949	0.0173741	0.12419	0.002099	0.0127119	0.110051	0.00651567	0.00548638	0.00231071	0.0394982	0.080665	0.0161701	0.00189684	0	0.0436492	0.0357688
SMESG000037418	1.20316	0.0333479	0.0555775	0.02187	0.0153606	0.0651505	0.0323463	0.0461975	0.0862579	0.0962411	0.0855132	0.126586	0.0977562	1.37341	0.067005	0.140021	0.0359743	0.10372	0.0300437	0.0414859	2.06478	0.0639809	0.0212893	0.0620032	1.71691	0.0589313	0.0455618	0.0792195	0.0724647	0.0596257	0.00451921	0.0667209	0.0584251	0.0251312	0.0379441	0.0502013	0.067447	0.0375899	0.0672208	1.6491	1.85222	0.229795	0.133695	0.184856	0.144736	0.196322	0.0711266	0.0874387	0.106486
SMESG000037999	0.0437496	0.0100435	0.00578434	0.194547	0.037568	0	0	0.00509646	0.00231307	0.0358844	0.0351249	0.0125662	0.337879	0.00200372	0.0719941	0.0133406	0.177311	0.00251005	0.0237807	0.00655276	0.00689483	0.638412	0	0.0413189	0.0224222	0.00473801	0.00546873	0.0677434	0	0.0146253	0	0.510061	0	0.0050465	0.00152053	0.00120361	0.00753021	0.0421393	0.6769	0.0161354	0.0421806	0.0855595	0.0564461	0.751684	0.0952546	0.0586503	0.0528921	0.00333248	0.0258984
SMESG000038718	0.0546752	0.039815	0.534646	0.31266	0.0658655	0.0126106	0.814767	0.0720736	0.0873823	0.0367782	0.205129	0.0286331	0.463668	0.0394211	0.00818371	0.813082	0.170959	0	0.0459534	0.136851	0.0330768	0.0690108	0.68054	0.0605404	0.0145322	0.226335	0.0284163	0	0.040016	0.00439119	0.777343	0.148652	0	0.0300218	0.025319	0.0379979	0.458774	0.0255548	0.103818	0.00589885	0.0110141	0.0166138	0.0300224	0.443095	0.0318879	0.500078	0.729821	0.0544088	0.0265515
SMESG000022275	0.704439	0.237423	27.8209	0.272749	0.350212	0.642322	1.43359	1.21312	0.736717	0.865277	26.3968	0.4634	0.732031	1.79837	0.849506	1.75862	0.428314	1.20148	0.264894	20.258	2.12009	0.5253	2.98715	2.01877	1.03744	20.1307	0.27241	0.850936	1.47434	0.573265	1.84551	0.402312	0.851553	0.302945	9.99637	1.02626	2.07739	0.478278	0.379	1.14204	1.63855	1.10162	0.385541	0.630038	0.527812	22.484	1.24208	0.832303	0.433636
SMESG000068903	0.112614	0.107947	0.885027	0.116076	0.0771034	0.0900142	1.18767	0.0370128	0.0164252	0.08418	0.146442	0.068534	0.149509	0.0685487	0.093855	0.811421	0.0549923	0.10592	0.0175	0.22639	0.0829117	0.0966615	1.39364	0.0252479	0.0754814	0.288979	0.0536821	0.0541822	0.00469211	0.0610941	1.54583	0.201272	0.0640405	0.155901	0.0722882	0.0144579	1.43454	0.0517583	0.107173	0.0400484	0.185852	0.0511607	0.063841	0.14967	0.0924911	0.551803	0.928293	0.0833617	0.0768833
SMESG000078434	0.0771953	0.0276016	1.41106	0.393207	0.0862561	0.0585099	2.53443	0.0724061	0.111375	0.125168	0.311446	0.0956648	0.452295	0.0902601	0.0490185	1.93832	0.255535	0.0411937	0.0515908	0.308384	0.0401542	0.476124	1.98872	0.0556538	0.0137112	0.576916	0.0578548	0.0286686	0.0857402	0.272585	2.63475	0.426434	0.0674846	0.0207055	0.111832	0.0315452	2.09829	0.271155	0.224554	0.0422182	0.0654939	0.0579253	0.0861978	0.472214	0.173967	0.801955	2.04308	0.108048	0.031826
SMESG000036544	0.0020385	0.00401023	0.00644543	0.0989908	0.0967234	0	0	0.00432677	0.02205	0.0720108	0.0211128	0.0124042	0.384102	0	0	0	0.470027	0.0706372	0.0228434	0.0118023	0.0921101	0.528081	0.186716	0.012841	0.0152275	0.178493	0.0292755	0.0183963	0.00959272	0.0785974	0	0.0857932	0	0.0168637	0.00379497	0.022088	0.00687015	0.10786	0.478891	0	0.0152565	0.0244984	0.014771	0.457855	0.218098	0.0179866	0.0407993	0.0115762	0.0339293
SMESG000035957	0.178319	0.0348061	0.165453	0.00406601	0.0216053	0.00322955	0.00398195	0.00320064	0.0241473	0.0630709	0.608678	0.135297	0.0703269	0.139327	0.0584739	0.0475209	0.0129642	0	0.0156138	0.0730014	0.100172	0.00485224	0	0	0.118676	0.239387	0.0145648	0.00755812	0	0.00425987	0.014723	0	0	0.0233908	0.142602	0.00279791	0.00814697	0.0283944	0.0101682	0.0993447	0.136038	0	0.098499	0.0701576	0.021408	0.477053	0.00242564	0.0389132	0.0145297
SMESG000022050	0.0458444	0.0502811	0.0334387	1.28596	0.360905	0	0.0488214	0.0033521	0.0914521	0.296855	0.0825341	0.121566	1.24876	0.129131	0.159836	0.264776	1.96272	0.244695	0.174055	0.24904	0.328117	6.15474	0.115472	0.014906	0.124235	0.0773989	0.0934762	0.207092	0.0883545	0.592633	0.0251521	4.19017	0.0569597	0.052271	0.0592306	0.00727476	0.200975	0.421188	3.11463	0.0386459	0.207259	0.136528	0.0893503	1.29614	0.576492	0.0646908	0.17268	0.0931549	0.095157
SMESG000023959	0.0177333	0	0	0	0	0	0	0.017898	0.178734	0.0108224	0.126015	0.0722149	0.0112097	0.0457901	0	0	0	0	0.0328241	0.00176567	0.0330325	0	0	0.105359	0.0291911	0.00795545	0.0417052	0	0.24475	0	0	0.0139871	0	0.00128341	0	0.0595569	0	0.00784722	0	0.0687885	0.0554622	0.0183153	0.0328521	0.0191317	0.0106864	0.000530958	0.0305561	0.0467581	0.0119552
SMESG000059631	0.00685139	0.00633758	0.00678327	0.0281162	0.00797461	3.71947	0	0	0.0535601	0.0185713	0.0268922	0.00934713	0.0171411	0.0189211	2.38036	0.0210363	0.0301864	0.735425	0.0633685	0.00292393	0.00410338	0	0	0.0834759	0.0385576	0.44474	0.0246488	1.81631	0.0108022	0.107906	0	0.162562	1.89404	0.0200426	0.21666	0.00369745	0	0.0203269	0.0740254	0.0038236	0.0749421	5.46419	0.192831	0.235986	0.208291	0.0420748	0.0690735	0.0405324	0.0513591
SMESG000053617	0.0206283	0.0229416	1.22334	0.0739497	0.0206662	0.0338139	1.10939	0.0362069	0.02489	0.018323	0.295045	0.022358	0.0618056	0.0375385	0.0538667	0.60006	0.0407262	0.0402866	0.0191672	0.22621	0.0218828	0.0588072	0.861119	0.00741365	0.0082937	0.315611	0.0328512	0	0.00616848	0.0237523	2.47838	0	0	0.0140271	0.042219	0.0205567	0.806631	0.0285029	0.0408006	0.00530713	0.0175241	0.03909	0.0204456	0.108238	0.0796743	0.735965	0.681636	0.0149323	0.022384
SMESG000054244	0	0	0.0922369	0	0	0	0	0.00381615	0.0025538	0.0273668	0.0697112	0.0208748	0.0228846	0.000900688	0.0142474	0.00433353	0	0	0.000496373	0.155958	0.0169941	0.00489663	0	0.00315686	0	0.0474988	0.00335713	0.0404603	0.00256916	0	0	0.00833302	0.0217161	0	0.0799484	0.0040746	0	0.0253794	0	0.0166855	0.004518	0	0	0.00688258	0	0.0753339	0	0	0.00315906
SMESG000079712	0.0336901	0.0252888	1.68175	0.0631555	0.0243302	0.0122186	0.0438432	0.00543143	0.0370235	0.0830897	0.580935	0.0631985	0.076075	0.0559465	0.0398428	0.106642	0.0264101	0.0581943	0.0483637	1.85657	0.0372825	0.0123116	0.0689575	0.0072993	0.0457781	1.82326	0.0468065	0.0489356	0.0022043	0.100167	0.0173004	0.0433143	0.00961477	0.0062858	0.611215	0.00365476	0.0298506	0.0157598	0.00301648	0.0210736	0.0301582	0.111493	0.0554117	0.0363305	0.0990857	1.59873	0.0342952	0.0228829	0.0769065
SMESG000016410	0.11261	0.0614518	1.87429	0.645515	0.216285	0.0458109	2.85021	0.368647	0.2602	0.195421	0.422089	0.107398	0.580997	0.106891	0.105838	2.29248	0.631038	0.135712	0.108423	0.329052	0.0674289	0.564854	2.72211	0.280453	0.0368426	0.711471	0.0487374	0.0508905	0.311133	0.274157	3.60105	0.880723	0.023101	0.0426315	0.15874	0.314443	2.77289	0.282612	0.559575	0.0294875	0.0757178	0.10828	0.0865004	0.608722	0.194966	1.06216	2.37022	0.276194	0.0725056
SMESG000013389	1.4993	0.591645	0.537338	0.596643	33.3687	0.200154	0.415201	0.915056	1.2156	26.1916	1.49447	1.42975	1.50208	2.58196	1.7442	1.34441	64.7773	2.1934	1.67056	1.19557	4.49925	2.46647	1.59878	1.0987	2.24548	2.02197	1.42723	2.46389	1.38776	76.9203	1.15321	1.42778	2.02176	1.35464	1.26661	1.11973	0.922884	57.1597	1.68359	2.70586	2.17941	1.22629	1.14998	1.38028	25.2672	1.17515	1.54758	0.957212	0.721229
SMESG000021388	0.0406788	0.0676863	3.48644	0.13859	0.131212	0.105248	0.129035	0.104306	0.154899	0.333607	2.15683	0.266105	0.269515	0.241891	0.354966	0.21015	0.18383	0.23665	0.106451	3.90164	0.115145	0.0776044	0.017023	0.0973781	0.15706	2.47183	0.125141	0.270412	0.095873	0.245979	0.0571397	0.143359	0.109796	0.0611452	0.954098	0.0475401	0.0576212	0.110816	0.0570694	0.10456	0.280707	0.350589	0.339704	0.452749	0.460661	5.21274	0.264331	0.170876	0.182052
SMESG000053053	0.0173498	0.0906377	0.99481	0.0857234	0.00377569	0.281863	0.00405773	0.0597365	0.083742	0.127141	0.73514	0.180498	0.108054	0.0718487	0.135646	0.021765	0.158567	0.2049	0.739931	1.68847	0.0274544	0.106592	0.0339199	0.0571118	0.0542088	1.03316	0.101388	0.210279	0.0929002	0.0802033	0.0524386	0.0619736	0.236328	0.101852	0.528878	0.0491356	0.0364346	0.0473422	0.00941467	0.0314244	0.105687	0.192341	0.20738	0.128501	0.1826	1.02498	0.0206378	0.0937212	0.37139
SMESG000049443	0.0375769	0.0577487	1.33622	0.651172	0.101297	0.0883317	0.12183	0.0380218	0.0339586	0.112016	0.337316	0.084862	0.570848	0.0701319	0.0803989	0.169782	0.169299	0.0378863	0.0683699	0.134055	0.0954308	0.465206	0.0148699	0.0135578	0.0102324	0.4554	0.0226266	0.0630098	0.00960863	0.21337	0.103575	0.506383	0.0154595	0.0380612	0.0726528	0.00570643	0.0540801	0.133864	0.392027	0.0116918	0.0357984	0.1705	0.0950099	0.720336	0.0813222	0.80452	0.117039	0.0265013	0.0536626
SMESG000007771	0.0463683	0.0621941	1.56264	0.442276	0.222083	0.0451393	2.34012	0.171645	0.163333	0.128878	0.666511	0.0683391	0.451138	0.101508	0.0949063	1.74824	0.214827	0.0674754	0.064232	0.624018	0.0199629	0.391303	1.78559	0.161673	0.0179833	0.735458	0.0582651	0.0495346	0.115818	0.162461	2.13042	0.243275	0.0105988	0.0399367	0.173605	0.152761	1.38351	0.102084	0.4409	0.0376503	0.062181	0.0816904	0.0567555	0.53809	0.214599	1.14918	1.77189	0.218269	0.0575541
SMESG000032616	0	0.00110625	0.000541941	0.164295	0.00295913	0	0.0128598	0.00541834	0.00291833	0.0506819	0.0189189	0.0124045	0.30076	0.0164445	0.0253411	0.00479487	0.157537	0	0.0139579	0.00385308	0	0.454099	0	0.00384023	0.0101653	0.00942967	0.0104433	0.0439816	0.00211602	0.00788316	0	0.507385	0.017758	0.0080945	0.0120649	0.00196156	0	0.0193799	0.38321	0.00104373	0.000848666	0	0.00240112	0.127591	0.0322461	0.0292749	0	0.00164904	0.00424257
SMESG000081673	0.0308975	0.00818971	0.942934	0.0227115	0.033773	0.0514757	0.138629	0.0240076	0.0541113	0.0812631	0.495173	0.0464331	0.0696506	0.0220281	0.070204	0.214975	0.0330872	0.0996782	0.0316227	0.190745	0.00337955	0.0502804	0.842549	0.00635072	0.0232174	0.448307	0.0316222	0.00699978	0.0208994	0.00159358	0.805542	0.0118983	0.0670258	0.0329709	0.257949	0.00535501	0.0777228	0.0481137	0.023411	0.000413357	0.0506067	0.055497	0.0537518	0.0684233	0.0737425	0.951346	0.0414503	0.0146339	0.0386963
SMESG000007049	0.18159	0.0978646	2.05423	1.18531	0.117592	0.266438	2.91479	0.10434	0.149882	0.162987	0.936785	0.182158	0.847934	0.0901833	0.43922	2.89424	0.12668	0.576988	0.0753756	0.557139	0.142241	0.734946	2.46187	0.0984223	0.0786795	0.765631	0.0715667	0.100623	0.131936	0.240127	2.72652	1.08057	0.279673	0.0737584	0.254679	0.119982	2.5072	0.0813921	0.826828	0.10237	0.0834273	0.43687	0.161632	0.791553	0.206808	1.63615	2.74021	0.106214	0.126635
SMESG000029594	0.100523	0.0583764	3.32608	0.0693586	0.153025	0.0796319	0.0963832	0.0402055	0.00671995	0.0466393	0.513022	0.0158521	0.0234397	0.0153317	0.00326208	0	0.107738	0.0441759	0.0573548	4.39664	0.134311	0.0823087	0.0775728	0.107134	0.120493	3.72092	0.137072	0.251089	0.0324799	0.19432	0.0496486	0.0828628	0.0427857	0.0363786	1.17426	0.0488351	0.00686641	0.0229969	0	0.0309632	0.0506422	0.246057	0.109445	0.115743	0.100404	2.95848	0.105582	0.038148	0.218469
SMESG000031795	0.334449	0.00170725	0.0156125	0.00682242	0.0232424	0	0.00363716	0.0451106	0.0469076	0.0729094	0.00826113	0.033899	0.0462303	0.31213	0	0.00204306	0.0138411	0.00659745	0.0519024	0.0339528	0.794877	0.00389649	0	0.0343069	0.895916	0.00523669	0.0173972	0.0483976	0.0257264	0.0151825	0.0420163	0.00623327	0	0.013619	0.0655019	0.031812	0	0.00756819	0.00956778	0.975434	0.999741	0.02557	0.0611346	0.071065	0.0803948	0.0403963	0.0436219	0.0342148	0.00380381
SMESG000016228	0.0716359	0.113464	3.17779	1.45638	0.120214	0.131276	5.20816	0.118185	0.0662454	0.149016	1.19985	0.14066	1.06775	0.0744989	0.170121	3.93158	0.100406	0.229114	0.0864652	0.730844	0.0496488	1.0912	3.04337	0.137793	0.0295739	0.906715	0.0365605	0.226986	0.113946	0.296222	4.3328	1.06461	0.0375882	0.0289429	0.268087	0.103981	3.01025	0.103737	0.724569	0.06215	0.0908729	0.192051	0.114472	1.10763	0.211546	2.20348	4.27593	0.163291	0.0526099
SMESG000018602	0.0564662	0.0419973	0.0411516	1.31351	0.281147	0.0663099	0.0244107	0.0220213	0.0359907	0.252552	0.0819749	0.127679	0.748194	0.0648721	0.0812395	0.0799762	1.78066	0.0793392	0.139269	0.204246	0.188586	4.29537	0.112371	0.0230446	0.0491988	0.0673297	0.0603221	0.204962	0.00916252	0.818788	0.0731609	2.92721	0.0414282	0.0545731	0.0994229	0.010821	0.0459377	0.512439	1.58122	0.0231457	0.108773	0.0961791	0.162804	1.51467	0.469775	0.164472	0.161641	0.068379	0.111225
SMESG000017520	9.52536	0.332958	0.663471	0.789444	0.437604	0.23773	0.187366	0.303956	0.377067	0.426044	0.40976	0.444613	0.64831	5.54746	0.32267	0.312856	0.455757	0.48319	0.392127	0.445925	12.384	1.45151	1.19648	0.443835	7.69705	0.286056	0.353482	0.542076	0.608451	0.72791	0.376899	1.12966	0.19915	0.152582	0.150776	0.216124	0.431274	0.343315	0.305749	4.44851	9.52375	0.757887	0.418016	0.99245	0.644646	0.526	0.82691	0.56607	0.385853
SMESG000035335	12.8026	0.176579	0.20811	0.213063	0.182438	0.305867	0.191567	0.0606295	0.230599	0.803519	0.527064	0.520777	0.647825	14.1905	0.446459	0.487264	0.473537	0.389259	0.391113	0.268503	15.4324	0.245152	0.386395	0.158678	7.74026	0.274717	0.168485	0.580696	0.0611034	0.498826	0.171246	0.283444	1.40526	0.991633	1.24809	0.563431	1.47623	1.79713	1.52758	27.2292	11.8531	0.624192	0.527827	0.689451	0.667964	0.466223	0.630773	0.193743	0.0403227
SMESG000053020	1.49107	0.0537512	0.057588	0.101072	0.0415508	0.0725721	0.0931884	0.218428	0.29833	0.288218	0.209444	0.211953	0.268662	1.75956	0.167709	0.105462	0.0503855	0.39652	0.0589092	0.143055	3.23913	0.120481	0.0656002	0.276224	2.27415	0.0876484	0.0652616	0.13121	0.283488	0.162093	0.0526697	0.343469	0.15915	0.112651	0.102082	0.201474	0.113989	0.126586	0.143447	3.04713	1.5955	0.121841	0.130557	0.323475	0.274188	0.185611	0.218885	0.412658	0.112505
SMESG000028762	0	0.00497792	0.109489	0	0	0.0154841	0	0.00666527	0.0029533	0.00840721	0.133822	0.0158758	0.034264	0	0.0599111	0	0	0.00562279	0	0.181797	0	0	0	0	0	0.0486989	0	0.00505605	0	0	0	0	0.0217161	0.00117639	0.162827	0.000861366	0	0	0.00636888	0	0.00348572	0.0200854	0.00358577	0	0.0127238	0.251395	0	0.00386201	0.00172759
SMESG000047490	0.0198614	0.0191692	0.0128554	1.05044	0.100638	0.0168101	0.0290113	0.0283826	0.0259481	0.100278	0.0223944	0.0727022	1.47044	0.0461709	0.0925949	0.115886	0.819691	0.0773181	0.0730609	0.139231	0.123308	3.8655	0.0340343	0.0149909	0.0523089	0.110703	0.0382468	0.0853551	0.0447865	0.40486	0.0440165	3.79827	0.0100798	0.0260846	0.0389507	0.00671771	0.0634985	0.259344	2.26225	0.0220701	0.0629842	0.0513765	0.102732	1.26226	0.315458	0.0599965	0.0665223	0.0195288	0.0670204
SMESG000005487	0.436516	0.54311	6.775	2.68429	1.37793	3.10915	5.93431	1.4677	1.58281	1.53493	2.49205	0.718934	2.5717	0.548376	2.54171	4.72465	2.96413	3.12826	0.554256	3.46929	0.420731	4.12366	8.43182	1.61513	0.326048	3.77299	0.420701	2.64778	1.93652	2.04463	7.4183	4.32145	2.80291	0.46988	2.97702	1.66518	7.56662	2.33094	5.80171	0.391547	0.578808	2.51613	0.713162	2.6825	1.79708	3.83093	5.45432	1.47595	0.600534
SMESG000016779	0.0714384	0.00445215	0.0162225	0.0152411	0.00756819	0.0703093	0.0313615	0	0.00416923	0.0138357	0	0.00884781	0.00968979	0.134941	0.0333304	0.0315776	0.00640763	0.266838	0.0620662	0.0571001	0.197835	0.048077	0	0.00358452	0.365029	0.01745	0.037383	0.312643	0.00281314	0.0532923	0.11118	0.199645	0.238792	0.0287669	0.00163138	0.00799325	0.0685353	0.0592826	0.0137088	0.235187	0.188375	0.0753832	0.0776681	0.0241952	0.0659122	0.114851	0.0438869	0.051834	0.00139679
SMESG000017389	0.0130188	0.000815135	0.00141146	0.0134161	0.0137064	0.724086	0.0216285	0.0278148	0.00717079	0	0.00723664	0.0248933	0.0239409	0.00240277	1.37583	0.139527	0	0.630448	0.0136534	0	0	0.0280879	0.0583097	0.0328516	0.0103739	0.00659345	0.0111549	0.366365	0.0110274	0.00970369	0.00488059	0.0494743	0.86859	0.00721878	0.00747545	0.0081388	0.0251654	0.0258438	0	0.013701	0.00728346	1.98587	0.0206344	0.0137927	0.0856102	0.00421512	0.0477003	0.0533675	0.0258501
SMESG000026106	0.0334104	0.0498843	0.0226555	0.123635	0.259277	0	0.0257542	0.0315222	0.00236039	0.250583	0.0104233	0.0298943	1.22937	0.0350054	0.048678	0.0666888	0.983621	0	0.0146814	0.0196691	0	0.659351	0.30569	0.00280836	0.00757958	0.026842	0.00745117	0.0102723	0.00326035	0.529482	0	0.387383	0	0.00427173	0.0049134	0.00288705	0.0715173	0.542739	1.40264	0.00459118	0.0344655	0.0337473	0.0418156	0.306449	0.0521009	0.0359811	0.0786184	0.010265	0.00543919
SMESG000061679	0.0708717	0.0443144	0.0224329	0.0606264	0.0664578	0.0684254	9.13846	0.0252541	0.001783	0.0408349	0.054503	0.040492	0.0284297	0.0509569	0.0325038	4.43236	0.0624843	0.00377179	0.0436072	0.064755	0.00126907	0.0485298	9.42928	0.0306477	0.0785214	0.0375535	0.0377223	0.065713	0.0133193	0.0889891	13.977	0.116437	0.0212884	0.0516796	0.137301	0.0343964	11.1674	0.0600648	0.0318855	0.0371998	0.0801312	0.0944718	0.0655568	0.0531405	0.0979705	0.0403726	6.44171	0.0215089	0.0436234
SMESG000008312	0.0623974	0.112745	1.32398	0.732213	0.175044	0.0252208	2.14423	0.0940847	0.110545	0.124242	0.491343	0.132134	0.646699	0.13147	0.117394	2.55374	0.221064	0.326358	0.200961	0.277794	0.0885433	0.517338	1.62092	0.0958333	0.0212341	0.420491	0.0704811	0.0627404	0.126741	0.09685	2.3035	0.453934	0.0079384	0.0887819	0.064216	0.121623	2.25934	0.140289	0.364893	0.0053033	0.0518464	0.167472	0.100655	0.898114	0.103551	1.16057	2.16953	0.141983	0.16217
SMESG000029095	0.00433982	0.00787662	0.486169	0.00210147	0	0.00247885	0	0.00539996	0.00796827	0.0244532	0.293653	0.0278104	0.0177275	0.0133534	0.00643827	0.0277472	0.0472935	0.0250853	0.034782	0.940285	0.00330839	0.0398562	0.0448771	0.00292555	0.0559477	1.08578	0.0456529	0.0139899	0.0119494	0.0289834	0.0226159	0.0410332	0.0708285	0.0180493	0.856074	0.0100845	0.0036029	0.0157195	0.0386843	0.0256796	0.0167513	0.0539064	0.028632	0.0221315	0.040597	0.729174	0	0	0.038243
SMESG000059635	0.000649106	0	0.0120791	0	0.0189162	2.70941	0	0.00304787	0.00188298	0.0171516	0.0424562	0.00867187	0	0.00949467	1.06369	0	0.0181939	0.194338	0.0960401	0.00168808	0	0.00603351	0.00668273	0.0620107	0.018772	0.336332	0.016962	1.45619	0.00338746	0.0129854	0.00566096	0.111694	1.27764	0.0211136	0.177806	0.0126345	0	0.0232498	0	0	0.0387535	4.0469	0.124959	0.111322	0.100054	0.0571601	0.040911	0.0361762	0.0160274
SMESG000019976	0.0853737	1.61761	0.0163272	0.0360525	0.157371	0.117492	0.188552	0.020517	0.106848	0.353963	0.189759	2.83264	0.225582	0.166579	0.250707	0.0478605	0.596192	0.172822	1.68476	0.156628	0.11264	0.260701	0.230825	0.0323506	0.0875927	0.0442679	0.389792	0.0882761	0.0301129	0.240305	0.0506359	0.130071	0.119441	1.29925	0.166772	0.0924068	0.092604	0.265165	0.0947873	0.0951093	0.375262	0.431643	4.99649	0.420659	0.482044	0.343711	0.286163	0.158464	2.84721
SMESG000039758	0.17455	0.210723	0.0929915	0.857266	0.102536	0.093756	0.868504	0.0795037	0.085622	0.148749	0.108626	0.183781	0.997408	0.246749	0.113046	0.736874	0.721861	0.0455469	0.216452	0.242698	0.197118	1.75079	0.566012	0.0897737	0.146909	0.189005	0.180371	0.0521916	0.0983983	0.452773	0.943139	0.705508	0.0481473	0.216023	0.267999	0.108647	1.51585	0.374826	0.547224	0.193678	0.212405	0.235605	0.194595	1.24248	0.255138	0.205822	1.09644	0.142338	0.176214
SMESG000025034	2.97897	0.0639119	0.015784	0.103036	0.0875095	0.116038	0.0832185	0.0166106	0.0786255	0.116439	0.123663	0.152826	0.101783	1.95768	0.119984	0.0982473	0.167595	0.0383457	0.0549657	0.0313201	2.08557	0.0527109	0.0704324	0.0175999	4.34206	0.150098	0.0892234	0.292358	0.0620442	0.0820573	0.0464637	0.179138	0.0287465	0.0573417	0.0510702	0.0687666	0.0347446	0.118908	0.0844388	3.0628	1.38809	0.0454103	0.0579732	0.143244	0.0698109	0.121315	0.0303943	0.0261368	0.188947
SMESG000029446	0.0281905	0.0194939	0	0.0513944	2.6988	0.00133575	0	0.344181	0.0904293	1.72129	0.035341	0.0281302	0.0324041	0.0465495	0.0787063	0.0469888	1.19982	0.00562279	0.0133949	0	0.00915321	0.0196021	0	0.259585	0.0412454	0.0128347	0.00759042	0.00678599	0.155947	0.712437	0.0194742	0.0784603	0.0508884	0.00849816	0.00688075	0.12839	0.0612286	0.853665	0.0275943	0.00680457	0.0216789	0.0528755	0.00705639	0.0908165	1.65416	0.0278435	0.00715672	0.147977	0.00763961
SMESG000054112	0	0	0.0209774	0	0.00355309	0.266778	0.0409895	0	0.0126738	0.00881861	0.0323583	0.0270551	0.018253	0.0323097	1.17167	0.00577427	0.0032103	0.906752	0.0101715	0	0.0204916	0	0	0	0.0233658	0.0456981	0.0285337	0.994021	0.00559759	0.0515498	0.0898673	0	5.32199	0.0358344	0.06047	0.0100674	0.0172268	0.00389599	0.0092237	0.00906963	0.00244861	1.13024	0.0145784	0.0120643	0.0257252	0.0202102	0.00227415	0	0.00398897
SMESG000066413	4.73888	0.0624662	0.108537	0.104954	0.148214	0.100508	0.0909492	0.0422849	0.056234	0.218995	0.189041	0.155384	0.215806	4.44641	0.231369	0.186847	0.226612	0.20504	0.199881	0.0992884	8.10328	0.239714	0.072764	0.0350592	6.81761	0.26508	0.261302	0.37433	0.0866467	0.356792	0.307731	0.499085	0.0969661	0.0938235	0.0671509	0.0918834	0.0819303	0.234098	0.156339	1.89423	7.50874	0.378565	0.256908	0.300768	0.307692	0.269124	0.335116	0.141848	0.1667
SMESG000058074	3.81845	0.179171	0.199745	0.224517	0.238677	0.267996	0.255542	0.378521	0.426564	0.338454	0.238564	0.256449	0.374325	2.41927	0.307376	0.173227	0.144771	0.172529	0.126009	0.295411	3.00357	0.266654	0.131655	0.392953	7.96035	0.22459	0.159662	0.347027	0.146505	0.291606	0.085912	0.343208	0.239574	0.189753	0.224821	0.319002	0.337782	0.471314	0.366163	6.56835	1.23251	0.32663	0.17956	0.292312	0.330592	0.225174	0.23476	0.312545	0.244947
SMESG000014779	0.00219377	0.00243553	0	0.0547622	0.00748086	0.0364834	0	0.0573963	0.0377547	0	0	0	0.0709071	0.0121065	0	0	0.0107114	0	0	0.00272553	0	0.272801	0	0.0315068	0.00293861	0.0166739	0	0	0.260782	0.0193678	0	0.0240352	0	0.000584774	0	0.0273147	0	0.008239	0	0	0.00335652	0	0	0.0570721	0.00615738	0	0.00486275	0.0594309	0.00202144
SMESG000021729	0.303167	0.278609	0.227281	0.403393	24.6691	0.20051	0.458219	0.142576	0.468712	15.4145	0.687234	0.532237	0.762109	0.751804	0.834208	0.858305	25.585	0.804512	0.499589	0.326762	0.851052	0.839086	0.311612	0.237133	0.385197	0.340739	0.254884	0.447247	0.308233	26.0397	0.257794	0.378183	0.262421	0.260061	0.278632	0.275914	0.174258	23.7702	0.472504	0.409079	0.567421	0.659067	0.584855	0.962677	16.8819	0.74376	0.71888	0.609033	0.647324
SMESG000051770	0	0.000633768	0	0.00357513	0.0651329	0	0	0.00123437	0.00529776	0.146259	0	0.00814326	0.011244	0.00456113	0	0	0.224446	0	0.00265162	0	0	0.0336313	0	0.00433983	0	0	0	0	0.00501506	0.0384539	0	0	0.00305895	0.00212452	0.00467742	0	0	0.122901	0.0625741	0	0.00396826	0.00586596	0.0137224	0.0147113	0.0412685	0.00649391	0	0.00197422	0.00812264
SMESG000067698	0.0991115	0.0996896	1.61071	0.51703	0.258304	0.0664737	1.89458	0.096661	0.0942706	0.282135	0.358383	0.0979456	0.46789	0.0732196	0.101023	1.90877	0.309042	0.111408	0.0516682	0.0808018	0.0175428	0.388305	1.20772	0.0857261	0.0402948	0.476722	0.0541427	0.13801	0.167806	0.237379	2.62127	0.380494	0.0158983	0.0429538	0.0934034	0.0933064	2.02584	0.37404	0.32489	0.0364588	0.0518815	0.0535754	0.0451224	0.578795	0.153142	0.939369	1.13867	0.138743	0.0613037
SMESG000056364	0.0665368	0.0208659	0.0641609	0.00497919	0	0.984993	0	0.0111989	0.0120403	0.0148634	0.0282011	0.0549565	0.0287547	0.0243742	0.785225	0.00881461	0.0367428	1.43583	0.0446356	0.103423	0.0917017	0	0	0.00330816	0.00369921	0.00376133	0.0101988	0.321871	0.00169875	0.0333148	0	0.0377529	0.364349	0.00337336	0.0125443	0.00239097	0	0.0221001	0	0.0350637	0.0170691	0.503015	0.00632533	0.0200091	0.0504658	0.038203	0.0127388	0	0.0131896
SMESG000006029	0.00103063	0.101169	0.00745451	0.0317879	0.0333776	1.55649	0	0.0575989	0.0886693	0.087452	0.0490143	0.0787706	0.0780007	0.039381	2.16774	0.0214285	0.0714527	2.60224	0.0551503	0.0214559	0.115003	0.0638569	0.00926227	0.141379	0.0444737	0.0368209	0.106364	2.75638	0.112811	0.107323	0.00383167	0.0414582	2.82504	0.0954261	0.0415674	0.102148	0.0953136	0.0307898	0.0260138	0.0403518	0.0629745	4.18473	0.126865	0.0250274	0.0644545	0.0541647	0.0372954	0.0834229	0.103133
SMESG000044603	0.0412797	0.0961196	0.221078	0.950865	0.213361	0.0694566	24.6487	0.0872708	0.180933	0.132422	0.0744726	0.100016	0.803631	0.0967631	0.311073	13.5411	0.117289	0.209079	0.0670922	0.0997918	0.0337109	0.807686	11.7604	0.0785215	0.0625294	0.107796	0.0482067	0.148561	0.0951682	0.0774525	18.3805	0.769677	0.157486	0.0677784	0.0765255	0.0961772	17.4637	0.121913	0.860154	0.0408122	0.142907	0.29313	0.0862668	0.861481	0.267931	0.129269	15.1716	0.169509	0.0770378
SMESG000030694	27.3698	31.3672	12.7345	12.9003	23.1477	77.6692	12.0934	7.64093	9.20564	29.3387	18.1061	50.5785	18.3551	21.8437	32.4126	16.614	85.4707	70.5402	171.777	26.2148	61.1558	46.9097	42.7032	17.0922	43.0244	25.9846	62.425	106.096	7.74035	61.5081	19.9901	32.9002	67.7707	108.393	20.0794	6.92337	31.0554	68.0656	28.6226	45.4406	18.3156	33.1892	55.1777	18.1566	30.8323	19.8561	18.4631	7.33063	40.3109
SMESG000077782	0.23638	0.199495	0.216726	0.254812	26.3558	0.143527	0.467767	0.127532	0.293029	16.7119	0.423048	0.506487	0.562395	0.596852	0.742058	0.576706	17.6963	0.363699	0.267105	0.21431	0.391852	0.438727	0.210284	0.115348	0.325866	0.295239	0.272827	0.854314	0.168608	22.4886	0.228729	0.402455	0.156908	0.154565	0.21144	0.0698719	0.238038	15.9375	0.158358	0.274278	0.714555	0.94795	0.575671	0.935755	25.0054	0.751115	0.858194	0.337823	0.670621
SMESG000026569	0.0361582	0.0240719	0.043382	0.585131	0.274954	0.00407476	0	0.0311812	0.0127308	0.150973	0.0425734	0.0550237	0.885244	0.0374389	0.0404727	0.187757	0.33651	0.127085	0.018412	0.0394745	0.0651122	3.04447	0.0085877	0.0331924	0.0924493	0.0391	0.0145731	0.080351	0.00541807	0.196082	0.0527398	1.49112	0.0362549	0.104205	0.0124857	0.0347621	0.0140139	0.402312	0.83357	0.0191622	0.0263305	0.0240845	0.0175681	1.11908	0.128531	0.0202938	0.0650283	0.0423208	0.0200087
SMESG000009234	0.0858211	0.018713	0.00296651	0.0022366	0.0183955	6.09851	0	0.00633562	0.00198118	0.0139763	0.00537005	0.0116987	0.0121596	0	0	0	0.00573061	1.36189	0.00480816	0	0	0.0314478	0	0.0479403	0.0482621	0.0390287	0.0804116	2.97565	0.0423663	0.0169952	0	0.0525119	1.64837	0.0073097	0.00369967	0.002162	0.0487038	0.0171397	0.11464	0	0.023818	6.01712	0.0384784	0.050187	0.0415836	0.0163305	0	0.0150921	0.035614
SMESG000076759	0.0571415	0.0290194	0.852647	0.247715	0.0799058	0.0594271	1.76708	0.0706083	0.0770801	0.065676	0.134844	0.0670908	0.275188	0.00778159	0.0444297	1.49073	0.121906	0.134883	0.0705866	0.129467	0.020177	0.501138	1.49289	0.0540266	0.0583854	0.304039	0.0194307	0.0148822	0.0928088	0.0960989	1.77979	0.391657	0.064307	0.0202294	0.112911	0.0628476	1.49714	0.128675	0.210174	0.0169659	0.0202441	0.137061	0.0552847	0.355166	0.0888493	0.556526	1.19173	0.111715	0.0559476
SMESG000056423	0.019203	0.0261351	0.817559	0.0236822	0.0257966	0	0	0.0185631	0.0396783	0.163517	1.10026	0.119768	0.118626	0.110211	0.345274	0.0422772	0.0349063	0.20764	0.0380041	1.32107	0.00392722	0.0263425	0.0449752	0.0634779	0.0126498	0.830298	0.0152389	0.220703	0.0356192	0.0527184	0.0115552	0.00970629	0.0127531	0.0249518	0.677439	0.0373158	0.022031	0.0568134	0.0233725	0.0269843	0.0972534	0.209481	0.114983	0.220264	0.112149	2.74366	0.101125	0.0811395	0.0290216
SMESG000075109	3.87283	0.0810743	0.0963614	0.0945415	0.118949	0.0362272	0.126957	0.0803375	0.143585	0.104796	0.102867	0.135946	0.114473	3.54693	0.1912	0.100228	0.0907843	0.0419034	0.0761183	0.0405732	3.70544	0.0235749	0.0687582	0.114323	3.93862	0.140985	0.107429	0.253644	0.0837876	0.142692	0.130384	0.0859784	0.108205	0.0410501	0.101992	0.0991127	0.0292204	0.112604	0.0356296	2.11686	3.99361	0.145135	0.130943	0.180083	0.155799	0.131987	0.263374	0.16681	0.176306
SMESG000038728	0.616572	0.0189971	0.533017	0.146304	0.0654457	0	0.617654	0.0168092	0.0292111	0.0457323	0.187194	0.0300324	0.155673	0.652093	0.0435195	0.293935	0.021376	0.0806682	0.0153368	0.38696	0.689474	0.0490017	0.209494	0.0223346	0.444758	0.448018	0.0427243	0.0902481	0.0216726	0.00899357	0.399584	0.0793867	0.025777	0.00660022	0.451564	0.0143672	0.382919	0.0233078	0.0790386	0.120985	0.838443	0.0446414	0.0243777	0.196776	0.118616	0.404744	0.353428	0.038979	0.0622579
SMESG000005602	2.77466	0.0976692	1.82528	0.102333	0.108217	0.0441865	0.175014	0.0619618	0.217348	0.256863	2.57174	0.197103	0.32148	2.67597	0.226362	0.330169	0.134645	0.077125	0.133968	1.20741	1.94835	0.195199	0.138081	0.0632722	1.66627	1.26872	0.114776	0.0764098	0.0379906	0.151474	0.0625296	0.191571	0.102129	0.0442981	0.615308	0.0360654	0.014812	0.113594	0.00680303	1.06711	1.89748	0.312356	0.210486	0.313718	0.307823	2.87746	0.369025	0.09742	0.113845
SMESG000020910	8.23069	0.103172	0.174035	0.0761188	0.230424	0.156082	0.507474	0.0740562	0.137064	0.353361	0.271192	0.239286	0.280035	6.04021	0.411449	0.681222	0.117039	0.147006	0.126423	0.134924	5.60443	0.173739	0.179966	0.0659703	6.49466	0.239222	0.174533	0.434025	0.080738	0.316414	0.317752	0.326379	0.128005	0.141008	0.131906	0.0594592	0.421557	0.135022	0.0663064	4.64209	4.74366	0.188841	0.17296	0.240424	0.200086	0.185453	0.4093	0.0844298	0.147786
SMESG000069851	0.0426996	0.177373	0.146205	1.15624	0.398666	0.195377	10.6758	0.0510401	0.11571	0.528654	0.152147	0.318081	1.76252	0.205163	0.301088	10.1875	0.947517	0.220072	0.262406	0.138641	0.146191	1.36012	12.0992	0.0829532	0.133295	0.144736	0.239712	0.106487	0.0906787	0.561305	11.7128	1.13243	0.193717	0.312672	0.0988477	0.0398143	7.84628	0.424347	2.85328	0.1829	0.217854	0.170535	0.255575	1.56581	0.461935	0.242658	11.2497	0.0499931	0.168185
SMESG000038673	0.00682422	0.00861028	0.793277	0.0255438	0.0140202	0.0332473	0.0334969	0.0110667	0.0171633	0.0141065	0.315523	0.00682902	0.0125532	0.00424895	0.0258983	0	0.059171	0	0.0100268	1.88686	0.0209037	0	0.0272066	0.0108148	0.0222551	1.09085	0.0149497	0.0411056	0.0128822	0.0420025	0.00438735	0.039526	0	0.00139036	0.251111	0.00571362	0	0	0.0378749	0	0.0245439	0.0900383	0.0547638	0.0170852	0.0639784	0.926002	0.0529074	0.0308896	0.107511
SMESG000013036	0.0647836	0.0820682	0.103451	0.119072	0.147473	4.46097	0.12261	0.0389098	0.0504568	0.155547	0.106456	0.170355	0.172865	0.100383	2.54164	0.0574119	0.184776	9.29701	0.203854	0.200897	0.185685	0.398938	0.151007	0.0827124	0.243818	0.181885	0.222044	2.94549	0.104898	0.38189	0.122209	0.577846	7.56995	0.145041	0.184657	0.0645779	0.147618	0.225521	0.190608	0.226508	0.130877	1.89154	0.129206	0.209868	0.140958	0.114924	0.153379	0.0417702	0.123641
SMESG000025655	0.00496238	0.0115124	0.0269961	0.0126896	0.0171453	2.71149	0	0.0179832	0.0125843	0.0825951	0.0459999	0.0912042	0.0668224	0.0615518	5.13746	0.0731098	0	1.42384	0.00607703	0	0	0.0193225	0	0.00111584	0.269399	0.134402	0.145488	6.63282	0.0326539	0.265336	0.0701049	0.190713	8.14278	0.0750454	0.180728	0.0194767	0.0265678	0.103047	0.132864	0.0758447	0.0103798	3.34434	0.0136583	0.0372188	0.0368838	0.0181869	0.0143882	0.0206241	0.00450101
SMESG000011865	0.845211	0.782746	1.58615	0.241502	0.264744	0.24116	0.36126	0.661456	0.699185	0.361863	1.01633	0.865091	0.244719	0.880887	0.246311	0.620636	0.322797	0.341205	0.816906	1.19056	0.932359	0.196304	0.415438	0.785763	0.807218	1.30023	0.654562	0.152559	0.730159	0.186131	0.414364	0.282733	0.24843	0.610662	0.676522	0.598868	0.448841	0.298641	0.0949433	0.618796	1.09031	0.350508	0.896337	0.3814	0.496393	1.54428	0.568596	0.919134	0.733232
SMESG000009089	0.0441841	0.0447008	1.95312	0.0779057	0.0572085	0.0522702	0.0756075	0	0.0334116	0.185496	1.06141	0.143856	0.120253	0.124084	0.0655472	0.0325533	0.0873756	0.0478846	0.055265	1.29896	0.0604743	0.0481715	0.0300759	0.04833	0.0351148	1.3529	0.00618161	0.0344756	0.00696336	0.0211582	0.0129994	0.0239066	0.0796343	0.0489082	1.5858	0.0148776	0.0244011	0.0768289	0.0784102	0.0181179	0.0300146	0.10112	0.0375535	0.12123	0.0812318	1.48775	0.153205	0.00981387	0.038351
SMESG000035061	6.00166	0.100917	0.101811	0.113178	0.0797892	0.01155	0.0905668	0.055349	0.121425	0.362801	0.372397	0.306879	0.291503	4.6288	0.338311	0.380282	0.195358	0.239087	0.0971176	0.133601	6.41634	0.082751	0.0609899	0.103639	7.88387	0.244929	0.156485	0.497833	0.128682	0.474884	0.149167	0.260439	0.179382	0.132924	0.151316	0.0620827	0.175546	0.316711	0.182413	5.21265	9.0046	0.26113	0.31023	0.341714	0.238502	0.302509	0.348077	0.166452	0.0984553
SMESG000037995	0.0105941	0.00568003	0.0054872	0.191721	0.0509407	0.0406897	0	0.00183062	0.00585228	0.0229128	0.0163434	0.0270541	0.434266	0.0222819	0.0361602	0.0276304	0.0459702	0.039436	0.0203719	0.0333543	0.0192762	0.588349	0	0.00653967	0.00739115	0.00187091	0.0153159	0.00640487	0.003383	0.0607419	0.00384585	0.720334	0.0211809	0.00714697	0.00676503	0.00538141	0.00804193	0.0330849	0.70926	0.0161943	0.0062005	0.0298001	0.0355781	0.760229	0.0612771	0.00678845	0.00666328	0.00628381	0.024105
SMESG000033054	0	0	0	0	0	0	0	0	0.107608	0.568197	2.62576	1.13793	0.356641	0.511051	0.248962	0.596534	0	0	0	0	0	0	0	0	0	0	0.0429808	0	0.14792	0	0	0.0208962	0	0.000524102	0.00125022	0.000861366	0.0127785	0	0.0341782	0.0116368	0.00511875	0.0377159	0.003954	0	0.00290578	0	0	0	0.00602211
SMESG000022377	0.00756749	0.0130058	0.950116	0.0406187	0.0638075	0.00647314	0.0587492	0.0100179	0.00921321	0.00675033	0.370316	0.0109297	0.19898	0.00397356	0.024398	0	0.0204652	0.00964819	0.00548722	0.136421	0.00158304	0.0524031	0.00724895	0.00545117	0.0254486	0.293075	0.00105749	0.00252802	0	0.0404059	0	0.0017255	0	0.00219722	0.053004	0.00419827	0	0.0231675	0.0103527	0	0.0160013	0	0.0206565	0.217352	0.0177774	0.703496	0	0.00432866	0.00287276
SMESG000018456	0.00523018	0.00744553	0.21781	0.0126354	0.00380506	0	0	0.0360152	0.0616526	0.114753	0.0915617	0.0116711	0.0311774	0	0.0253999	0	0	0	0.00367476	0.0859685	0.00302468	0.00284103	0	0.0261597	0	0.0715338	0.0131411	0.00575038	0.0385741	0	0	0	0.00519987	0.00860934	0.115724	0.0413643	0	0.00109786	0	0	0.000924518	0	0.0102462	0.0621633	0.011578	0.202031	0	0.0311794	0.00672923
SMESG000017864	0.317755	0.0421498	0	0.00520673	0.00165477	0.00718401	0.0286152	0.0278028	0.0369688	0.00711632	0.00278765	0.0192678	0	0.616303	0.0205216	0	0.00162278	0	0.00654968	0	0.321791	0.00523446	0.0118091	0.0357537	0.132557	0.00165317	0.0147245	0.0611881	0.0481303	0.0387736	0.0157156	0.0142147	0	0.0121101	0.0183348	0.0574844	0.0114089	0	0.00541952	0.434527	0.439322	0.0936189	0.0307548	0.0225406	0.00483697	0.0117089	0.038661	0.0334197	0.0106573
SMESG000024244	0.152437	0.19632	0.172162	0.194042	29.1939	0.282118	0.313463	0.443403	0.551965	19.5441	0.610585	0.402513	0.51995	0.559697	0.394472	0.519393	17.0771	0.239289	0.252406	0.225686	0.361956	0.211728	0.211819	0.492985	0.190727	0.207275	0.259199	0.422018	0.362555	20.7531	0.169136	0.266081	0.193719	0.187379	0.193486	0.354315	0.151584	16.9325	0.165947	0.265629	0.687637	0.637662	0.663711	0.814838	26.0175	0.588668	0.683922	0.607018	0.588796
SMESG000061323	0	0.00894153	0.00350875	0	0.0364222	1.36703	0.0146873	0	0	0	0	0.00135375	0	0	0.153252	0	0.0231499	2.2015	0.0100265	0.00655239	0.0121386	0.0499264	0.0599014	0.00538735	0.0546781	0.048397	0.0484047	2.34778	0.00781278	0.0792676	0	0.0691269	1.53861	0.00816771	0.0499416	0.0241729	0.014116	0.0356026	0.0398257	0.0154764	0.0285043	0.666282	0.0439515	0.033466	0.0342592	0.0274426	0.0571125	0.00667352	0
SMESG000068025	0.590822	0.0623526	0.394882	0.0329654	0.0303971	0.211336	0.2826	0.00272357	0.0690574	0.0790462	0.436071	0.193895	0.146552	1.10102	0.183303	0.466234	0.0978435	0.343877	0.152608	0.436667	1.27585	0.0343362	0.757272	0.0122081	1.4491	0.31747	0.149342	0.357044	0.0304789	0.107678	0.570886	0.207671	0.400362	0.216218	0.433458	0.0277781	0.415182	0.0935862	0.016615	2.35025	0.770975	0.222541	0.144256	0.0625889	0.102821	0.552873	0.35457	0.0473727	0.157543
SMESG000055605	0.0541117	0.335366	0.352679	8.77539	2.8981	0.760861	0.250881	0.207972	0.235392	1.55184	0.507709	1.19966	9.51723	0.344769	0.517868	0.652116	2.65456	0.746287	0.444063	0.330504	0.265476	8.6848	0.161378	0.352652	0.149916	0.375271	0.325452	0.520403	0.296695	1.35435	0.113875	11.2945	0.331719	0.66556	0.354791	0.243378	0.305262	1.51225	8.61576	0.0914654	0.338326	0.548959	0.911576	8.25855	2.39709	0.621948	0.611221	0.353104	1.29053
SMESG000037807	0.0948521	0.0951175	0.187452	5.35577	0.495021	1.57239	0.208559	0.0965232	0.10108	0.456607	0.132095	0.158049	5.01464	0.14314	1.25844	0.287029	0.714894	1.67617	0.0696029	0.133884	0.0600965	3.77764	0.184325	0.0664038	0.0728418	0.11365	0.0844184	1.6795	0.114935	0.416758	0.287792	6.44974	1.83913	0.0886449	0.131322	0.0566543	0.106151	0.775404	6.86595	0.0393097	0.144796	1.00349	0.15189	4.68205	0.521015	0.259422	0.179389	0.0722825	0.236601
SMESG000038928	0.169519	0.130505	0.199827	0.164088	23.5077	0.181999	0.290856	0.120971	0.303682	14.3865	0.495816	0.357131	0.448642	0.463652	0.608229	0.217166	14.1251	0.320871	0.163361	0.193268	0.226615	0.167013	0.0678523	0.299527	0.209823	0.124707	0.234353	0.364914	0.156854	18.8279	0.204885	0.281217	0.0938512	0.10208	0.165173	0.173146	0.124436	13.3416	0.0995469	0.245329	0.515928	0.691138	0.44687	0.684239	20.0337	0.630295	0.409611	0.345297	0.533051
SMESG000051964	0.0679049	0.0790031	6.52294	0.0771497	0.136992	0.0570288	0.0521505	0.0632966	0.247094	0.424222	7.06485	0.297269	0.462065	0.198015	0.355055	0.448211	0.294987	0.101935	0.2154	11.9163	0.165721	0.18245	0.184779	0.0944384	0.215469	8.26431	0.205106	0.421131	0.0419968	0.330515	0.126393	0.186194	0.213558	0.144795	6.28126	0.0665324	0.141277	0.234282	0.144136	0.120185	0.260291	0.382598	0.331059	0.405756	0.456544	8.29926	0.375985	0.165561	0.224889
SMESG000059907	0.398548	0.344354	17.9707	0.324605	0.477421	0.309346	0.564169	0.87275	0.76432	0.870752	12.2764	0.541727	0.793301	0.646143	0.901902	0.708442	0.779618	0.705797	0.462038	15.2233	0.275575	0.574119	0.516251	0.859225	0.346162	15.2811	0.267258	0.483711	0.782075	0.594694	0.181606	0.365677	0.613633	0.292751	10.8339	0.884949	0.362243	0.339448	0.389548	0.360822	0.76697	1.04311	0.640241	0.854844	1.02573	16.1955	1.20973	0.856078	0.403048
SMESG000020555	0	0	0	0	0	0	0	0.00113061	0.0765062	0.333508	1.02983	0.426159	0.168678	0.147408	0.198445	0.280284	0	0	0	0	0	0	0	0.0116863	0.00157854	0.000959049	0.0583703	0	0.549417	0.0121337	0	0.0183562	0	0.0104521	0.00077074	0.0018838	0	0	0	0	0	0	0.00545784	0	0.00388922	0	0	0	0.00720006
SMESG000077082	0.00149474	0	0.105327	0	0.0102726	0	0.0102257	0.0119269	0.0140804	0.00509493	0.110417	0.0083924	0.00396211	0	0	0	0.00538757	0	0.013005	0.0312902	0	0.0030003	0	0.0042498	0.00774937	0.0495062	0.000403738	0.0809206	0.00893592	0.00541842	0	0	0.0108581	0	0.0838137	0.0128207	0.00949275	0.00623519	0.0075635	0.00330747	0.00295654	0.00259282	0.0086726	0.00835688	0.0126752	0.148088	0.00874981	0.0176143	0.00295877
SMESG000069589	0.00350653	0.0275032	0.00523949	0.318873	0.133724	0.00647314	0.00280941	0.014872	0.0283413	0.0879552	0.0369066	0.0136409	0.238574	0.019295	0.0391474	0	0.380056	0.127947	0.0787761	0.0403267	0.102016	0.777939	0.0764912	0.00596168	0.0237445	0.00270849	0.00275701	0	0.00721344	0.0989768	0	0.360444	0	0.0224391	0.0121681	0.0140766	0	0.170104	0.996552	0.0141464	0.0374898	0.0292684	0.0492192	0.716452	0.453973	0.0593342	0.0302496	0.0203986	0.0375926
SMESG000032618	0	0	0.00162582	0.0608952	0.026378	0.00872079	0	0	0.00599608	0.0145962	0	0.00527772	0.146026	0.0082558	0.00492818	0.0112336	0.122132	0	0	0.0174056	0	0.41761	0.0235156	0	0.00495023	0	0	0.018492	0.00327125	0.00837752	0	0.0668545	0	0.0142941	0	0.00253107	0	0.0672301	0.211621	0.00850826	0.00431442	0	0.0138053	0.045062	0.0167495	0.0314903	0	0.00207205	0.00288056
SMESG000080294	0.0158018	0.020137	0.0638493	0.0260649	0.105395	2.2995	0.0858355	0.0880116	0.135413	0.048979	0.0191784	0.0157227	0.0509777	0.0666731	1.35875	0	0.135002	6.17626	0.0381407	0.149924	0.0583046	0.273946	0.286626	0.130409	0.215968	0.195473	0.136007	13.9751	0.157292	0.289964	0.160702	0.273981	14.1095	0.208837	0.406027	0.266266	0.157361	0.530793	0.316985	0.276017	0.0445489	3.87249	0.0462764	0.132665	0.0839862	0.0310463	0.0501635	0.111637	0.00704877
SMESG000042765	0	0.0137677	1.31595	0.00543039	0.0211342	0.0038146	0.00355477	0.0308021	0.0518811	0.0191635	0.650263	0.0207251	0.0307229	0.0077963	0.0373078	0.0315776	0.075762	0.0601095	0.0230533	2.06049	0.00930673	0.0107822	0	0.075806	0.0241277	1.72527	0.024871	0.0243143	0.0304278	0.0684667	0.00942738	0.0425729	0.0147151	0.0168386	0.803346	0.0798299	0	0.0366312	0	0.0133209	0.0437895	0.097127	0.0525703	0.0550915	0.0825348	1.27506	0.0546273	0.0539365	0.0846359
SMESG000022927	0.0805547	0.062802	1.80491	0.983824	0.166975	0.0559759	3.76599	0.275327	0.16618	0.219549	0.895838	0.0792691	0.692303	0.094329	0.23859	2.42265	0.0848467	0.101936	0.071106	0.403797	0.152717	0.570169	2.54079	0.205287	0.0543053	0.731861	0.0672959	0.0701839	0.266736	0.117151	3.27802	0.652287	0.0568189	0.0333671	0.239725	0.235242	2.96169	0.0686469	0.401084	0.0417771	0.0713936	0.0641896	0.123826	0.760376	0.213708	1.48106	3.38788	0.317134	0.058717
SMESG000049187	0.015893	0.00932801	0.00988156	1.38007	0.515564	0.026728	0.0237706	0.0152796	0.0198919	0.125231	0.0564801	0.034932	0.893949	0.0241258	0.00987297	0.0304403	0.665103	0	0.0411702	0.0274128	0.0703795	3.26094	0.0214796	0.00460929	0.0489344	0.0704178	0.0246008	0.0308845	0.0242992	0.1671	0.00471898	2.34745	0.0154076	0.0377532	0.0212067	0.0245409	0.0807201	0.298355	1.80278	0	0.0516745	0.165765	0.0385641	0.789277	0.419035	0.0357886	0.131505	0.0147728	0.0197616
SMESG000043474	0.20687	0.137312	2.04607	0.268345	0.223569	0.122222	0.0615832	0.261181	0.183795	0.128672	3.16036	0.246642	0.210698	0.319457	0.163415	0.0708934	0.272731	0.161893	0.105814	3.58565	0.137228	0.205438	0.125052	0.278825	0.139267	2.18365	0.116436	0.124107	0.257961	0.210316	0.189786	0.221696	0.164895	0.116672	0.76091	0.239131	0.126857	0.207035	0.258663	0.113038	0.299499	0.184172	0.156379	0.197047	0.149782	2.90176	0.0755933	0.192387	0.207573
SMESG000057816	14.1087	5.33749	0.986202	0.981826	1.25162	1.05131	1.31009	0.402441	0.976807	2.55663	1.94808	4.13911	1.98536	10.4477	2.022	1.55999	1.9094	1.31857	6.08641	1.40667	15.0379	1.04898	1.13435	0.183375	25.4773	1.60965	9.72112	2.46454	0.679394	3.30637	0.921956	2.64706	2.35742	8.68053	1.77678	0.841462	1.41795	2.92823	1.83366	22.822	9.33486	2.23309	5.6136	2.16841	2.55411	1.93183	2.29656	0.89785	5.93733
SMESG000038878	0.0585145	0.0425725	1.49108	0.596021	0.170635	0.0188183	2.04916	0.211413	0.0938865	0.131505	0.671108	0.0395003	0.425628	0.0826061	0.0198891	2.03408	0.134015	0.117917	0.0285062	0.360568	0.101681	0.231991	1.31022	0.178331	0.030186	0.536163	0.067264	0.0528161	0.153956	0.126482	2.25402	0.340583	0	0.0329187	0.143586	0.128224	1.31827	0.178271	0.199861	0.0250078	0.0546221	0.0844392	0.0477767	0.557646	0.207581	1.17759	2.437	0.138036	0.0498269
SMESG000025000	0.199298	0.128526	11.0123	0.154257	0.133514	0.188863	0.22729	0.0422503	0.0518387	0.392123	17.1176	0.254357	0.284695	0.269624	0.314007	0.308639	0.31583	0.0823982	0.122983	23.9722	0.140592	0.105726	0.066509	0.0834845	0.219561	21.5013	0.215932	0.597161	0.0427811	0.389626	0.228464	0.263939	0.245073	0.229881	21.946	0.0965844	0.119184	0.211058	0.228721	0.305001	0.313244	0.501437	0.384827	0.337612	0.379425	13.3926	0.370165	0.181724	0.123864
SMESG000030634	0	0.00824605	0.0288703	0	0.31444	0	0	0.0649645	0.0595861	0.675258	0.01533	0.016568	0.00271501	0.00536712	0.0110106	0.0130084	0.795633	0	0.00756984	0.0324413	0.00246644	0.00121941	0.0331764	0.0868451	0	0.0380371	0.00154383	0	0.125551	0.208802	0.00569288	0	0	0.000872972	0.0384097	0.110532	0	0.483932	0	0	0.00362367	0.0034702	0.00247978	0.0115066	0.804676	0.0120455	0.00262933	0.0496626	0.00613452
SMESG000012437	0.00760164	0.00671619	0.42563	0.011715	0.0196975	0.00228632	0.0168216	0.00210495	0	0.005545	0.263618	0.00812307	0.0330999	0.0242142	0.0210681	0.0236702	0.020911	0.0614348	0.0166178	0.28562	0.0277667	0.0132721	0	0.00401884	0.00709786	0.220635	0.00320448	0.0267656	0	0.00159358	0	0.0218453	0	0.0185051	0.0665261	0	0.0385352	0.0227833	0.00901947	0	0.01068	0.0381635	0.0245115	0.00768223	0.0649118	0.490749	0	0.00483688	0.00605216
SMESG000028865	0.029994	0.0328335	2.33306	0.0631567	0.0525466	0.0300776	0.239889	0.121607	0.0642806	0.0981452	1.89987	0.0837467	0.169182	0.118281	0.00946846	0.16184	0.090536	0.0659055	0.0527638	1.0699	0.0354611	0.0812464	0.116465	0.10424	0.0581115	0.78146	0.0752894	0.0419815	0.0683775	0.0283756	0.136097	0.116363	0.0969076	0.0557513	0.303893	0.0457667	0.065955	0.0310229	0.15872	0.0183469	0.0853067	0.00825629	0.0443059	0.166884	0.116423	1.70554	0.12107	0.0820141	0.0510849
SMESG000001878	0.0769169	0.199894	2.69268	0.43002	0.174899	1.23736	4.08292	0.101087	0.137753	0.364684	1.33614	0.354702	0.464868	0.203937	0.973123	4.4463	0.233589	1.49394	0.478175	2.16143	0.108247	0.41233	5.61414	0.220124	0.0781855	2.05561	0.134671	0.939689	0.167036	0.131465	5.77473	0.256774	1.13011	0.177371	1.80764	0.192301	6.47848	0.292994	0.373466	0.202029	0.211373	0.856579	0.312519	0.654478	0.270258	2.67234	4.1612	0.141275	0.354349
SMESG000025001	0	0.0109742	0.149858	0.00320564	0.00640983	0.0195192	0.00768495	0.00770615	0.0103492	0.00990797	0.336716	0.00784427	0.0197575	0.0118148	0	0	0.00607209	0.00890881	0.000318727	0.0657892	0.00382715	0.0166053	0	0.00106649	0.354889	24.5603	0.339146	0.907464	0.127458	0.614594	0.305375	0.502406	0.00261816	0.00175788	0.390829	0.00262271	0.00592053	0	0.0224365	0.00284883	0.551649	0.691817	0.54507	0.645111	0.550474	15.7376	0.463572	0.214329	0.00184612
SMESG000050464	0.0125993	0.116088	0.0102186	0.69919	0.079055	0.0116475	0	0.0140467	0.0256126	0.1575	0.0614393	0.158292	0.979489	0.0567342	0.0314709	0.0405696	0.186127	0.035362	0.127374	0.0190397	0.0314831	0.623351	0.0121062	0.00417711	0.0353817	0.0485877	0.0777241	0	0.0234524	0.128061	0.0137375	1.46053	0.0780847	0.0629263	0.007471	0.012823	0.0572976	0.121702	1.26121	0.00776469	0.0437537	0.00752368	0.169115	1.09107	0.119104	0.0584009	0.0700338	0.00614872	0.136873
SMESG000005578	0.036886	0.141087	0.0351405	1.58927	0.403077	0.0646005	0.0512094	0.0130106	0.025521	0.377	0.130781	0.0432238	1.42449	0.0431159	0.104143	0.0432738	0.909813	0.0824755	0.105307	0.089758	0.0384698	2.8408	0.0570767	0.113071	0.0478292	0.0390553	0.0680445	0.0209281	0.0171173	0.536767	0.053659	1.36708	0.0831544	0.0571944	0.0446373	0.0216993	0.10763	0.501409	1.02542	0.0060918	0.113572	0.0760608	0.114181	1.99482	0.202941	0.110854	0.073898	0.0198376	0.0775864
SMESG000072722	0.398596	0.0166717	0.0325491	0.0019848	0.0223755	0.0368575	0	0	0.0497512	0.166478	0.0328366	0.0872296	0.152593	0.938689	0.133131	0.0190307	0	0.00607013	0.0192132	0.0379494	0.995336	0	0.00631503	0.00173309	0.735255	0.0250366	0.0149354	0	0.00558822	0.00387619	0.0134612	0.0414259	0.113671	0.05448	0.0552661	0.0512889	0.0774755	0.0557967	0.0862275	1.90789	0.599932	0.13305	0.0914958	0.115938	0.101912	0.0916566	0.0690325	0.0176726	0.0252456
SMESG000001596	0.0807225	0.0405787	0.0692251	2.62753	0.988352	0.00503173	0	0.0202899	0.115253	1.08214	0.258841	0.105357	3.80879	0.107022	0.171514	0.187901	1.85159	0.162449	0.066703	0.0533953	0.0674871	3.3127	0.0339561	0.0626538	0.0643683	0.0539615	0.0576737	0	0.0196976	1.21078	0.00554111	2.66724	0.0310641	0.0473685	0.0859583	0.0503909	0.0484064	1.37622	2.02321	0.0111595	0.173876	0.0691659	0.0772236	4.41734	0.898409	0.0911311	0.0994532	0.0508851	0.0545443
SMESG000032396	3.41452	0.0443094	0.0709968	0.0808715	0.144085	0.0234764	0.0436913	0.138514	0.120698	0.252234	0.13452	0.182808	0.217784	3.317	0.198625	0.247015	0.0773486	0.0358098	0.0947199	0.119404	3.79907	0.0093515	0.191573	0.076584	4.23162	0.113495	0.101105	0.25141	0.102103	0.123046	0.0150464	0.133684	0.197052	0.111549	0.101609	0.0794513	0.104177	0.130648	0.105499	3.6556	2.74128	0.172007	0.212732	0.191994	0.283305	0.203123	0.213015	0.123149	0.0918089
SMESG000028072	0.260794	0.032875	0.871519	0.485021	0.234791	0.681542	0.129249	0.119506	0.0522832	0.231902	0.711194	0.060937	0.512985	0.23967	0.613772	0.0960379	0.195982	0.313501	0.0388289	0.263741	0.169243	0.227183	0.142492	0.0717242	0.178597	0.357341	0.0314276	0.379488	0.0579745	0.0666551	0.112166	0.19415	0.478884	0.0236344	0.121781	0.068696	0.142283	0.117784	0.263117	0.117172	0.30649	0.691121	0.0488332	0.733368	0.305157	1.22728	0.146687	0.104115	0.0529621
SMESG000049781	0.0125815	0.00132602	0.555021	0.0279201	0.0339483	0.0305754	0.0923473	0.00695348	0.0129047	0.0141979	0.359489	0.0185253	0.0274518	0.0175312	0.0412564	0.0045721	0.0280767	0	0.0187901	0.497879	0.00673787	0.0035532	0.0213889	0	0.00453307	0.220991	0.00150864	0	0.00567061	0.0339706	0.0145197	0.00825096	0.0334213	0.010488	0.0980762	0.00163058	0	0.0194847	0	0	0.0488843	0.0245147	0.0283874	0.087866	0.0300812	0.71387	0.05559	0.0148285	0.0279587
SMESG000051914	0.595049	0.0109114	0.0621666	0.0243693	0	0.304118	0	0.0187669	0.00919075	0.113886	0.119726	0.0700423	0.0679278	1.03114	0.500153	0.0413054	0.058795	0.314875	0.0181917	0.0536582	1.05999	0.0406725	0.0016926	0.0188537	0.754147	0.064024	0.0301529	0.461782	0.00646264	0.0805075	0.14041	0.124118	0.590511	0.0557131	0.0753648	0.0229625	0.0132755	0.0957716	0.0893842	2.10881	1.25157	0.436668	0.0986349	0.0688939	0.131931	0.341558	0.102255	0.0311261	0.0384284
SMESG000008414	0.019391	0.0258217	1.27227	0.0373722	0.060978	0.00927865	0.772101	0.0150256	0.0391111	0.0734446	1.4458	0.0221842	0.061768	0.0253938	0.018446	0.163519	0.00414748	0.0111408	0.00416165	0.411131	0.0406974	0.0487681	0.419089	0.0259585	0.00758981	0.587493	0.0197957	0.0141428	0.0129904	0.00689497	0.968538	0.0207959	0.00652688	0.00790063	0.261516	0.0146	0.394406	0.0149002	0.0358724	0.0154447	0.0520754	0.0205437	0.0324812	0.0710458	0.00375543	1.4859	0.165801	0.0218751	0.0172869
SMESG000022049	0.0263485	0.0195272	1.17166	0.0547948	0.0477557	0.013254	0.596562	0.036147	0.0706869	0.192538	1.32775	0.128675	0.140816	0.0844021	0.203283	1.17146	0.197209	0.0928351	0.0483121	2.34373	0.0418474	0.053866	3.15983	0.0217008	0.060223	1.59463	0.0873135	0.128659	0.0279203	0.219178	2.03028	0.0246296	0.0538608	0.0502666	0.443914	0.0380803	1.70121	0.0614212	0.0458287	0.0475423	0.152397	0.172798	0.140939	0.223295	0.176807	1.74157	1.15281	0.087617	0.0815741
SMESG000024881	0.0780877	0.0962005	5.59635	0.0429472	0.112958	0.114416	0.141815	0.0306032	0.103417	0.0876358	6.88866	0.0785758	0.11715	0.12985	0.220369	0.114611	0.240552	0.176232	0.096888	16.4262	0.0840523	0.118965	0.0713073	0.0761136	0.0747044	8.05544	0.134125	0.288642	0.0415082	0.155607	0.0959664	0.22754	0.0803843	0.104972	9.06612	0.0529872	0.131838	0.164025	0.13637	0.115262	0.234612	0.304278	0.250295	0.323463	0.309342	9.11483	0.348104	0.0932635	0.229236
SMESG000076290	0	0.0153405	0	0.00420294	0	0.192645	0	0	0.00195847	0	0.0162957	0.00840268	0.024262	0	0.797761	0	0	0.620342	0.0123704	0	0	0	0	0.00396562	0	0.00108613	0	0.346344	0.00690096	0	0	0	0.370883	0.00514085	0.0029883	0.0023463	0	0.00664989	0	0.00921195	0.00102221	1.47435	0.00327116	0.0130521	0.0317119	0.00470755	0	0.00278245	0.0466503
SMESG000048413	27.3816	14.7466	1.32274	1.60977	2.29241	1.49704	7.63388	0.668161	1.93847	4.48758	3.39513	15.2806	3.20056	22.4382	3.01762	7.47609	3.48679	2.45704	25.691	2.30754	25.224	1.96701	8.55971	0.765424	40.4009	2.71679	29.8713	4.88664	0.802868	5.28897	8.63013	2.86901	3.18892	27.7169	2.73407	1.50065	8.14396	5.15842	2.62661	31.6874	20.9126	4.24358	19.4285	4.12886	5.34892	3.97448	7.81419	1.84995	16.2951
SMESG000027142	4.68324	0.100657	0.144189	0.113697	0.0971364	0.0989969	0.141002	0.0324556	0.0852286	0.189893	0.153865	0.190895	0.16389	2.66136	0.191114	0.213709	0.127351	0.142243	0.058184	0.0507134	2.77961	0.0300669	0.0100433	0.0072128	7.61515	0.145925	0.134379	0.166256	0.0976908	0.263805	0.0221599	0.217785	0.114435	0.148793	0.176133	0.111796	0.145909	0.296542	0.264994	6.58537	2.67665	0.209523	0.157107	0.261242	0.239097	0.233208	0.146964	0.080697	0.103915
SMESG000013745	0.00716611	0.0191543	0.590604	0.0154415	0.0484664	0.0361417	0.0102257	0.00588115	0.0361119	0.0940441	1.31846	0.0877958	0.145976	0.112085	0.102621	0.123214	0.00704253	0	0.00151407	0.239825	0	0	0	0.0011921	0.000337911	0.148234	0.00758636	0	0.0147199	0.024476	0	0	0.00347451	0.0280602	0.558529	0.0110008	0.0325458	0	0	0.00217012	0.0173451	0.126166	0.0291731	0.0324658	0.0587648	0.880417	0.0297481	0.0129847	0.0103741
SMESG000035518	0.474812	0.571118	33.6096	0.688996	0.904886	0.717846	0.534619	0.433562	0.855323	2.55826	31.1464	1.75922	2.39417	1.57399	1.99574	2.01361	1.6514	1.16127	0.841093	48.9912	0.699538	0.987389	0.642259	0.384791	0.720294	37.7176	0.616824	1.3671	0.284123	1.33095	0.748811	0.983986	0.952602	0.675451	45.411	0.565082	0.829189	1.13464	1.14578	1.08354	1.28637	2.08899	1.52514	1.92738	2.12172	30.9766	1.54722	0.757984	0.971608
SMESG000016282	0.253839	0.270092	0.323094	0.194526	25.3861	0.271434	0.571268	0.100278	0.305795	15.4361	0.593709	0.448357	0.607926	0.431008	0.746841	0.349032	17.4584	0.155542	0.355752	0.283256	0.439282	0.376634	0.214769	0.212153	0.378086	0.232149	0.250407	0.625691	0.183523	19.4432	0.133891	0.476859	0.19209	0.160793	0.227353	0.125099	0.148357	14.7113	0.1806	0.256163	0.81547	0.821786	0.620093	0.899029	23.2572	0.847268	0.583815	0.397887	0.591468
SMESG000018137	0.0931391	0.0392513	1.19826	1.72489	0.196792	0.101483	4.58784	0.00534452	0.0490205	0.305707	0.453693	0.134566	1.13044	0.107948	0.0458205	4.48116	0.304158	0.207974	0.0606213	0.184206	0.0795474	0.773989	4.72552	0.0252534	0.0540734	0.372324	0.0329614	0.145729	0.0348266	0.2815	6.30996	0.768356	0.047851	0.0421433	0.128522	0.022691	5.48284	0.148417	0.689124	0.0722117	0.0947158	0.216948	0.0802097	1.81102	0.243077	0.904502	4.24537	0.0306853	0.0687423
SMESG000047777	0	0.0658161	0.015992	0.0230107	0.0255944	0.0394371	4.83672	0.00341065	0.00702106	0.0218947	0.00856996	0.0367057	0.01096	0.0065234	0.0503707	2.83065	0.0248016	0.00744486	0.118923	0	0.0421113	0.0021599	3.88547	0.0121558	0.0242522	0.0229366	0.0654902	0.0621457	0.00716293	0.0222849	8.71596	0.0253168	0.010618	0.0515211	0.0188187	0.0538479	6.34059	0.0389026	0.0493384	0.00471261	0.0141532	0.0294315	0.0551292	0.023251	0.0337694	0.0203913	3.06943	0.0139222	0.0303184
SMESG000000491	0.116581	0.0446392	1.44494	0.931526	0.0679249	0.0941917	2.38047	0.144128	0.181636	0.197726	0.815764	0.0658134	0.878475	0.291978	0.269163	2.42002	0.0965916	0.225437	0.0705614	0.387482	0.0227029	0.646309	1.66687	0.11032	0.101663	0.486022	0.024366	0.0961418	0.173089	0.094022	2.04757	0.596842	0.086925	0.0607409	0.0756322	0.146838	1.38635	0.184942	0.481574	0.153093	0.144685	0.162303	0.0702651	0.700185	0.155278	1.15588	2.34835	0.203574	0.0607599
SMESG000078533	0.0712191	0.0912262	0.0759347	2.05972	0.137402	0.0417122	0.0184178	0.0391785	0.0328116	0.282614	0.0788711	0.0543412	1.16475	0.0560721	0.0999816	0.0836903	0.190568	0.00235996	0.027511	0.017955	0.00303201	1.36177	0.00167435	0.0715234	0	0.0489525	0.0315375	0.0248258	0.0599364	0.0448688	0.0140388	3.06888	0.0204945	0.0147876	0.0253307	0.0311465	0.0139062	0.0269813	1.29765	0.00999903	0.0227989	0.118787	0.0400806	1.63486	0.286708	0.127233	0.024934	0.0721665	0.0599527
SMESG000074454	0	0.000845567	0.0962328	0.00285638	0	0	0	0.00260193	0.00586428	0	0.142186	0	0.00569691	0.0039788	0.0424914	0	0	0.0047075	0	0.0242318	0	0.00850601	0.0599014	0.00595095	0	0.0403899	0.00826366	0.0834486	0.00926289	0	0	0.0138899	0	0	0.0705842	0.00185277	0	0	0	0	0.0010284	0	0	0.00458058	0.00319118	0.129663	0.00485862	0.00148971	0
SMESG000031008	0	0	0	0	0	0	0	0.045069	0.0763984	0	0	0	0	0	0.00628078	0	0	0	0.0116136	0	0.000619597	0.0339657	0	0.134554	0	0	0.00755179	0	0.150853	0	0	0	0.0352237	0.00687229	0.00480075	0.0376006	0	0	0	0	0	0	0	0	0.00386992	0.00184075	0	0.0074167	0
SMESG000016306	0.0337557	0.0479411	0.00727513	0.484336	0.248272	0.0528998	0.0432929	0.0231566	0.0483671	0.170286	0.0379633	0.0818113	0.920229	0.0602827	0.131637	0.0518947	0.540313	0.142905	0.122227	0.0537392	0.0687498	1.4118	0.094273	0.00601434	0.0469906	0.106583	0.0717751	0.0885012	0.0128609	0.39794	0.0278577	1.31436	0.0877896	0.0505736	0.0457797	0.0198486	0.0363702	0.369714	1.98986	0.0324526	0.102876	0.106626	0.0809288	1.23996	0.380778	0.0992176	0.0944748	0.00650043	0.107236
SMESG000072364	0.0016948	0.00918926	0.523212	0.0212923	0.0234824	0.0077186	0.00737401	0.00165191	0	0.00513002	0.197917	0.00807346	0.0123769	0.00419472	0.0262388	0.0347049	0.0143255	0.00477333	0.0183167	0.241048	0.0128317	0	0	0.00301275	0	0.215	0.00276841	0	0.00194435	0	0	0	0.00711934	0.0131992	0.12977	0.000871062	0.0102755	0	0	0.00339398	0.0125281	0.0192139	0.154142	0.0393895	0.0188182	0.494322	0.0608719	0.0153506	0.0172402
SMESG000043142	0.119113	0.0481917	3.66783	0.0520432	0.0960052	0.125019	0.0150308	0.0740616	0.112043	0.181693	2.84151	0.0795562	0.108356	0.120109	0.16521	0.116896	0.0910516	0.0624956	0.0584766	5.17216	0.21397	0.00720072	0.0286705	0.11124	0.10819	3.82691	0.106411	0.182312	0.0999399	0.193115	0.048147	0.155996	0.166824	0.0448886	2.24731	0.158791	0.0679854	0.112265	0.0728543	0.0851009	0.137363	0.188382	0.127062	0.199804	0.202073	3.37201	0.154573	0.176909	0.0537124
SMESG000050554	0.0915897	0.142623	0.202323	0.190701	15.57	0.236034	0.2801	0.103576	0.224762	10.0349	0.46839	0.402145	0.548206	0.400637	0.592662	0.458066	14.281	0.214828	0.263561	0.192182	0.276006	0.4359	0.357798	0.123599	0.219192	0.295658	0.305886	0.304635	0.201034	16.2383	0.311087	0.383906	0.3603	0.211033	0.21934	0.0860844	0.402701	13.3699	0.277372	0.259956	0.509648	0.699495	0.440946	0.628519	15.33	0.584777	0.686841	0.38039	0.566012
SMESG000042608	0.0142743	0.0199448	0.628815	0.197075	0.0207566	0.0332186	0.741017	0.0217828	0.0193367	0.083016	0.175124	0.0308534	0.238898	0.00213412	0.0299681	0.686397	0.0318679	0.0395953	0.0170393	0.173887	0.0370574	0.155467	0.673571	0.0665167	0.00718368	0.279578	0.02016	0.0322991	0.0183364	0.0237849	1.31238	0.106661	0.00470777	0.00705455	0.054019	0.0147767	0.795872	0.0760753	0.218389	0.0093377	0.0106755	0.0317591	0.0295781	0.241567	0.0471571	0.48236	0.778312	0.0338031	0.0160825
SMESG000047296	0.0465651	0.0338453	1.08711	0.0156972	0.0580955	0.0276893	0.0154857	0.0470473	0.0232082	0.0560485	0.537291	0.0536021	0.0439126	0.0710083	0.00547434	0.0954264	0.0138263	0	0.0266839	0.675587	0.0350863	0.0151657	0.0910327	0.0154888	0.0128369	0.409499	0.0274983	0	0.0124828	0	0	0.020173	0.0584886	0.0112187	0.329709	0.0492058	0.0648248	0.00859872	0.0269735	0.0526342	0.0483183	0.0558576	0.0632739	0.0389123	0.0506919	1.21717	0.0367666	0.0307053	0.0393739
SMESG000056318	0.7018	0.221904	17.9443	0.292007	0.427049	0.641852	1.65101	0.988442	0.602209	0.678002	12.9263	0.484082	0.622701	1.17161	0.688967	2.02923	0.436741	1.05297	0.371482	12.4778	1.52229	0.564361	3.52685	1.02506	0.723484	13.9594	0.380549	0.942129	0.884068	0.56244	2.83671	0.382783	0.886003	0.269869	6.84978	0.651468	2.23418	0.242598	0.337515	0.843212	1.26757	1.218	0.473867	0.60145	0.71521	12.7511	1.57763	0.688915	0.332596
SMESG000016812	0.151566	0.00768315	0.125883	0.0107045	0.03604	0.0278148	0.0139384	0.00185556	0.00691388	0.0455191	0.203024	0.0217184	0.0102328	0.138681	0.0220416	0.0631552	0.0186765	0.0843331	0.0714665	0.0744337	0.110611	0.0148966	0.0134539	0.00687803	0.0990663	0.044744	0.0371491	0.0361826	0.00808161	0.0795544	0.0910714	0.068338	0.0417929	0.0611506	0.0453063	0.00451772	0.0305938	0.114166	0.024919	0.205435	0.20514	0.037596	0.0586231	0.0839364	0.0959427	0.608712	0.0275969	0.0188615	0.0137445
SMESG000042830	0.0240967	0.0151639	0.00530816	0.0928607	0.0632747	2.01433	0	0.0063387	0.00385323	0.0491724	0.00582579	0.00859	0.072259	0.00890595	1.08711	0.0102848	0.0164382	1.01811	0.0205447	0.0032753	0.00363634	0.0733252	0	0.00667887	0.00798678	0.0186567	0.0100518	1.15267	0.00787887	0.00930439	0.00692857	0.0626571	0.673468	0.00277275	0	0.00442174	0.0327286	0.0353604	0	0.000943387	0.00596104	0.519586	0.00610058	0.143533	0.02638	0.00665097	0.0381598	0.0083346	0.00987686
SMESG000016766	0.18644	0.183978	0.164866	0.204537	21.7468	0.321945	0.153485	0.148271	0.175952	17.0882	0.750143	0.361504	0.576938	0.487545	0.771492	0.637472	19.3666	0.514691	0.364992	0.247044	0.44201	0.404176	0.1772	0.283159	0.192212	0.29925	0.330043	0.447366	0.15692	21.1305	0.164629	0.457187	0.223515	0.213845	0.155674	0.110473	0.233374	17.9781	0.299898	0.295141	0.489557	0.733586	0.456986	0.613072	18.0039	0.610044	0.457854	0.354301	0.457249
SMESG000023215	0.00286618	0	0	0.0014837	0	0	0.0047771	0	0.00946037	0.0099229	0.0303739	0.0461396	0.00224585	0.0447022	0	0	0	0.00576774	0.00148839	0	0	0	0	0	0.00832268	0.00736377	0.434943	0	0.0209804	0.0151857	0.00922464	0.0449281	0	0.00138208	0	0.00332315	0	0.00291207	0.0380076	0.000515559	0	0	0.0012983	0	0.0119401	0	0	0	0.0882336
SMESG000015116	0.0160889	0	0.154319	0	0	0	0	0	0	0	0.0281362	0.00683563	0.0152923	0	0	0	0	0	0	0.0977925	0.000846283	0.0447676	0	0	0.0157124	0.051622	0.00729299	0.0342274	0.00528157	0	0	0.0302963	0	0.00109801	0	0	0	0	0.00765928	0.00877823	0.00357764	0.024246	0.0112921	0	0.001894	0.237846	0	0	0.000939168
SMESG000014306	0	0.00170772	0	0.00909816	0.0885587	0	0.0026635	0.0140814	0.00113191	0.00968214	0	0	0.0474743	0	0	0.0144473	0.0227887	0	0.000582886	0	0	0.0660416	0	0.00470841	0	0	0	0	0.0159373	0.0107248	0	0.00811181	0	0.00212972	0	0.00984267	0	0.0685892	0.0401228	0	0.000809919	0	0.0459056	0.114057	0.136805	0.0119798	0	0.0102724	0
SMESG000009107	0.0606506	0.0333102	2.29041	0.287553	0.0696368	0.0641225	0.120393	0.0566788	0.01607	0.0747031	1.3266	0.0409134	0.337997	0.101922	0.0429022	0.116748	0.0331404	0.0688401	0.03431	1.18389	0.03201	0.152549	0.00366123	0.0575907	0.0183637	1.42228	0.00920326	0.0708667	0.0217171	0.0976501	0.0186326	0.211599	0.00440378	0.0240489	1.32425	0.0297211	0	0.034634	0.0657742	0.031137	0.0723259	0.0173387	0.0370013	0.268952	0.094709	1.77422	0.120594	0.0364055	0.0308038
SMESG000043841	0.0579586	0.0520473	2.24734	0.762585	0.0936775	0.172055	2.69174	0.244645	0.23012	0.0985041	0.801936	0.0940412	0.632206	0.100602	0.13305	2.39669	0.120291	0.0725633	0.064458	0.451315	0.0455635	0.513733	2.14942	0.206714	0.036001	0.837677	0.0614358	0.107072	0.281935	0.11624	2.49846	0.592056	0.0109079	0.0373336	0.193749	0.217221	1.97248	0.0882666	0.507764	0.0478892	0.124942	0.207518	0.101903	0.562096	0.0981726	1.21083	2.45663	0.261657	0.0461983
SMESG000031448	0.139832	0.152879	0.572898	0.207499	23.3801	0.325323	0.388587	0.14502	0.214669	14.4942	0.622757	0.427708	0.533282	0.554911	0.81279	0.779674	16.5424	0.52695	0.20128	0.498188	0.26616	0.217899	0.219342	0.240697	0.239705	0.44434	0.221396	0.587666	0.153463	20.0369	0.143833	0.338872	0.176264	0.178657	0.500964	0.190786	0.118804	14.3789	0.111637	0.223735	0.743785	0.950155	0.618602	0.801873	21.4106	1.0292	0.833423	0.310712	0.668659
SMESG000000702	0.00541663	0.0196151	0.00669646	0.0480965	0.0454327	1.99948	0	0.0746976	0.0473393	0.0583222	0.0394918	0.0413651	0.0902128	0.00854766	2.6072	0.0195334	0.053753	1.91918	0.03186	0.00258395	0.0199547	0.0862458	0	0.0847279	0.0446301	0.0390985	0.0467531	2.4742	0.0224752	0.0457077	0.0655579	0.0476574	3.82035	0.039915	0.0657121	0.048972	0.042749	0.0249644	0.0819987	0.0212328	0.0161392	3.29913	0.0329826	0.0750326	0.0369043	0.0371165	0.0169334	0.0669604	0.0315523
SMESG000055011	0	0	0	0.000724488	0	0	0.00414861	0.00726585	0.00831369	0.00426783	0.042601	0.0290635	0.00385946	0	0	0.0274457	0	0	0.00936662	0	0.00407615	0	0.00310279	0.017663	0.0128859	0.00190767	0.0107762	0	0.136604	0	0.00498599	0.0152251	0	0.00286798	0	0.0764188	0	0	0.00576215	0	0.00234262	0	0.00336605	0.00503132	0	0	0	0.00531368	0.00435096
SMESG000023842	28.0526	14.2429	1.81427	2.04442	2.1188	2.50242	2.0378	0.919104	1.94156	5.10829	4.22545	14.0435	4.28882	20.8878	4.24284	3.15238	3.99976	3.2795	28.2794	2.61987	39.6909	3.03525	2.61404	0.910843	49.094	2.94474	20.9403	3.8674	0.892676	3.86159	1.84167	3.41553	4.2104	23.3733	3.26114	1.73048	2.43017	5.3422	3.4563	41.7937	23.1559	6.15598	17.9962	5.69981	5.66251	4.66759	5.33448	2.0646	14.9129
SMESG000024476	0.00422014	0.0109211	1.21875	0.0138301	0.0261394	0	0.0454584	0.00606052	0.078198	0.303375	3.94468	0.199099	0.27889	0.211104	0.190973	0.127832	0.100794	0.235209	0.0584189	3.19165	0.0301967	0.0533926	0.0407728	0.0142944	0.0644084	2.06507	0.044743	0.081713	0.0297916	0.0249114	0.0339228	0.0430214	0.00980258	0.0730066	1.94248	0.0757725	0.0368567	0.138496	0.0520876	0.0502874	0.198675	0.149738	0.209254	0.281576	0.163596	4.12737	0.381647	0.139426	0.0422894
SMESG000055070	0.509425	0.588532	0.519989	2.8254	49.4231	3.09547	0.732747	2.27053	2.79683	41.5906	1.37359	0.947686	2.47998	1.24995	2.15742	1.17868	46.8015	2.08579	0.729652	0.46725	0.91848	4.02159	0.861877	1.41478	0.762936	0.61454	0.741213	2.68374	2.42338	52.0383	0.702511	7.46895	1.7101	0.53709	0.419817	1.56652	0.399649	54.5484	4.72658	0.813149	0.969624	2.72249	1.08908	3.29642	42.5274	1.3523	1.36687	2.43419	0.747989
SMESG000010503	0.000816573	0.000922509	0.0466231	0.00328676	0	0	0	0.000978821	0	0.00524563	0.0404331	0.0043039	0	0	0	0	0	0	0.00108036	0.0407172	0	0	0	0.00661515	0	0.0540735	0	0	0.00424771	0	0	0	0	0.00387744	0.027364	0	0	0	0.00825138	0.0072928	0.00101306	0.0221617	0.00171986	0.0164448	0.00751344	0.0765445	0	0.00157339	0
SMESG000024707	0.151831	0.146709	10.7796	0.119045	0.22134	0.165342	0.0893417	0.0675326	0.0494879	0.0810294	5.40177	0.0979096	0.101184	0.0916329	0.0629552	0.054008	0.285362	0.356103	0.076013	23.8789	0.148422	0.119492	0.0414925	0.0672781	0.109775	17.1637	0.12098	0.50862	0.0419882	0.233489	0.303644	0.298888	0.0863929	0.0708054	11.3149	0.0482135	0.0301233	0.0864249	0.062282	0.108682	0.18972	0.274379	0.171335	0.178194	0.342162	10.4094	0.331078	0.137841	0.12896
SMESG000006132	0.0127097	0.00541806	1.74045	0.0223456	0.0566104	0.0388628	0.00710954	0.0045715	0.0133894	0.0811064	3.04444	0.0279602	0.0248471	0.0134564	0.0472739	0.0312249	0.122373	0.0585382	0.0382782	8.84936	0.0207709	0.012981	0.0213353	0.0220831	0.0756632	8.29589	0.0432983	0.0608775	0.0435266	0.0392365	0.144347	0.148127	0.0827646	0.0562751	8.72958	0.0178027	0.0683864	0.0634637	0.0481153	0.116542	0.0562798	0.0436669	0.0609395	0.0553105	0.0734096	4.64903	0.121387	0.0133023	0.0272881
SMESG000016811	0.0024759	0.00362352	0.0864347	0.00320348	0	0.0217715	0	0	0.00278674	0.0108511	0.134461	0.01281	0.0191836	0.0681259	0.0578166	0	0.0524501	0.15856	0.0266966	0.0409332	0.0238172	0	0.00408338	0.00789193	0.0974823	0.0567117	0.00296405	0.321507	0.00353619	0.0528007	0.0520408	0.0493936	0.26649	0.0236173	0.0981867	0.00213947	0.11593	0.0723048	0.0210552	0.17259	0.119718	0.339101	0.046666	0.0337724	0.0791492	0.675358	0.0304133	0.0198431	0.00515654
SMESG000014268	0.110029	0	0.0115916	0.00718422	0.00127922	0	0	0.0206332	0.0190509	0.0109461	0.0423604	0.00173438	0.0414088	0.350671	0.0272924	0.00412039	0.00434465	0	0.00464189	0.00843427	0.18416	0	0	0.0166671	0.271272	0.00652449	0.0164616	0.0133057	0.0348079	0.00243255	0	0.00579002	0.0311236	0.00340368	0.0119759	0.0414404	0.00224304	0.0195253	0.00326092	0.465052	0.269088	0	0.00648735	0.0339307	0.0102476	0.0239016	0	0.0164408	0.00113749
SMESG000022899	0.000808658	0.00436425	0.0035508	0.134489	0.000796721	0.639105	0.0210027	0.0263563	0.0640448	0.0382188	0.019302	0.00886062	0.0825545	0.0167449	1.04105	0	0.02418	1.51297	0.00975335	0.0103834	0.0188526	0.0505822	0.00580694	0.157572	0.00755504	0.00340252	0.00115158	0.445262	0.0495046	0.0139367	0	0.0515073	0.809573	0.0238067	0	0.030698	0	0.0726552	0.0387685	0.0128244	0.0463782	1.56171	0.0111321	0.0873766	0.0204248	0.0212141	0.0123257	0.126668	0.0332536
SMESG000077491	0.916041	0.0225699	0.0707048	0.304341	0.0232917	0.0262188	0.190083	0.0142288	0.0836909	0.126611	0.172497	0.15474	0.321527	1.46855	0.109834	0.106388	0.0583827	0.00931004	0.0279828	0.0228638	1.38995	0.0460713	0.0265668	0.0261515	1.25633	0.0861081	0.0113268	0.0126389	0.0331026	0.0267715	0.0559599	0.0953199	0.0225633	0.0489196	0.0484935	0.04305	0.113838	0.0509843	0.0967281	1.19502	1.01999	0.2434	0.091373	0.199989	0.134179	0.121178	0.234798	0.0242192	0.0518966
SMESG000038687	0.0201353	0.00539577	0.734811	0.00411762	0.000796721	0	0	0.0175265	0.0158285	0.0066626	0.121409	0.00954536	0.00336487	0.0110427	0	0.00463104	0.0874402	0.0725771	0.0133557	1.43892	0.000692163	0.0291877	0.0183179	0.0321831	0.0383174	1.03316	0.012158	0.0407804	0.0696878	0.0312184	0.0272868	0.0145676	0	0.0156131	0.231971	0.0214926	0.0118622	0.0280998	0.00139982	0.011255	0.00888372	0.0111442	0.0344103	0.0404883	0.0245719	0.674932	0.0375002	0.0316542	0.0503799
SMESG000022976	0	0	0	0.0970641	0.00425535	0	0	0.003652	0.00517757	0.00686735	0.00717571	0	0.0733514	0	0	0	0.00482069	0	0	0	0	0.0141268	0	0	0	0.00567537	0.00167111	0	0	0.00212422	0	0.0701893	0	0.000618697	0	0.0110023	0	0.00286798	0.0577929	0.00422063	0.00488122	0	0	0.0243062	0	0	0	0.0139194	0
SMESG000012546	0.139807	0.166243	0.649584	2.82536	2.91735	0.378645	8.84749	0.456803	0.290009	2.3723	0.668803	0.172397	2.93382	0.233874	0.504339	5.72672	2.06694	0.383931	0.102381	0.442248	0.154634	2.73512	6.77887	0.285683	0.215525	0.424189	0.168564	0.289432	0.338244	2.58438	12.8083	2.18807	0.275815	0.109745	0.391232	0.323097	5.87293	2.16967	2.59548	0.11371	0.169094	0.679714	0.170274	2.40725	2.09974	0.489336	6.72727	0.287487	0.134527
SMESG000078850	0.00352887	0.015926	0.783279	0.302847	0.0459923	0.0115571	1.59737	0.0311057	0.0258873	0.0765896	0.177135	0.0293078	0.189289	0.0357863	0.061037	1.37681	0.0450423	0.0166372	0.016314	0.10563	0	0.198487	1.7074	0.0209401	0.0269869	0.256218	0.00900886	0.0131362	0.053275	0.0506104	1.98173	0.208379	0.0123514	0.0244437	0.0802196	0.0367725	1.63856	0.0942291	0.160087	0.000861077	0.0181925	0.0589204	0.0202322	0.324658	0.0517581	0.520697	1.31576	0.0540502	0.019684
SMESG000049144	0.0911069	0.075965	1.90348	1.27718	0.113416	0.0843674	12.2927	0.210789	0.102829	0.261786	0.696442	0.105753	0.988692	0.118825	0.135155	7.28407	0.220215	0.162197	0.115739	0.520321	0.0224475	0.95209	9.90248	0.187827	0.0527922	0.535948	0.0640174	0.18699	0.224356	0.313899	10.3513	1.03347	0.161721	0.0495229	0.155003	0.193753	9.27524	0.149693	0.861771	0.0689461	0.119201	0.13139	0.126068	1.26099	0.223698	1.3548	8.43542	0.210877	0.151788
SMESG000050820	0.150976	0.0138872	0.00395227	0.0570602	0.0200517	0.0093178	0.934669	0	0	0.0377311	0.0124339	0.0269017	0.0115507	0.181253	0.0322269	0.465902	0.0149596	0.0199114	0.0103327	0.00286242	0.357311	0.00531454	0.379074	0.00543188	0.377488	0.0232514	0.0477321	0.00227157	0.00768345	0	2.39873	0.0118441	0.0515278	0.00937211	0.0159873	0.00688608	0.863988	0.0435848	0	0.345698	0.0930026	0.00779491	0.0102897	0.0240709	0.00246713	0.00435222	0.388354	0.0228209	0.0424261
SMESG000020509	1.97616	3.06442	4.35761	0.448471	0.597814	0.670292	1.49468	0.453961	0.432804	0.696335	1.72052	2.95961	0.664284	2.3213	0.534233	1.82029	0.619535	0.422927	2.70792	2.51748	1.69437	0.587734	0.913429	0.54667	1.63206	2.41535	2.53879	0.368686	0.540812	0.572523	1.33241	0.375606	0.396013	2.24261	1.37609	0.434064	1.20728	0.494511	0.309533	1.53695	2.34365	0.962788	2.91233	0.65288	0.735576	3.55367	1.43775	0.680789	3.17679
SMESG000008043	10.9788	3.94965	0.582698	0.468957	1.55537	0.617292	1.06883	0.25984	0.564912	1.72961	1.18498	2.35283	1.27591	10.9157	0.855033	0.96427	2.08053	0.911568	2.70341	0.538394	14.2491	0.456175	0.416994	0.181819	14.5488	0.783612	4.8433	1.59498	0.354231	3.5719	0.369501	1.58934	0.787493	3.82202	0.634193	0.376839	0.920743	2.16753	0.894497	12.7632	10.3388	1.13328	3.05911	1.31191	1.68097	1.10523	1.0642	0.529976	4.2319
SMESG000003469	0.00669936	0.00974908	0.0120363	0.377803	0.0147702	0	0.00502346	0.00873441	0.00613537	0.385279	0.0156992	0.057864	0.400778	0.00708059	0.0120335	0.0490836	0.419836	0.0595021	0.0406177	0.0249331	0.039622	0.514576	0.00316556	0.00239263	0.00193098	0.00372303	0.00841303	0	0	0.0162859	0.00984765	0.349797	0	0.027873	0.0129282	0.0130852	0.012156	0.0642216	0.288502	0.0113444	0.0365282	0.0959614	0.0490132	0.442029	0.159057	0.0570963	0.0483735	0.00516822	0.0192278
SMESG000025327	0.1069	0.0820998	0.0947865	6.45552	0.617536	0.2222	0.0633835	0.0625854	0.0509161	0.447777	0.139783	0.120721	4.21102	0.177414	0.132744	0.0349583	0.29924	0.0854426	0.041217	0.0757927	0.00588278	4.57085	0.0257379	0.0695206	0.0423449	0.025852	0.0702504	0.328027	0.0561046	0.370601	0.0250993	5.96997	0.100135	0.0216073	0.0741227	0.0928453	0.00439714	0.312977	4.18136	0.0363296	0.0778568	0.0817469	0.0636178	5.02012	0.47406	0.204744	0.064796	0.0840479	0.0666664
SMESG000017288	1.87061	0.53006	0.261341	0.273763	20.9387	0.504039	0.456383	0.110872	0.361294	21.8184	1.15504	0.878947	0.986286	3.40139	1.00497	0.763429	20.1277	0.501708	0.630514	0.446548	2.4767	0.515816	0.483176	0.18083	2.23835	0.426018	0.724284	0.880878	0.136148	25.8383	0.363268	0.580844	1.04609	0.806095	0.384737	0.132593	0.607592	25.0147	0.516925	2.97672	2.12044	0.986936	0.992369	1.0245	20.0597	0.844429	0.70569	0.295135	0.78661
SMESG000002694	6.65623	0.113368	0.141895	0.0866564	0.140577	0.115276	0.129676	0.268833	0.322192	0.383171	0.260079	0.351154	0.300038	8.46902	0.411593	0.251993	0.103527	0.0866698	0.0817471	0.126353	7.42112	0.10724	0.0699495	0.222945	7.41309	0.235355	0.145435	0.282192	0.43521	0.271602	0.150275	0.125163	0.127212	0.134045	0.170649	0.256002	0.137034	0.325791	0.140825	6.2599	9.14834	0.627997	0.352261	0.364287	0.40967	0.336253	0.541526	0.421097	0.286875
SMESG000026514	2.06623	0.293462	0.0536298	0.0443374	0.0361006	0.177627	0.160962	0.0217928	0.118724	0.19574	0.192345	0.21009	0.211371	3.03741	0.143527	0.234222	0.109099	0.0562409	0.151324	0.0347884	2.70108	0.0422896	0.123262	0.0190336	2.54128	0.0747418	0.384806	0.0887926	0.0358064	0.13968	0.100524	0.0835308	0.195849	0.152781	0.104472	0.100161	0.189857	0.0555815	0.104859	3.14024	2.54945	0.250714	0.323194	0.221617	0.27404	0.20328	0.273463	0.172193	0.173624
SMESG000002840	3.0048	0.201069	0.187528	0.255274	0.157921	0.0122541	0.125706	0.0398874	0.10032	0.232824	0.238586	0.261492	0.383424	1.99872	0.150838	0.384333	0.220101	0.176683	0.359842	0.097925	2.61171	0.203163	0.174748	0.0165575	4.201	0.187119	0.312033	0.216773	0.0528756	0.205845	0.163058	0.206119	0.0454405	0.350579	0.105079	0.0389681	0.0826865	0.158444	0.252153	3.78234	2.36989	0.39719	0.269123	0.413768	0.283766	0.307983	0.456897	0.149412	0.184158
SMESG000041534	0.00783535	0.0340778	0.0315035	0.0251446	0.0189523	0	4.40878	0.00571011	0.00252174	0.00796024	0.0157191	0.0167478	0.0152829	0.001587	0.00838739	2.61152	0	0.016121	0.0210256	0.00329663	0.00137037	0.00434064	3.50142	0.00102821	0.0401081	0.0270652	0.0734059	0.136783	0.00716443	0.00358816	8.31457	0	0	0.00152729	0.0145984	0.0103042	4.91961	0.00850233	0	0.0192133	0.017918	0.0326965	0.0189454	0.0153784	0.0204441	0.0121907	2.86397	0.00492494	0.0174954
SMESG000024991	0.251459	0.249267	17.3499	0.244513	0.304956	0.233639	0.386049	0.0654453	0.136184	0.667379	23.5578	0.436206	0.445608	0.307716	0.417156	0.44729	0.451743	0.28141	0.166412	26.3992	0.143676	0.110273	0.349976	0.0921233	0.382623	25.5224	0.331719	1.08603	0.0756301	0.529718	0.395194	0.485179	0.463673	0.371494	29.3397	0.254393	0.326027	0.466757	0.509063	0.483786	0.467955	0.846214	0.462108	0.503772	0.83566	15.0975	0.878409	0.185264	0.346894
SMESG000025004	0.110822	0.10893	7.11058	0.0954032	0.165886	0.132406	0.0945996	0.0183153	0.0573174	0.209484	6.0883	0.148942	0.16059	0.104324	0.274332	0.232525	0.335371	0.314305	0.155149	22.4726	0.184699	0.257455	0.0608696	0.0398858	0.194792	13.0232	0.143849	0.293452	0.0412501	0.309069	0.294683	0.452162	0.087404	0.0975803	10.7944	0.0250151	0.189709	0.183327	0.147108	0.129776	0.332903	0.382564	0.320282	0.314479	0.410104	9.98269	0.292792	0.188983	0.0873101
SMESG000002890	1.72037	0.0908346	0.0734917	0.0475581	0.0327801	0.0531261	0.0548367	0.0833685	0.0561193	0.0819152	0.0693366	0.0500974	0.0928057	1.2573	0.10371	0.0868413	0.0915075	0	0.053599	0.104909	1.72153	0.0244367	0.00926227	0.0381773	3.82902	0.0879496	0.121955	0.11863	0.0961243	0.0903981	0.0056175	0.0362526	0.105759	0.0776169	0.0632283	0.0392333	0.0568034	0.188403	0.0641777	3.37707	1.0529	0.0358953	0.0521952	0.0896914	0.128754	0.0601875	0.0470176	0.0322548	0.136853
SMESG000067731	0.0166141	0.00211377	0.0195107	0.00568751	0.0412904	0	0	0.00351049	0.00244554	0.0048181	0.0222308	0	0	0.0101728	0.0534793	0.0163178	0.0361875	0	0	0.00861642	0	0	0.0471659	0.00168184	0.000785875	0.0330476	0.00874372	0	0	0	0	0.0357277	0.00711934	0	0.0100948	0	0	0	0	0	0	0	0.00402217	0.0189746	0	0.0388479	0	0	0.000570565
SMESG000023344	0.0295314	0.0753643	1.54539	0.499172	0.164969	0.127914	1.4699	0.0738534	0.170917	0.0961363	0.322055	0.0543178	0.406397	0.0501108	0.0897961	1.31725	0.354903	0.105231	0.0456578	0.349675	0.0319386	0.542575	1.38443	0.140105	0.0114192	0.289982	0.0281459	0.0744084	0.100288	0.0721053	1.8918	0.256735	0.0250983	0.0426108	0.206122	0.0593307	1.74304	0.111553	0.421919	0.0656517	0.0379678	0.0528953	0.0339243	0.38443	0.0463973	0.446658	0.904084	0.125398	0.0485559
SMESG000019412	0.112427	0.0736942	0.00060995	0.00066194	0.00842516	0	0.007279	0.00292977	0.010301	0.024722	0.0383486	0.0734926	0.0280193	0.232314	0.00740085	0.00278096	0.00372803	0	0.0146545	0	0.0491536	0	0.00724895	0.0416971	0.296883	0	0.00798994	0	0.018463	0.00417253	0.0083457	0	0.00199064	0.0196188	0.0233683	0.0307928	0	0.0705309	0.010839	0.35223	0.0981494	0	0.14449	0	0.00683218	0.0121235	0	0.0336562	0.0185731
SMESG000053202	7.30784	0.41056	0.147827	0.141319	0.287884	0.140872	0.160304	0.0631188	0.144009	0.399133	0.434946	0.544364	0.42315	5.88833	0.505096	0.565165	0.196411	0.107209	0.504998	0.310206	7.42257	0.127104	0.101584	0.0984012	8.79026	0.17787	0.620415	0.363638	0.093991	0.267885	0.233931	0.253061	0.175646	0.511306	0.268499	0.154745	0.25521	0.309065	0.208281	6.16077	6.32286	0.456492	0.510535	0.369824	0.341896	0.42849	0.500629	0.129916	0.438123
SMESG000054547	0.123097	0.149366	0.114721	0.5162	7.18858	0.169934	0.144044	0.126977	0.275917	5.90625	0.482641	0.382781	0.904211	0.420057	0.768559	0.355277	13.179	0.332199	0.462462	0.392274	0.390409	1.77452	0.658794	0.167397	0.265045	0.20535	0.240304	0.380301	0.111681	9.43259	0.173897	1.42732	0.302786	0.299966	0.252772	0.150948	0.275023	13.0013	1.43375	0.242059	0.551313	0.743845	0.547273	1.54542	8.86784	0.564926	0.589103	0.342129	0.40529
SMESG000011523	0	0.0052831	0.0066146	0.455673	0.0311078	0.00229961	0	0.000843346	0.00135541	0.0374243	0.0188229	0.010236	0.463709	0.013577	0.00796607	0.0270999	0.17084	0.031962	0.0176924	0.0354936	0.00350185	0.676294	0	0.00160265	0.00754699	0.0225553	0.0121243	0.0303571	0.00196222	0.0905936	0	1.41302	0.0132935	0.00349017	0	0	0	0.0741944	0.695511	0.00105594	0.0132675	0	0.0238518	0.264346	0.0353947	0.0301465	0	0.00766612	0.0130844
SMESG000030049	0.00597267	0.0439067	0.00652678	0.331156	0.78575	0.00228632	0.00420053	0.0319177	0.106106	0.453549	0.0585429	0.0316557	0.390991	0.0290632	0.140638	0	1.92406	0.00981986	0.0562044	0.0135525	0.00395211	0.37279	0.210717	0.0692254	0.0293092	0.00708637	0.1473	0.0389323	0.0492218	2.09991	0.0126392	0.556158	0.0331255	0.0292661	0.0202761	0.0630199	0.0036029	0.594276	0.645286	0.00762484	0.0205536	0.00737093	0.134082	0.371962	0.660424	0.00823145	0.0365607	0.0626617	0.0864043
SMESG000066271	0	0	0.00441359	0.0020186	0	0.956666	0	0.00427483	0.0206451	0	0.0106691	0.00574114	0.0208417	0	0.873	0.0336875	0	0.294617	0	0	0	0	0	0.0159419	0.0457737	0.0192106	0.0172057	1.90643	0.0127614	0	0.00420763	0.0414259	1.01383	0.00551952	0.00875002	0.0363393	0	0	0.00805167	0.00371196	0.0149031	1.55757	0.00266136	0.00449944	0.0138365	0.0242289	0.00438087	0.00963577	0.00324304
SMESG000033053	0	0	0	0	0	0	0	0	0.122905	0.419323	1.92729	0.982737	0.381977	0.368413	0.317788	0.362028	0	0	0.00077996	0	0	0	0	0	0.00122594	0	0.377671	0.048463	0.697337	0.0175215	0	0	0	0	0	0	0	0	0	0	0.00988731	0	0	0.00508329	0.0129502	0.000782451	0.00355609	0	0.000791084
SMESG000044927	0.0227919	0.0204111	1.02461	0.309614	0.0192584	0	1.34324	0.111736	0.073893	0.090189	0.219045	0.0846258	0.191582	0.0306052	0.0116498	1.18395	0.135202	0.00445601	0.0176467	0.157212	0.035037	0.233198	1.57928	0.0952735	0.00239807	0.345654	0.0239514	0.0133609	0.150921	0.0998876	1.56033	0.0784319	0	0.0241995	0.0602935	0.0731093	1.34952	0.0408572	0.0722525	0.0154969	0.0428102	0.00784387	0.0357584	0.231181	0.0639133	0.659151	1.11917	0.102502	0.0293452
SMESG000047488	0.0193951	0.0165115	0.0453034	1.17453	0.102385	0.0135145	0	0.0103719	0.01779	0.110913	0.114743	0.0520753	1.62387	0.0875559	0.0728186	0.137596	0.314265	0.0996789	0.038072	0.130341	0.072234	2.43635	0.0190343	0.0119084	0.0320934	0.0577763	0.0342266	0.0691273	0.0133032	0.106631	0.0128113	3.24026	0.0154611	0.0182411	0.0205419	0.0125818	0	0.0495479	1.24072	0.0262387	0.0816518	0.0881873	0.0431806	0.993578	0.124846	0.0937153	0.0503943	0.0356538	0.0561865
SMESG000024592	3.0746	0.0900731	0.101601	0.114488	0.0731178	0.0985302	0.260014	0.0286676	0.110154	0.365019	0.328196	0.312704	0.278486	4.03718	0.208082	0.454795	0.121688	0.158303	0.0880662	0.0773024	3.54685	0.0495007	0.0662874	0.0538494	6.93383	0.134421	0.159517	0.285666	0.0370177	0.306242	0.0376472	0.176881	0.236981	0.246824	0.200525	0.131357	0.16102	0.402845	0.307823	9.1507	3.00255	0.557081	0.202993	0.385721	0.308825	0.338326	0.320615	0.143122	0.102393
SMESG000017294	0.113012	0.0790957	1.86014	1.07688	0.143659	0.0370487	2.72769	0.151334	0.113731	0.194564	0.636734	0.0810144	0.730858	0.105129	0.148728	1.98579	0.135463	0.0925678	0.0536085	0.406047	0.0406497	0.826335	2.13918	0.114569	0.0168558	0.541553	0.0472031	0.0825732	0.12669	0.0866797	2.09442	0.47057	0.102777	0.0394595	0.2225	0.102316	1.72201	0.0470364	0.477998	0.0342984	0.100579	0.0537299	0.0658534	0.720463	0.0631526	1.1868	2.06716	0.149964	0.06522
SMESG000025013	0.0576097	0.0963275	7.36981	0.091665	0.0884641	0.0566675	0.145948	0.0685995	0.0350978	0.121812	7.46181	0.102223	0.141319	0.138022	0.0913533	0.142105	0.212825	0.184961	0.0816269	11.3145	0.0755622	0.167609	0.0356097	0.0212362	0.109477	10.1637	0.0738347	0.209022	0.0158852	0.193142	0.34215	0.22753	0.0377956	0.0489799	5.59489	0.0322888	0.0794441	0.129791	0.0721772	0.132814	0.200801	0.324294	0.173282	0.196963	0.288622	5.85425	0.173626	0.0825548	0.0506165
SMESG000019452	0.0218386	0.0231023	0.0194673	0.0304679	0.0362195	0.00986612	5.57028	0.0122535	0.0479095	0.0241854	0.0122181	0.0165452	0.0281899	0.0153296	0.0242446	2.71817	0.00652038	0	0.0205504	0.061699	0	0.0405476	4.65648	0.00298963	0.0410303	0.0345437	0.0377905	0	0.0323741	0.0220471	5.43514	0.0245696	0.0259657	0.025941	0.0588709	0.0174996	3.23831	0.0522613	0.0170163	0.00560155	0.0385591	0.0455105	0.024411	0.0414029	0.089636	0.0325298	3.72037	0.0200484	0.0293166
SMESG000055023	0.0348412	0.0382764	0.0175598	1.36441	0.436416	0.037467	0.030826	0.0342493	0.0169283	0.653455	0.107987	0.085884	1.57449	0.110088	0.132985	0.00412039	1.25466	0.0226298	0.0448399	0.12886	0.0339132	4.23703	0.0857909	0.032597	0.0624419	0.0414366	0.0273538	0.0521379	0.0680908	0.845629	0.0197121	1.78239	0.131594	0.0413948	0.0699963	0.0560337	0.132943	0.906797	3.02498	0.0666594	0.0665045	0.126031	0.111444	1.81662	0.689261	0.107953	0.0346706	0.0944097	0.0722298
SMESG000022450	0	0	0	0.0120937	0.00474999	0	1.46942	0.00596214	0.00315703	0.0277089	0.0140138	0.00819268	0.0116965	0.0176392	0.0268249	1.83585	0.00631653	0.0314459	0.0551058	0.0116523	0.00100658	0.0527775	5.27445	0.0123907	0.0329526	0.0120652	0.0279395	0.0120267	0.00707654	0.0273943	3.76188	0.0336451	0	0.025382	0.00300791	0.00689222	2.5154	0.0097378	0	0.0335267	0.0277159	0.0125413	0.0207388	0.0452942	0.0352469	0.0599752	1.59246	0.00398388	0.0450971
SMESG000018670	0.0171922	0.0463125	0.196946	0.00977117	0.120544	0	1.51062	0.0077095	0	0.00969772	0.130394	0.0256853	0.012601	0.000636468	0.00964287	0.48201	0.129311	0.0610757	0.0160556	0.0535649	0.00210288	0.0104386	3.2239	0.00663086	0.00116662	0.0663639	0.0695262	0.0390503	0.00148693	0.100369	2.22389	0	0	0.0164565	0.0180799	0.00728741	1.65127	0.0433152	0.00320078	0.0033676	0.00937551	0.0039872	0.0248297	0.0268768	0.0377827	0.234467	0.930795	0.00209679	0.0159624
SMESG000060777	0.00767455	0.0241312	1.98683	0.0171275	0.0223011	0.0324176	0	0.0498558	0.0224022	0.0846301	1.14485	0.0419351	0.0232703	0.043438	0.101623	0.0548177	0.0519236	0	0.0470089	2.18605	0.024976	0.00577823	0.0185204	0.0201683	0.0300217	1.63917	0.0335681	0.035494	0.0266291	0.0772822	0.0302879	0.0739517	0	0.0288006	0.609153	0.0512897	0.00910865	0.00702723	0.0334353	0.0429473	0.0679742	0.056657	0.0253025	0.0528368	0.0422367	1.81425	0.0825627	0.0478541	0.0428667
SMESG000015488	0.0900417	1.92611	0.124328	1.40345	0.130508	1.35419	0.0727371	0.0944775	0.0725816	0.17243	0.148195	2.15875	1.22859	0.201001	1.11453	0.107066	0.199261	1.37131	1.67241	0.134397	0.0788928	0.738581	0.00990428	0.0905467	0.0482215	0.0800716	2.50362	1.41523	0.0901018	0.0685518	0.0171686	0.52367	1.72997	1.26752	0.0729731	0.128443	0.152267	0.224917	0.613219	0.0836521	0.316236	1.31566	3.50402	1.21858	0.144776	0.223538	0.170986	0.234696	2.19145
SMESG000023246	0.0172095	0.0929794	0.100011	2.67284	0.565369	0.0480729	0.194515	0.0881582	0.075984	0.513051	0.247368	0.241996	2.71237	0.190161	0.152649	0.247088	1.74773	0.270132	0.3048	0.166095	0.138316	7.2176	0.118799	0.0174471	0.086915	0.167369	0.102962	0.171565	0.0283385	1.27282	0.0753924	5.91384	0.135174	0.0802678	0.192724	0.0768392	0.111718	1.14362	4.65424	0.0844515	0.169808	0.275646	0.230544	3.06628	0.645658	0.162026	0.28248	0.053526	0.167012
SMESG000025003	0.354196	0.287961	21.6118	0.305252	0.419548	0.181577	0.186992	0.150453	0.144325	0.559841	24.603	0.313248	0.347387	0.433207	0.448841	0.474573	0.441425	0.294705	0.22407	24.351	0.0829786	0.124423	0.234715	0.023817	0.44592	30.8707	0.307055	0.842167	0.10687	0.795433	0.398275	0.853898	0.155711	0.251559	27.6271	0.123803	0.194951	0.296846	0.255356	0.404426	0.341432	0.283199	0.431815	0.288013	0.572713	14.5409	0.435229	0.249914	0.277099
SMESG000046857	0.016932	0.0480734	0.712131	0.196799	0.0537343	0.0438871	0.866243	0.0296207	0.0397835	0.0265071	0.194467	0.0532598	0.143882	0.0262698	0.00197836	0.739002	0.0893145	0.0151737	0.0261121	0.152181	0.0335281	0.258902	1.52465	0.0261261	0.0203813	0.260399	0.0464259	0	0.0265614	0.0613941	1.55299	0.201648	0.0541389	0.026342	0.0521301	0.0583309	1.22538	0.0863832	0.188198	0.0258641	0.0129	0.064866	0.0260992	0.211177	0.124443	0.50641	0.858844	0.0376262	0.0334377
SMESG000018735	0.0138716	0.185082	0.00167536	0.00610271	3.80146	0.0317126	0.0362308	0.658844	0.468716	2.85365	0.0397417	0.0927813	0.029261	0.033899	0.0131862	0.0131751	1.95053	0	0.0432452	0.0102838	0.0409786	0.0206312	0.045037	0.527532	0.0211873	0.00319371	0.153383	0.0438275	0.463085	1.83783	0.0365487	0.105854	0	0.10113	0.0505489	0.708255	0.183065	2.35525	0.0554851	0.0233258	0.0312045	0.0187194	0.132174	0.0537534	3.85491	0.0372248	0.0329934	0.756274	0.174867
SMESG000042386	0.120095	0.00300847	0	0	0.00417262	0	0	0.0052611	0.00470796	0.0195706	0.0214636	0.0217844	0.0127472	0.232788	0.0295137	0.0506817	0	0	0.00436633	0.00689848	0.222519	0	0	0.0273304	0.436768	0.0212133	0.0103848	0.00818389	0	0.0285517	0.0613467	0	0	0.00345967	0	0.00063242	0.00331857	0.00557246	0.0110705	0.247159	0.196594	0	0.000477629	0	0.0337841	0	0.0136896	0	0.0106562
SMESG000015535	0.113137	0.10388	0.134415	0.719937	11.0259	0.354991	0.145207	0.105315	0.329057	9.81107	0.450918	0.346974	1.30337	0.252635	0.599828	0.260386	9.92354	0.309724	0.282179	0.272362	0.280715	1.19467	0.200981	0.218433	0.160119	0.247999	0.171213	0.412258	0.107298	10.999	0.0758593	1.22205	0.276309	0.138705	0.18299	0.177787	0.24764	11.2339	1.29544	0.306543	0.530552	0.665685	0.399907	1.38433	14.5532	0.568145	0.570343	0.243499	0.291383
SMESG000013744	0	0	0.00490929	0	0	0.00497865	0	0	0.00236039	0.00614868	0.0534934	0.00718961	0.00841492	0	0.0406475	0	0	0.00669357	0.000608858	0.00377947	0	0	0	0	0	0.0242229	0.00230537	0	0.0021756	0	0	0	0.0306832	0.000897725	0.0223189	0.000733445	0	0	0	0.00433148	0.000787791	0.00586596	0.0038264	0	0.00332735	0.116727	0	0.00171475	0.0013789
SMESG000016909	1.45115	1.42648	2.08519	1.84801	58.9008	1.48063	1.64709	1.61859	2.04363	37.2398	3.27812	3.06034	3.53051	2.82056	3.79723	2.9014	96.1298	3.482	2.49113	2.51777	3.50204	3.86937	3.41036	1.57267	2.59698	3.12671	2.44252	3.94738	2.23166	108.373	1.8396	2.89945	2.1874	2.08411	2.20357	1.62628	2.04078	83.0502	3.20901	2.16109	2.79245	3.24031	2.60078	3.82046	50.1185	2.80379	3.47664	1.69852	2.8718
SMESG000024557	0.250737	5.09283	0.178265	0.191971	0.195616	0.115885	0.302928	0.0863345	0.144243	0.521187	0.430794	6.76766	0.444941	0.260498	0.314741	0.282759	0.186935	0.121525	2.56448	0.244126	0.145804	0.102364	0.0140802	0.0574079	0.112846	0.201597	4.8055	0.505365	0.139322	0.331732	0.254441	0.291241	0.482111	4.36889	0.160891	0.194387	0.155203	0.611973	0.301549	0.159454	0.346224	0.39804	7.35772	0.43989	0.449553	0.290262	0.501082	0.159351	7.97717
SMESG000040511	0.0127078	0.0344725	1.07014	0.989801	0.0419892	0.100602	1.64209	0.165857	0.11247	0.0728714	0.620485	0.0396062	0.708889	0.0498198	0.117321	1.60447	0.0453407	0.102867	0.017923	0.254539	0.0302967	0.573696	1.70992	0.163728	0.0457958	0.404907	0.0292108	0.00999061	0.210196	0.0210797	1.88484	0.674273	0.0568207	0.0250514	0.137693	0.163266	1.0623	0.0479896	0.432154	0.0848224	0.0518194	0.0892777	0.0306868	0.570556	0.109218	1.06961	1.5589	0.141928	0.0496831
SMESG000026288	0.0817706	0.108813	5.20612	0.139367	0.171197	0.164604	0.278465	0.278423	0.275256	0.210246	3.02633	0.204981	0.199667	0.168385	0.230107	0.205104	0.0888784	0.046636	0.150637	5.25343	0.157381	0.16442	0.0600514	0.606446	0.0974693	4.25875	0.0860562	0.240461	0.406018	0.263072	0.112678	0.0853514	0.156637	0.0726494	3.15467	0.417883	0.0420513	0.108372	0.106531	0.121386	0.191949	0.265866	0.237836	0.269023	0.316671	5.37387	0.309224	0.371036	0.120195
SMESG000020470	2.75997	0.166149	0.0400123	0.0699026	0.119444	0.0452991	0.0784627	0.0979144	0.141286	0.153753	0.242302	0.11989	0.191873	2.51703	0.211329	0.214122	0.151656	0.00699168	0.0872744	0.0644262	3.44258	0.081847	0.0455013	0.063956	3.90382	0.128645	0.216647	0.129547	0.121608	0.36084	0.0823503	0.116882	0.150691	0.131057	0.0761751	0.0932828	0.0589324	0.0934417	0.0815459	3.2215	2.06094	0.17071	0.176959	0.202796	0.213389	0.138431	0.124269	0.202151	0.21756
SMESG000012701	0.0200086	0.0390122	1.96722	0.0347284	0.0187403	0.0352676	0.0212884	0.00974942	0.218587	0.545655	6.55317	0.451402	0.570673	0.358663	0.571346	0.538715	0.0369748	0.270915	0.0579573	5.00866	0.029774	0.092519	0	0.0474153	0.151703	5.60033	0.143959	0.280787	0.0318935	0.266599	0.114902	0.199563	0.143262	0.101965	5.1913	0.0422798	0.210139	0.176113	0.124277	0.213977	0.23358	0.402739	0.222751	0.278894	0.304878	6.70453	0.313471	0.0981142	0.0178328
SMESG000081227	0.211346	0.201135	3.21515	5.85004	0.663846	0.45045	18.4955	0.502702	0.369726	1.12672	2.44142	0.478353	3.74519	0.426436	0.531737	16.8811	1.81907	0.546873	0.242547	1.25792	0.219523	4.29223	13.7921	0.520827	0.27767	1.8343	0.34735	0.499321	0.497963	1.20649	19.6591	4.75376	0.255745	0.180574	0.826488	0.467685	19.8941	1.17036	3.51044	0.222725	0.445031	0.5577	0.332766	4.73678	1.03014	3.1974	15.6175	0.482934	0.297992
SMESG000035379	0.0238956	0.0471409	0.00555775	1.64913	0.348331	0.16727	0.0330019	0.0202955	0.0248964	0.174776	0.0346725	0.0324731	1.96773	0.058925	0.110921	0.00907274	0.123714	0.0288845	0.0150011	0.0144568	0.00583926	0.968583	0	0.0397845	0.0162124	0.00271139	0.0102586	0.124767	0.0289397	0.125205	0	1.40675	0.0607749	0.0101337	0.0137673	0.0158295	0.0185689	0.118792	1.28609	0.0062711	0.0348828	0.0804285	0.0310128	1.44372	0.285004	0.0947395	0.0569126	0.0204408	0.0362221
SMESG000039800	0.0597524	0.0420036	1.09332	0.0351659	0.0302617	0.0426616	0.054026	0.0170442	0.078457	0.104181	3.44161	0.168798	0.164659	0.104928	0.156122	0.12194	0.0745101	0.106495	0.0539102	0.88912	0.0279096	0.0472416	0.0626427	0.011269	0.0205859	0.509747	0.0221889	0.00255003	0.0149145	0.00471065	0	0.00786615	0.0272988	0.0385124	0.400864	0.00474359	0.0358143	0.0369145	0.0233725	0.0431258	0.091756	0.155389	0.10671	0.0625037	0.142511	2.38812	0.2211	0.0157591	0.0361485
SMESG000026651	0.161113	0.160507	0.271787	0.356326	18.744	0.27295	0.299082	0.179313	0.28962	11.1494	0.35407	0.274085	0.473632	0.354077	0.433368	0.155604	11.9319	0.390172	0.147708	0.251658	0.164017	0.60709	0.11427	0.251161	0.160854	0.228523	0.186539	0.550668	0.232741	16.1519	0.0826987	0.356175	0.059895	0.123346	0.317987	0.156322	0.164947	11.8134	0.376327	0.275073	0.402445	0.5966	0.423673	0.845729	18.1527	0.607534	0.669199	0.340855	0.454084
SMESG000026649	0.110791	0.193506	0.189236	0.222446	21.7152	0.267095	0.373946	0.127511	0.34607	12.7747	0.462448	0.384141	0.602296	0.484735	0.496087	0.433812	13.3776	0.215095	0.188905	0.168698	0.320061	0.287555	0.164381	0.0936414	0.240096	0.296966	0.168928	0.338128	0.114866	19.0126	0.205458	0.260926	0.327863	0.176071	0.195276	0.18791	0.0898591	12.1215	0.261096	0.206559	0.584454	0.685304	0.49789	0.731662	20.7348	0.579349	1.03574	0.310557	0.593121
SMESG000077545	0.0123135	0.00673716	0.0157606	0.480203	0.20781	0.00966084	0.00512446	0.0433132	0.00536081	0.281672	0.0580267	0.0351841	0.804409	0.0593189	0.0513447	0.0410534	0.422754	0	0.00196982	0.0137062	0.0079698	0.613424	0	0.0345103	0.0210853	0.0109688	0.0139607	0.0248559	0.0367276	0.333455	0	0.599753	0.0154842	0.0108793	0.0610898	0.0438918	0	0.408722	0.439019	0.0111827	0.0893946	0.120099	0.0081013	0.827189	0.105722	0.0752307	0.0275235	0.0236551	0.00542453
SMESG000051829	0.047843	0.042989	2.34322	1.06977	0.0844469	0.0101271	3.79306	0.243188	0.228443	0.136973	1.15808	0.0817081	0.719927	0.0717609	0.132873	3.78443	0.134378	0.186592	0.0628617	0.528635	0.0954274	0.929766	2.95175	0.19868	0.0875549	0.688975	0.0568805	0.0687557	0.172554	0.0828616	3.00988	0.840763	0.00261816	0.0540298	0.309866	0.199276	2.68685	0.0838699	0.76855	0.0135498	0.0851634	0.13142	0.0738906	1.06307	0.154557	2.03355	3.14171	0.287419	0.0741523
SMESG000051527	0.0385454	0.0514837	0.0444092	0.973835	0.44261	0.0399864	0.0178778	0.0193299	0.0381507	0.378643	0.0380729	0.0956935	1.27935	0.074666	0.0515909	0.144486	0.775856	0.0535427	0.101163	0.108568	0.157664	1.81995	0.0354668	0.0219638	0.043843	0.0853163	0.0483761	0.0466302	0.0155572	0.6262	0.00451921	1.85847	0.0546161	0.0544821	0.051498	0.0348002	0.0449552	0.586168	1.47962	0.0805159	0.0386331	0.0779322	0.0591856	0.752191	0.4696	0.0759623	0.0613722	0.0368775	0.0847374
SMESG000046919	0.190012	0.070039	2.02476	3.85358	0.753194	0.222246	3.89934	0.167359	0.245335	0.6853	1.25151	0.127983	3.23565	0.358662	0.243031	4.50706	1.15384	0.173711	0.118962	0.327365	0.0744498	1.68839	1.96138	0.12825	0.110405	0.698177	0.0567943	0.0945489	0.1529	1.00914	2.99331	2.08521	0.118785	0.0422496	0.317987	0.154752	2.59549	1.06492	2.56927	0.157098	0.136423	0.173106	0.116663	3.1174	0.511427	1.74059	3.73927	0.217638	0.0892165
SMESG000033796	1.33258	0.155712	0.632809	0.428578	0.700682	0.792258	0.401324	0.343305	0.394636	1.4307	0.380193	0.346687	0.862623	1.32905	1.04655	0.405657	0.846158	0.938576	0.176872	0.209065	0.525961	0.384276	0.33909	0.407207	2.16698	0.610896	0.255147	1.99702	0.525082	0.623481	0.312163	0.732649	1.33045	0.344529	0.211604	0.29836	0.438081	0.919969	0.703177	1.46155	1.21005	0.643102	0.270804	0.499218	0.544155	0.634248	0.286109	0.287858	0.186018
SMESG000024142	0.470591	0.0169205	0.00436895	0.0123745	0.0115623	0.00475963	0.0203105	0.0037662	0.00710725	0.0246618	0.0194577	0.0264259	0.044044	0.45833	0.0358115	0.00252799	0	0.010814	0.00755288	0.0318747	0.510923	0	0.0764912	0.00127541	0.826734	0.0169159	0.0340525	0.13053	0.00100269	0.0532774	0.0160593	0.0559553	0.00851898	0.027488	0.0274159	0.00779251	0.00299072	0.0126263	0.00974138	0.822707	0.3389	0.0379803	0.01067	0.0288788	0.0143645	0.0101684	0.015977	0.00519877	0.00768144
SMESG000033128	0.397939	0.163301	5.21728	4.83463	0.483984	0.723649	7.56616	0.349772	0.436193	0.550646	3.53019	0.26896	3.40296	0.496345	0.606848	7.13348	0.43265	0.251653	0.0888231	1.51161	0.254609	2.60455	4.25442	0.432237	0.223965	2.10951	0.12075	0.297459	0.402942	0.558806	5.80501	2.65694	0.383142	0.0713894	1.00537	0.504199	4.36869	0.290774	2.18796	0.336347	0.398091	0.551509	0.183291	3.40492	0.558537	4.11476	6.31493	0.48798	0.169427
SMESG000062615	0.0472984	0.0628959	1.69516	0.685523	0.171426	0.0592628	1.48595	0.12255	0.0554591	0.0436033	0.184265	0.0560608	0.341008	0.0245794	0.0758869	1.1102	0.473972	0.0987688	0.0552952	0.473091	0.0391591	0.56903	3.06133	0.113639	0.04527	0.632287	0.0440749	0.0229761	0.129966	0.249058	4.33977	0.670084	0.0083092	0.0304625	0.310145	0.0768898	0.991755	0.265252	0.668452	0.0335699	0.0695459	0.110933	0.071569	0.602923	0.195009	0.850222	1.44243	0.078613	0.0608769
SMESG000045575	0.0273216	0.0120945	0.00357684	0.00338303	0.0021136	0	0.401029	0	0	0	0.0209128	0.00230107	0.0125791	0.0043887	0	0.41057	0.00379343	0	0.00203822	0.00268933	0.00552386	0	0.844785	0	0.0143591	0.0189153	0.0424841	0.0297207	0.00382926	0	1.4747	0	0.00813041	0.00774699	0.00395901	0.013445	0.569874	0.04021	0	0	0.0121173	0	0.0313307	0.00968358	0.00677442	0.00466026	0.356525	0.00761794	0.00324969
SMESG000016777	0.248128	0.0213535	0.00506252	0.0014024	0.00652898	0.313822	0.0668664	0	0	0.146955	0	0.0412514	0.0416424	0.265856	0.406485	0.0631552	0.0569889	1.35712	0.126328	0.0208374	0.209671	0.0480072	0	0.00694565	0.415408	0.0338661	0.0865784	1.79325	0.003212	0.131506	0.0963361	0.233604	0.849081	0.128988	0.0229249	0.0742621	0.037028	0.321618	0.0656076	0.427999	0.40593	0.419785	0.17759	0.0728756	0.232094	0.0869852	0.0243893	0.0688825	0.0121708
SMESG000021248	0.195808	0.180053	0.13475	0.272403	20.3335	0.181571	0.185759	0.171774	0.192468	18.9864	0.466008	0.34764	0.46571	0.500629	0.371808	0.333538	15.7202	0.378304	0.191557	0.161528	0.278549	0.323051	0.242054	0.161514	0.20445	0.164482	0.191769	0.30109	0.209107	17.4594	0.151581	0.244607	0.313573	0.170785	0.221023	0.279044	0.286849	16.9803	0.215618	0.300346	0.308042	0.381072	0.360015	0.413954	15.5702	0.390872	0.363258	0.169818	0.275897
SMESG000066598	0.0162989	0.000957262	0	0.153298	0.0330611	0	0	0.00137647	0.0121934	0.0365517	0.0259299	0.0265134	0.430033	0.00687275	0.00236507	0	0.031852	0.0489831	0.0103181	0.0032792	0	0.252624	0.0118322	0	0.00360477	0	0.00324973	0	0	0.0699811	0.0524751	0.241395	0	0.00303861	0.00245203	0.00175132	0.00779691	0.0286004	0.77868	0	0.0186792	0.0185116	0.00433046	0.300543	0.0199824	0.0602298	0.0133128	0.00827617	0.0086461
SMESG000010960	0	0.000602612	0.110462	0	0	0	0.0255643	0	0.0029533	0	0.0534586	0	0	0.0129121	0	0	0	0.0651822	0.00496984	0.102433	0	0	0	0.0213503	0	0.0399247	0.00314733	0	0	0	0	0	0	0	0.0360549	0.00316362	0	0	0	0	0.00133338	0	0.00313551	0	0.00355141	0.133025	0	0	0.00374616
SMESG000010914	0.0126279	0.00615128	0.0187094	0.0161664	0.0576571	0.00833052	5.8443	0.0218749	0.0623046	0.0480964	0.0182855	0.0402721	0.0536265	0.00435278	0.0144026	3.8663	0.0470655	0.238166	0.0504651	0.0389133	0.00619404	0.0392507	10.3501	0.0157846	0.0525014	0.0350908	0.0495636	0.11439	0.0320185	0.0580708	11.9205	0.105079	0.0808819	0.0365103	0.0536437	0.0280209	8.13105	0.0342679	0.039369	0.0266036	0.0230457	0.0726324	0.0431123	0.0627696	0.0730327	0.0326739	4.19149	0.036387	0.0332092
SMESG000051913	0.0764023	0.0343793	0.451852	0.0645673	0.214989	0.715798	0.0401322	0.012721	0.0278677	0.148117	0.104121	0.0307121	0.102723	0.221493	0.319346	0.0567613	0.126733	0.611221	0.0191789	0.115124	0.0342952	0.0176214	0.0794137	0.0560713	0.0239799	0.05663	0.00331692	0.0193593	0	0.0307801	0.00709837	0	0.191436	0.0260907	0.015864	0.0212137	0.00979075	0.0537744	0.00590535	0.087676	0.0879177	0.289005	0.0288438	0.0587065	0.141521	0.377526	0.0394601	0.0113078	0.0519137
SMESG000060746	0.0109248	0.00238631	0.154026	0.00431673	0.0304157	0	0	0.0357561	0.00973128	0.0313669	0.0894079	0.00520619	0.00370265	0	0	0	0.00442047	0	0.00258908	0.0466784	0.0175543	0.00616692	0	0	0	0.0409386	0.00708141	0	0.0133737	0.0499752	0	0.00817565	0.00957453	0	0.0155069	0.0166904	0	0.0242424	0	0.00620149	0.0189611	0	0.00258375	0.00238751	0.0356769	0.11362	0	0	0.000439586
SMESG000055624	0	0	0.00827354	0.00817169	0	0.00303409	0	0.00536971	0.0484482	0.084493	1.02117	0.288183	0.172063	0.133525	0.335943	0.229169	0	0	0	0.00202586	0	0	0	0.0395679	0.00347248	0.088267	0.0456593	0.0103465	0.239069	0	0	0	0.00112414	0.000897725	0	0.0329602	0	0	0.00790185	0.000942661	0.00359571	0.00589653	0.00162265	0	0	0.0177057	0.00881582	0.0290793	0
SMESG000022273	0.705763	0.164183	21.4695	0.174642	0.262183	0.935114	0.67956	0.247078	0.130804	0.439954	16.1474	0.20534	0.360037	1.40585	0.742387	1.00992	0.273709	0.996471	0.127034	12.098	1.58607	0.362408	1.79618	0.108765	1.00261	15.7275	0.188397	1.06858	0.065219	0.255177	1.12986	0.419687	0.907044	0.120671	6.73886	0.15992	1.10176	0.165859	0.184084	0.927261	1.63136	0.86366	0.265099	0.413361	0.340095	15.1162	0.918561	0.189782	0.243396
SMESG000017519	3.84908	0.126446	0.331754	0.364014	0.221606	0.087749	0.0467921	0.111113	0.187936	0.15139	0.202086	0.19648	0.374236	3.10364	0.104404	0.337119	0.299852	0.156018	0.107234	0.20035	5.31276	0.758498	0.348196	0.151135	3.85169	0.137686	0.132135	0.217385	0.248109	0.33332	0.0788065	0.17641	0.0244534	0.0626925	0.0679574	0.0954644	0.250038	0.15328	0.159561	2.12472	4.78735	0.40849	0.199664	0.455906	0.326145	0.226848	0.285554	0.242749	0.218569
SMESG000055175	5.69982	0.126691	0.159095	0.565088	1.35497	5.23757	0.120642	0.219893	0.329231	2.25895	0.426256	0.342486	0.634454	6.54833	4.75414	0.472856	1.00306	4.40321	0.13465	0.266035	6.4027	0.280235	0.123424	0.184837	5.81696	0.219976	0.235558	3.74621	0.244507	1.50149	0.082287	0.247424	2.89423	0.167573	0.144199	0.195119	0.152412	1.26724	0.345545	3.11759	8.33455	5.8267	0.373048	0.924669	2.05477	0.467921	0.532711	0.245307	0.315322
SMESG000067131	0	0	0	0.013688	0.0692857	0	0	0.00175743	0	0.28122	0	0.000593608	0.00333481	0.00164332	0.0126912	0	0.100697	0	0	0	0	0.00714357	0	0.00618454	0	0.00320924	0	0	0.00772343	0.0775948	0	0	0	0.00277879	0.00934504	0.00670173	0	0.0937903	0.00801932	0	0	0.0132162	0.0171502	0.00165299	0.0162473	0	0	0.00249512	0
SMESG000068971	0.0283406	0.0136461	1.42663	0.0334379	0.0139245	0.0319278	0.0238194	0.00824333	0.0412079	0.0303624	0.579568	0.0346107	0.0125079	0.0299922	0.00567099	0.00529884	0.0167876	0.0493364	0.0218626	0.543721	0.000885796	0.016541	0	0.0321625	0.0255738	0.358613	0.0162535	0.0183963	0.0079178	0.00987523	0	0.0112199	0.0193339	0.0166256	0.101792	0.00990439	0	0	0.0266945	0.0020073	0.0418767	0.0487232	0.046069	0.0517704	0.06534	1.07628	0.00313308	0.0154109	0.0209786
SMESG000024661	0.0113521	0.0282024	0.603555	0.0096671	0.0181113	0	0.0937065	0.0390746	0.213382	0.172927	1.3205	0.138456	0.125892	0.0987505	0.0464839	0.157264	0.0654985	0.111442	0.07943	2.17475	0.012859	0.025496	0.187817	0.13644	0.0025076	0.320212	0.012728	0.0676396	0.0652706	0.00427907	0.00576909	0	0.0246713	0.0584467	1.30925	0.282787	0.00949275	0.0260346	0.0174935	0.0265057	0.036895	0.0688978	0.0927519	0.0529279	0.0525774	1.33881	0.0676223	0.128189	0.0980517
SMESG000061578	0.0101315	0.00970535	0.00428926	2.82824	0.332314	0.0261562	0.056857	0.0197708	0.0144932	0.508933	0.0316899	0.0276144	3.46485	0.0754123	0.0564086	0.0345927	0.359194	0.430089	0.0391729	0.00545476	0.0214606	3.72842	0.0323996	0.0880875	0.0145131	0.0580117	0.00933954	0.107379	0.0173066	0.862633	0.0238794	1.19927	0.0551038	0.0261011	0.0797458	0.00253768	0.0622252	0.326873	3.57848	0.00472851	0.0275994	0.0675683	0.0246708	2.04658	0.179141	0.0326921	0.074532	0.025706	0.0549037
SMESG000069725	0.0268108	0.0152084	0.814387	0.128951	0.0542276	0.0549254	0.290556	0.072398	0.0142744	0.0778536	0.208235	0.0294266	0.117259	0.0178513	0.0140412	0.174883	0.112798	0	0.0194095	0.173863	0.0154889	0.1259	0.451316	0.0406275	0.0238741	0.244393	0.0124746	0.013292	0.0222215	0.108679	0.510891	0.136649	0	0.0045264	0.0358018	0.0196604	0.241154	0.063266	0.0811327	0	0.00920371	0.0480037	0.0291748	0.162277	0.0663594	0.496038	0.400341	0.0729979	0.00779118
SMESG000013211	0.576477	0.270555	1.56407	0.361842	0.450905	0.258266	1.08124	0.184645	0.257446	0.595041	0.700674	0.265036	0.435735	0.413028	0.441219	0.478361	0.451948	0.131031	0.317322	0.772009	0.458177	0.482863	1.20813	0.129129	0.54532	0.907223	0.294896	0.206541	0.175507	0.439424	0.972634	0.496641	0.202333	0.312388	0.656233	0.274302	0.743317	0.498051	0.523076	0.454391	0.603401	0.362936	0.464904	0.528035	0.551051	1.64341	0.751687	0.283997	0.277171
SMESG000067002	0.0614912	0.0312421	0.0126115	2.07883	0.0786147	0.0296275	0.059769	0.0442126	0.058097	0.151104	0.090043	0.0555583	2.35711	0.128493	0.0469389	0.0525856	0.0970648	0.0150992	0.0256342	0.0325739	0.0760827	0.906937	0.0308726	0.0321807	0.0511747	0.0609889	0.0223409	0.0565399	0.0380947	0.101147	0.0541128	1.28489	0.00526975	0.0134705	0.0176409	0.021886	0	0.0491011	0.79151	0.0580666	0.140657	0.0196898	0.0496945	2.08985	0.134519	0.0679495	0.00825485	0.0147284	0.0516142
SMESG000070818	0.0503431	0.11927	0.0469686	1.56079	0.484822	0.0140095	0.0103097	0.0129232	0.0113818	0.613193	0.0205719	0.0954746	1.4357	0.119372	0.0925977	0.021788	0.747362	0.0160975	0.182806	0.106116	0.127008	2.88534	0.133838	0.0192695	0.0581115	0.0627447	0.260906	0.043832	0.0160686	0.638161	0.0353609	1.61119	0.0643306	0.20256	0.0665383	0.0220919	0	1.26351	3.70361	0.0761762	0.0372625	0.0584958	0.132272	1.59953	0.31356	0.0529795	0.022014	0.0264559	0.110072
SMESG000030742	0.0341764	0.0301682	0.0235159	0.190726	0.158276	0.0466332	0.0113145	0.0192926	0.0237992	0.0609883	0.0637288	0.0604315	0.616461	0.0301172	0.0461486	0.0140044	0.157389	0.160426	0.0393439	0.0213362	0.0401072	0.92534	0.0501231	0.144427	0.0235475	0.03312	0.0317705	0.054316	0.0302598	0.170339	0.0371095	0.920666	0.0189502	0.0268444	0.0241718	0.0638748	0.00318444	0.160871	1.11163	0.0253776	0.0215223	0.0539616	0.0428859	0.738151	0.10282	0.0341992	0.00302648	0.0790587	0.0312734
SMESG000039062	3.59437	0.0646199	0.0367449	0.0671525	0.125051	0.00915894	0.0490439	0.0249691	0.0792995	0.127294	0.159647	0.132457	0.186556	2.73802	0.229047	0.166948	0.0359919	0.208027	0.0486114	0.03836	3.39847	0.0274177	0.0728665	0.0263411	3.93667	0.14119	0.104824	0.169084	0.0526323	0.162649	0.0370987	0.13487	0.126164	0.0622156	0.0492187	0.022566	0.0279806	0.123708	0.0573838	2.7329	3.2189	0.249419	0.170314	0.184387	0.223639	0.200014	0.187133	0.0858745	0.0902975
SMESG000081078	0.0563936	0.0263474	0.0169913	1.01236	0.292307	0.00882525	0.11149	0.0763117	0.0337876	0.138779	0.0675014	0.0369455	1.41328	0.0372808	0.0670384	0.0103552	0.416111	0.0679107	0.0602439	0.186792	0.0277191	1.34894	0.00413258	0.0676611	0.0588118	0.0307176	0.0360495	0.153876	0.0391383	0.265059	0.0504312	0.743948	0.0293614	0.0188446	0.0332328	0.0180403	0.0118669	0.293423	1.75551	0.0191594	0.0566856	0.0916531	0.0585138	0.9921	0.205573	0.050956	0.0755877	0.0302776	0.0747635
SMESG000028445	0.00154141	0.00573984	0	0.341113	0.207657	0.00591385	0	0	0.00888007	0.255212	0.00787163	0.00396385	0.239318	0.00329408	0	0.00523037	0.970797	0.0940049	0.00921422	0.0365169	0.0397038	0.500704	0	0.00531935	0.0236134	0.0157593	0.00514042	0.0909131	0.00409598	0.387752	0.00968366	0.2273	0	0.0130999	0.147619	0.0170381	0	0.55277	1.32316	0.00993262	0.0335544	0	0.0195756	0.457765	0.346065	0.0360167	0.005339	0.00485367	0.00935251
SMESG000075916	0.0651242	0.0104489	0.838869	0.0137896	0	0.02774	0.166553	0.0167527	0.029296	0.0549548	0.452467	0.027859	0.0329258	0.0447175	0.0290025	0.226671	0.0542289	0.120788	0.0413621	0.336405	0.0543951	0.0348832	0.485428	0.012461	0.0349399	0.429284	0.0225359	0.00252802	0.00924388	0	0.692047	0	0.0403764	0.00317906	0.144183	0.0274574	0.276275	0	0.0224473	0.0198942	0.0685574	0.0497287	0.03185	0.0352213	0.0107051	0.907108	0.222498	0.0185357	0.0192683
SMESG000060689	2.52886	0.32452	0.242658	0.154642	0.210557	0.163722	0.234171	0.0764704	0.0563232	0.215328	0.210088	0.216906	0.261077	2.4798	0.208358	0.195027	0.308766	0.281615	0.239986	0.172727	3.12541	0.131912	0.0717594	0.143123	3.20109	0.166979	0.318054	0.139605	0.102022	0.365193	0.094876	0.207992	0.213344	0.210897	0.118497	0.115646	0.173722	0.32201	0.163003	2.94316	2.57275	0.362859	0.309976	0.3376	0.27673	0.266693	0.248052	0.139614	0.341812
SMESG000062429	0.126615	0.0324718	2.20149	0.0448041	0.0711271	0.0116636	0.013497	0.0994332	0.0787629	0.159222	2.5925	0.109711	0.164646	0.125155	0.13545	0.0457446	0.0540481	0.15754	0.0459488	2.76957	0.162279	0.0713287	0	0.062695	0.149932	2.26286	0.032146	0.0918591	0.0751831	0.125809	0.064389	0.0398909	0.0203762	0.014583	1.5627	0.0915462	0.056652	0.06129	0.122269	0.0646314	0.122942	0.230972	0.0942896	0.102617	0.100425	2.47889	0.18906	0.079069	0.0709627
SMESG000004485	0.220367	0.204426	0.28603	9.33094	2.15314	0.307923	0.502132	0.106344	0.255336	1.95485	0.412652	0.424256	9.4486	0.503013	0.442465	0.493917	3.65171	0.450751	0.245476	0.498652	0.261555	13.417	0.557787	0.147872	0.169872	0.206595	0.22578	0.329776	0.174471	2.41399	0.330134	11.2742	0.296601	0.198064	0.243977	0.0735399	0.242394	2.57981	12.7238	0.208504	0.321139	0.857893	0.37137	9.2025	1.69569	0.415645	0.648929	0.294401	0.465349
SMESG000020709	0.0551241	1.2987	0.0370527	0.0928015	0.0394654	1.05895	0.0702263	0.0678756	0.192336	0.260182	0.197091	3.0107	0.287484	0.188275	0.140352	0.131525	0.104389	0.368447	1.55373	0.0844113	0.132396	0.156847	0.0247247	0.148392	0.0354761	0.0702428	0.92374	2.90349	0.0620449	0.0672798	0.0287432	0.20078	0.281174	2.1599	0.142445	0.135141	0.129189	0.134209	0.275957	0.0666102	0.143404	0.652099	2.99725	0.28791	0.239115	0.179634	0.211255	0.117874	3.03766
SMESG000078209	0.0985252	0.0462944	2.0658	1.1487	0.0978379	0.0778025	4.71181	0.175021	0.161553	0.144586	1.30297	0.0820391	0.859552	0.0842026	0.0859246	3.81617	0.153587	0.0844783	0.087637	0.305766	0.0476596	0.576685	2.87318	0.223728	0.0556982	0.646088	0.0691214	0.0345581	0.177386	0.203396	3.7692	0.684176	0.0399399	0.0348689	0.257187	0.137097	3.18917	0.0323311	0.626096	0.0307706	0.0978111	0.0998236	0.100319	0.976598	0.150174	1.64497	4.00647	0.287447	0.0593658
SMESG000025361	0	0.00183359	0.0239213	0.00260301	0.00544226	0	0	0.00139657	0	0	0.0344283	0.00125573	0	0	0.00325456	0	0	0	0	0.0353784	0.00326743	0	0	0.00352091	0	0.0192686	0	0.0404603	0.00123067	0	0	0	0	0	0.024002	0	0	0	0	0	0	0	0.00188934	0.00527396	0	0.0179584	0	0	0
SMESG000016305	3.0943	0.0410038	0.0488753	0.0784938	0.0301593	0.032002	0.144591	0.0666571	0.139306	0.203601	0.142024	0.122356	0.154138	3.75808	0.197143	0.131375	0.223492	0.115374	0.0900136	0.0986008	5.72294	0.104331	0.227987	0.120386	6.38257	0.161681	0.123608	0.514072	0.143146	0.405106	0.159327	0.0995995	0.631432	0.411148	0.492823	0.292788	0.819198	0.683507	0.969505	13.3117	4.1304	0.224601	0.108853	0.196635	0.19171	0.16026	0.404919	0.15178	0.043282
SMESG000054989	0.0291523	0.00193739	0.465864	0.00800415	0.00991072	0.00537619	0.00176086	0.00759795	0.0163132	0.0455934	0.423694	0.0334846	0.0255407	0.0292506	0.0372228	0.0543159	0.0358106	0.0314459	0.00918453	0.319712	0.000925036	0.0223902	0.00574546	0.00490163	0.00820746	0.328119	0.0109877	0.0495955	0.00101276	0	0	0	0.0699359	0.00787792	0.24573	0.00188787	0.00196793	0.0135523	0.0327752	0.0118339	0.00812813	0.00659682	0.0241922	0.0553486	0.0446387	0.807156	0.0570917	0.00106521	0.0212544
SMESG000052528	0.0611522	0.157325	0.0434051	1.65806	0.226065	0.424237	0.0166682	0.139041	0.123762	0.17492	0.0759908	0.292488	1.40283	0.116757	0.141971	0.106252	0.0812558	0.0840842	0.125334	0.0445726	0.0743942	1.16983	0.0363321	0.11819	0.038878	0.0221879	0.0147034	0.181659	0.0888182	0.0434624	0.00968897	1.8445	0.101407	0.0697028	0.0369184	0.110342	0.0395568	0.135341	1.94607	0.0254038	0.0983246	0.065615	0.37693	1.56015	0.123818	0.0258127	0.0547856	0.124283	0.118939
SMESG000014723	0.00199471	0.005695	0.0172025	0.399745	0.00375924	0	0	0.00556388	0.0124734	0.00720889	0.00223861	0.0256506	0.281524	0.006771	0	0.0445218	0.0411338	0	0.00478642	0.00214076	0.0151926	0.31025	0.0041491	0.00382551	0.0133655	0.00980457	0.00433535	0	0.00312747	0.0287188	0.0904584	0.138215	0	0.000473996	0	0.00641468	0	0.0208498	0.112428	0	0.0273656	0.0395468	0.0127009	0.463684	0.0322129	0.0114143	0.00303041	0.00550631	0.0213606
SMESG000037028	0.0162502	0.0294303	1.01818	0.231179	0.0258257	0.010144	1.27441	0.0752658	0.0561111	0.0525571	0.162935	0.0593254	0.144126	0.0228381	0.138235	0.848704	0.0861631	0.0477263	0.0282533	0.21437	0.0145451	0.101804	1.27234	0.0474207	0.0197116	0.309195	0.0148424	0.031197	0.0788857	0.101169	1.77398	0.192377	0.0468713	0.0105197	0.0672427	0.0499759	1.16642	0.0780826	0.178166	0.029377	0.0288007	0.0915312	0.0298861	0.207017	0.0345901	0.504352	0.753849	0.062383	0.0349348
SMESG000021439	0.827143	0.0181555	0.0305186	0.00958494	0.0222119	0.0113645	0.0594429	0.0232774	0.0976568	0.0948411	0.0985117	0.139467	0.143683	1.72833	0.14212	0.147883	0.0329431	0.00876226	0.0220441	0.0240999	1.36121	0.0436348	0.0218492	0.0209389	1.40048	0.00653672	0.0429876	0.0544442	0.107979	0.0324643	0.056267	0.0128108	0	0.0743587	0.0733299	0.0823743	0.0356461	0.120711	0.073609	2.77809	1.56334	0.117557	0.0801486	0.128665	0.086751	0.114766	0.146899	0.0970533	0.0286408
SMESG000080385	0.00597267	0.010404	0	0.15713	0	0.0101171	0	0.0142713	0.0872164	0	0.00840521	0.0261102	0.0457696	0	0	0.00128445	0.025114	0	0	0	0	0.143286	0	0.0011921	0	0	0.00425205	0	0.00626482	0.0155866	0.0293974	0.48974	0	0	0	0.0325489	0	0.0396078	0.26538	0.00880828	0	0	0.0131353	0.119733	0	0.00100535	0.0177903	0	0.00129884
SMESG000036251	2.26895	0.0395968	0.0189916	0.132976	0.0633894	0.0298151	0.0748597	0.0113632	0.022475	0.0977188	0.0516649	0.033846	0.119279	2.05985	0.0260735	0.0979476	0.0683885	0.00890806	0.0462353	0.0184818	1.81289	0.0102936	0.115251	0.00467099	1.90252	0.0868106	0.0374157	0.0952822	0.0221526	0.0527572	0.0172202	0.15428	0	0.0167904	0.0172631	0.00755715	0	0.00388003	0.0422114	0.994123	3.25098	0.279181	0.0841203	0.171136	0.0677802	0.067813	0.0599909	0.0161393	0.0590545
SMESG000012127	1.01655	0.830261	1.37371	0.183473	0.509262	0.465725	0.58687	0.11164	0.0383083	0.63858	0.890424	0.606606	0.284201	0.855027	0.511073	0.686827	0.719781	0.55962	0.938462	0.775786	0.493485	0.489043	0.455008	0.0882383	1.14552	1.17332	0.571821	0.285028	0.128957	0.300016	0.378862	0.714873	0.319086	0.975716	1.37243	0.189029	0.517703	0.613705	0.496864	1.3599	0.980723	0.345498	0.6871	0.481204	0.70355	1.58949	0.571225	0.139338	0.659411
SMESG000076397	0.0102097	0.065904	0.0381494	0.0546647	0.0185972	0.0237283	9.60506	0.0366119	0.0248903	0.0441357	0.0695595	0.0168518	0.0398936	0.021043	0.0881358	6.77241	0.041236	0.116523	0.0280006	0.0223556	0.00765023	0.0051514	6.67272	0.0459736	0.0294632	0.0330032	0.0122841	0.0783408	0.0380872	0.0787534	7.0035	0.138078	0.0925889	0.0395917	0.0346126	0.0304409	6.547	0.0983304	0.0520844	0.0313441	0.0984363	0.0685799	0.0717273	0.0535912	0.0646202	0.0503412	8.38809	0.0469246	0.0232895
SMESG000061387	0.0562225	0.0233975	0.0358009	8.63567	0.556509	0.0256473	0.166229	0.0520055	0.0169295	0.533098	0.0112044	0.0386807	0.0899197	0.00546858	1.33265	0.0141485	2.7008	0.488455	0.244409	2.91263	0.344155	14.4	0.0855093	0.100446	0.064198	0.0687322	0.0359193	0.169671	0.0330745	0.534592	0.0644461	9.07972	0.154728	0.209333	0.14687	0.0631125	0.0759851	0.601397	39.5187	0.100389	0.0161199	0.00538229	0.0160195	0.354248	0.303796	0.0085338	0.0165969	0.00492107	0.0932249
SMESG000056461	0.00799622	0.0159365	0.959847	0.0143561	0	0.00350741	0	0.0113371	0.103392	0.425108	2.81335	0.307427	0.411787	0.336304	0.268096	0.413296	0.0514001	0.184654	0.0632382	2.93699	0.0716858	0.0946025	0.0506941	0.0652486	0.106594	1.40522	0.0589283	0.155135	0.0284583	0.201378	0.0177988	0.0731626	0.0732403	0.0655924	1.93221	0.0835396	0.112712	0.223342	0.021533	0.0862477	0.238891	0.475085	0.29139	0.303134	0.362386	4.79332	0.320424	0.206966	0.00556192
SMESG000045473	0.220877	0.164094	0.280556	0.392622	21.5675	0.265554	0.342174	0.30331	0.409554	14.1959	0.555398	0.355132	0.53388	0.578848	0.615102	0.566528	13.759	0.255831	0.198725	0.212083	0.37007	0.374364	0.228769	0.357026	0.311087	0.305267	0.225925	0.629797	0.354099	18.8448	0.222326	0.515262	0.328848	0.155437	0.231199	0.340238	0.304523	13.7927	0.195876	0.413924	0.659721	0.786309	0.453988	0.721477	19.6404	0.681968	0.50038	0.48995	0.485382
SMESG000016781	0.0324187	0.0028243	0.000904013	0	0.00267816	0.0366763	0.0139384	0	0	0.00799512	0.0432401	0.00342498	0.00656716	0.0527001	0.0363466	0	0	0.0463422	0.0156271	0.0210969	0.103696	0.0176636	0	0	0.117596	0.00960139	0.0119194	0.127111	0.00259024	0.0158669	0.104082	0.0625403	0.220627	0.0322402	0.0106755	0.00544001	0.0573278	0.0922134	0	0.165392	0.146153	0.110166	0.0152661	0.0135135	0.0246866	0.111278	0.00660507	0.00694464	0.00545886
SMESG000037599	1.80981	3.16942	1.10986	0.26876	0.309012	0.286791	0.585494	0.25073	0.361077	0.393897	0.365195	1.31169	0.320821	1.48878	0.336557	0.286186	0.533307	0.362567	2.33866	0.575659	3.00197	0.462459	0.398427	0.315491	2.15401	1.0412	3.92009	0.62446	0.401739	0.309167	0.686987	0.380611	0.593269	8.24762	0.811824	0.474044	0.885416	1.03255	0.910756	5.37355	1.96073	0.663826	2.15336	0.704503	0.814081	1.28288	0.706488	0.381053	1.24745
SMESG000064314	0.117187	0.140538	0.247164	12.02	1.72079	0.173554	0.115369	0.343975	0.2158	1.12365	0.256658	0.248611	6.75092	0.346426	0.282069	0.384997	1.83098	0.223692	0.167363	0.160022	0.218182	12.0455	0.313295	0.135508	0.177396	0.118997	0.1936	0.246559	0.218386	1.31083	0.120786	10.0976	0.177659	0.151666	0.171856	0.154081	0.13293	1.16185	14.3774	0.151592	0.309516	0.363186	0.274367	8.16386	1.79818	0.288762	0.428964	0.225041	0.205318
SMESG000075481	17.0436	3.02522	3.09144	1.51616	3.17565	2.95298	5.05295	3.22451	3.32011	3.98448	3.39096	3.45769	2.40014	14.6302	3.35872	3.53083	5.24309	3.38227	3.04768	2.66881	19.5284	2.53981	6.84325	2.79045	25.0967	3.36284	4.29154	3.63355	3.15616	6.00262	8.33844	3.05808	3.37123	3.92151	3.02988	3.22349	5.9289	5.11998	2.48344	25.4144	8.30086	2.43391	2.56388	2.1758	2.95455	2.40896	3.59196	2.77875	3.51809
SMESG000022425	0.0436133	0.0263366	1.10822	0.399374	0.0698974	0.0905234	3.02444	0.0127126	0.0275358	0.134038	0.247212	0.0694367	0.391308	0.112507	0.136495	3.08843	0.159997	0.114444	0.0208176	0.0854647	0.0343916	0.214743	3.3863	0.0258405	0.00573572	0.368033	0.0372922	0.0228196	0.00241402	0.0975087	5.13214	0.249905	0.0199159	0.0444548	0.0995705	0.0301857	5.17937	0.0717814	0.361416	0.025007	0.0723998	0.1934	0.0313982	0.524204	0.184192	0.760861	3.26423	0.0201505	0.0390947
SMESG000081245	0.018695	0.0343781	1.02322	0.293518	0.108267	0.0204028	1.40807	0.0923889	0.110862	0.0611685	0.349831	0.0370237	0.345118	0.0640182	0.0831749	1.2614	0.195487	0	0.0276399	0.166858	0.0452828	0.356048	1.33417	0.109427	0.0108305	0.371364	0.0242408	0.00231316	0.116904	0.0958913	2.00289	0.237275	0.00181344	0.0472954	0.0806946	0.0504902	1.39573	0.191576	0.21535	0.0057252	0.0520009	0.0934739	0.0338295	0.356366	0.0901793	0.519914	0.950764	0.0702458	0.041372
SMESG000061338	0.00207566	0.00442711	0.00691414	0.00722592	0.00313327	1.22484	0	0.0102181	0	0	0	0	0	0	0.00144225	0	0.0352018	1.44134	0.0104895	0	0	0.027054	0	0.00607996	0.136897	0.13271	0.146529	6.40964	0.0598073	0.255768	0.0958846	0.0985988	4.71866	0.0800472	0.0839902	0.0158774	0.002099	0.146613	0.0972289	0.0427499	0.00712749	0.570038	0.0100266	0.00409465	0.00251371	0.0118693	0.0479775	0.0115162	0
SMESG000017206	0.0714162	0.00139671	0.000849111	0.163798	0.62635	0.00658254	0	0.000911667	0.0159265	0.587948	0.00517512	0.012612	0.129655	0	0.00320853	0	0.518317	0	0.00502346	0	0	0.178658	0.0188125	0.0020491	0.0108142	0.00236183	0.00196723	0.029009	0.0292524	0.538456	0	0.13685	0	0.00318243	0.00247189	0.0025584	0	0.748185	0.216251	0.0112476	0.00772049	0.0104106	0.00336029	0.246467	0.745578	0	0	0.0402966	0.0018691
SMESG000052497	0.0782088	0.0383908	1.75776	0.051535	0.0080291	0.0279333	0.0429478	0.0149666	0.0406473	0.0246475	0.725842	0.013171	0.111011	0.0624156	0.0730867	0.0609139	0.0545743	0.0506322	0.044976	2.13017	0.0562084	0.06784	0.0102904	0.0746859	0.0171996	1.25466	0.0237991	0.0660728	0.0263016	0.0597192	0.0399051	0.00635995	0.0190676	0.0258651	0.492865	0.0592798	0.00710998	0.0130452	0.00358157	0.00956065	0.0843642	0.16727	0.103688	0.117057	0.125044	2.18193	0.0909584	0.0781935	0.0947186
SMESG000028920	0.224672	0.264422	0.327716	0.391082	22.3957	0.23154	0.673349	0.300237	0.267958	15.442	0.550248	0.412669	0.602757	0.456791	0.539257	0.341706	15.2606	0.335691	0.247661	0.251655	0.355495	0.316157	0.353555	0.353009	0.272539	0.279599	0.298972	0.551779	0.241396	21.1057	0.251224	0.393967	0.204442	0.142581	0.338336	0.248541	0.204002	14.3683	0.325052	0.314077	0.628466	0.665743	0.608217	0.781469	22.5741	0.786973	0.955025	0.422433	0.66756
SMESG000051161	0.0272811	0.0599612	0.0469292	4.70948	0.612384	2.06657	0.0814782	0.0524399	0.082836	0.368786	0.25895	0.105104	4.32327	0.101718	2.55604	0.195432	0.599733	1.52415	0.0473602	0.118044	0.146135	3.54485	0.00566056	0.0423956	0.040421	0.0631553	0.0718853	2.0984	0.0507127	0.308543	0.0136894	7.2196	1.88231	0.056649	0.0848251	0.0465228	0.114162	0.334806	5.90448	0.04373	0.110941	1.41037	0.0934752	3.65957	0.538157	0.185966	0.136721	0.0727303	0.0934646
SMESG000034472	0.0302983	0.0096494	0.00339068	0.93827	0.00230454	0.0150318	0.0418261	0.0532717	0.0370169	0.0392008	0.0139525	0.0123643	0.834807	0.000894698	0.00790409	0.00992373	0.0524869	0.00222053	0.00422634	0.0100684	0.0410686	0.300657	0.0342472	0.046066	0.0100146	0.053817	0.00307317	0.0119155	0.0430559	0.0297558	0	0.705518	0.0105032	0.000293862	0.0425057	0.0479918	0	0.0153839	0.251243	0.0282936	0.00602776	0.00973486	0.00329637	0.580334	0.0293729	0.0194929	0.0352246	0.0694262	0.0107057
SMESG000051573	0	0	0	0.00257621	0	0	0	0.00170495	0.103269	0.250618	1.67458	0.507133	0.232974	0.312418	0.398192	0.468577	0	0	0	0	0	0.00489663	0	0.00232906	0.00976081	0	0.301049	0	1.39568	0.00584051	0	0	0	0	0	0.00239211	0	0	0	0	0	0	0.00167978	0.00135759	0	0	0	0.0222604	0.0014691
SMESG000014346	0.0390218	0.0227119	1.22059	0.0109409	0.0119442	0.0598366	0.124774	0.0465293	0.0946686	0.0909836	1.33236	0.069615	0.0550573	0.148585	0.0698985	0.48139	0.0254734	0.00997667	0.0129124	0.547981	0.0740081	0.0213602	0.671734	0.0561087	0.0255962	0.373877	0.0132588	0	0.0157437	0.0249483	0.220932	0.0191064	0.00526975	0.00468164	0.167741	0.0362575	0.263948	0.0148666	0.0654194	0.0189197	0.090773	0.0790763	0.0301444	0.0780345	0.0574987	1.13486	0.477186	0.043514	0.0441884
SMESG000055733	3.29528	0.059735	0.0720962	0.0678722	0.0675761	0.0461611	0.034309	0.0490566	0.102406	0.337825	0.236564	0.213032	0.223587	3.97783	0.402626	0.26942	0.125115	0.073392	0.06646	0.136938	4.57325	0.15422	0.0676251	0.0415274	4.41174	0.203323	0.126946	0.160975	0.0535845	0.16104	0.0192997	0.174058	0.172748	0.124908	0.146477	0.0967005	0.285199	0.234208	0.271143	5.33334	4.2429	0.35794	0.238863	0.335254	0.327786	0.290273	0.222495	0.192002	0.119162
SMESG000043220	0.122154	0.390114	0.973151	0.179732	0.514765	0.0360227	3.59168	0.0697139	0.16718	0.574912	0.791748	1.19264	0.382529	0.175838	0.110417	1.42081	0.328489	0.147689	1.11717	0.529473	0.0970019	0.364029	4.0778	0.0671101	0.0542472	0.447694	0.253926	0.0931325	0.0312322	0.416746	4.39183	0.124547	0.0966139	0.54756	0.399103	0.0355305	3.33562	0.277753	0.174553	0.0920489	0.157855	0.176596	0.966895	0.33071	0.578624	1.13046	2.94505	0.0757137	0.47163
SMESG000058994	0.004496	0.00708993	0.0360954	0.156278	0.0245399	0.0395023	0	0.0396835	0.0290385	0.0668071	0.0478614	0.0587049	0.74132	0.0444439	0.00862795	0.0249867	0.162034	0.0390496	0.0514489	0.0426291	0.0155309	1.30106	0.0557619	0.0332584	0.0438739	0.089154	0.0319931	0.0934398	0.0280691	0.157078	0.0053669	1.99985	0.0288636	0.0352644	0.0347402	0.0576839	0.0387825	0.135625	1.38318	0.0702013	0.0334791	0.0994798	0.0374745	0.850231	0.187535	0.0660854	0.121277	0.0455803	0.0179565
SMESG000064331	0.140451	0.212102	0.434663	8.63564	0.71225	1.81473	23.9224	0.138902	0.0572298	0.62629	0.294266	0.367096	7.59708	0.192915	0.60368	18.2585	0.508671	1.32694	0.146945	0.397309	0.086292	4.5626	12.752	0.140985	0.0733986	0.097468	0.187307	1.58549	0.10371	0.435252	16.0962	4.70037	1.43954	0.104244	0.0804034	0.0761392	11.8302	0.356682	4.80593	0.0766426	0.173152	1.12787	0.297174	6.90248	0.545638	0.269432	17.3207	0.143973	0.202548
SMESG000006819	0.043262	0.0370694	1.10401	0.603689	0.109625	0.0375695	1.71094	0.153347	0.149831	0.108579	0.352417	0.0424185	0.458844	0.043782	0.0802327	1.06953	0.0995195	0.0870629	0.0524586	0.18342	0.00146667	0.273183	1.32078	0.139062	0.0126211	0.380853	0.0210935	0	0.178344	0.090098	2.37601	0.403622	0	0.022931	0.118836	0.141478	1.38625	0.0314147	0.297796	0.00389982	0.00736502	0.122732	0.0277345	0.654897	0.0902555	0.583114	1.60624	0.176534	0.037983
SMESG000050943	0.0387972	0.00897821	0.0174394	1.53858	0.129435	0.0179286	0.076418	0.00211179	0.0126267	0.233003	0.0470378	0.0450386	0.939754	0.072993	0.0570741	0.056664	0.501736	0	0.0153641	0.0432518	0.0253706	0.260891	0	0.00316493	0.0159487	0.0610857	0.0272085	0	0.00177646	0.250791	0	0.564472	0	0.0217166	0.030476	0.00680307	0	0.367331	0.639042	0.0142531	0.0402356	0.0768722	0.0342534	1.64462	0.14852	0.0676566	0.052329	0.023233	0.0191461
SMESG000051762	0.000799049	0.00568585	0.0302305	0.00716214	0.012701	0	1.28844	0.0084499	0.00986884	0.00490698	0.0148002	0.00666814	0.0193126	0	0	0.735272	0.0217831	0	0.0145948	0.018645	0.0107574	0.00783616	2.91848	0.00647364	0.00439375	0.0290371	0.00800527	0.0354027	0.00737509	0.0120671	4.2034	0.0179872	0.0324544	0.0197581	0.0135922	0.00721056	1.80333	0.00226176	0.00556611	0.0217051	0.0131435	0	0.0163117	0.0224704	0.00925528	0.0166118	0.718853	0.0202619	0.00705394
SMESG000070072	0.0522489	1.14045	0.0360276	0.0197963	0.0732586	0.0203027	0	0.0282452	0.0846644	0.233668	0.149986	1.67232	0.202307	0.146036	0.0781756	0.163476	0.0787032	0.071218	1.039	0.035161	0.0294366	0.0145854	0.0151073	0.0105418	0.151	0.153269	4.57012	0.305726	0.0600876	0.231108	0.103694	0.146035	0.0220925	1.58282	0.0619351	0.0786663	0.098922	0.112892	0.046273	0.103578	0.0599773	0.12394	1.30504	0.119784	0.114502	0.0547358	0.0807891	0.0386288	4.11416
SMESG000014544	0.0655815	0.0148005	0	0	0.00227213	0.00418108	0.0148576	0.0201453	0.0689779	0.0266349	0.0464264	0.027999	0.0409289	0.47943	0.0705548	0.119708	0	0	0.0179287	0.0171443	0.306692	0	0	0.0374751	0.104577	0.00180217	0.0431005	0.00255003	0.0470026	0.0177355	0.0441145	0	0	0.020394	0.00143078	0.022673	0.0810101	0.0150543	0	0.185466	0.407222	0.002066	0.090196	0.0291421	0.01226	0.043425	0.0455692	0.152999	0.0300994
SMESG000055997	0.0155293	0.0315359	0.951047	0.241406	0.108351	0.022659	1.87637	0.142688	0.0924141	0.12193	0.264497	0.037789	0.19408	0.0810846	0.0283904	1.57426	0.15133	0.100044	0.0407058	0.162386	0.0700193	0.250365	1.39831	0.0972407	0.0270649	0.356474	0.0442814	0.0496784	0.165365	0.122188	2.04846	0.310264	0.0147974	0.0363144	0.0658593	0.129572	1.76196	0.0702819	0.203332	0.0135109	0.0349323	0.0961796	0.0391011	0.259743	0.0616274	0.543788	1.50482	0.17346	0.0371898
SMESG000050247	0.00643976	0.0292565	0.0254872	0.209492	0.0109729	0.0149008	5.1712	0.0409368	0.0331993	0.0654826	0.0409223	0.0281983	0.134902	0.027443	0	4.57947	0.0285874	0	0.0653483	0.00970656	0.0135995	0.214225	3.9246	0.0687644	0.0399304	0.0020816	0.0317684	0.0103465	0.030444	0.024141	5.06049	0.0902224	0	0.0421243	0.0506295	0.0730713	4.51114	0.0758006	0.203545	0.0137072	0.0179534	0.0588283	0.0678501	0.292362	0.0624841	0.0183366	4.14342	0.0363654	0.0368598
SMESG000058328	0.982213	0.623014	0.76326	0.620583	35.9189	0.35906	0.975111	0.317105	0.52587	20.4346	1.3929	1.4618	1.4364	1.65098	1.77453	1.86975	54.4091	1.00551	1.21891	1.35185	2.14251	1.68181	1.35979	0.382041	1.40321	1.50717	1.41645	1.6457	0.504674	67.6723	0.968202	1.50614	1.07596	1.02542	1.09416	0.376521	0.986245	49.1425	1.4032	1.56649	1.44668	1.41696	1.24441	1.45773	29.4971	1.33317	1.70756	0.496977	1.22371
SMESG000005286	0.0380253	0.223201	0.127339	0.0408674	0.0335346	0.0540385	3.98181	0.0347164	0.0842721	0.12818	0.316033	0.27502	0.103767	0.0848519	0.119218	3.90084	0.0837502	0.143155	0.13601	0.344312	0.146855	0.0261665	7.04124	0.134494	0.0395292	0.0954585	0.0945123	0.0742665	0.136716	0.025932	6.98409	0.0595397	0.0370321	0.0860091	0.226197	0.0869706	4.28404	0.0453756	0.105969	0.0530973	0.14592	0.196044	0.229551	0.136759	0.124131	0.230767	4.05685	0.155661	0.180745
SMESG000009907	0	0	0.0553181	0	0	0.00497865	0.00506701	0	0.00534603	0	0.052406	0.00273382	0	0.00168749	0	0	0	0.0494532	0	0.0417815	0	0	0	0.00330906	0.00186836	0.0247482	0	0.0429883	0.00264234	0	0	0	0	0	0.0460147	0.00178896	0	0	0.00536417	0.00112802	0	0	0.00924167	0.00458058	0.00115732	0.04939	0.00575743	0.00123937	0.000557571
SMESG000060556	0.370426	0.233429	0.927892	0.178532	0.21426	0.087197	0.133122	0.148793	0.0468438	0.127483	1.34516	0.166875	0.102111	0.422195	0.0500756	0.0258274	0.095697	0.0819186	0.149582	0.696248	0.195623	0.0511322	0.0570702	0.0546971	0.236782	0.6361	0.286818	0.0894306	0.149043	0.170009	0.0640245	0.164382	0.0406008	0.2033	0.192697	0.0591526	0.0574797	0.133021	0.114161	0.241442	0.48044	0.0299899	0.224262	0.112039	0.133101	1.14215	0.0418046	0.0683911	0.225048
SMESG000069768	3.94273	0.0452681	0.0784897	0.120602	0.0626334	0.0271654	0.0419015	0.0647959	0.102143	0.137127	0.0837217	0.0909407	0.193643	3.51139	0.161724	0.101143	0.0496349	0.00783679	0.069573	0.0871145	2.83709	0.0655355	0.115589	0.0427351	4.46488	0.139794	0.0992535	0.221562	0.0734701	0.168434	0.0544247	0.171034	0.141846	0.0613002	0.109529	0.0577967	0.0398964	0.101013	0.0952755	3.00772	5.16727	0.238439	0.14154	0.180821	0.184489	0.140739	0.249803	0.110468	0.092687
SMESG000031958	4.99577	2.4891	2.55752	0.357819	0.577208	0.356448	0.539239	0.0783579	0.214906	0.688596	0.926693	1.98021	0.610521	3.5318	0.824237	1.16385	0.566604	0.72982	3.80934	0.541215	4.32789	0.374568	1.23594	0.0918399	8.25596	0.914368	3.59788	0.427925	0.075097	0.837642	1.28904	0.397235	0.494833	2.32311	0.604611	0.28083	0.840105	0.695488	0.292737	8.23344	1.68683	0.344505	1.44209	0.323173	0.555347	1.05285	0.500033	0.189898	3.3907
SMESG000067773	0.841857	0.784887	0.769718	0.777937	31.9301	0.692551	0.934388	0.112366	0.508062	22.4609	1.58544	1.50994	1.76256	1.72343	1.94	1.20662	43.3479	1.30821	1.1632	1.07764	1.94268	1.88736	1.1279	0.253642	1.03095	1.26182	0.92682	1.47433	0.337999	45.2622	0.577855	1.55111	1.09466	1.03853	1.18124	0.376439	1.21299	47.6925	2.21751	1.33817	1.55731	1.411	1.2722	1.86649	26.6474	1.29226	0.981266	0.43436	1.74536
SMESG000017668	0.00154141	0.00064411	0.00411193	0.022473	0.0543199	0	0	0.00165179	0.00145496	0.129958	0	0.00360545	0.0831732	0	0	0.013983	0.0626025	0	0.00510388	0	0	0.0316306	0	0.00718817	0.00944122	0.0056329	0.00118833	0	0	0.0290533	0	0.0609878	0	0	0	0.00358744	0.00224304	0.0657858	0.0385256	0.00198527	0	0	0.00229662	0.0336019	0.032564	0.00274985	0	0	0
SMESG000046732	0.064694	0.0418046	1.62988	0.0674467	0.0609357	0.00378309	0.449736	0.0420863	0.0400977	0.0839266	0.628081	0.0573887	0.0998667	0.0685481	0.0609852	0.40364	0.0523007	0.108684	0.0460643	1.44485	0.00181817	0.0667671	1.0968	0.0702009	0.0208904	1.3166	0.0343181	0.0569637	0.0266622	0.0118621	1.11398	0	0.0208152	0.0216059	0.755656	0.0531925	0.731788	0.053878	0.00875058	0.0256194	0.0327451	0.0219627	0.076548	0.0559916	0.0312558	1.22766	0.570862	0.0738313	0.0431185
SMESG000045474	4.44149	0.15989	0.132502	0.129093	0.134576	7.60265	0.184047	0.144206	0.137273	0.284565	0.253688	0.172783	0.253406	4.31449	5.39472	0.273606	0.154667	7.34877	0.118991	0.162413	3.72652	0.256043	0.189049	0.11299	3.59612	0.251509	0.167835	6.62617	0.129719	0.208886	0.0342024	0.210107	6.27764	0.135778	0.211107	0.16309	0.26379	0.225192	0.10926	2.1779	5.23896	6.06227	0.272577	0.369769	0.367618	0.2604	0.26502	0.233023	0.183875
SMESG000061765	0.00925837	0.0145591	0.809959	0.00982994	0.0135426	0.0109823	0.00492064	0	0	0	0.129684	0.0128511	0	0.0108788	0	0.00628376	0.00747807	0.0302951	0.0161843	1.02599	0.00140943	0	0.00709889	0.00873382	0.0150459	1.11274	0.0148661	0.0248114	0.00487858	0.0615518	0.0510423	0.0877466	0	0.00780234	0.220889	0	0	0.00496608	0	0.0238075	0.00612934	0.0335199	0.00292684	0.0127702	0.0122489	0.377244	0	0.0207846	0.071528
SMESG000028327	0.00448423	0.000885929	0	0.124583	0.0183316	0.00771138	0.0422146	0.0132233	0.00230447	0.00198352	0	0	0.0907167	0.00941146	0	0	0.0121498	0	0	0	0	0.143285	0	0.00887778	0	0	0	0	0.0104279	0.00547885	0	0.115444	0	0.00486204	0.0104121	0.0319523	0	0.0113325	0.144158	0.0164929	0.000996432	0.00347909	0.0132223	0.142143	0.0184171	0.00141313	0.0245879	0.00397281	0
SMESG000054560	0.405323	0.383806	0.557152	1.18563	0.53153	0.783013	0.678772	0.06233	0.0741988	0.712677	0.372628	0.536795	1.16668	1.00381	1.1786	1.94609	0.654203	1.35434	0.530029	0.247722	0.598243	0.974976	0.426292	0.101516	1.00946	0.33786	0.303039	0.579991	0.0623802	0.713796	0.337271	1.72677	0.780833	0.374827	0.276094	0.0875074	0.639293	0.588277	1.44986	1.13248	0.291908	0.683213	0.531839	0.909846	0.612458	1.16307	0.913706	0.0873693	0.566419
SMESG000029846	0.0257217	0.0684997	1.64778	1.24044	0.0924207	0.0541587	2.74178	0.108463	0.130447	0.102943	0.769892	0.068058	0.875462	0.0575479	0.0802927	2.23445	0.0638673	0.11428	0.0390072	0.267375	0.0269915	0.731584	1.61006	0.0706254	0.0158639	0.44378	0.0384592	0.0500189	0.123118	0.203459	2.34657	0.583381	0.0335177	0.0296315	0.124902	0.104628	1.53599	0.109712	0.633788	0.0439846	0.0606194	0.0497518	0.0574448	0.798198	0.0812894	1.01023	1.95723	0.109196	0.049853
SMESG000057261	0.026886	0.11033	0.0119837	0.871323	0.138801	0	0.0160888	0.0068276	0.0127736	0.0304942	0.0577176	0.0474205	0.315065	0.00386722	0.032102	0.0258647	0.148395	0.0218421	0.14286	0.0391847	0.0225018	1.03432	0.0352589	0.0130583	0.00261681	0.0826575	0.103875	0	0.023133	0.0685692	0	1.09735	0.0522358	0.00723033	0.0116091	0.017048	0	0.129328	0.873384	0.0215912	0.0160177	0.00320079	0.0654005	0.273831	0.0474518	0.0238584	0.0475794	0.0243667	0.0807023
SMESG000050434	0.00394353	0.00219609	0.831791	0.0253967	0.00481896	0	0	0	0.00722944	0.0561004	0.676539	0.0326459	0.0821806	0.0532158	0.0183518	0.0297204	0.0756874	0.0508642	0.0490961	1.11721	0.0149573	0.0166624	0	0.0147535	0.0195319	0.801288	0.0255065	0.0132851	0.00461492	0.0435936	0.00474942	0.0574421	0.0927276	0.00752579	0.276599	0.0018032	0.00910865	0.00901339	0.00961932	0	0.0214183	0.045284	0.0199278	0.0627006	0.0320624	0.827233	0.0272118	0.0111993	0.0199347
SMESG000071647	0.0139232	0.0206804	0.0144049	0.0480419	0.00645341	0.0101103	8.15309	0.00690778	0.012697	0.0428706	0.016611	0.030459	0.021817	0.042276	0	4.0199	0	0.0343136	0.0131354	0.018492	0.00270933	0.0369631	6.47404	0.0125284	0.0202198	0.032886	0.0383875	0	0.0142815	0.0322665	12.7439	0.0678967	0.07182	0.0208699	0.0343781	0.00937988	9.90727	0.0274374	0.0299696	0.033074	0.0449087	0.0767766	0.0395086	0.0631063	0.03837	0.0480067	5.9142	0.0229995	0.0265448
SMESG000016810	0.400116	0.0273923	0.0690451	0.038311	0.0275166	0.0657417	0.0966646	0	0.0104103	0.0451498	0.0605949	0.0534733	0.0258546	0.503758	0.0878051	0.0888086	0.0486691	0.135987	0.221596	0.10292	0.411396	0.0894602	0.0202521	0.0120934	0.800945	0.11572	0.0834543	0.116881	0.019191	0.0846396	0.322401	0.117814	0.0857595	0.167975	0.0162787	0.041298	0.101824	0.354702	0.105037	0.967944	0.651652	0.190221	0.144435	0.103744	0.160085	0.225487	0.298549	0.0358751	0.0156334
SMESG000062644	0.827387	0.412694	0.862415	0.480166	0.469107	0.979217	1.06487	0.0584601	0.102747	0.803056	0.723502	0.741716	0.51913	2.07607	1.04214	1.59443	0.451515	0.731017	0.549231	0.336363	1.14792	0.458286	0.831186	0.0771688	1.94553	0.532093	0.295738	1.1609	0.052982	0.648937	1.19007	0.778766	0.861433	0.474619	0.18628	0.070022	1.38927	0.640936	0.407103	2.25398	1.18647	0.71891	0.789949	0.72416	0.680016	2.03788	1.35593	0.101204	0.357579
SMESG000077798	0.11131	1.26645	0.0998536	0.088379	0.0763484	0.113929	0.0806819	0.0241128	0.0155003	0.0100929	0.0765172	0.268222	0.0202968	0.0468294	0.0163972	0.0138043	0.0939124	0.0180289	0.459249	0.00958454	0.0427108	0.023728	0.00413258	0.00878117	0.0961951	0.103699	1.40585	0.111845	0.0341946	0.0962972	0.0418509	0.170089	0.0668266	0.621618	0.0217674	0.0429774	0.0351579	0.116402	0.0304273	0.0443641	0.0321523	0	0.187038	0.0134554	0.0227847	0.00997384	0.0164962	0.0181311	0.789636
SMESG000066563	1.7183	1.02844	0.0820339	0.169628	0.0694604	0.121049	0.117689	0.0776586	0.108663	0.268192	0.191885	0.720679	0.213225	1.71367	0.185015	0.241726	0.194395	0.0592833	0.876368	0.0533431	2.25706	0.128518	0.145053	0.0947767	1.59725	0.160351	1.2415	0.135061	0.0513174	0.1925	0.0622067	0.139075	0.187031	0.791109	0.094187	0.0344671	0.0615692	0.128676	0.103246	1.23844	2.36029	0.380543	0.891631	0.324107	0.36179	0.250799	0.189262	0.182037	1.07619
SMESG000066035	1.38257	7.01473	1.05514	1.32571	31.1668	1.27676	1.37274	1.8867	2.83095	21.6022	2.64576	7.88644	3.12108	2.72831	3.48664	2.04567	56.4293	3.57832	6.41965	2.10927	3.1821	3.77588	1.42722	2.22987	1.90599	2.19422	3.31131	3.46415	1.77027	58.0733	1.10567	2.5853	2.48935	6.17421	1.99177	2.11091	2.07248	57.4498	2.46883	2.5447	3.45203	3.64268	12.4357	4.52786	35.8909	2.9583	3.86512	2.40319	9.16853
SMESG000018022	0.0709392	0.0174634	0.733851	0.127873	0.0785763	0.0359641	1.46302	0.0582068	0.0191715	0.0860457	0.206647	0.0149268	0.114325	0.0230622	0.0180282	0.904811	0.162932	0.0650542	0.040016	0.173463	0.0084472	0.220179	1.70449	0.037568	0.0241078	0.338924	0.0142894	0.0455357	0.0279605	0.0773786	2.08929	0.0432644	0.0486811	0.0150151	0.105006	0.0406467	1.90198	0.143925	0.143566	0.00386495	0.0204096	0.051419	0.0425747	0.163255	0.0969446	0.507304	1.22539	0.0432755	0.0237572
SMESG000010565	0	0.00900006	0.00445652	0.0658306	0	0.000859788	1.44061	0.00617977	0	0.0800353	0	0.0155736	0.177517	0.00675215	0.0263555	0.997392	0.0604159	0.010814	0.00579589	0.0014187	0.00935713	0.129544	3.14848	0.00973453	0.0285857	0.00149768	0.0183579	0.00614819	0	0.00717642	3.56385	0.558154	0	0.00915463	0.00146779	0.00576966	2.3081	0.0232957	0.0596828	0.00269188	0.00723568	0.0218292	0.0139207	0.111416	0.146424	0.0386226	0.746691	0.014394	0.00856068
SMESG000043307	0.0031314	0.00878437	0.411433	0.0219721	0	0	0	0	0.00923464	0.0249682	0.100239	0.0317067	0.0107322	0.0116596	0.0354807	0	0.00274593	0.0863326	0.0115279	0.371548	0.00800881	0.00616692	0.0338997	0.0034985	0.0120158	0.295017	0.00329818	0.119174	0.0115924	0.0705324	0	0	0.0243576	0.00989205	0.105895	0.00149244	0	0.0207555	0.00870099	0.00476586	0.0207206	0.0234638	0.0130246	0.0329246	0.00584817	0.451617	0.0116076	0.00678372	0.03771
SMESG000079227	0	0.0108344	0.0027917	0.0105492	0	0.568732	0	0	0	0.00798007	0	0	0	0.00278861	0	0	0	0	0.000822343	0	0	0	0	0	0.0157166	0.021678	0.0160265	0.26033	0.00333076	0.0239815	0	0.0583411	0.0617374	0.00727146	0	0	0	0	0	0	0.00317463	0.00436677	0	0	0	0.00121399	0	0	0.00179049
SMESG000051354	5.12887	0.102714	0.104182	0.104928	0.145081	0.209205	0.211814	0.0518556	0.182009	0.305459	0.221473	0.395644	0.32778	5.28052	0.341518	0.342127	0.0811293	0.3625	0.120674	0.159822	5.08821	0.175298	0.0671597	0.0540993	4.90799	0.121282	0.122454	0.256171	0.0523525	0.134527	0.121954	0.101505	0.140957	0.114481	0.0965632	0.0892387	0.0747389	0.17428	0.236861	4.07573	5.76079	0.372877	0.292739	0.36053	0.250813	0.31427	0.436736	0.205758	0.241633
SMESG000062836	0.209989	0.897584	0.233815	0.711003	1.94518	0.0735362	0.18263	1.32847	1.71417	5.32335	0.499006	1.95584	2.94155	0.393246	0.387339	0.286783	4.28514	0.522292	3.85926	0.665383	0.346232	6.30197	0.183806	1.06491	0.104723	0.163133	0.687953	0.351237	0.74587	1.88013	0.0621271	1.99418	0.249705	0.97165	0.463008	1.17102	0.174672	2.1419	1.89976	0.0911582	0.481097	0.374751	1.75786	1.51133	3.65894	0.405555	0.324595	1.40997	0.756619
SMESG000075346	0.196198	0.0173357	0.157205	0.0135299	0.00565432	0	0.111667	0.0417558	0.0267432	0.0462456	0.126426	0.0336957	0.0144494	0.336411	0.0123518	0.545449	0.0213107	0.0602927	0.0166796	0.0795647	0.268566	0.0082715	0.669233	0.0470684	0.394463	0.0578476	0.0110262	0.0301248	0.0620833	0.0124753	0.151732	0	0.0175987	0.00769903	0.0807577	0.0452911	0.154324	0.00276708	0.0423903	0.409621	0.347926	0.078244	0.0330193	0.0357165	0.0575019	0.301791	0.797098	0.0638428	0.0228076
SMESG000075450	0.0177109	0.0149357	0.0131941	0.0300388	0.0546225	2.91529	0.0636832	0.0204392	0.0196663	0.0263556	0.0269521	0.0323882	0.0011031	0.00456951	0.508559	0	0.123779	3.25347	0.0436172	0.0486874	0.00452379	0.00296614	0.063577	0.00737505	0.177676	0.118385	0.108218	3.88025	0.0580241	0.346971	0.0908228	0.0813764	3.41959	0.0638896	0.0531247	0.0569481	0.0339636	0.0465242	0.0445807	0.0648059	0.0518504	1.14365	0.0494222	0.0428054	0.0440016	0.0399762	0.0926169	0.0478639	0.0184528
SMESG000072391	0.0110827	0	0.0904646	0	0.00288032	0	0.0266078	0	0	0.0376024	0.0164029	0.00139548	0.00355644	0.00550082	0	0	0	0.00421978	0.00327027	0.0974138	0.00147857	0	0.0016926	0	0	0.0610523	0	0	0	0	0	0	0.0203894	0.000915716	0.00199258	0	0.00667264	0	0	0.00798541	0	0	0.0131952	0	0.00332735	0.260791	0.0126635	0	0.00849738
SMESG000064697	0.00701519	0.00236353	0	0.108345	0.0123862	0	0	0.00249843	0.00870446	0.0074576	0.00676279	0.00757771	0.351891	0.0139941	0	0	0.0214007	0.00271259	0.00442975	0.0251058	0	0.0645328	0	0.0149022	0.0207562	0.0672137	0.00101843	0	0.0112213	0.014484	0	0	0.0121411	0.00242976	0.0021964	0.00772292	0.0105238	0.0585905	0.283119	0.00335537	0.00485356	0.0203165	0.006324	0.123779	0.0156934	0.00592598	0.0266759	0.00532931	0.00946198
SMESG000055640	0.0846173	0.074699	0.146257	0.168809	0.0936067	0.0682267	3.57986	0.142185	0.0974027	0.0855031	0.108656	0.0605959	0.151469	0.0808831	0.0212917	1.34502	0.0871685	0.0235374	0.0822318	0.154954	0.0772954	0.0679345	4.45731	0.181135	0.0902297	0.100141	0.0684327	0.181261	0.154086	0.117328	6.53231	0.154229	0.0927795	0.0607061	0.0634752	0.0972788	3.09819	0.0958009	0.118531	0.114282	0.0887955	0.0706739	0.0739505	0.170663	0.101611	0.1501	2.11652	0.152671	0.0806289
SMESG000025667	3.29409	0.0325001	0.394884	0.168887	0.0607455	0.01291	0.897213	0.0870203	0.0796751	0.176585	0.32242	0.0988681	0.14676	1.53392	0.214265	0.681039	0.165688	0.10511	0.0681593	0.0980241	2.37722	0.202109	0.714288	0.132282	2.53386	0.170197	0.1107	0.290027	0.073257	0.143558	1.05039	0.180697	0.0796193	0.0657504	0.0372174	0.109298	1.07671	0.124374	0.132705	1.58154	4.16363	0.105355	0.109924	0.22113	0.0833297	0.310314	0.783856	0.108432	0.0762476
SMESG000069780	0.0817703	0.0399651	0.146492	0.0249599	0.0416672	0.0309313	4.75993	1.02305	0.969079	0.0428849	0.275288	0.023863	0.0255243	0.0179934	0.019562	2.35291	0.0478954	0.0297022	0.0118166	0.222827	0.102553	0.00999496	3.63544	1.08818	0.0212933	0.159031	0.0783024	0.0482644	1.25438	0.02896	8.68158	0.00782822	0.0646412	0.0417731	0.372333	1.44915	5.18475	0.0151281	0.0773422	0.0433231	0.0253511	0.103945	0.0306561	0.0241201	0.0274406	0.142956	2.84487	0.871616	0.0264657
SMESG000012534	0.0126913	0.251299	1.69235	0.0819557	0.0450414	0.055579	0.0522357	0.00474554	0.0483599	0.316327	1.04984	0.367796	0.139429	0.11978	0.245853	0.234471	0.141477	0.0622888	0.454881	1.73424	0.0624322	0.0642282	0.0544224	0.0423423	0.108416	1.51728	0.297016	0.255302	0.0153089	0.0579895	0.0119461	0.16503	0.148925	0.473483	0.908017	0.0142934	0.0144505	0.210157	0.101944	0.0976178	0.134732	0.053077	0.30618	0.139609	0.124388	1.22375	0.145446	0.0509324	0.188837
SMESG000019076	1.58711	0.822754	1.5967	6.47014	5.2313	1.74264	9.53822	0.780842	0.624316	4.13825	1.11723	1.22286	5.42083	1.31372	1.38228	7.35181	1.45851	0.518096	0.382348	0.799537	0.359285	3.8507	9.57103	0.592214	0.56499	0.884949	0.343607	1.40387	0.645708	2.11914	7.6366	3.47787	0.737257	0.412229	0.866415	0.832116	6.88443	2.20751	3.16656	0.201532	1.6597	1.06383	0.91465	4.51025	3.16578	0.987682	7.73335	0.746724	0.68018
SMESG000017303	0.0574075	0.0350841	1.99736	1.09664	0.115055	0.256332	2.23727	0.647705	0.625913	0.194268	1.44088	0.0869735	0.638521	0.0729024	0.149809	2.12111	0.144804	0.318799	0.0508139	0.451752	0.0206369	0.609208	1.31674	0.627531	0.00884544	0.902771	0.0517652	0.197038	0.678227	0.141989	1.89822	0.712864	0.338892	0.031254	0.52679	0.775008	1.24833	0.125498	0.479831	0.0475923	0.0780055	0.327503	0.0666389	0.849883	0.231735	1.42592	2.06969	0.753909	0.0391148
SMESG000036661	0.009097	0.00473413	0.0505017	0.414261	0.1455	0.00779543	0	0.00279275	0.050735	0.118476	0.096077	0.0135563	0.283884	0.039586	0.0764584	0.0443011	0.21299	0.0343136	0.0942436	0.0790135	0.0298453	1.14992	0	0.0477853	0.0131799	0.0876949	0.0111051	0.0710303	0.00999154	0.167761	0.0143706	1.45057	0	0.028317	0.0962934	0.00894891	0.00976806	0.139783	1.71342	0.0138436	0.0124419	0.0071916	0.0159794	1.27185	0.0875471	0.0984537	0.0130609	0.0300316	0.0521193
SMESG000067729	0.00229676	0.0135678	0.0107889	0.0837566	0.0429951	0	0	0.0684044	0.0277785	0.178666	0.00900661	0.00635135	0.209906	0.00310804	0.0482591	0	0.135951	0	0.00673711	0.00473648	0.00515439	0.38415	0	0.0265372	0.00349045	0.00646692	0.0125719	0	0.0201982	0.0574891	0	0.504195	0	0.011614	0.00754176	0.0159627	0	0.258455	0.398705	0	0.00875303	0	0.0155251	0.131143	0.236818	0.00944825	0.00813253	0.029843	0.010306
SMESG000022773	0	0.00360822	0	0.269406	0.00956095	0.0116756	0	0	0.00330973	0.0544544	0.00861999	0.00121186	0.81102	0.0139567	0.00697642	0	0.0573105	0	0.0193189	0.0273633	0.0138176	0.815868	0	0.00117561	0	0.0114679	0.0351184	0	0.00165137	0.190589	0	0.210808	0	0.0224451	0.0299269	0.0087349	0	0.0398386	0.0174935	0.00290889	0.00597125	0.0134432	0.00803286	0.341273	0.13288	0.0127854	0	0.00265745	0.0116676
SMESG000077075	0	0.000915661	0.0105772	0.00854223	0.441721	0	0	0.0179036	0.0480513	0.170221	0	0.00078812	0.02807	0	0.0127489	0.0045721	0.246717	0	0.00212993	0.0142526	0.00385263	0.00919739	0	0.0192861	0.0137364	0.00392128	0	0	0.121691	0.207304	0	0.0249605	0	0.000900349	0.00280359	0.0427682	0.00654572	0.192226	0.0716571	0.00661953	0.00663845	0.0223932	0.00111043	0.0237506	0.421904	0.00406194	0	0.0254449	0.00228089
SMESG000055805	0.0118549	0.0127775	0.0141061	0.024648	0.00925001	3.42876	0	0	0.00218537	0.0432542	0.00365167	0.0120826	0.00819354	0	0.411792	0	0.0153258	0.646192	0.0128418	0	0.0107644	0	0	0	0.253118	0.275209	0.142292	4.71932	0.113464	0.39675	0.176026	0.233602	7.82192	0.128167	0.087927	0.0557799	0.153718	0.119717	0.155026	0.0745115	0	0.183835	0.00442277	0.00120712	0	0.0110038	0	0	0.0115337
SMESG000079331	0.00481055	0.0123661	0.00937518	0.41733	0.0878758	0.00532035	0	0.00508189	0.0164608	0.0433853	0.00202474	0.0302223	0.356841	0.0161822	0.0216706	0.0172173	0.138902	0.00235058	0.0251169	0.0224131	0.0136998	0.400846	0.0183062	0.0178757	0.00277743	0.00599883	0	0.0834034	0.0300236	0.117789	0.00662959	0.617351	0	0.0030763	0.0124371	0.0166962	0.00297882	0.112004	0.502157	0	0.0112816	0.0478421	0.00536532	0.473356	0.0312831	0.0285299	0.0143167	0.00723959	0.0259316
SMESG000049445	0.0923957	0.0346627	0.0967831	0.0890801	9.0727	0.0619812	0.0624438	0.0505741	0.0964706	8.64772	0.182217	0.144253	0.178975	0.219843	0.144507	0.112579	6.6348	0.260736	0.0839016	0.0762707	0.12771	0.0302202	0.108585	0.0370651	0.0800699	0.116315	0.117672	0.183178	0.0622839	10.4596	0.0215062	0.239988	0.108439	0.0878094	0.0670985	0.055868	0.0317987	7.87846	0.0547061	0.130214	0.175959	0.231391	0.155273	0.117913	7.70088	0.173165	0.200255	0.105081	0.104912
SMESG000011720	0.0121819	0.0165185	0.654196	0.0362656	0.00919057	0.0112773	0.0173081	0.00539883	0	0.0140652	0.333589	0.0323999	0.0157609	0.00730347	0.0480191	0.0173524	0.0127865	0.0454843	0.0247747	0.0788967	0.0205559	0	0.00951512	0.00584715	0.0164522	0.219492	0.00278442	0.0444365	0.00169875	0.00474834	0	0	0	0.00779625	0.0918637	0.00267203	0.0797534	0.0245568	0.0582555	0.00130102	0.0131492	0	0.0165982	0.00624228	0.0231611	0.567906	0.0388127	0	0.00194156
SMESG000002071	0.855826	0.799135	0.7656	1.00141	56.9645	0.485832	0.885068	0.280306	0.804032	45.9203	1.57353	1.55601	1.75098	1.67399	2.17233	1.07696	57.234	1.18532	1.39854	1.27094	1.87665	1.59455	1.33786	0.290074	1.15519	1.44941	1.25876	1.76003	0.667775	65.2476	0.869172	1.41763	1.16906	1.12969	1.07156	0.338724	1.22252	58.3446	1.37009	1.42996	1.54468	1.45494	1.33002	1.54852	54.6298	1.45184	1.4357	0.593362	1.5514
SMESG000027273	0.00605144	0.00404302	0.029037	0.193027	0.065324	0.00524367	0.0298663	0.0539992	0.0302022	0	0.012469	0.00325785	0.125625	0.0232549	0.00505725	0.00600787	0.012767	0.0143704	0.000731918	0.00543071	0.0199589	0.642964	0.00502163	0.0270103	0.00189216	0.0316466	0.0218642	0.0205235	0.0740175	0.00353387	0.0172606	0.574766	0.045771	0.00426099	0.0210158	0.0367319	0.00318444	0.0126499	0.149504	0.00168149	0.00771199	0.00315605	0.00869074	0.1478	0.0246511	0.0221231	0	0.0112926	0.0060609
SMESG000072029	0.587654	0.0267608	1.39313	0.508781	0.137738	0.0403431	2.13173	0.0609108	0.118589	0.150521	0.397123	0.0802789	0.312149	1.05278	0.110744	1.49589	0.267367	0.0612902	0.0581652	0.260817	1.85833	0.479226	1.87797	0.117	0.375659	0.41682	0.0474886	0.0939439	0.0815174	0.114876	2.1468	0.195664	0.114372	0.0575666	0.115461	0.0613908	1.52099	0.108176	0.312199	0.465159	1.0435	0.128622	0.0764794	0.454101	0.0817365	0.691392	1.43419	0.0677569	0.115062
SMESG000050427	0.228658	0.116689	0.3529	0.380168	0.224605	0.134018	1.09064	18.3415	14.3144	0.215137	0.340877	0.159402	0.375491	0.187972	0.226659	0.744416	0.201447	0.430843	0.0983203	0.38904	0.179346	0.691901	0.8512	18.7427	0.183782	0.387702	0.151088	0.236751	20.0364	0.197199	0.301868	0.851943	0.531075	0.205683	0.605837	19.7971	1.42169	0.439458	1.08977	0.248043	0.154897	0.244851	0.201409	0.518802	0.35857	0.366224	1.2657	15.8105	0.196668
SMESG000026774	0.0173812	0.0232964	0.0202661	1.0966	0.338134	0.0223654	0.0688351	0.00859241	0.0118094	0.36252	0.0514129	0.00836941	1.17505	0.0247974	0.0440202	0.0784736	0.704242	0	0.0228419	0.0096378	0.0231885	2.27087	0.00325855	0.0112429	0.0437014	0.0104401	0.0253783	0.0328862	0.00875464	0.402135	0.0140444	1.31973	0.0130646	0.00557977	0.0145483	0.0128949	0.0301816	0.464481	1.79092	0.0325018	0.0276576	0.0657463	0.0207643	1.00063	0.146354	0.0275979	0.0569047	0.0273042	0.0130152
SMESG000013689	2.08336	0.0681052	0.0268372	0.0797917	0.0501786	0.0828665	0.0421081	0.0387116	0.135327	0.252223	0.269453	0.156571	0.150113	1.89669	0.123184	0.116456	0.132717	0.0925973	0.0459438	0.0677516	2.60687	0.0326927	0.0887596	0.0228349	3.24887	0.0936988	0.0391369	0.176301	0.0322082	0.0897674	0.0505274	0.0395874	0.0850346	0.0311849	0.0288384	0.0257547	0.142142	0.0567944	0.0169432	1.83345	1.18935	0.244242	0.106884	0.149731	0.127351	0.0909657	0.183944	0.0847108	0.0870855
SMESG000035423	0.0136298	0.00344256	0.00394855	0.422845	0.0611269	0.0104012	0	0.00282664	0.00496774	0.0684128	0.02867	0.0233481	0.657566	0.00339799	0.00929074	0	0.155056	0.0262766	0.0248142	0.00611428	0.0302529	0.281501	0	0.00105342	0.000379346	0.00295902	0.00520422	0.0105932	0.00648776	0.0920468	0.0115552	0.252504	0	0.00494368	0.00251637	0.000732938	0	0.0415977	0.0785279	0.00503897	0.0247272	0.0473866	0.0170291	0.768026	0.0728682	0.0120633	0.0716866	0.0123477	0.00676968
SMESG000062502	0.017512	0.0167703	0.0145772	2.23802	0.575942	0	0.0463563	0.0121836	0.00857052	0.471825	0.0996586	0.0743105	2.07451	0.0654803	0.133063	0.11069	0.642353	0.0535657	0.116484	0.0268294	0.0378852	3.25575	0.0128586	0.00382321	0.0254534	0.0221664	0.0350548	0.144217	0.0160373	0.522546	0.0102886	1.36441	0.00970685	0.0187024	0.0224827	0.0311681	0.0134502	0.742339	2.40888	0.0495864	0.0248125	0.0669124	0.0550413	0.907573	0.284904	0.0601365	0.0710071	0.012834	0.0536913
SMESG000015302	0.0333102	0.0179371	0.103929	0.641277	0.0475091	0.0546744	0.0408781	0.0251527	0.0195008	0.0268997	0.0288289	0.00793617	0.531228	0.00710553	0	0.0292446	0.126323	0.0120643	0.0133475	0.0386566	0.00186117	0.499428	0.0153217	0.0857174	0.00492227	0.0264289	0.0111912	0.0160148	0.108111	0.0437385	0.0083457	0.287443	0.0122295	0.0164412	0.0126792	0.0439645	0.0182714	0.154221	0.578782	0.0059275	0.0145809	0.0165406	0.00393127	0.234366	0.0446832	0.0302376	0.0308801	0.0508589	0.00487888
SMESG000013697	2.07512	0.977867	0.0820274	0.111919	0.100258	0.108785	0.0900213	0.0517481	0.0832437	0.175817	0.10074	0.373713	0.216476	1.31394	0.156383	0.178614	0.247294	0.199088	1.02675	0.148614	3.32812	0.0973671	0.0541897	0.0614642	2.93403	0.113355	1.51648	0.0958322	0.111735	0.279482	0.0396399	0.139746	0.120233	1.18018	0.149856	0.0984072	0.0930073	0.247393	0.0986922	2.44714	1.49163	0.11865	0.557408	0.204194	0.178819	0.1822	0.234589	0.0953938	1.12393
SMESG000048974	0.00597267	0.000801172	0	0.0267551	0.0165095	0.00337238	0	0	0	0.0186054	0	0.000717416	0.0110719	0.0105866	0	0	0.0186404	0.0108388	0.000994785	0	0	0.113154	0	0	0	0.00790514	0.00907128	0	0.00110749	0	0	0	0	0.00061965	0	0.00136648	0	0.0876734	0.00431756	0	0	0	0	0.0670819	0.00537223	0.00437204	0.00164693	0.00240479	0.00454004
SMESG000075110	0.162563	0.0333237	1.0316	0.265683	0.0602386	0.0255527	1.5079	0.0777101	0.0707595	0.0554364	0.255336	0.0570498	0.141209	0.185283	0.0623392	1.15871	0.126341	0.066917	0.0419717	0.23945	0.344575	0.261507	1.20532	0.0929799	0.103949	0.372825	0.0189513	0.138721	0.0789269	0.104713	1.08014	0.392908	0.0362136	0.0215415	0.118741	0.044104	1.21109	0.0522311	0.205447	0.0825459	0.20535	0.0265174	0.042547	0.312809	0.086308	0.609173	0.976684	0.111528	0.038793
SMESG000005752	2.45984	0.841166	1.806	1.30838	99.0988	0.845931	1.71762	1.02491	1.48202	92.4923	4.21925	2.79745	4.27199	4.57606	4.25141	3.97195	121.584	3.68682	1.8928	2.22141	4.30123	3.20264	3.89513	0.848069	2.56121	2.64615	2.12967	2.61622	1.34856	127.574	1.74371	2.46723	1.65624	1.49031	1.89208	1.11551	2.29491	108.961	2.89358	3.31585	2.84766	2.31888	1.89465	2.74513	73.1491	2.75664	4.40291	1.29623	1.6077
SMESG000057252	1.32014	0.0228273	0.0352717	0.0293802	0.0218372	0.0162493	0.101997	0.0278991	0.0607402	0.0700969	0.0565701	0.0515252	0.0949789	1.37738	0.0369333	0.041345	0	0	0.0202874	0.0114904	1.51065	0.0556837	0.0452405	0.035532	1.02377	0.0183945	0.0118068	0.0469165	0.0362336	0.0336779	0.03856	0.007712	0.0921454	0.0202209	0.0289601	0.0566859	0.0101528	0.0494527	0.0813355	1.12966	1.6066	0.121907	0.0910939	0.128569	0.09417	0.109486	0.0556548	0.0632155	0.0628983
SMESG000051981	0	0	0	0.0299568	0	0	0	0	0.0100287	0	0.0214854	0	0.00639753	0	0	0	0.0215437	0	0.000608308	0	0	0.0349161	0	0	0	0	0.00625007	0	0	0.189934	0	0.157279	0	0.00236997	0.00411713	0.00183201	0	0.0194807	0	0	0	0	0.00123984	0.0853814	0.0207154	0.0173886	0	0	0
SMESG000068618	1.85374	0.51784	0.422518	18.1291	6.4204	0.558016	0.576776	0.283279	0.497972	5.72958	0.383432	0.806193	12.9738	1.85269	0.676642	0.800659	4.04157	0.351936	0.206309	0.377878	1.28083	10.6873	0.157753	0.224971	0.563415	0.152908	0.271433	0.473036	0.22941	3.96112	0.136385	10.0266	0.203768	0.22433	0.171869	0.218962	0.11844	3.79098	9.41623	0.508041	1.34501	0.373044	0.706043	11.2902	5.65779	0.531897	0.606346	0.383681	0.567048
SMESG000008865	2.75292	1.59534	0.218412	0.255512	0.527249	0.141242	1.12277	0.126243	0.121552	0.589225	0.290659	1.43898	0.367521	1.28535	0.416255	0.752114	0.60455	0.154656	3.99438	0.189166	1.98354	0.367232	1.92046	0.0807916	5.39504	0.256124	3.846	0.472014	0.144136	0.69326	1.76757	0.25571	0.429466	3.97684	0.381076	0.216591	1.64976	0.803454	0.296069	4.42118	2.16605	0.604589	3.12253	0.588115	0.610113	0.465983	1.10381	0.14618	1.40105
SMESG000035922	0.00373185	0.0324081	0.0207188	1.16231	0.168972	0.0089508	0.053806	0.0306271	0.0561676	0.0669933	0.0330465	0.0418201	0.802209	0.0559962	0.0389856	0.0486259	0.170909	0.00235996	0.022433	0.0341695	0.0311813	0.872105	0.00262033	0.0427533	0.0174807	0.0121267	0.0320013	0.0216764	0.0121092	0.156793	0	1.21921	0	0.00343812	0.0273489	0.0525613	0.00928795	0.131303	1.09614	0.0218695	0.0263098	0.0598584	0.0212269	0.973193	0.218768	0.0159209	0.0263446	0.0577063	0.0127021
SMESG000076529	0.862564	0.53789	0.461923	0.605667	23.1741	0.57607	0.547941	0.14287	0.388867	14.2814	1.0732	1.03128	1.21167	1.16402	1.09677	1.39704	31.5024	1.56237	0.881683	0.83389	1.3893	1.07322	0.744885	0.225876	0.994412	1.26636	0.78974	1.09783	0.326405	40.6028	0.5423	1.31299	1.0231	0.854016	0.814822	0.359211	0.822653	36.5906	1.13906	1.097	0.923955	1.0309	0.804224	1.13735	17.1657	0.929652	0.763383	0.336485	0.944537
SMESG000071508	0.197077	0.242424	0.190149	0.704053	22.8227	0.386528	0.416215	0.473799	0.756842	14.2168	0.547713	0.487394	0.897395	0.545867	0.72554	0.502488	19.5831	0.87607	0.469549	0.333196	0.551316	0.908899	0.31926	0.566777	0.277891	0.323781	0.276351	0.394617	0.559849	20.7798	0.260017	0.713255	0.229302	0.245291	0.177478	0.641662	0.464248	16.7024	0.804452	0.362065	0.500503	0.919596	0.603402	1.27736	17.451	0.770864	0.756812	1.0339	0.646374
SMESG000029291	0.0181885	0.0293846	1.08809	0.139434	0.0653921	0.0580211	0.0245913	0.0544588	0.033083	0.0129461	0.556558	0.0106832	0.17821	0.0121318	0	0.0321892	0.025204	0.0214964	0.0114673	0.477431	0.00125575	0.152508	0.0627067	0.0526529	0.00247334	0.568271	0.0186843	0	0.0942104	0.00329441	0.0109292	0.123067	0.037137	0.00890078	0.253578	0.0473049	0.002099	0.00283524	0.0623493	0.00288578	0.0241715	0.0382375	0.0164397	0.139492	0.0176899	0.748143	0.00355609	0.0609628	0.00638211
SMESG000075512	0.913474	1.29093	0.683685	0.724333	27.0527	0.511581	0.716351	0.27377	0.605438	18.3919	1.6078	1.73685	1.58141	1.55599	1.74797	1.57046	39.6298	1.89317	1.50425	0.984312	2.02092	1.43525	1.26387	0.291005	1.21926	1.27058	1.86735	1.8489	0.467926	50.0677	0.663271	1.55582	1.12329	1.7255	1.12136	0.375297	1.06869	44.0626	1.49587	1.59325	1.24751	1.31057	1.49464	1.74098	21.0839	1.40063	1.11159	0.618992	1.79705
SMESG000017376	0.00545095	0.00477483	0.000459988	0.0144607	0	0.312475	0	0.013053	0	0.00513946	0	0.00421616	0.022917	0	0.387606	0	0	0.197389	0.0166535	0	0.000865542	0	0	0.0054578	0.00119161	0.000762428	0.0382819	0.285161	0.0262287	0	0	0	0.171034	0.0174776	0	0.0181697	0.0306764	0	0	0.0151624	0.00880001	3.1818	0.00333926	0	0.00229446	0.0021674	0	0.0140654	0.0594411
SMESG000024669	0	0.00224268	0.620909	0.0111973	0.0101559	0	0	0	0.011461	0.0186539	0.350721	0.0383785	0.0610016	0.0618499	0.118539	0.0536841	0.0362704	0.127401	0.0135631	1.06899	0	0.00752222	0	0.00577782	0.0447052	0.416122	0.00747293	0.0817324	0.011362	0.0519586	0	0	0	0.0116682	0.390307	0.00546817	0	0	0.0361764	0.0237314	0.0630885	0.0989558	0.0811292	0.108212	0.0442734	1.44816	0.0524165	0.0180575	0.0203194
SMESG000039749	0.0557426	0.0283321	0.0506409	2.435	0.357261	0.120716	0.034361	0.0437789	0.0799275	0.627149	0.0514548	0.0446768	1.84737	0.0551184	0.0824058	0.0699169	0.381744	0.244273	0.0611554	0.0887708	0.0514999	1.97774	0.00868287	0.0373808	0.0253665	0.012259	0.0330743	0.0323899	0.087833	0.868275	0.0551678	1.78832	0.0692592	0.0147398	0.0290702	0.0368854	0.0454049	0.625597	1.80583	0.0527689	0.0461147	0.0800006	0.0355625	1.81178	0.504401	0.0687646	0.0711671	0.0810566	0.0400207
SMESG000004375	0	0	0.00161834	0.00407463	0	0	0	0.00164148	0.0233103	0.127532	1.06289	0.384209	0.0948349	0.285704	0.18781	0.293726	0	0	0	0	0	0	0	0	0	0	0.0620687	0	0.112989	0.00432453	0	0	0	0.000575402	0.00155553	0	0.0110766	0	0	0	0.00118978	0.019716	0	0.0191099	0	0	0	0.00125757	0
SMESG000013161	0.00843606	0.00265879	0.0108745	0.453975	0.0799564	0	0	0.00221185	0	0.244532	0.0199175	0.00182793	0.285651	0.0243469	0	0.0141485	0.27847	0.0434914	0.00297312	0	0.0906054	0.0417005	0	0.00365056	0.00522795	0.0183233	0.00155508	0	0.00499271	0.04425	0	1.01042	0	0.000995028	0.0150082	0.000950725	0	0.0324794	0.649449	0.00996752	0.0955308	0.00259282	0.00901558	0.747017	0.0486326	0.00845689	0	0.0185622	0.00505269
SMESG000054781	0.0728222	0.110593	5.1565	0.0424293	0.0807831	0.0199501	0.0834569	0.0370166	0.335332	1.53626	54.4595	0.828959	0.927081	0.553166	0.902151	1.40081	0.746962	0.489457	0.382871	58.3499	0.273552	0.366922	0.261157	0.0942844	0.110233	8.34809	0.0859422	0.261432	0.0193658	0.124958	0.155938	0.157835	0.836109	0.670037	58.8403	0.23406	0.651732	0.844598	0.640176	0.807425	0.908682	1.15543	0.985632	0.871838	1.08428	33.5626	1.1639	0.35269	0.461899
SMESG000051756	0.0377568	0.0115973	0.00456965	0.661126	2.74129	0.0408082	0.029463	0.0493396	0.0349235	2.00399	0.0185797	0.0194716	1.08572	0.0224379	0.0644706	0.0625874	1.98355	0.0344411	0.0500079	0.0237379	0.0138704	0.393753	0	0.041416	0.0407018	0.0395077	0.0056513	0.0127076	0.0373147	2.25922	0	0.852569	0.0273774	0.0121843	0.0171082	0.0308471	0	1.81702	1.57866	0.0188837	0.0177151	0.0607508	0.0342297	1.06366	1.85181	0.0370794	0.0278609	0.0684745	0.0263741
SMESG000031412	0.146179	0.161455	0.148531	6.22046	1.23701	0.0489353	0.281395	0.0400453	0.134836	1.34077	0.321991	0.216765	6.56816	0.228189	0.4609	0.230977	2.02255	0.271403	0.188537	0.567848	0.201406	5.8067	0.172885	0.128554	0.112637	0.124096	0.144574	0.172308	0.0620298	0.845064	0.123778	3.51785	0.0944239	0.102414	0.0510364	0.0638699	0.0749094	1.23037	5.86918	0.0267413	0.131223	0.321888	0.159477	6.36658	1.50671	0.180274	0.295362	0.110337	0.148242
SMESG000033587	0.100344	0.0412907	0.0684901	0.0707671	4.28221	0.0689866	0.0771673	0.0356358	0.146546	3.79446	0.152555	0.150941	0.15706	0.192037	0.242879	0.202537	5.21479	0.187927	0.106932	0.0959884	0.260476	0.160344	0.0297223	0.0127426	0.12955	0.0602121	0.0854419	0.336256	0.0362269	7.12793	0.0902304	0.165697	0.228498	0.0783137	0.091999	0.0155174	0.0388811	7.21126	0.0275379	0.234142	0.164899	0.16576	0.185965	0.202402	4.46465	0.199882	0.289438	0.0768373	0.13869
SMESG000046569	0	0.000765834	0.10141	0	0	0	0	0	0	0.0102038	0.0420904	0.0114412	0.0054054	0	0.00547434	0	0	0	0.000568596	0.0933414	0	0	0	0.0059525	0	0.0246519	0.00165898	0	0.00537038	0	0	0	0	0.00214448	0.0554497	0.00331875	0	0	0	0	0	0	0.00248462	0.00458058	0.00355141	0.112958	0	0	0.00175631
SMESG000022402	0.0334826	0.0243724	0.0399796	0.0373965	0.0563278	0	8.96943	0.0440722	0.02615	0.0414706	0.0186881	0.0331402	0.0285678	0.0178428	0.0733324	6.64467	0.0439304	0	0.0182403	0.059754	0.00649605	0.00248021	8.53063	0.0194538	0.0115611	0.041283	0.0199208	0.0545512	0.0422527	0.0939254	7.59233	0.0321461	0.0926525	0.0410463	0.0271555	0.0447988	8.32344	0.0757547	0	0.0440739	0.053354	0.0635491	0.0782644	0.034424	0.086229	0.0889559	7.71567	0.0316688	0.0203021
SMESG000045992	0.0442644	0.0210603	0.406774	0.091185	0.00757758	0.0504442	0.931344	0.0386109	0.0311535	0.00614587	0.0806433	0.0289476	0.109673	0.0697924	0.0241618	1.12109	0.0157227	0	0.0229013	0.0214596	0.0104819	0.0648836	1.22403	0.0653631	0.0153662	0.13989	0.00301326	0	0.0340662	0.0016856	1.53701	0.121526	0	0.00693429	0.0150301	0.019213	0.931536	0.0330863	0.0381041	0.0139444	0.0310088	0.0106122	0.0280354	0.135996	0.0137522	0.205171	0.90812	0.041921	0.00977231
SMESG000006021	0.0214883	0.546985	0.0115023	0.00978452	0.0641216	0.0211198	0	0.0459789	0	0.0311565	0.0180853	0.109776	0.0227461	0.00304403	0.0729805	0.00556191	0.100483	0	0.181413	0.0024276	0.224061	0	0	0	0.0101771	0	0.0183646	0	0	0.0168381	0	0	0.00282026	0.289082	0.0435272	0.030834	0.00928952	0.00913017	0.00732623	0.0140365	0.0331331	0.0500626	0.646207	0.0561051	0.0670113	0.0243168	0.00322627	0.0075598	1.1749
SMESG000076582	0.136915	0.54479	0.157728	1.72186	0.937474	3.53632	1.31958	0.217448	0.12757	1.46267	0.288291	0.861534	1.50655	0.120127	3.86038	0.392691	0.770423	0.53977	0.196514	0.1185	0.0357028	1.26923	0.348834	0.129951	0.308385	0.374985	0.772986	12.0062	0.209342	1.23508	1.14038	1.61867	16.0447	0.595938	0.284367	0.162085	0.560879	1.31141	2.12649	0.201743	0.0802077	0.887355	0.503827	1.18728	1.33616	0.175136	0.833588	0.281694	0.271643
SMESG000036525	0.0889175	0.0571953	0.0537663	0.104755	6.76707	0.0360117	0.107767	0.0622758	0.154483	12.3146	0.202974	0.213414	0.277902	0.264047	0.248554	0.316615	6.06379	0.0735578	0.14544	0.166844	0.179892	0.121606	0.0441945	0.0424345	0.160257	0.137417	0.124216	0.0158563	0.0814957	8.986	0.0209061	0.172166	0.0325772	0.151278	0.110175	0.03512	0.0964918	10.7325	0.296834	0.220195	0.172774	0.107308	0.177118	0.316163	8.98221	0.176947	0.182573	0.103878	0.14641
SMESG000055422	0.0200789	0.0165224	0.0148362	0.0487382	0.0362705	0.00527206	0.00912717	0.00179722	0.00304791	0.0605528	0.0296091	0.0319372	1.53426	0.0106654	0.126369	0.025146	0.173974	0.0579905	0.0195823	0.0106662	0	0.214739	0.597492	0	0.00906163	0.0498593	0.024951	0.054627	0.00726839	0.0972487	0.00643989	0.199608	0.030294	0.00306854	0.000661792	0.00265386	0	0.0487259	0.135852	0	0.0184203	0.0577747	0.0315136	0.131395	0.0328119	0.0163419	0.00930736	0.00454395	0.00971009
SMESG000026263	0.0319399	0.0899444	2.64174	1.73665	0.0920117	0.113192	3.26145	0.157848	0.171038	0.0860717	1.19536	0.0685831	1.17135	0.113358	0.0856842	2.08757	0.0680511	0.092837	0.0352452	0.553777	0.0034247	1.31208	1.26673	0.167765	0.028	0.553608	0.0542007	0.0857132	0.208602	0.120331	1.51107	0.835588	0.10151	0.030052	0.158317	0.150776	1.00885	0.0523236	0.779115	0.0360292	0.0532801	0.0647305	0.10102	1.09521	0.115635	1.86064	2.49932	0.198447	0.0571782
SMESG000067986	4.60394	0.428091	0.103852	0.167565	0.378335	0.126479	6.98264	0.0938235	0.189446	0.361603	0.273533	0.317079	0.369302	3.42846	0.2314	4.44059	0.371858	0.42449	0.349557	0.17906	5.01956	0.153214	6.21103	0.163941	4.64653	0.103592	0.551783	0.507641	0.128153	0.254444	9.0278	0.221005	0.389483	0.410154	0.117819	0.120821	7.68734	0.274953	0.236513	4.49356	3.99	0.519869	0.392334	0.352674	0.40329	0.368879	4.48768	0.189669	0.421834
SMESG000078208	0.167682	0.0563815	0.00853522	1.12698	0.822005	0.0279431	0.0100499	0.00493435	0.0523869	0.568464	0.0734013	0.139639	1.55115	0.194916	0.0663285	0.183507	1.13019	0.150573	0.122082	0.137296	0.314552	1.01682	0.0349041	0.0265154	0.421271	0.0372113	0.180165	0.13121	0.0559589	0.993146	0.100466	2.29036	0.0718363	0.139525	0.0433701	0.0293404	0.0405254	1.26162	1.69932	0.341268	0.168369	0.0830325	0.0800471	0.915274	0.525761	0.0722011	0.0821993	0.0127504	0.0905491
SMESG000068121	0.753947	8.48847	0.688832	0.654054	0.669161	0.537741	0.637977	0.329768	0.294534	0.872848	0.649197	3.04597	0.537912	0.570383	0.355567	0.585994	0.34723	0.1602	3.88977	0.360012	0.311524	0.219908	0.242176	0.122258	0.50394	0.592421	9.32429	0.741494	0.251049	1.12495	0.411964	0.685064	0.683145	7.78667	0.696486	0.177596	0.952864	0.819282	0.637852	0.837291	0.890462	1.1961	9.42317	1.02042	1.49357	1.09249	1.23264	0.331672	10.9812
SMESG000014761	0.0245879	0.0236947	0.908394	0.0178552	0.0290801	0.0183395	0.831852	0.00513371	0.119379	0.0724029	1.66499	0.0449316	0.103278	0.0738614	0.129528	2.15055	0.0542134	0.00562279	0.017606	0.799927	0.0390359	0.030124	2.00427	0.00466877	0.0239838	0.838328	0.0244809	0.0852038	0.00892347	0.0559979	1.01572	0.0482035	0.0322913	0.0219561	0.484409	0.0449364	1.48461	0.0295351	0.0230789	0.0324521	0.0816214	0.0970936	0.0792571	0.155161	0.125446	1.5837	1.79238	0.0253914	0.0238992
SMESG000009389	0.0160619	0.0106241	0.725577	0.287033	0.0791501	0.0174688	1.04891	0.0468611	0.0511033	0.0569338	0.15412	0.0471642	0.193139	0.032002	0.039071	0.708199	0.0361781	0.0152452	0.0371565	0.2953	0.000853746	0.0732504	0.657602	0.0198585	0.0166787	0.224576	0.0027809	0	0.0645614	0.0359378	1.17731	0.240796	0.0422411	0.00454923	0.0848639	0.0353564	0.967666	0.0279651	0.150381	0.0264625	0.0134909	0.0877553	0.0253467	0.318331	0.0350458	0.438474	0.996958	0.0699875	0.0261559
SMESG000014300	0.0596994	0.0222113	1.19805	0.492077	0.104397	0.0113398	1.27244	0.0198664	0.0436716	0.0690515	0.470455	0.0631923	0.305327	0.0137218	0.0546892	1.23729	0.151276	0.0505797	0.0745842	0.25092	0.0447539	0.325445	1.10055	0.0151418	0.0189973	0.389924	0.023225	0.0417915	0.0398183	0.2289	1.51168	0.108087	0.0698143	0.0217518	0.115234	0.030713	1.14046	0.0914333	0.218579	0.0111765	0.0340626	0.094748	0.0344606	0.43883	0.0809968	0.951539	1.21503	0.0633818	0.0230242
SMESG000046804	0.00142928	0.0185939	0.253811	0.00140305	0.0128979	0	0	0	0.00632981	0.0124569	0.0932131	0.00448511	0.00765722	0.00286691	0	0	0	0.00776926	0.00348193	0.0504124	0.0180689	0	0.0688343	0	0	0.0810747	0.00309218	0	0	0	0	0	0.0120602	0.00831729	0.0149606	0	0.0156468	0.0257241	0	0	0.00596252	0	0.00920669	0.00518819	0.00737637	0.129725	0.00818648	0.00251411	0.00233313
SMESG000020813	0.0489042	0.0389928	2.81219	0.0317554	0.0456976	0.0440932	0.0039216	0.0989127	0.0575223	0.174131	2.13709	0.112047	0.0727027	0.0875608	0.140162	0.0749829	0.0711291	0.051575	0.067777	3.65661	0.00764628	0.0249054	0.0532322	0.0500118	0.0554954	2.71571	0.0643199	0.164449	0.092289	0.0908391	0.0263111	0.0613263	0.0490763	0.0110056	1.72078	0.0290415	0.0301476	0.0170433	0.090521	0.0188587	0.0810836	0.176186	0.160601	0.146513	0.179347	3.40883	0.106173	0.0622799	0.0415926
SMESG000042500	0.006377	0.0224174	0.904756	0.0229471	0.016018	0.00741999	0.0161113	0.0414558	0.00649594	0.0169264	0.634378	0.0318698	0.0668121	0.0295938	0.0831825	0.0891387	0.0259553	0.052505	0.013078	1.26818	0.0283601	0.0220758	0.0978438	0.0127238	0.0197005	1.18476	0.0359916	0.0387965	0.00845996	0.0241513	0.0614067	0.0039301	0	0.0228244	0.462507	0.0141563	0	0.0603134	0.0227336	0.0138296	0.0304594	0.0501367	0.018099	0.0694791	0.099484	0.944436	0.0208348	0.0164137	0.0429344
SMESG000065951	0.0258892	0.00754853	0.617138	0.213612	0.0326308	0.0258781	0.927189	0.0449834	0.0478424	0.0692696	0.293246	0.0410939	0.195404	0.0355529	0.0181791	1.22868	0.0120297	0.0115738	0.0152757	0.208599	0.0020794	0.226033	0.959227	0.0850503	0.015298	0.27643	0.0110028	0	0.0515337	0.0439951	1.04448	0.0463066	0.024631	0.0163826	0.106092	0.0535218	0.844591	0.0808192	0.0609152	0.0179118	0.0264786	0.083589	0.0142393	0.173394	0.0535289	0.482124	0.919569	0.0617049	0.0297202
SMESG000067336	0.013385	0.000536535	0.849707	0.00972605	0.0186349	0.0073852	0.010134	0	0.00991339	0.0257441	0.617393	0.0208551	0.0129481	0.00648064	0.0619116	0.0339097	0.00368541	0	0.0241956	0.375053	0.000619597	0.020428	0	0	0	0.43546	0	0.0194809	0.00171696	0	0	0	0.0190774	0.0116502	0.139037	0.0220156	0.0175293	0.0289706	0	0.00706081	0.0452937	0.068067	0.0131397	0.0399932	0.0353227	0.894852	0.0575151	0.0119696	0.0261093
SMESG000013290	0.00193005	0.00782349	0.0203994	0.35755	0.061703	0.00322955	0.00590769	0.00121736	0.0114412	0.120121	0.00162107	0.00261851	0.438485	0.0115821	0.0318077	0.0050202	0.162702	0.0209573	0.0176652	0.0614959	0.00940276	0.613938	0.00690706	0.00763944	0.00179506	0.00562733	0.0184728	0.0150193	0.00767985	0.125015	0.0146651	0.135801	0	0.0179429	0.0176996	0.0224174	0.00473548	0.0415955	0.683187	0	0.0126642	0.0319776	0.0159143	0.681266	0.0569512	0.0342277	0	0.0218744	0.00449314
SMESG000006122	0.0476436	0.0550258	4.52031	0.103545	0.0564123	0.041827	0.0834702	0.0208321	0.0224551	0.0794792	3.09194	0.0407534	0.0706417	0.0400139	0.012248	0.0206353	0.0827217	0.00983172	0.0251128	7.93714	0.00528447	0	0.00183062	0.013126	0.0628546	8.59053	0.0262896	0.307396	0.00679671	0.105677	0.140366	0.192794	0.0441712	0.0533261	9.35692	0.0209061	0.127754	0.0550042	0.0528251	0.090609	0.0681757	0.0733358	0.0669043	0.0710248	0.0435208	4.14438	0.0542491	0.0361716	0.0382367
SMESG000064217	0	0.00233009	0	0.37866	0.0374996	0.00209573	0	0.0194609	0.00218846	0.0272371	0.00506001	0.00499433	0.267849	0.0108872	0	0	0.00851609	0	0.0063518	0	0	0.378753	0	0.0190015	0	0	0.00253102	0	0.00578469	0.0133927	0	0.352488	0.00765931	0.00151363	0	0.0117574	0.00249751	0.00713596	0.158581	0.00161909	0.0013146	0.00154738	0.0239124	0.344373	0.0124527	0.0264037	0	0.111964	0.011429
SMESG000078664	0.388754	1.94535	0.278263	0.457882	0.471066	0.296375	0.520883	0.264884	0.287049	0.604839	0.458201	2.22496	0.468396	0.643398	0.427473	0.605031	0.836677	0.378993	6.30737	0.453087	0.405498	0.360305	0.354672	0.252506	0.48229	0.528904	2.99957	0.377885	0.224771	0.721077	0.367143	0.343281	0.318178	3.06523	0.428149	0.27666	0.19243	0.358884	0.415416	0.740282	0.339435	0.316679	1.23733	0.380168	0.456566	0.292293	0.326726	0.18126	6.13841
SMESG000066650	0	0	0	0	0	0	0	0.00361859	0.0480339	0.442392	0.774551	0.449137	0.131	0.132681	0.303695	0.616186	0	0	0.000472027	0	0	0	0	0.0130608	0.00976081	0.0026137	0.0468749	0	0.124197	0	0	0	0	0	0.00418685	0.0039094	0	0	0	0	0.00390013	0	0.0077641	0.00310735	0.00389755	0.00166745	0	0.000901535	0.00514205
SMESG000057599	0.68246	0.567811	0.587702	0.82114	21.8764	0.598558	0.807222	0.265521	0.536919	11.8808	1.20403	1.30596	1.54171	1.13858	1.3642	1.42904	29.2453	1.18164	0.985946	0.863552	0.973845	1.53573	0.928151	0.168686	1.00488	1.1198	1.02353	1.42927	0.360626	38.0978	0.531712	1.0856	0.942855	0.915642	0.701751	0.281565	0.997208	32.0709	1.38579	0.987847	1.20468	1.38472	1.14766	1.49177	15.3273	1.37711	0.985053	0.400367	1.09649
SMESG000044681	3.15629	5.71121	0.427127	0.471376	0.647278	0.472309	0.597191	0.153711	0.931143	1.63492	1.30381	6.2175	1.33437	4.6862	1.50139	1.49926	1.13452	0.893877	10.2959	0.628095	4.84843	0.605474	2.25007	0.217628	3.6323	0.729197	9.86021	1.04046	0.279532	1.08853	0.369827	0.609802	1.3084	13.0533	1.10403	0.727578	1.58148	1.96911	0.93388	5.03303	3.23743	1.43055	6.73291	1.15442	1.42656	1.21534	2.47422	0.464139	7.21052
SMESG000008854	0.118187	1.43359	0.0203127	0.052915	0.0529043	0.0445748	0.00813299	0.0297554	0.0202589	0.0584713	0.0614243	0.577699	0.0730434	0.0452061	0.0435018	0.0144104	0.412598	0.270347	1.12857	0.0257276	0.0457387	0.093464	0.127541	0.0144695	0.0369088	0.0287668	0.938136	0.0222954	0.0115892	0.132182	0.0429637	0.132405	0.158272	0.888687	0.0479092	0.0269937	0.0957631	0.158494	0.276797	0.0727455	0.100362	0.0936432	1.21162	0.118621	0.104674	0.0599542	0.0971229	0.0394621	1.13479
SMESG000037794	0.0353118	0.0765927	0.00182711	0.0268591	0.00692352	0.0117839	0.0177911	0.0151279	0.00752239	0.0221086	0.0100325	0.1603	0.0370154	0.0736717	0	0	0.00206361	0.0254593	0.179044	0.0075707	0.0581091	0.00490027	0	0	0.00263132	0	0.00863394	0	0	0	0	0.0528851	0	0.0144023	0	0.00106462	0.0163429	0.0866844	0.016578	0.00544079	0.0573293	0	0.357308	0.0191666	0.0103679	0.0200937	0.0131503	0	0.0243067
SMESG000001848	0	0.00458661	0	0.195952	0.0584491	0.0248526	0	0	0.00211011	0.024148	0.00828362	0.00334704	0.248626	0.00227018	0	0	0.0816237	0.0267037	0	0.0043585	0.0257931	0.874712	0	0.00970678	0.00722297	0	0.00182545	0.00818197	0.00150813	0.298999	0	0.568508	0	0.00280398	0.0259353	0	0	0.0111158	0.0963228	0.00471227	0.00234556	0	0.0243522	0.069578	0.0359053	0.00930089	0	0.00379441	0.0103534
SMESG000067290	0.0690213	0.0474408	0.0532404	4.59086	0.352731	0.056643	0.0423597	0.115176	0.0914462	0.31769	0.0610147	0.0768197	3.53144	0.0471465	0.115267	0.0998631	0.494568	0.266322	0.0261197	0.0158712	0.058495	4.79294	0.069983	0.145189	0.0161534	0.0099339	0.0407433	0.112947	0.0748931	0.235249	0.00375074	3.61949	0.101139	0.0181173	0.0461713	0.0748742	0.00586075	0.259212	3.95112	0.0299635	0.0682065	0.154575	0.0580106	3.50881	0.302009	0.0325656	0.0533074	0.218525	0.0260007
SMESG000021412	0.00525236	0.0108146	0.160631	0.00362098	0	0.00322955	0.067874	0.0145815	0.00871588	0.0326123	0.212887	0.00880939	0.00925095	0.0116547	0.0374746	0.0141485	0.0018707	0.00235996	0.0056907	0.043535	0.00788896	0	0	0.0197293	0	0.136602	0.0108105	0	0.0277456	0	0.00278475	0	0.0439186	0.00110818	0.0407806	0.0170957	0	0	0	0	0.0131362	0.0284191	0.00964454	0.0199632	0.017227	0.260605	0.00881582	0.0598641	0.00267555
SMESG000037675	0.0189478	0.0118885	0.0378995	0.545046	0.455825	0.0540249	0.0106164	0.0094225	0.0309629	0.417876	0.106508	0.0553891	0.72628	0.0444252	0.0761552	0.115106	1.52848	0.0322026	0.0872179	0.0894836	0.0402661	1.29219	0.0213623	0.0166035	0.0507871	0.00435944	0.0578711	0.014176	0.00308656	0.406446	0	1.07334	0.0304939	0.0465787	0.0370173	0.00636817	0.00526373	0.948177	1.20915	0.0243996	0.00730901	0.00905348	0.0455035	0.606954	0.357712	0.0350322	0.0183112	0.00764118	0.0121993
SMESG000060484	0.0120468	0.00274293	0.278648	0.00444889	0.019556	0	0.0496864	0.015909	0.00774201	0	0.109727	0.00539927	0.00703867	0	0	0.0698275	0	0	0.00382684	0.119448	0.00465892	0.0649299	0.0206621	0.00621475	0.0110713	0.0847916	0.00732796	0.0150544	0.00104192	0	0.00266303	0	0	0.00506021	0.0227281	0.00941945	0.0406053	0	0.0389361	0.0122404	0.004518	0.00304935	0.00677117	0.0124826	0.0103748	0.17201	0.0240494	0.00136915	0.0131018
SMESG000028261	17.8022	0.195303	0.272174	0.287153	0.280542	0.336541	0.363643	0.0889813	0.268858	0.98942	0.720803	0.77898	0.846262	23.9193	0.986295	1.00923	0.334724	0.366046	0.340696	0.224967	17.0098	0.274062	0.258304	0.0855129	14.6113	0.345685	0.297762	0.864069	0.169918	0.884954	0.18089	0.374383	0.959871	0.7563	0.855729	0.331723	1.1385	1.5931	0.890691	26.6491	20.8688	0.545981	0.42278	0.699079	0.655059	0.659494	0.661998	0.197995	0.0501358
SMESG000032103	0	0	0.00572567	0.0261673	0.010139	0	0	0	0	0	0	0.00215398	0.00304958	0	0	0	0	0.00235996	0	0	0	0.0536933	0	0.00346495	0.0023136	0.0104536	0.00320254	0	0	0.0096839	0	0.0496445	0	0.00197248	0.00212637	0.000562323	0.002099	0	0.0523658	0	0	0.00259282	0	0.0226106	0.00137218	0	0	0.00212698	0
SMESG000066078	0.352137	0.371191	0.372026	0.371761	17.651	0.181945	0.374642	0.139032	0.34168	14.4588	0.6514	0.700255	0.824441	0.723252	0.982599	0.870526	25.2337	1.05903	0.665614	0.499756	1.06057	0.623714	0.474386	0.225475	0.522199	0.565485	0.474407	0.776976	0.248416	23.5741	0.429762	0.878132	0.294863	0.582179	0.316202	0.235407	0.499408	19.9794	0.689792	0.553103	0.837966	0.915512	0.771325	1.00929	18.5853	0.756196	0.927089	0.334511	0.900246
SMESG000064100	0	0.00198114	0.0333561	0.0114473	0.00898783	0.011202	0.109925	0	0	0.00601032	0.00276922	0	0.00539725	0	0.0132452	0.185616	0	0.00476029	0	0.00554043	0.0166574	0.0119044	0.591599	0.00364954	0.00168916	0.00857806	0.00360123	0.00609439	0	0	1.16198	0.0121317	0	0	0.00983973	0.00336611	0.453298	0.014782	0	0.0196561	0.00202796	0	0.000879912	0.00281229	0.00136994	0.00358684	0.128413	0	0.00623378
SMESG000061797	0.0256251	0.00735006	0.750604	0.00207008	0.00961322	0.0164449	0	0.0052362	0.00248533	0.0386626	0.310527	0.0139338	0.00591707	0.031556	0.0300315	0	0.00985932	0	0.00446614	0.836696	0.0372562	0	0.0173346	0.00516852	0.00380177	0.880013	0.0208653	0.0601104	0.00126482	0.0289305	0	0.0216713	0	0.00446843	0.227612	0.00576977	0	0.0251602	0	0.00355275	0.00547664	0	0.0156342	0.00406417	0.0249883	0.55014	0.00424067	0.01794	0.0161207
SMESG000070967	0.377389	0.092721	3.85702	1.88058	0.136684	0.0945772	19.9365	0.109718	0.245864	0.291815	4.56882	0.328219	1.57382	0.418597	0.369644	12.2563	0.152016	0.355944	0.0877099	1.70259	0.301121	1.46356	9.11077	0.111514	0.33496	2.21931	0.0936887	0.178375	0.125326	0.262476	9.98156	2.54096	0.267578	0.0812342	1.19642	0.0650436	8.57593	0.241103	2.35427	0.211099	0.526936	0.480911	0.244512	2.29006	0.490822	4.5551	12.9056	0.156597	0.175801
SMESG000039682	0.0460547	0.0312535	1.16307	0.278318	0.106824	0.0850709	1.85578	0.0568392	0.0621173	0.118408	0.383573	0.0600189	0.258848	0.0567359	0.0082381	0.852314	0.419515	0.0529801	0.0317492	0.209751	0.0288185	0.262464	1.49687	0.0757056	0.0244988	0.470277	0.0390842	0.0691596	0.06234	0.222171	2.45144	0.115076	0.0149051	0.0152301	0.211677	0.100182	1.93672	0.340132	0.31187	0.0267237	0.0203628	0.0626797	0.0319861	0.390379	0.0719971	0.522517	1.06268	0.0962738	0.0319527
SMESG000005125	0.0336934	0.0207084	1.04511	0.0128213	0.0735355	0.0256001	0	0.0452553	0.0933865	0.232416	1.13425	0.10346	0.112475	0.133986	0.0768087	0.0781385	0.192144	0.0642275	0.0245886	1.65616	0.0196239	0.0713803	0	0.0564095	0.0277818	1.23564	0.0203115	0.109845	0.0507442	0.142404	0.0126098	0.0284314	0.053316	0.0126231	1.02761	0.0830167	0	0.0807619	0.0568364	0.0132576	0.0697867	0.0642828	0.0726703	0.0850102	0.139648	1.89007	0.0509971	0.0938532	0.0237463
SMESG000064880	0.0326757	0.0236806	2.14676	0.0500313	0.0992811	0.0406201	0.0524463	0.0206413	0.0504297	0.0741207	1.88571	0.0551735	0.0942451	0.116975	0.166437	0.140577	0.109256	0.0434322	0.0721131	2.47434	0.0414959	0.114924	0.010031	0.0416367	0.026071	1.92204	0.0440099	0.100359	0.0348301	0.0713991	0.0236083	0.103607	0.0554664	0.0308824	0.903801	0.0869198	0.0284399	0.0341362	0.0496929	0.0297377	0.182297	0.0751252	0.169117	0.200481	0.18397	2.9006	0.125643	0.101119	0.0605501
SMESG000056013	2.25849	0.18724	0.571018	1.42349	1.17471	0.792926	0.873674	0.0621745	0.0710156	0.127686	0.202266	0.343767	0.232343	2.12955	0.835486	0.290409	0.105011	0.288718	0.06185	0.0825209	1.77526	0.138248	0.187521	0.0718853	1.91083	0.312252	0.658641	1.01126	0.12936	0.508491	0.419408	1.90342	0.577311	0.0316081	0.056023	0.0747397	0.270743	0.121728	0.132061	1.56069	2.32213	0.748939	0.0867378	0.247657	0.207301	0.163979	0.306127	0.134526	0.206731
SMESG000036444	0	0	0	0	0	0	0.00512446	0.201002	0.194776	0	0.00908542	0	0.00459972	0	0	0	0	0	0	0.023229	0	0	0	0.106039	0	0.00385282	0.00111802	0	0.12475	0	0	0	0	0.0030554	0.0224997	0.123862	0	0	0	0.0049689	0	0.00109006	0	0.0063449	0	0.0139089	0.00729413	0.21642	0
SMESG000022742	0.120034	1.85333	0.0858486	0.0701593	0.0851743	0.0607974	0.0718225	0.0871445	0.404321	0.458973	0.412586	4.27255	0.427017	0.41228	0.39517	0.530275	0.732118	0.526	7.46719	0.349949	0.712661	0.399779	0.391398	0.161785	0.101924	0.101645	2.67697	0.126165	0.0909809	0.181301	0.11793	0.172042	0.2144	2.99551	0.163937	0.164994	0.11656	0.248635	0.192973	0.251746	0.2557	0.417883	3.06373	0.246346	0.24178	0.311564	0.305793	0.0857644	3.17218
SMESG000029913	0.00266648	0	0.0167483	0	0.00262895	0.0208321	0.306445	0	0.00277426	0.0349606	0.108074	0.0279945	0.0308035	0.0540295	0.0651472	0.462687	0.0114317	0.027711	0.00385532	0.035217	0.00208394	0	0.384998	0.00745259	0	0.00594032	0.00572558	0.0342601	0.00406375	0	1.06076	0	0.0884155	0.000554149	0.00844594	0.00621111	0.311509	0	0	0.000978028	0.0049474	0.0413451	0.00178558	0	0.00503089	0.000851393	0.18273	0.00505706	0
SMESG000078281	3.49431	0.0424529	0.0951897	0.0495195	0.173489	0.177475	0.0336622	0.0618299	0.195668	0.315303	0.210515	0.238224	0.284153	3.78176	0.350901	0.360758	0.278165	0.19243	0.103664	0.162676	4.43775	0.202393	0.0764266	0.183237	4.01633	0.164865	0.112288	0.167166	0.147945	0.226271	0.064672	0.142938	0.149174	0.112217	0.214575	0.126892	0.125244	0.350618	0.18644	4.28615	3.64814	0.285058	0.19354	0.256727	0.317526	0.276026	0.451503	0.183763	0.16416
SMESG000000190	0.719195	0.408528	0.417297	0.40273	18.3773	0.333538	0.34491	0.231739	0.467776	13.3199	0.768042	0.835457	0.881969	0.819915	0.973727	0.894924	29.2631	0.71712	0.96746	0.742955	1.38161	1.30645	1.48318	0.24007	0.84517	0.853895	0.905439	1.2801	0.498952	37.776	0.748972	1.07759	0.555839	0.686017	0.583327	0.409279	0.541473	28.5833	0.821591	0.938035	0.900728	0.993468	0.742171	1.05596	19.1444	0.82017	1.05445	0.387009	0.662992
SMESG000000477	0.0018762	0.00158547	0.000715092	0.00232671	0	0.190458	0	0.00562919	0.00538245	0.00450637	0.0037467	0.0134087	0	0	0.834295	0	0	0.524707	0.00221093	0	0	0	0	0.00427705	0.000735901	0.0049776	0.0142291	0.327043	0.0222675	0	0	0	0.512539	0.00241442	0	0.00200255	0.0248131	0.0564302	0	0.000646928	0.00916816	1.89077	0.00592298	0.0118597	0.0583863	0.00171699	0	0	0.0452966
SMESG000016846	0.479514	5.28294	0.538034	1.9561	3.43735	6.49963	7.63447	1.91117	1.72677	1.60052	1.04599	3.7432	1.41443	0.429966	4.67935	5.80889	4.20883	6.48794	12.2112	0.652147	0.632513	3.93975	11.5276	2.07883	0.681695	0.918376	7.15112	6.5709	2.06321	5.53186	14.1335	4.12245	7.32809	4.86777	0.53843	1.88094	12.0464	3.38353	5.07883	0.765911	0.588558	6.32929	4.88781	2.78268	2.99526	1.09583	4.9634	2.49486	9.98497
SMESG000015041	0.0385223	0.00254215	0.504348	0.00947451	0.00495894	0	0.387375	0.00577773	0.00244499	0.0321331	0.163204	0.0150556	0.00896956	0.0135136	0.0239882	0.237607	0.0122364	0	0.0200237	0.0635713	0.00677844	0.022326	0.24506	0.00635605	0.00883743	0.180596	0.0226779	0.00625563	0.00926229	0.0378624	0.577139	0.021694	0.0116137	0.00503797	0.0416327	0.000694715	0.391256	0.0121895	0.0117137	0.0295783	0.00250862	0.0524827	0.0123493	0.0243053	0.0248349	0.310999	0.325212	0.0123114	0.012538
SMESG000067442	0.0316854	0.0497826	0.996079	0.324582	0.065955	0.0375633	1.29552	0.0609002	0.106355	0.111944	0.245456	0.0474233	0.262895	0.02194	0.0136597	0.776916	0.0660686	0.0983631	0.0253949	0.248751	0.00581911	0.152349	1.01709	0.100343	0.0260086	0.440713	0.00651036	0.0124388	0.0726309	0.0316312	1.14278	0.161825	0.0050041	0.00467258	0.0890066	0.0842919	0.903381	0.107684	0.196875	0.0119967	0.0338926	0.125737	0.0545802	0.371253	0.083998	0.712936	1.04722	0.108428	0.0203598
SMESG000007739	0.48394	0.395526	0.411295	0.420764	20.1355	0.479702	0.948539	0.381649	0.630825	14.7809	0.944914	0.876049	1.15191	1.16591	1.60547	0.975359	27.4591	0.802256	0.801856	0.688505	1.18598	0.804479	0.734071	0.486667	0.778398	1.03351	0.656899	0.794142	0.470934	32.7275	0.409323	0.889914	0.623087	0.635073	0.443553	0.388393	0.559582	27.923	0.696442	0.913786	1.08173	1.25972	0.804481	1.15738	20.1327	0.902296	1.07802	0.63451	0.81508
SMESG000048127	0.0834111	1.00437	0.0298994	0.101095	0.0409028	0.0449042	0.026252	0.0585855	0.0382406	0.165001	0.0933635	1.61643	0.0790472	0.0782946	0.0753133	0.0215747	0.240529	0.0871346	1.41692	0.0625455	0.0532164	0.0435306	0.0154708	0.0305186	0.026118	0.0392328	1.0454	0.00270188	0.0364899	0.0293182	0.105771	0.0148042	0.0801279	0.559543	0.0190976	0.024741	0.00299072	0.0748697	0.0273193	0.0267759	0.0423466	0.0827004	0.778268	0.100049	0.102382	0.0544254	0.0294094	0.0397158	1.93067
SMESG000052597	0.0170185	0.0264286	0.119631	0.0487197	0.33435	0.0862145	7.33139	0.0700174	0.0133063	0.257471	0.0625908	0.019811	0.0355416	0.0283419	0.0613594	4.09986	0.155051	0.0110772	0.0152803	0.158281	0.0226853	0.0233279	5.1429	0.0224094	0.0216443	0.112635	0.0533028	0.00231316	0.0135988	0.250205	8.16802	0.0276444	0.0251781	0.0183439	0.0684455	0.0104804	6.50606	0.238324	0.0257822	0.0251971	0.055351	0.0416448	0.0409425	0.0389901	0.30128	0.0814852	5.73547	0.0459834	0.0163099
SMESG000051697	0.710404	0.831562	0.430448	0.600633	42.3862	0.646284	0.346755	0.210385	0.400443	27.7423	1.35845	1.2714	1.53474	1.3595	1.63139	0.920291	45.8784	2.07516	1.06948	0.610319	1.41947	1.08828	1.07405	0.388906	0.87152	0.949844	0.964331	1.07878	0.368174	43.7007	0.377672	0.884232	0.878086	0.680549	0.472371	0.296832	0.693149	35.5626	1.11754	0.915225	1.15176	1.35672	1.09228	1.44572	28.8429	1.02376	1.53838	0.402708	1.04308
SMESG000005753	0.00547805	0.0139632	0.46867	0.136124	0.00443733	0.00621263	0.556074	0.032905	0.013673	0.0876712	0.0945795	0.00921773	0.082417	0.0148265	0.00525444	0.541082	0.0395405	0.00562279	0.0143506	0.0576994	0.00470544	0.0926021	0.542128	0.00513292	0.0164082	0.1351	0.00790958	0.00678599	0.0112885	0.0190187	0.76148	0.00510195	0	0.0121477	0.0634333	0.0168099	0.714287	0.0504338	0.0634596	0.0091341	0.020676	0.0167166	0.0257695	0.131432	0.0656571	0.383998	0.587234	0.0215003	0.0168903
SMESG000076528	0.0537249	0.0163052	0.815524	0.165182	0.0671209	0.0456915	1.06984	0.0199013	0.0306577	0.0155227	0.210681	0.0434307	0.119837	0.0381586	0.0619584	0.760186	0.126853	0.12537	0.0128256	0.0640555	0.0253477	0.153942	0.980982	0.003823	0.0176455	0.280514	0.0348913	0.012974	0.0243938	0.187702	1.34885	0.1102	0	0.00967902	0.0211512	0.0267539	1.24812	0.092592	0.115085	0.0204263	0.0206334	0.0677443	0.035123	0.245777	0.0453596	0.536665	0.541069	0.0255645	0.0077147
SMESG000054420	0.141681	0.189423	0.182173	7.11479	2.19233	4.92232	0.153024	0.118172	0.252717	2.52114	0.649208	0.345193	7.30925	0.449235	6.10794	0.54097	4.81292	7.95675	0.455984	0.355365	0.436934	8.68577	0.179549	0.226119	0.283815	0.38629	0.376203	3.43112	0.0668315	2.90106	0.142007	7.96847	4.16906	0.315644	0.402875	0.143133	0.195345	3.46703	8.22684	0.188665	0.275806	5.72379	0.396299	7.48422	2.41999	0.712745	0.177332	0.152781	0.44409
SMESG000032753	0.0443677	0.0125513	0.914334	0.0306289	0.0205737	0.00571614	1.65087	0.0311635	0.0102405	0.00422427	0.37313	0	0.00501031	0.00991704	0.0226959	0.88679	0.012942	0	0.00939649	0.178883	0.0134862	0.00580874	2.93708	0.0214137	0.042171	0.571401	0.0253037	0	0.0354428	0.0237698	2.75996	0.0355838	0.0352718	0.00981691	0.170634	0.0255472	1.339	0.00376997	0.0135847	0.0229868	0.0298812	0.0351711	0.0261694	0.0214655	0.0362714	0.625109	0.828961	0.048476	0.0105687
SMESG000039140	0.0428414	0.0291126	0.0342	9.74227	0.680628	1.69838	0.152647	0.0280847	0.0268226	0.626701	0.13214	0.106979	7.65963	0.121505	1.50427	0.194773	0.373185	0.579293	0.0661759	0.00455677	0.0317408	4.68548	0.100721	0.0413846	0.029161	0.0101061	0.0300517	1.04991	0.0398035	0.331352	0.00609551	4.8983	0.822835	0.0205737	0.0349563	0.0589788	0	0.412645	5.54379	0.0319106	0.047332	1.0218	0.0830504	7.61944	0.420518	0.151018	0.0340229	0.0477026	0.0684487
SMESG000055728	0	0.000634379	0.000369878	0.00909025	0.00510452	0	0.0266078	0.0168386	0.0181676	0.0280772	0.156857	0.0801496	0.0222186	0.0735426	0.0876911	0.0120833	0	0	0.0070804	0	0	0	0	0.0314526	0.0024091	0.0104701	0.0267779	0	0.0896696	0	0	0.0805361	0	0	0.0034342	0.0282245	0.0270693	0.0155161	0	0	0.00354282	0	0.0162151	0	0.00249475	0.000665759	0.00896649	0.0234405	0.00553759
SMESG000022895	0	0	0	0.00265049	0.00660731	0	0	0	0.0038805	0	0	0	0.0425962	0.00278675	0	0.00600787	0	0	0	0	0	0.0470096	0	0	0	0	0	0	0	0	0	0	0	0	0.000650759	0.00152622	0	0.0113325	0	0	0	0	0	0.0455528	0.00743725	0	0	0	0
SMESG000078002	0.00848783	0.00314562	0.00121644	0.00419805	0	0	0.361552	0.00298031	0.0103198	0	0.0171617	0.0126937	0.0103839	0.00330651	0.0457231	0.0897627	0	0	0	0	0	0	0.193321	0.00558399	0.00102814	0.0031736	0.00164711	0.0131228	0.00297417	0.0020627	1.28388	0	0.0287646	0.00071969	0.00258218	0.00953795	0.232754	0.00497587	0	0	0.00319537	0.00932852	0.0052386	0.0054341	0	0.00875135	0.134743	0.00514348	0.000946021
SMESG000036375	0.656851	1.05212	0.907747	1.01365	0.809512	1.32699	2.26664	33.4916	30.7108	0.884993	1.30095	1.10067	0.998931	0.612598	0.95714	1.97407	0.827579	1.02703	0.999655	1.2948	0.741263	1.77501	1.88081	30.804	0.290064	0.971189	0.882869	1.35075	39.2669	1.0584	0.985991	2.43227	1.81078	1.16468	2.36237	38.0579	3.09422	1.79037	2.92891	0.755215	0.653004	1.28543	1.09327	1.65767	1.31483	1.2552	2.86819	35.7583	1.05881
SMESG000077095	0.0249582	0.00959085	0.0303748	2.27169	0.310752	0.0366613	0	0.0258187	0.00592442	0.642285	0.00567083	0.00714987	1.21374	0.0190104	0.0413033	0.0193999	0.317609	0.019757	0.00468806	0.0791083	0.00284574	0.0971063	0.0069726	0.00652509	0.0242733	0.103911	0.0108537	0.0704923	0.0075298	0.0097152	0.00977568	3.06334	0.0258405	0.0119594	0.0216204	0.00931912	0.00224304	0.0329789	0.785823	0.0141715	0.0231134	0.0619463	0.00997816	1.57255	0.09607	0.0371284	0.0238241	0.0292481	0.0361442
SMESG000053016	0	0.0128733	0.0263646	0.0559425	0.0564445	0.0187057	0	0.0249698	0.0217558	0.685538	0	0.022089	0.0295124	0.0155318	0.056962	0.00600787	0.406339	0.00684587	0.0091226	0.00595355	0.000644053	0.327341	0	0.020006	0.0220009	0.00371705	0.00206682	0	0.0055594	0.442884	0	0.0137138	0.0114778	0.0192859	0.0258058	0.00943737	0.0277505	0.431242	4.61149	0.039485	0.122511	0.0947925	0.0412	0.164071	0.668341	0.0199726	0.0857074	0.00660358	0.0285562
SMESG000041448	1.11086	2.50669	0.798403	0.130112	0.189745	0.659955	0.602213	0.0886709	0.273738	0.848677	0.791263	5.4315	0.418733	2.53425	1.15891	1.43873	0.475664	0.980685	2.92591	0.636491	1.17157	0.167887	0.51652	0.126707	0.609795	0.843393	2.54499	0.776491	0.17038	0.326711	0.63776	0.167093	0.389336	0.754587	0.405725	0.0860496	0.238276	0.216088	0.0635685	0.541772	0.864965	0.528995	0.961939	0.14294	0.196514	0.376697	0.333832	0.136972	0.426228
SMESG000061955	1.63522	0.0650032	0.0258789	0.0336728	0.0626822	0.059758	0.0460903	0.0223771	0.0502196	0.0898892	0.105996	0.0845073	0.13872	1.50211	0.135524	0.0613788	0.0429373	0.00721407	0.0311711	0.0367758	1.71926	0.0238478	0.0230933	0.0150621	1.57001	0.0370037	0.0357042	0.0213354	0.0569519	0.0916004	0.0071443	0.0619636	0.0917647	0.054061	0.0322884	0.0505599	0.0531653	0.0798394	0.0767018	1.40286	2.43851	0.36943	0.120141	0.195058	0.195429	0.148652	0.185018	0.0980446	0.113798
SMESG000023083	0.00154141	0.00119249	0.000849111	0.226262	0	0	0	0.00529046	0	0.017689	0	0.000537413	0.0338369	0	0	0	0.0917849	0	0.000563619	0.00134466	0	0	0	0	0	0	0	0	0.0029224	0.0125963	0	0.0430034	0	0.0061108	0.0174381	0	0	0.0175152	0.155973	0	0	0.00400287	0	0.0827852	0.0251741	0	0	0.0067034	0.00128596
SMESG000018924	1.08695	2.82148	0.0763718	0.478689	0.11737	0.6585	0.0834391	0.113388	0.107645	0.228998	0.0631579	1.88195	0.389703	0.51773	0.722781	0.0523981	0.224919	0.970912	1.06481	0.106302	0.582691	0.0948519	0.0486092	0.142445	0.740351	0.0944093	3.03479	0.68893	0.13242	0.105072	0.113631	0.3135	0.669428	1.19986	0.073505	0.119529	0.0625445	0.125019	0.426188	0.269267	1.27067	0.805731	1.64945	0.505415	0.226316	0.158229	0.18338	0.163679	2.74118
SMESG000078551	0	0	0	0	0	0	0	0	0.0241984	0.0985147	0.320587	0.145512	0.0532636	0.118349	0.0253411	0.0321428	0	0	0	0	0	0	0	0.0101528	0.000399147	0	0.0244956	0	0.0246505	0	0	0	0	0	0	0.00270527	0	0	0	0	0	0	0.00349417	0	0	0	0	0	0.000791084
SMESG000058949	0.166486	0.157243	2.14706	0.0706512	0.0831086	0.151084	0.0896339	0.586246	0.662147	0.202871	4.44006	0.24141	0.19016	0.135098	0.311941	0.102854	0.0706432	0.136956	0.03922	7.69359	0.128113	0.0946299	0.0244339	0.975444	0.293901	4.22372	0.0941957	0.203897	1.18388	0.11128	0.0410103	0.0997357	0.234247	0.0682542	7.11815	0.839168	0.0915806	0.0602904	0.0382529	0.105987	0.141691	0.0800577	0.225807	0.0901037	0.110087	3.73837	0.0991304	0.562833	0.126706
SMESG000055421	11.1348	108.859	7.24212	7.04034	8.54547	6.08365	6.87254	3.24614	8.08573	17.6507	13.1212	94.3265	11.9231	13.9768	10.4264	9.10555	11.1042	8.46565	118.472	5.62348	8.80297	5.6568	4.19033	2.02495	6.48822	5.73081	140.78	11.801	2.21225	10.0978	5.12676	8.59613	11.8882	151.872	9.97321	5.5539	9.80461	15.3925	10.0633	12.2227	15.2598	20.044	138.736	16.7265	20.2278	16.6583	18.5337	5.35967	160.33
SMESG000021250	0.110998	0.0621164	0.111587	7.5397	1.27211	0.0395308	0.20172	0.0898249	0.129485	0.987543	0.195907	0.165081	6.72003	0.176569	0.139787	0.264346	0.600536	0.0103066	0.0504474	0.163228	0.0706006	4.40022	0.143514	0.0990793	0.0315292	0.109208	0.0273366	0.0333762	0.133773	0.557598	0.0639648	5.45998	0.0229383	0.0698486	0.136093	0.110355	0.106781	0.470579	5.21872	0.0223879	0.0965923	0.133824	0.102351	5.95334	1.27238	0.0738452	0.192301	0.189527	0.0906605
SMESG000074695	0	0	0	0	0	0	0	0	0.0465742	0.226192	0.579151	0.507864	0.116444	0.0872655	0.0632482	0.053701	0	0	0.00424824	0	0	0	0	0	0.00288231	0	0.0794983	0	0.083095	0	0	0.00386346	0	0	0	0.00203803	0	0	0	0	0.00468229	0	0.0119096	0.00159749	0	0	0	0	0.0132308
SMESG000044963	0.0498179	2.3198	0.81396	1.14189	0.233039	1.38913	0.264833	0.114206	0.147276	0.20947	0.597187	1.00084	0.896832	0.0738579	1.31147	0.151266	0.0954549	0.978202	0.721461	0.711433	0.0668775	0.47602	0.0979413	0.234045	0.0294914	0.762712	1.26056	1.26846	0.134036	0.0819698	0.0330976	0.258805	0.683945	0.681293	0.73357	0.187101	0.176809	0.155247	0.411896	0.0409286	0.0952642	1.33816	0.846748	0.812329	0.241344	0.837333	0.153772	0.221626	1.33246
SMESG000064560	0	0.0409553	0.00299024	0.10901	0.0466762	0.00737874	3.71009	0.00501368	0.00603373	0.0270658	0.0386176	0.0411475	0.131402	0.0289116	0.0345663	2.61651	0.117904	0.0652022	0.0303075	0.0180657	0.00977019	0.155017	4.61889	0.0197057	0.012024	0.00997066	0.0323451	0.0435167	0.00284971	0.0694354	5.50127	0.0692135	0	0.0182672	0.0251813	0.0215843	4.98811	0.0882722	0.10497	0.0268543	0.0337778	0.0390592	0.0226866	0.140876	0.0436206	0.0445842	3.5539	0.0112541	0.0151023
SMESG000005050	2.0784	0.180123	0.0591142	0.0567558	0.0229833	0.025041	0.0747833	0.0158144	0.0133823	0.109902	0.0509765	0.144082	0.0699396	1.28065	0.134114	0.143561	0.0808061	0.0373022	0.241637	0.124921	2.15925	0.0212401	0	0.0104401	3.49134	0.0881996	0.19869	0.17295	0.0171834	0.122971	0.0549013	0.0498153	0.0626259	0.190404	0.0743861	0.0232714	0.028555	0.107752	0.045374	2.39276	0.93382	0.19478	0.17406	0.13328	0.124806	0.109007	0.0906634	0.0336673	0.320883
SMESG000005116	0.0914028	0.00436989	0.430696	0.0197875	0.0027374	0.0160174	0.0551226	0.0260415	0.00150775	0.0126159	0.0476587	0.00394667	0.0198699	0.00392148	0.00700584	0.0767287	0.0211077	0.0201048	0.00240453	0.111093	0	0.0188962	0.233297	0.023812	0.00338572	0.122936	0.00834056	0	0.0336083	0.0144724	0.132098	0	0	0.00142769	0.110147	0.00836868	0.117764	0	0	0	0.00963767	0.0275872	0.00478775	0.0247297	0.0209573	0.388948	0.0303032	0.0185883	0.00476938
SMESG000072368	0.0016948	0	0.161253	0.00620943	0.00581306	0.00702844	0	0.00184271	0	0	0.0242061	0	0.00908798	0.0100005	0.00993388	0.0150291	0	0	0.000319316	0.0287134	0	0	0.00299398	0	0.00179499	0.0539209	0	0	0.00548526	0	0	0	0	0	0.0023867	0.00469305	0	0.0270295	0	0	0.00668841	0	0.00568982	0.00965215	0	0.173765	0	0.00176458	0.00975557
SMESG000017361	0.00130331	0.00719307	0	0.0106263	0.00267711	0.195902	0.020268	0.0300491	0.00286401	0	0	0.00318599	0.00501689	0	0.323644	0	0	0.349847	0.0123704	0	0	0.016931	0	0.00103632	0.00281853	0	0	0.404471	0.00506107	0	0	0	0.510783	0.00138928	0.00189723	0.0275621	0	0.000997532	0.0254377	0.00860214	0.00889079	1.65882	0.00803833	0.0194173	0.0442613	0	0	0.00942833	0.0462647
SMESG000035058	0	0	0	0	0	0	0	0	0.0100287	0.00511125	0.10929	0.0239306	0	0.00690483	0	0.0160714	0	0	0	0	0	0	0	0	0	0	0.00388425	0	0.00171696	0	0	0	0	0	0.00831585	0	0	0	0	0	0	0	0	0	0	0	0	0	0
SMESG000072594	0.0062401	0.00350668	0.304967	0.0012171	0.028023	0.0067673	0	0	0.00708656	0.0191635	0.0905206	0.00739353	0	0.0023391	0.0114252	0	0	0	0	0.0176561	0.0031421	0.00667858	0	0.00162063	0	0.126216	0.00124913	0	0.00119065	0	0	0	0	0.00385884	0.0151911	0	0	0	0	0	0.00284072	0.0333454	0.013155	0.0143164	0.00770433	0.253188	0.0632067	0.00235559	0.0146298
SMESG000068162	1.18844	0.0387031	0.0406167	0.0309992	0.028339	0.0380443	0.0576003	0.0258793	0.0211111	0.0699333	0.0899727	0.0775452	0.0882639	0.964348	0.0695273	0.220811	0.0537948	0.0330465	0.0497094	0.0378409	1.68909	0.0316798	0.0447195	0.00991997	1.77612	0.0327615	0.0614836	0.162249	0.0150719	0.0983982	0.00591788	0.0385181	0.0161342	0.0498363	0.0308552	0.0113941	0	0.0276223	0.0748903	1.32543	0.773315	0.0753041	0.0644765	0.069612	0.0754677	0.0431777	0.116382	0.0243238	0.0693035
SMESG000061450	0.00456135	0.0140636	0.00619885	1.32877	0.106799	0.011392	0.0563095	0.0177844	0.0499649	0.0260298	0.0372128	0.0491345	0.912868	0.00814863	0	0.0169532	0.0102313	0.00476029	0.0067178	0.000849583	0	1.04228	0.0268428	0.0279803	0.0010031	0.00488076	0.00638906	0	0.0239071	0.00650715	0.0071443	1.52141	0.0268601	0.0165097	0.011934	0.0842505	0	0.0118826	1.01789	0.000966238	0.0285494	0.0239139	0.0100557	0.758021	0.0256618	0.007543	0.0156978	0.0194297	0.0124636
SMESG000062744	0.0107221	0.0134669	0.708899	0.0356278	0.0314219	0.0285643	0.0178722	0.0219333	0.0125149	0.0670668	0.533427	0.042267	0.0798802	0.00895227	0.134612	0.0884469	0.0740758	0.0269823	0.0302911	1.69292	0.00376833	0.0252817	0.143993	0.0213434	0.0321995	0.978751	0.0592897	0.0284034	0.0261708	0.110066	0.0212951	0.0103689	0.0533849	0.0087188	0.407563	0.0441724	0	0.00535213	0.00472764	0.0312223	0.0804671	0.057218	0.067664	0.0611206	0.0966204	0.886435	0.103792	0.0467916	0.0701739
SMESG000019341	0.150046	0.147757	6.33891	0.186439	0.21734	0.210369	1.56445	0.102925	0.196027	0.396362	4.55765	0.361825	0.492416	0.275287	0.446227	0.989895	0.400727	0.292726	0.220324	8.53258	0.143782	0.217201	1.60528	0.192772	0.132863	7.30931	0.215564	0.28981	0.115247	0.219209	3.4359	0.222557	0.19132	0.114173	4.85907	0.13533	1.51124	0.224497	0.104758	0.190068	0.29875	0.425489	0.289211	0.43157	0.493688	6.78522	1.08641	0.247559	0.153788
SMESG000007726	0.014259	0.0147305	0.0258071	0.0202171	0.0198388	0.0582766	4.93375	0.0129944	0.0213482	0.0255887	0.0441545	0.0243473	0.0127195	0.024985	0.0370247	6.69127	0.00680175	0.0599293	0.0135486	0.0245487	0.0385582	0.00824396	5.76385	0.0367329	0.0289261	0.0196317	0.0216126	0.00728262	0.00690513	0.0322216	6.73349	0.00946575	0.00441618	0.0180464	0.0430587	0.0146775	7.66343	0.0206291	0.0176404	0.00450316	0.0368798	0.0244336	0.0347673	0.0403681	0.0505959	0.0233384	4.90753	0.0162904	0.0221624
SMESG000043470	0.0170459	0.00716691	0.227355	0.00552192	0.0161088	0.0183372	0	0.00165179	0.00881673	0	0.205395	0	0.00815296	0.0100949	0.0270422	0	0	0.0152854	0.00469416	0.111866	0.00317927	0.0106497	0.0110417	0.024571	0	0.0941264	0.00350119	0	0.0151174	0	0	0	0.0181648	0.00321355	0.0120302	0.0206094	0.0182479	0	0	0.00502127	0.222121	0.0041967	0.0675566	0.0588229	0.0156877	0.739015	0.0189593	0.0381485	0.00295917
SMESG000043996	0.373148	3.44119	0.174365	0.187801	0.362378	0.208743	0.211032	0.101021	0.161885	0.311739	0.155833	1.78505	0.223794	0.207525	0.288445	0.0514769	0.398993	0.213201	2.07095	0.164299	0.0829885	0.157114	0.0476944	0.0391098	0.137993	0.099923	5.29792	0.3192	0.082241	0.677725	0.172191	0.213556	0.223764	2.58262	0.180488	0.117127	0.317687	0.284534	0.118858	0.162822	0.226804	0.254417	2.11669	0.176643	0.427381	0.236553	0.179011	0.0547193	1.972
SMESG000008990	0.00172918	0.00421526	0.268189	0.0752811	0.0159225	0.0514415	0.118085	0.0432314	0.0414756	0.00542465	0.077649	0.0162679	0.0566738	0.0065839	0.0186034	0.126231	0.0121699	0.0469797	0.0211402	0.0342831	0.00104197	0.0270147	0.0949704	0.0385462	0.00197782	0.0528794	0.00328809	0.0661672	0.0382166	0.00914185	0.192557	0.0163731	0.0518524	0.00778288	0.0109244	0.0446531	0.0766685	0.00691418	0.0627786	0.00436454	0.00726592	0.0518709	0.0106673	0.121268	0.0169055	0.222412	0.157856	0.055762	0.0041996
SMESG000030745	0.00117087	0.00594506	0.0538109	0.00344645	0.00108108	0	0	0.0928762	0.0154508	0	0.0498498	0	0	0.000894131	0	0	0.00781024	0	0.000732575	0.117176	0	0	0	0.0258338	0	0.16256	0.00289121	0.00252802	0.0445142	0	0.00641767	0	0	0	0.0444224	0.0490488	0	0	0	0	0.00263633	0	0.00123666	0	0.0401512	0.0411717	0	0.0127243	0.00382829
SMESG000013356	0.0557392	0.0670586	1.10438	0.744052	0.190307	0.0662672	1.77363	0.434041	0.47409	0.280114	0.433906	0.0599443	0.393649	0.0692034	0.111032	1.60366	0.39162	0.109327	0.0597309	0.402066	0.0197552	0.707104	2.00637	0.563581	0.0766587	0.627815	0.049508	0.241674	0.551375	0.382254	2.37749	0.623924	0.113244	0.0406461	0.305761	0.46495	1.79582	0.490603	0.505527	0.0253165	0.0916287	0.116386	0.0670222	0.616374	0.194589	0.754687	1.78631	0.482443	0.0429612
SMESG000012752	0.0652081	0.00511292	0.00133095	0.0349187	0.0525757	0.00197754	0	0.00125703	0.00410308	0.0438763	0.00243284	0.0045623	0.343668	0.0236336	0.0172559	0	0.0404661	0	0.00990797	0.00636083	0.0511263	0.163398	0.0584549	0.00224102	0.00955758	0	0.00314779	0	0.00678142	0.0279612	0.00959427	0.449028	0.0434924	0.0136527	0.00165633	0.012593	0.0289536	0.0563599	0.3756	0.0320145	0.01609	0.00621122	0.0156297	0.291148	0.0313061	0.00286331	0	0.00890135	0.00792946
SMESG000081395	0.00444109	0.0700451	0.616595	0.0590952	0.00735068	0.017733	0.0185935	0.0419953	0.104095	0.0403767	0.264789	0.0995342	0.0320307	0.0439479	0.106946	0.00972983	0.0140675	0.0120593	0.0630245	0.139798	0.00894726	0.027888	0	0.0681635	0.0278549	0.280202	0.0705334	0.0294746	0.0800683	0.0410969	0	0.0436392	0.00546433	0.0415767	0.196539	0.060735	0.084862	0.00550164	0.0277898	0.0235434	0.0265639	0.0361197	0.0901158	0.028408	0.00567662	0.498713	0.00262933	0.0610693	0.0663704
SMESG000044251	0.00181297	0.00214051	0.00324763	0.157263	0.0117922	0	0	0.000856958	0	0.0177023	0.00311572	0.00455558	0.359341	0.000417549	0.0460838	0.00380051	0.057252	0.0650542	0.00294506	0	0.00588551	0.558243	0.00353026	0.00170005	0.00757709	0.0102269	0.00521991	0	0.00134079	0.020254	0.00498599	0.211324	0	0	0.02177	0.0318405	0	0.0484287	0.239875	0	0.00313957	0	0.00322028	0.167909	0.0591278	0.00670831	0.0113147	0.00754255	0.00677314
SMESG000026662	1.79118	11.4372	1.78959	49.0927	16.5746	1.72249	1.7665	1.08658	1.21056	8.87332	2.45488	5.03828	20.4136	1.96301	2.06624	2.10158	49.7838	3.12955	13.3321	2.71323	4.5718	114.135	2.35227	1.34009	2.08035	2.25347	13.3647	3.86927	1.21296	32.1525	1.6363	86.4706	3.43503	11.649	2.68339	1.53444	1.68572	29.8558	73.7962	1.98978	2.50324	3.58635	7.40596	33.3418	16.8587	3.49965	3.62612	1.67132	10.795
SMESG000037926	0	0.00204655	0	0.0139015	0.0696661	0	0	0	0	0.101141	0.00445598	0.00127248	0.0209328	0	0	0	0.217079	0	0	0.00197359	0	0	0	0	0	0.00112854	0	0	0.00110749	0.229686	0	0	0	0	0	0	0	0.0273383	0.0559752	0.00189239	0.00201464	0	0	0.0575537	0.0779115	0	0	0	0.000521245
SMESG000077669	0.980405	0.247183	0.036879	0.0341128	0.298876	0.0797919	0.0416978	0.00274742	0.011736	0.159316	0.0640687	0.110157	0.0842286	0.529906	0.100743	0.0240441	0.491288	0.052919	0.122403	0.043511	1.21695	0.0364016	0.0191495	0.0116969	0.884107	0.0476126	0.189092	0.203818	0.0304364	0.733268	0.00596685	0.0512475	0.0666883	0.0943578	0.0451411	0.00648856	0.0551254	0.165692	0.0454748	0.502672	0.934087	0.114158	0.114261	0.145475	0.20519	0.0893291	0.0433778	0.0489269	0.26772
SMESG000026655	0.331307	2.51918	0.378987	19.5502	6.72855	0.387667	0.49079	0.287182	0.475613	3.61932	0.628893	1.45565	10.8235	0.554912	0.64652	0.625555	12.8383	0.483694	2.28497	0.483371	1.15926	32.3972	0.395965	0.464298	0.473436	0.365816	2.48402	0.615121	0.409096	9.12418	0.318209	26.3914	0.75432	2.18254	0.579006	0.355531	0.423649	9.66262	23.3795	0.412133	0.580528	1.09588	1.74646	16.3367	5.76469	0.933038	0.719057	0.390872	2.71626
SMESG000058046	0	0.00671428	0.0213668	0.0541645	0	0	0	0.00388139	0.0152462	0	0.00243284	0	0.0134323	0	0	0	0	0	0.00108326	0	0.00465182	0.0958775	0	0.00421723	0.00293745	0.00202184	0	0	0	0.110641	0	0.393533	0	0.00131761	0.0178216	0.00122284	0	0.0317642	0.50031	0	0	0	0.0045294	0.00464544	0	0	0	0.00211771	0
SMESG000061386	0.136135	0.158804	3.69356	0.0660907	0.143284	0.0332497	3.4055	0.125868	0.191116	0.29234	3.17718	0.260759	0.16533	0.168034	0.19137	2.00408	0.162267	0.0424878	0.081641	1.69059	0.0997613	0.0607974	1.54075	0.106766	0.0846046	1.91674	0.151532	0.111904	0.103575	0.0240934	1.62578	0.0227503	0.0290777	0.098486	1.00995	0.146829	1.76462	0.0847294	0.0592444	0.0674882	0.215369	0.104028	0.243103	0.134477	0.277607	3.0118	1.93892	0.140252	0.207038
SMESG000016780	0.0481382	0.00164006	0.0639265	0.00701199	0	0.0547446	0	0	0.00318391	0.0279696	0.0136763	0	0.00358111	0.0645292	0.0676745	0	0	0.0712755	0.038072	0.0489365	0.0122785	0.022598	0	0	0.0690144	0.019611	0.0112515	0.151919	0.0025601	0.0127988	0.0620875	0.0815665	0.0344501	0.0114009	0	0.00272	0	0.0158821	0.0245814	0.00108035	0.0240016	0.00242114	0.0149822	0.00637572	0	0.0155317	0	0.00165675	0.0106296
SMESG000004631	0	0	0	0.00176613	0	0.533243	0.0702192	0	0	0	0.0102368	0.0026952	0	0.0065323	0.0622552	0	0	0.0339264	0	0	0	0	0	0	0	0	0.0102187	0.862265	0.0050992	0.0125396	0.00643989	0	0.882775	0.00307343	0	0.00456476	0	0	0.0060891	0.00764379	0.000464415	0.266212	0.00193545	0.0125506	0.00540047	0.00251436	0	0	0
SMESG000030759	0	0.0214145	0	0.0822264	0.0300487	0	0	0	0.00375619	0	0.00167066	0.000847111	0.16872	0	0	0	0.0232357	0	0	0	0	0.503095	0	0.0015448	0	0	0.00845262	0	0	0.0293379	0.00498599	0.142115	0	0	0.00911062	0	0	0.0297089	0.454544	0.0164929	0	0	0.00256208	0.111643	0.00340731	0	0	0	0.0014047
SMESG000017253	0.102723	0.0277364	1.18974	0.0869336	0.0307693	0.127005	0.392172	0.0452089	0.0743442	0.0977155	0.746757	0.104031	0.15841	0.186293	0.111446	0.600058	0.0943037	0.156613	0.0516153	0.601734	0.1214	0.0127085	1.59796	0.0340945	0.095337	0.599327	0.0395021	0.286881	0.0266921	0.10109	0.608467	0.0673302	0.0698873	0.0312874	0.296198	0.0246058	0.777944	0.0238607	0.0357698	0.102272	0.138059	0.28762	0.0749376	0.145071	0.087305	1.31366	0.563043	0.0297739	0.0483081
SMESG000015924	0.180534	0.034109	0.756871	0.137428	0.0978023	3.52507	0.658036	0.0511837	0.0759949	0.223558	0.948106	0.103071	0.198895	0.306025	2.71947	0.456505	0.132865	2.88059	0.0664802	1.21278	0.093402	0.172543	0.734255	0.07555	0.103853	0.625383	0.0931867	2.94721	0.027198	0.133684	0.936446	0.122743	1.82613	0.051072	0.386601	0.0593998	0.551794	0.133486	0.120872	0.183564	0.257665	2.78763	0.14242	0.271332	0.232572	1.03039	0.464167	0.100317	0.0763584
SMESG000004919	0.0916545	0.0608479	1.80746	0.765994	0.419906	0.128281	2.55898	0.486751	0.598237	0.270685	0.655551	0.116106	0.571534	0.122764	0.0591776	2.43765	1.32581	0.206071	0.0998213	0.440812	0.113224	1.60858	2.61535	0.546688	0.111852	0.904836	0.0821036	0.077227	0.552848	1.01706	3.78451	0.826864	0.0297928	0.0483391	0.187706	0.471976	3.23133	0.719842	0.897287	0.0544191	0.052512	0.216238	0.0977299	0.700123	0.204192	1.16123	2.40163	0.457183	0.0958211
SMESG000013783	4.13239	1.46348	0.20541	0.241422	0.331003	0.286603	0.27693	0.17216	0.29832	0.518906	0.467707	1.25399	0.473306	4.36699	0.472646	0.412141	0.0711235	0.184433	0.501535	0.123133	3.65212	0.0667258	0.0788511	0.0782358	3.45558	0.149341	1.05212	0.411296	0.0675711	0.210984	0.121104	0.0636603	0.521299	2.19359	0.340895	0.265169	0.410884	0.625291	0.326435	5.64077	3.7849	0.436906	1.17108	0.431561	0.603577	0.313205	0.371645	0.240701	1.29208
SMESG000043277	0.00858445	0.0529242	1.29632	0.0299665	0.0293739	0.0253318	0	0	0.0381567	0.0347291	0.453446	0.0132814	0.0204606	0.0279533	0.0349387	0.0253289	0.0359468	0.00489686	0.00407066	0.83827	0.0300726	0.013623	0.00425215	0.0012394	0.0298002	0.925673	0.0300474	0.153999	0.0276456	0.0666226	0.0437159	0.0403323	0.0223239	0.0159416	0.474327	0.00762509	0	0.0226142	0	0.0146708	0.0366758	0	0.0145566	0.0767959	0.0876172	0.653034	0.0282792	0.0233708	0.0331139
SMESG000007128	0.036512	0.0303805	0.0776137	0.253721	0.109204	0.0448587	0.00871422	0.0106617	0.0207698	0.141176	0.067894	0.064707	0.659427	0.0537983	0.0330471	0.0667571	0.34404	0.215267	0.128099	0.111107	0.110218	2.81996	0.0837243	0.0521326	0.0442236	0.0467998	0.0465897	0.00906868	0.0106081	0.421694	0	0.989694	0.0314985	0.0383914	0.0380536	0.0587649	0.0217461	0.288703	1.52204	0.0325331	0.0413597	0.0916474	0.0711568	0.727229	0.120392	0.0751952	0.0629712	0.056047	0.030831
SMESG000075750	0	0	0	0	0	0	0	0	0.00169827	0.0956648	0.628409	0.267106	0.0415199	0.0975151	0.0277062	0.113332	0	0	0	0	0	0	0	0	0	0	0.0469836	0	0.170818	0	0	0	0	0.000531515	0	0	0	0	0	0	0	0	0.00136834	0	0	0	0	0	0
SMESG000077266	0.0243809	0.0222394	1.39336	0.0256427	0.0870797	0.0203534	0.0448905	0.0263595	0.0691169	0.0923736	0.824641	0.042677	0.0566482	0.0638634	0.0488533	0.019338	0.0741105	0.0656893	0.0311171	2.64417	0.0297518	0.111676	0.0169914	0.100329	0.0458254	2.30983	0.0312286	0.135621	0.0545236	0.161835	0.101523	0.0990196	0.0469941	0.023368	1.7112	0.052755	0.01179	0.0360998	0.072302	0.0350893	0.0656472	0.0724555	0.0858775	0.155427	0.0861506	1.87281	0.0426933	0.0491153	0.0464856
SMESG000003402	3.31648	0.882093	0.0539921	0.105783	0.0822711	0.16763	0.115011	0.0700872	0.021672	0.334869	0.157973	0.422799	0.106378	4.07418	0.152144	0.107617	0.013082	0.0460914	0.0981485	0.0010291	0.247251	0	0.0359408	0.0439486	1.37423	0.0191531	0.462756	0.0818046	0.0131673	0.0932658	0.0405358	0.0995806	0.239459	0.884445	0.17122	0.0580995	0.221064	0.271329	0.0569489	3.07636	0.450036	0.00888138	0.10399	0.00870227	0.00878674	0.0161378	0.0270734	0.0111901	0.0845633
SMESG000077258	0.027625	0.0237802	1.11658	0.0540967	0.032452	0	0.146787	0.00390965	0.0301811	0.123026	1.33501	0.0753327	0.0892325	0.0589932	0.112816	0.2882	0.0294628	0.00389331	0.0179997	0.57279	0.0697378	0.0529929	0.333724	0.0144334	0.00101936	0.568748	0.0161508	0	0.00367301	0.0287428	0.275345	0.0406193	0	0.0269328	0.345122	0.0418842	0.167151	0.0182722	0.0555466	0.0307312	0.0472545	0.0783493	0.0369971	0.0961782	0.0693962	1.20912	0.0938304	0.0231633	0.0223301
SMESG000011215	0.913032	0.0280501	0.0949901	0.00590739	0.0289721	0.0161378	0	0.00530211	0.0214017	0.0682673	0.0855628	0.067242	0.0440316	0.832462	0.0507528	0.0332974	0	0	0.0411881	0.101692	0.250278	0.00623881	0.00789113	0.026059	0.454672	0.0558998	0.0353469	0.0131552	0.0149605	0	0	0	0.0474707	0.0470905	0.0362888	0.0241538	0	0.0488768	0.00766811	0.381019	0.6117	0.0701296	0.0699358	0.0151837	0.0520281	0.121761	0.0048285	0.0140097	0.0162402
SMESG000051357	0.0982345	0.026326	0.0558849	11.8277	0.334727	0.223888	0.144974	0.084707	0.174665	0.452647	0.190431	0.143614	10.5908	0.221161	0.156708	0.145505	0.272433	0.0702765	0.0599112	0.0625842	0.197173	6.61926	0.0270787	0.0333564	0.0780005	0.0362717	0.0375625	0.532592	0.0139134	0.184173	0.00282099	6.48665	0.0265601	0.0353675	0.0417036	0.00832312	0.0288899	0.0705829	5.1472	0.108691	0.232704	0.206922	0.0577748	8.84007	0.310976	0.148794	0.131312	0.0376573	0.102243
SMESG000032255	0.00155493	0.00434695	0.00502607	0.782161	3.48666	0.0815073	0	0.00730912	0.0183915	6.43276	0.0649838	0.0221917	0.365957	0.108311	0.0409581	0.0470037	1.98546	0.0952685	0.0100626	0.00968763	0.0217741	0.533985	0	0	0.0154944	0.0172466	0.00427804	0.0488908	0.00139541	0.866887	0	0.8286	0.148016	0.00519237	0.00689965	0.014396	0.00710998	2.05305	0.562446	0.0296155	0.013787	0.0251311	0.0317761	0.417049	2.31379	0.0403064	0.0347378	0.0309475	0.00709261
SMESG000047629	0.00647598	0.0240713	0.202284	0	0.00555449	0	0.00512446	0.00552326	0.0104366	0.00998497	0.0986525	0.00566203	0.0121497	0.00306325	0.0637973	0.00412039	0.00717533	0	0.0168989	0.151059	0	0	0	0.00950902	0.00113165	0.114465	0.00636371	0	0.0103968	0.0249913	0	0	0	0.00235416	0.0959263	0.00462203	0	0.0116015	0	0.00519148	0.00943999	0.021416	0.0105727	0.0164872	0.00644463	0.226388	0	0.00165675	0.00841987
SMESG000019857	0.250367	0.19359	0.127457	0.292789	0.147837	5.11064	0.235219	0.058722	0.162187	0.0945332	0.205022	0.39744	0.351271	0.250411	4.3949	0.121169	0.127084	3.55693	0.160867	0.132374	0.136704	0.256845	0.193115	0.0727979	0.265859	0.123974	0.294375	4.40009	0.0746897	0.262335	0.232862	0.24087	5.71508	0.168339	0.141055	0.0875736	0.166976	0.0907649	0.265546	0.180254	0.681355	3.33392	0.417409	0.418895	0.183307	0.16895	0.257152	0.0718914	0.315037
SMESG000047829	0.42238	0.0672889	0.0255929	0.0137844	0.018551	0.0481962	0	0.05565	0.0498198	0	0	0.00295154	0.00943528	0	0.045361	0	0.013074	0.0968178	0	0.00412413	0.0210745	0	0.0370491	0.0589395	0.276595	0.0106956	0.0250008	0.0871631	0.054382	0.0300965	0.0306733	0.0453234	0.0202711	0.00468985	0.00991503	0.0894292	0	0.00753432	0	0.000370116	0.000957469	0.0721644	0.00241551	0	0	0.00255828	0.00491561	0.0472826	0.0045612
SMESG000047525	0.0315858	0.00944091	0	0.139155	0.0216057	0	0	0	0.00273027	0.0441652	0.00513979	0.0454948	0.0958673	0.0403488	0	0	0.0442635	0	0.00751343	0.00523152	0.0319091	0.190994	0	0	0.00287102	0.00454752	0.00137824	0.0680852	0	0.0918415	0.0143875	0.126098	0	0.0006537	0.0125506	0.00100688	0.037472	0.0808643	0.0962912	0.0353931	0.00390405	0.0479365	0.0132166	0.163173	0.0348798	0.0228091	0.0083736	0.0062375	0.00161235
SMESG000034716	0.0365533	0.0387274	0.541554	1.26586	0.0301683	0	0.0602101	0.0178029	0.0220924	0.00206452	0.208076	0.0191828	0.718067	0.00852706	0.00866314	0.00584295	0.167152	0.0461013	0.0294039	0.122506	0.0241306	0.299764	0.0114214	0.0404626	0.00615176	0.23879	0.0228525	0.0316457	0.0371893	0.0310359	0	2.01502	0	0.00530825	0.035848	0.0232195	0	0.0708291	1.27832	0.0120605	0.0113486	0.0185798	0.0166384	0.436035	0.0566637	0.402743	0.0125095	0.0210809	0.0268435
SMESG000009899	0.0801599	0.0315036	0.0296564	3.01699	0.0795333	0.00511084	0	0.0284405	0.00804998	0.1269	0.126165	0.0845831	2.13305	0.0788641	0.0682393	0.0406179	0.136697	0.0119153	0.0160551	0.00708462	0.0131578	0.868512	0	0.0204733	0.0311993	0.0233652	0.0179409	0	0.0318457	0.116925	0.00894348	1.41578	0	0.00338104	0.0170242	0.0121534	0	0.116711	0.849624	0.00482655	0.0369798	0.0865249	0.0203371	2.28	0.0729735	0.043826	0.0559017	0.0338564	0.0314126
SMESG000004979	0.03405	0.017205	0.00239787	0.438574	0.019237	3.11046	0.0081369	0.00893866	0.0157839	0.036828	0.0152024	0.0212006	0.495507	0.02378	2.03392	0.0989904	0.00307234	1.33114	0	0.00233696	0.0059653	0.0781341	0	0.0123096	0.00707526	0.00267748	0.0191706	2.15947	0.00553706	0.0105207	0.00698058	0.198869	2.17712	0.00782452	0.0365381	0.00952098	0	0.0163147	0.0613067	0	0.00635923	1.44263	0.0212055	0.451551	0.0438468	0.0335191	0.0272608	0.0242907	0.00549067
SMESG000012131	0.0241463	0.0161457	0.450297	0.0215389	0.0175527	0.791506	0.33538	0.00150352	0.0526873	0.088593	1.41586	0.0691679	0.0628399	0.108426	0.66359	0.229546	0.0188025	0.49194	0.0073949	0.274774	0.00465373	0.0191897	0.41297	0.0135472	0.0624269	0.201221	0.0218045	0.0734678	0.00251425	0.0293781	0.0967069	0.0680038	0.035765	0.0458184	0.158243	0.01435	0.0951176	0.0119431	0.00353714	0.0557591	0.0269809	0.0829924	0.0304452	0.0214059	0.0268995	0.372803	0.0977691	0.0208836	0.0139144
SMESG000076498	0	0	0	0.0457036	0.0107991	0	0	0	0	0	0	0	0.0251128	0	0	0	0.00265705	0	0	0	0	0.00583269	0	0	0	0	0	0	0	0	0	0	0	0	0.0027819	0	0	0	0.025959	0	0	0	0	0.0305396	0	0.00377527	0.0201307	0	0.00444276
SMESG000028953	0.00165541	0.0414061	0.415225	0.0223331	0.0357207	0.0106046	0.0259192	0.00468963	0.00356307	0.0289353	0.150425	0.00854239	0	0.0270541	0.0615198	0.00412039	0.0171131	0.0346004	0.00426744	0.256953	0.00315567	0.00514337	0.0200586	0.027687	0.000724524	0.210273	0	0.00129846	0.00773277	0.00426753	0	0.00568733	0	0.00546356	0.0883384	0.00272065	0	0.0102446	0.00469318	0.00370148	0	0.0499971	0.0184185	0.0169594	0.0364886	0.272146	0.0585773	0	0.0123965
SMESG000033127	0.0455954	0.0423879	1.52975	0.941818	0.0567547	0.0389082	2.34295	0.317094	0.271459	0.130234	0.668185	0.0526491	0.756561	0.0659183	0.0480632	2.68568	0.107217	0.101415	0.0394516	0.309742	0.00429	0.590208	1.81116	0.338377	0.0222104	0.542626	0.0485697	0.0399369	0.307579	0.0980765	2.36789	0.663359	0.0409983	0.0194426	0.187616	0.280078	2.35707	0.121352	0.264873	0.0130304	0.0443249	0.059893	0.0724663	0.672774	0.15336	0.889222	1.95852	0.353542	0.0435461
SMESG000012967	0.748753	0.464562	3.44987	1.70139	0.201934	0.125203	3.09527	0.246426	0.402656	0.404816	2.0065	0.778124	1.4965	0.6242	0.195875	2.75637	0.326419	0.145925	0.859826	1.23374	0.378088	1.03787	1.80387	0.33765	0.250178	1.63283	0.346198	0.0837008	0.352759	0.286221	1.73842	1.09961	0.196764	0.944053	0.813584	0.352192	1.70183	0.456075	1.29274	0.349533	0.47159	0.441425	0.716086	1.35996	0.393956	2.73823	2.38107	0.474478	0.592195
SMESG000069018	0.00256789	0.0043443	0.00410929	0.0963716	0.0549034	0	0	0.0126623	0.0248322	0.0326978	0.0140513	0	0.106262	0.00488583	0.00682898	0.0568262	0.0196787	0	0.000370729	0.0129041	0.00408569	0.167269	0.0271396	0.0237711	0.000719303	0.0074843	0.0105552	0	0.0112485	0.0278767	0	0.427778	0	0.00664792	0.0155099	0.0255811	0.0402815	0.0391909	0.0677376	0.000434376	0.00286633	0	0.000624744	0.140047	0.0730308	0.00676734	0.0324283	0.0123606	0.00145746
SMESG000008070	0.202037	0.0962798	0.108873	6.64775	1.93876	0.151058	0.155391	0.626113	0.613904	1.61265	0.361111	0.176637	6.36922	0.270493	0.367237	0.599075	4.5541	0.53331	0.171778	0.36076	0.254903	10.7621	0.492505	0.711782	0.206652	0.208834	0.192745	0.266778	0.943212	3.07545	0.146597	9.23998	0.151715	0.133974	0.20092	0.684936	0.150285	2.93586	10.6849	0.146728	0.23621	0.274936	0.250085	5.66607	1.3592	0.252087	0.291627	0.658292	0.178279
SMESG000015925	0.0987481	0.0629448	3.14047	0.168531	0.0409667	0.187644	0.0626008	0.0339594	0.0661916	0.0437194	3.17195	0.125234	0.140882	0.360468	0.243453	0.0826459	0.0651895	0.151524	0.0390994	2.2261	0.258711	0.0146376	0.0649595	0.015118	0.216384	2.68236	0.032983	0.219823	0.0169884	0.0156083	0.0138215	0.066118	0.120529	0.0335254	2.06025	0.0334294	0.0358923	0.0400131	0.154329	0.395735	0.225481	0.246276	0.100042	0.180431	0.141772	2.83647	0.0722298	0.0347427	0.0478663
SMESG000013596	0.0212183	0.0216703	2.35276	0.0820094	0.221919	0.0974977	0.0147035	0.0763517	0.0305295	0.240744	1.59967	0.0517176	0.0744194	0.0765283	0.112332	0.00700753	0.127154	0.130758	0.0254658	1.24048	0.0256167	0.06522	0.0451887	0.0491105	0.030141	1.5532	0.0432728	0.196297	0.0247265	0.133789	0.0534028	0.0636597	0.17242	0.0318777	1.30344	0.0471429	0.030222	0.195819	0.116764	0.0231244	0.0492795	0.103604	0.049859	0.127057	0.277845	1.94523	0.0882627	0.180273	0.0632202
SMESG000046026	0	0	0	0	0	0	0	0.00364112	0	0	0	0.00164264	0	0.0719858	0	0	0.00136399	0	0.000410391	0	0.0595124	0	0	0.0125866	0.00282644	0	0.000370949	0	0.00222994	0	0	0	0	0.00300321	0	0	0	0	0	0.00810164	0.000689335	0	0.00374114	0	0	0	0	0.00487138	0.00200228
SMESG000073267	0	0	0.00586084	0.168105	0.061758	0.00230286	0.0206512	0	0.0137979	0.07206	0	0.00181944	0.0558493	0.00864753	0	0.00494686	0.226947	0.0218421	0	0	0.0164603	0.0532769	0.0383906	0.00263978	0	0.00308309	0	0	0.0036417	0.0240464	0.126015	0.0614293	0	0.00238442	0.0100541	0.00291584	0.002762	0.13027	0.0868665	0.00741256	0.00589804	0.00222902	0.0103845	0.118885	0.0147748	0.00159287	0.0215735	0.00139194	0
SMESG000028761	0.0799835	0.07223	1.84904	0.184459	0.101216	0.0694123	0.559332	0.158195	0.146822	0.131656	1.07576	0.124221	0.286563	0.0799234	0.0639536	0.426868	0.390642	0.0859271	0.0531827	2.15817	0.0253076	0.137079	0.79381	0.207629	0.0513199	1.98404	0.0838552	0.145625	0.20257	0.0838083	0.935065	0.16007	0.0961146	0.0563081	1.7253	0.306559	0.539286	0.145912	0.287417	0.0329483	0.0502685	0.143816	0.0874479	0.260695	0.110961	1.73192	0.358464	0.157068	0.0925328
SMESG000075453	0.0291986	0.0253383	1.03032	0.149414	0.10846	0.034695	0.916589	0.212964	0.180337	0.103121	0.265997	0.0751878	0.137704	0.0695302	0.0397805	0.66407	0.132381	0.0129	0.032371	0.280789	0.0421553	0.0940074	1.09131	0.210441	0.0433146	0.48435	0.0340968	0.00805412	0.159621	0.0663948	1.19731	0.121909	0.00879434	0.0551093	0.22245	0.149604	0.738122	0.0199148	0.17884	0.0453554	0.0518143	0.0837994	0.06438	0.189111	0.0840102	0.705145	0.612436	0.207377	0.0415945
SMESG000068085	0	0.00833988	0.000375975	0.0591788	0.00605923	0	0	0.00167716	0.00336407	0	0	0	0.0636133	0.00466662	0	0	0.00564958	0	0.004808	0	0	0.0980859	0	0.00198089	0	0	0.00618418	0.00739001	0	0.0644202	0	0.00950385	0	0.00459008	0.0191091	0.00476805	0	0.0175112	0.0241186	0	0	0.00506128	0.000407895	0.0179926	0	0	0	0	0.00129795
SMESG000016937	0	0	0	0	0	0	0	0.00419161	0.0101897	0	0.0233163	0.00224732	0.00754253	0.016479	0	0	0.00448873	0	0	0	0	0.0285632	0	0	0	0	0	0	0	0	0	0.151908	0	0	0	0	0	0	0.15297	0	0.0128321	0	0	0.0279094	0	0	0	0.00381096	0
SMESG000070956	0	0.0565685	0.00499561	0.0176187	0	0.0122621	0.00776416	0.0153649	0.00904819	0.0108198	0.00213302	0.126472	0.0359187	0.00142598	0.00676839	0	0.00345556	0.0169985	0.0300216	0.00134751	0.00309181	0.00278626	0	0.0208151	0.000885077	0.00334179	0.0397761	0	0.0529167	0.00300401	0	0.0435806	0.0301648	0.0186351	0.0122047	0.0343054	0.00946274	0	0.00677302	0.01236	0.00241236	0.00242114	0.0691902	0.000993191	0.0216665	0.0187467	0	0.0147122	0.0483262
SMESG000070788	0	0	0	0	0	0	0	0	0	0.00352022	0.0141409	0.00229462	0	0.00161421	0.0179313	0	0.014415	0	0	0	0	0	0	0	0	0	0.00129475	0	0	0.00275799	0	0	0	0	0	0	0	0	0	0	0	0	0	0	0	0	0	0	0
SMESG000079790	0	0.00528054	0.000802407	0.254457	0	0.029041	0	0	0.00500304	0	0	0.00595714	0.18831	0.02419	0	0.0243522	0.00272798	0	0.00289896	0	0	0.144482	0	0.00411749	0.000387568	0	0.000687329	0	0.00554766	0.0181929	0	0.0300408	0	0.00165797	0.0020481	0.00175788	0	0.00413298	0.351814	0.000755624	0.00394389	0.00600077	0	0.339535	0	0.0133454	0.0118959	0.00543956	0.00549567
SMESG000074053	0.728383	0.622455	0.690738	0.617432	27.8361	0.712391	1.12178	0.295988	0.766005	19.8527	1.68509	1.50218	1.79557	1.44399	1.59253	1.92947	40.5768	1.65195	1.15846	1.3403	1.97658	1.71058	1.27592	0.243426	1.21323	1.26705	1.16779	1.34379	0.517947	44.5403	0.686734	1.60276	1.10318	1.11705	1.1086	0.378826	1.08343	39.8849	1.30652	1.58562	1.14127	1.41753	1.19955	1.32831	23.4575	1.11261	1.65531	0.509283	1.16469
SMESG000079944	0.0726369	0.269811	0.0500427	5.06023	0.413032	0.0360436	0.0435256	0.0556113	0.0388994	0.411293	0.113101	0.15674	4.44736	0.0806542	0.392826	0.104089	0.435153	0.0278763	0.194447	0.0632368	0.0596296	2.53685	0.0158366	0.0606475	0.0328716	0.0662348	0.217759	0.175081	0.0825966	0.280555	0	2.64439	0.0469199	0.186798	0.06002	0.0600925	0.0179415	0.244179	2.70115	0.0154585	0.0714754	0.0334973	0.163841	4.01438	0.392291	0.119448	0.169445	0.0920556	0.13686
SMESG000076526	1.0097	0.0316183	0.0360114	0.01815	0.0242094	0.0751743	0.0477808	0.123582	0.18704	0.160926	0.0559113	0.100375	0.0985582	1.51073	0.105647	0.123974	0.0411589	0.0128649	0.0311975	0.00814713	1.2819	0.00296614	0	0.133387	1.00293	0.0243898	0.0263699	0.112109	0.129848	0.0391992	0.0672769	0	0.0429832	0.0502424	0.0367428	0.0869738	0.0771037	0.118797	0.0208503	1.34243	1.73259	0.0926786	0.0598004	0.21104	0.0956043	0.0942811	0.15597	0.222504	0.0622933
SMESG000022725	0.029134	0.0177456	0.0156148	0.00503297	0.0123156	0.00872079	1.05274	0.00717541	0.02746	0.00650601	0.0327212	0.0233108	0.0118405	0.00654071	0.0135289	0.672478	0.0047732	0.00851661	0.0407198	0.0314156	0.0164125	0.00745276	1.43061	0.0195862	0.0267152	0.0362075	0.0280127	0.0043765	0.016814	0.00871788	3.29464	0	0.00347451	0.0253924	0.0565284	0.00480396	1.2924	0.0091733	0	0.0249875	0.0401854	0.0399345	0.0370009	0.019107	0.0196335	0.0264519	0.997362	0.0373347	0.0249366
SMESG000022917	0.0263809	0.0184611	0.517628	0.0481244	0.0318596	0	0.00711104	0.00282747	0.00404928	0.0269302	0.144615	0.0518544	0.0427904	0.0404906	0.057716	0.0376942	0.00830331	0	0.00258079	0.0869556	0	0.00432075	0	0.00235113	0.00540342	0.163006	0	0.0384101	0.00235683	0.0131533	0	0.00431176	0	0.00672967	0.0238415	0	0.126205	0.0214004	0	0.00407217	0.000809919	0.0150309	0.0156655	0.0403511	0.0571417	0.341463	0	0.00448576	0.027984
SMESG000055982	0.337053	0.237437	0.523248	2.13535	1.69837	1.57938	3.02733	1.02755	0.943407	1.54279	0.442207	0.363133	1.7836	0.396218	1.22631	2.32437	0.983914	1.17138	0.204016	0.630284	0.379075	1.65415	5.57798	0.97802	0.170867	0.53963	0.212246	1.32587	1.00001	1.21039	7.08875	1.38922	0.902061	0.148038	0.744494	1.08581	3.94804	1.28229	1.59322	0.182706	0.428742	1.20291	0.316029	1.75578	1.29377	0.558444	2.22337	0.92161	0.240875
SMESG000064101	0.0949335	0.0315516	1.34157	0.892939	0.32922	0.0559456	0.0388349	0.0411704	0.0571613	0.231626	0.708283	0.0736053	0.884852	0.0757936	0.134394	0.117129	0.268018	0.00662915	0.0206708	0.365978	0.0149762	0.537274	0.00502163	0.0643266	0.0224255	0.413353	0.00780676	0.0573492	0.0615728	0.203931	0.021501	0.372238	0.0927586	0.0155764	0.110465	0.0406659	0.0151107	0.134326	0.502214	0.0288812	0.0697421	0.117791	0.0960879	0.779248	0.297465	1.06291	0.0779929	0.0580007	0.0131194
SMESG000043769	0.115772	0.0436182	5.84947	0.115104	0.0838332	0.15551	0.0692909	0.110119	0.139106	0.122983	4.86685	0.105688	0.159446	0.106941	0.109265	0.12476	0.0720643	0.0692148	0.0448636	3.79433	0.0262746	0.110656	0.1139	0.0647016	0.0560568	4.512	0.0636904	0.0856866	0.0678082	0.0965177	0.0576731	0.0750974	0.128903	0.0485513	2.76628	0.110391	0.135613	0.0968547	0.130548	0.0758314	0.168055	0.23945	0.154278	0.171568	0.203746	6.23892	0.204335	0.0881415	0.0729987
SMESG000053041	0.00200085	0.00198891	0.0215744	0.74377	0.0221929	0	0	0.0207104	0.0210745	0.0775294	0.0199225	0.0273377	2.01324	0.0169661	0	0.41084	0.217099	0	0.02952	0.00864362	0.00426834	0.341579	0.00385249	0.0328479	0.000503853	0.011818	0.00265146	0.00554978	0.0282199	0.0735741	0	0.0593408	0.0102559	0.00589167	0.00621527	0.0168625	0.0203949	0.0827691	5.21782	0.00580188	0.0151833	0.0179283	0.00953507	0.613325	0.0684516	0.0191481	0.0205234	0.0449578	0.0239129
SMESG000074956	0.0663527	0.00827969	0.895938	0.0274373	0.0202143	0.0321723	0.0680533	0.0248617	0	0.0427159	0.812639	0.0149244	0.0151939	0.00836114	0.0265808	0	0	0	0.0262157	0.539402	0.0271329	0.0436869	0	0.00434887	0.021199	0.366784	0.00729921	0	0.0187175	0.0226099	0	0.0164488	0.01276	0.00918781	0.300027	0.00204584	0.0176711	0.0344353	0.0127378	0.0215366	0.0373713	0.060449	0.0344433	0.0379391	0.0200176	1.12735	0.0257461	0.00943146	0.0137425
SMESG000017013	3.11593	1.47308	0.187251	0.181716	0.158064	0.16153	0.131351	0.0761865	0.131168	0.336578	0.236966	1.12351	0.22702	2.06993	0.311791	0.258287	0.23852	0.108572	1.36967	0.07495	2.45971	0.0693383	0.171726	0.0332692	4.86467	0.203568	2.27172	0.305932	0.100235	0.391081	0.0797981	0.154524	0.34272	2.10542	0.212676	0.157706	0.283203	0.498701	0.33822	3.65209	2.41407	0.478469	1.77864	0.37908	0.411515	0.424112	0.520924	0.215728	1.40115
SMESG000051340	0.0104422	0	0.00245331	0.0779467	0.023573	0	0.00937453	0.00348316	0	0.0622581	0	0	0.0561427	0	0	0.021029	0.0321671	0.0109319	0.00367166	0	0	0.227655	0.0186716	0.00593415	0.012102	0.00154154	0.00530751	0	0.0049133	0.0125428	0.0124306	0.0511279	0	0	0	0.00930834	0	0.0140552	0	0	0.00709846	0	0.00903735	0.333196	0.0460938	0	0.0155542	0.0485891	0.00200863
SMESG000042387	0.0111466	0.0100982	0.0291626	0.0327817	0.0121535	0.0122184	5.34074	0.00664615	0.0268874	0.0202069	0.0202186	0.0240605	0.020716	0.0131165	0.0194135	3.10311	0.0205342	0.00515959	0.0207339	0.0359985	0	0.0259246	4.68323	0.00290669	0.0213361	0.0185043	0.0184165	0.0167742	0.0355817	0.0241678	6.12489	0.0226031	0.0193451	0.0130957	0.0611057	0.00997232	4.57227	0.0591322	0.0171571	0.00604596	0.019309	0.128711	0.0270444	0.052231	0.0348963	0.0354044	4.34096	0.00486384	0.00585364
SMESG000035878	4.459	3.69597	0.373552	0.401487	0.408476	0.388949	0.887877	0.166329	0.250986	0.770141	0.498283	2.05855	0.504254	2.93498	0.371451	0.716589	1.07987	0.652993	2.90468	0.252325	3.36108	0.365129	0.362074	0.117035	10.5926	0.491275	7.23488	0.658546	0.199795	1.34836	1.46355	0.794131	1.20537	8.24435	0.909001	0.51461	1.43348	1.81419	1.08225	11.2249	1.85959	0.491393	1.63646	0.448481	0.332022	0.232007	0.464013	0.0880474	3.97914
SMESG000074719	6.92041	0.111285	0.121489	0.171063	0.185961	0.145285	5.98374	0.0383163	0.13623	0.224528	0.292978	0.233402	0.242819	3.46251	0.233664	5.20867	0.182011	0.0457724	0.139436	0.0492536	4.91043	0.106048	6.33167	0.0499678	6.12964	0.106655	0.172095	0.155626	0.129138	0.384423	7.21222	0.0761047	0.0977005	0.145723	0.12556	0.13243	6.90746	0.243198	0.21991	3.88831	4.3318	0.419038	0.229933	0.202924	0.264842	0.233459	5.67682	0.159627	0.178297
SMESG000046850	0.00789417	0	0.447658	0	0.0089897	0	0.00748307	0.0163164	0.0108985	0.0179648	0.426669	0.0180761	0.0159206	0.0046266	0	0.0194357	0.00375617	0	0.00810901	0.879481	0.0260988	0	0.00473886	0.00348566	0.0100051	0.762424	0.0323841	0.0968223	0	0.00269078	0.0300968	0.00697289	0	0.00691781	0.479699	0.00216166	0	0.0211527	0	0.00171322	0.011111	0	0.0240227	0.00597968	0.0369998	0.753423	0.0365606	0.00253418	0.017233
SMESG000057827	0.0163495	0.0531127	0.786437	0.251719	0.069487	0.0334187	0.676672	0.156954	0.203889	0.0680496	0.417067	0.0279304	0.167737	0.0288547	0.0760443	0.690294	0.0504478	0.0250114	0.0394225	0.324698	0.00513772	0.185075	0.633384	0.261864	0.0233595	0.332596	0.0188638	0.0338599	0.222231	0.043401	0.758066	0.160094	0.0431263	0.016606	0.304351	0.289966	0.629196	0.0384369	0.083413	0.0146174	0.0211921	0.020796	0.0551024	0.220628	0.0994279	0.50278	0.897434	0.21322	0.0170337
SMESG000008188	0.122228	0.207679	2.39403	0.0782905	0.126723	0.133567	0.872697	0.0371578	0.0584739	0.192476	1.52629	0.57395	0.0891988	0.19682	0.111489	1.05153	0.121082	0	0.293687	1.19024	0.154261	0.0536442	0.467293	0.0235797	0.256856	1.18579	1.31522	0.13765	0.0375181	0.362028	0.339203	0.0838008	0.0616435	0.723272	0.488115	0.0578335	0.38186	0.230036	0.0513381	0.241733	0.182518	0.174621	0.205847	0.0936251	0.129029	2.03977	0.39455	0.0525636	0.329744
SMESG000019620	0.0262035	0.0366309	0.407364	0.0841241	0.0729389	0.0554954	0.801736	0.0104973	0.0171063	0.0111151	0.069936	0.0286968	0.0746589	0.00782148	0.00650821	0.52133	0.0136259	0.0229315	0.0118713	0.163894	0.00447489	0.113104	0.763072	0.0114012	0.00750385	0.129007	0.0460155	0.036714	0.0065028	0.0710575	1.17244	0.124006	0.0132935	0.0421626	0.0443503	0.00994785	0.699683	0	0.0108538	0	0.00532795	0.0216396	0.0319711	0.0771126	0.0466455	0.348585	0.881967	0.0246581	0.0524324
SMESG000009144	0.0202343	0.00241069	0.0147603	0.00495015	0	0.113482	0	0.0014892	0.00412391	0	0.00252482	0.00410091	0.0119144	0	0.0679845	0	0.00265705	1.41417	0.0201891	0.0211787	0.00111165	0.0116143	0	0.00511895	0.143881	0.261317	0.0844338	10.9733	0.0454502	0.116414	0	0.179543	0.0918292	0.0462978	0.0303746	0.0110501	0.0239005	0.0249067	0.0174034	0.0290491	0.00637224	0.155392	0	0.00162384	0.00147051	3.07549	0	0.00638492	0.00122441
SMESG000011386	0.452093	0.312839	0.349211	0.532864	19.1344	0.280843	0.318306	0.218553	0.353978	11.5642	0.76574	0.766893	1.19101	0.952275	1.08105	0.83767	27.0635	0.708861	0.626448	0.501268	1.12691	0.931005	0.785915	0.286629	0.707492	0.83884	0.545084	0.720299	0.387648	31.2039	0.389423	0.977373	0.58306	0.43327	0.417578	0.24313	0.492054	25.0904	1.11582	0.813923	0.778766	0.7731	0.60002	1.02083	14.9248	0.593332	0.741918	0.362994	0.591073
SMESG000079925	0	0.00561244	0.000557619	0.00577501	0	0	0	0.128896	0.122334	0.137265	0.12289	0.0913179	0.0242346	0.0660747	0.0656548	0	0	0	0.00857389	0	0.00210912	0	0	0.175867	0.00303261	0.00533132	0.0588604	0.0181501	0.22573	0.00584051	0	0.113534	0.00202456	0.00687099	0	0.169187	0.024806	0	0	0.00571097	0.00794634	0.00376671	0.005707	0.0071001	0	0	0	0.0436555	0.0146813
SMESG000003228	2.04995	1.94761	0.263949	0.287625	0.218756	0.198241	5.02333	0.139616	0.180559	0.418252	0.423533	1.89472	0.481771	2.87214	0.301696	5.42643	0.523325	0.431032	2.62179	0.264092	2.80592	0.323885	5.63015	0.0869467	3.06778	0.305307	2.34869	0.343284	0.205367	0.5321	5.09422	0.305477	0.425533	2.29345	0.490021	0.211532	5.63371	0.4445	0.515756	3.57316	3.35866	0.480298	2.26932	0.494798	0.452695	0.618462	4.91586	0.182536	2.1972
SMESG000064187	0.0183525	0.0229227	0.0265168	2.37615	0.221186	1.70023	0.0217872	0.0472903	0.0426632	0.115398	0.0140857	0.0283167	1.42337	0.0185321	0.380021	0.017605	0.00478422	0.248685	0.0262541	0.0321954	0.0241876	0.926061	0	0.00890193	0.0189725	0.0099894	0.0230697	1.78697	0.030123	0.129625	0.0076917	0.758482	1.01901	0.00936956	0.0346447	0.0249658	0.00920392	0.0734834	0.509519	0	0.0496107	0.96843	0.0234716	1.53631	0.152811	0.010636	0.0530754	0.0458631	0.0409903
SMESG000011618	0.0123313	0.00326643	0.0248586	0.640219	0.128411	0.0412576	0	0.0152501	0.00836707	0.134805	0.0327628	0.00333727	0.568269	0.0289953	0.00325774	0.0557446	0.271739	0	0.0344207	0.0401168	0.00208085	0.877505	0	0.0065099	0.00689307	0.015069	0.00805162	0.0882654	0.0122115	0.206021	0.017615	0.840568	0.0285058	0.00945918	0.0154867	0.0350047	0.00564622	0.15866	0.483649	0.0172069	0.0246667	0.0229268	0.0131855	0.369394	0.0608705	0.0251831	0.020883	0.022007	0.0114154
SMESG000078505	6.58841	0.112409	0.142898	0.0864195	0.15207	0.131534	0.0966726	0.198867	0.311508	0.275111	0.415214	0.2521	0.394069	6.15191	0.296891	0.266355	0.156556	0.0739689	0.079537	0.135531	5.04514	0.0891505	0.139952	0.30495	5.99725	0.218442	0.150079	0.451291	0.382034	0.22239	0.0962183	0.156814	0.17969	0.106389	0.218712	0.238591	0.176697	0.17321	0.160185	4.78972	7.86474	0.493196	0.29783	0.542408	0.429937	0.422282	0.390947	0.361032	0.207859
SMESG000015831	1.94299	0.252869	0.05198	0.107433	0.136446	0.0948941	0.182191	0.0839646	0.118099	0.192148	0.169226	0.321265	0.155882	1.35898	0.13922	0.257591	0.0998556	0.0444196	0.256869	0.05856	1.82678	0.111623	0.231659	0.0636029	2.16201	0.0733875	0.325041	0.223278	0.0932605	0.0928137	0.262157	0.196869	0.110617	0.241639	0.159923	0.0756534	0.218531	0.101462	0.0479286	2.02093	1.41419	0.265054	0.335646	0.19784	0.269136	0.176795	0.285899	0.126134	0.225397
SMESG000056196	0.0064684	0.005084	0.0240015	0.215343	0.851238	0.0290708	0	0.0149923	0.00446346	0.821798	0.0351455	0.0358342	2.39683	0.041577	0.103958	0.0211826	3.41576	0.119446	0.0644765	0.378699	0.0259984	0.395672	0.0191495	0.011802	0.0317277	0.066736	0.0402944	0.043832	0.0163633	0.683062	0.0555211	0.656795	0.0363669	0.0187248	0.0501807	0.0126498	0.0804524	1.5544	1.27477	0.004394	0.0291879	0.0676031	0.0428973	1.69058	0.146353	0.0166477	0.00562392	0.0393856	0.0462688
SMESG000043461	0.0249452	0.141145	1.06731	0.00559566	0	0	0	0.039823	0.0525135	0.0293768	1.01928	0.193415	0.015901	0.0564265	0.0251426	0.00654065	0.0115932	0.00256389	0.0517258	0.605	0.0244547	0.0127672	0.0123766	0.0280004	0.00646382	0.558617	0.063491	0.0334717	0.0216945	0.020899	0.0400631	0.0119586	0.00231748	0.0890527	0.200766	0.0191373	0	0.00404256	0.0141642	0.00864418	0.0608484	0.0293467	0.0847164	0.00990769	0.0222655	0.63599	0.0285346	0.0279934	0.0938257
SMESG000041433	1.78203	0.0455846	0.0202644	0.00784628	0.00282814	0.017261	0	0.0223878	0.0143305	0.0378153	0.023904	0.0669633	0.0180593	0.752698	0.0137561	0.0143563	0.0407193	0.0199354	0.0417047	0.0181349	1.29837	0.0406466	0	0.00801214	1.74398	0.0409222	0.0463031	0.08629	0.038616	0.0191964	0.00349236	0.00623476	0.0294603	0.0214431	0.0318437	0.0228204	0.00689229	0.0100497	0.0408918	1.04893	1.20561	0.0632744	0.0504616	0.0837047	0.0785581	0.0800916	0.0995684	0.0213294	0.0770139
SMESG000008146	0.0112384	0.00565587	0.524928	0.0120995	0.0227481	0.0207001	0	0.0126862	0.0233079	0.0190392	1.02449	0.0174674	0.0384053	0.0381066	0.0830769	0.0926673	0.0508491	0	0.0178029	0.268133	0.00165453	0.00434444	0.0700739	0.0234595	0.0331318	0.431272	0.00372602	0.0256125	0.0218912	0	0.00567733	0.0379737	0.0226686	0.0146473	0.09906	0.0245227	0.0563265	0.0109171	0.0232994	0.0134872	0.0386657	0.066389	0.0251725	0.0340719	0.0294278	0.534315	0.0431209	0.0128824	0.00647773
SMESG000020808	0.152912	0.159401	0.103333	0.180036	8.89299	0.162198	0.150619	0.0404694	0.17431	7.99689	0.369449	0.366384	0.315804	0.378735	0.299853	0.235133	8.69992	0.0547242	0.180829	0.242796	0.331548	0.267228	0.357187	0.0827052	0.22357	0.265867	0.175376	0.426978	0.0484404	11.1731	0.216984	0.288617	0.247526	0.230786	0.129954	0.105082	0.142849	11.2956	0.431773	0.195833	0.34714	0.366983	0.357583	0.390282	9.85516	0.391944	0.403506	0.0943613	0.328171
SMESG000018900	0.124387	0.0497421	0.0137152	0.0184238	0.0286374	0.0222762	3.50328	0.0104096	0.0402485	0.0316559	0.151622	0.103553	0.0327255	0.0697259	0.111165	0.7268	0.00797839	0.0569519	0.0410141	0.00785288	0.0869089	0.0228846	1.56398	0.00519849	0.128028	0.0338397	0.0722173	0.0268403	0.0703253	0.031406	4.602	0.0195564	0	0.0274871	0.00780927	0.00754373	1.73163	0.00775807	0.0407076	0.0410584	0.0447484	0.0535941	0.0434031	0.0385018	0.00114735	0.00475468	0.978368	0.00135731	0.0499218
SMESG000038731	0.00377587	0.00943725	0.157567	0.000519281	0	0	0	0	0	0.00458105	0.0655586	0.0106349	0.00289135	0	0.0450323	0.0132544	0	0	0	0.0136113	0	0	0	0.00355098	0	0.0152452	0	0	0.00298609	0	0	0	0	0	0.00133756	0.00375494	0	0	0.0114058	0	0	0.00553591	0.00293767	0.00449944	0	0.0456575	0.0435711	0.00309897	0.00986939
SMESG000037009	0.0336043	0.0142827	0.0220611	0.0315963	0.0199549	0	2.32626	0.0722594	0.0120395	0.0353766	0.0378236	0.00367901	0.0373602	0.0237613	0	0.573062	0.0150167	0	0.00418351	0.0172856	0.00660342	0.0549516	1.1662	0.0279477	0.012231	0.0154921	0.0238796	0.0641754	0.0259654	0.0342471	2.65247	0.0577303	0.00519987	0.0250936	0.0217034	0.0318435	1.09341	0.0387436	0.0528806	0.0192147	0.0216439	0.0260378	0.0274448	0.0304216	0.00273953	0.0505473	2.02641	0.0273194	0.0187222
SMESG000010475	0	0.00193712	0.022679	0	0	0	0	0	0	0	0.00769781	0	0	0	0.00354437	0.00849664	0	0.00562279	0	0.00432572	0	0	0	0	0	0.0163804	0	0	0.00439865	0	0	0	0	0	0.0134003	0	0	0	0	0	0	0.0034702	0.0017595	0	0.0103774	0.0485882	0.0376935	0	0
SMESG000028475	3.88462	0.0690518	0.101041	0.0743945	0.109728	0.0521718	0.0213063	0.0623551	0.11326	0.191758	0.219911	0.137216	0.15305	4.01486	0.310388	0.189636	0.0870969	0.0884549	0.0571074	0.0595142	3.7429	0.111188	0.0561036	0.0657411	3.45102	0.093428	0.0660235	0.211374	0.0542582	0.152887	0.0437807	0.0528418	0.0296177	0.0629402	0.0854011	0.0520813	0.100319	0.0684317	0.106085	2.77632	4.71511	0.300011	0.183859	0.233507	0.272167	0.170389	0.39026	0.154309	0.13765
[truncated: 3,426 more rows]
[truncated: 79 more columns]

## Sheet: Fig.5b
	Mean cell-to-cell variability of different tissues
	sample	stage	variance	tissue
[truncated: 128 more rows]

## Sheet: Fig.5c
	Relative head size of young and old planarians
[truncated: 109 more rows]

[truncated: 4 more sheets: Fig.5d, Fig.5f, Fig.5g, Fig.5h]
