# Supplementary material for: Regeneration leads to global tissue rejuvenation in aging sexual planarians
Source: Nat Aging. 2025 Apr 3;5(5):780–98. doi: 10.1038/s43587-025-00847-9 (PMC12092299; doi:10.1038/s43587-025-00847-9)
Supplement: Supplementary file 24 — Statistical source data. [file 43587_2025_847_MOESM24_ESM.xlsx]

## Sheet: Fig.6b
	Rate of reversed PAGs in each tissue type
		up				down
	tissue	Aged v.s. Young	Aged v.s. Reg	reversed	reversed rate	Aged v.s. Young	Aged v.s. Reg	reversed	reversed rate
	cathespin+	291	253	167	0.573883	104	539	77	0.740385
	epiermal	226	525	141	0.623894	31	149	10	0.322581
	intestine	214	562	147	0.686916	116	784	60	0.517241
	muscle	161	185	104	0.645963	15	451	10	0.666667
	neoblast	173	97	15	0.0867052	30	268	20	0.666667
	neural	152	253	126	0.828947	13	298	12	0.923077
	protonephridia	273	436	168	0.615385	14	63	10	0.714286
	secretory	44	8	2	0.0454545	6	238	4	0.666667

## Sheet: Fig.6d
tissue	direction	Pvalue	count	enrich factor	GO_Term
neural	up	0.000995053	4	0.0506329	toll-like receptor 8 signaling pathway (GO:0034158)
neural	up	0.000520868	5	0.0423729	NLRP3 inflammasome complex (GO:0072559)
neural	up	0.00228441	3	0.0638298	negative regulation of oxidative stress-induced neuron intrinsic apoptotic signaling pathway (GO:1903377)
neural	up	8.64e-74	55	0.0421779	ribosome (GO:0005840)
neural	up	3.21e-19	41	0.0196266	ribosome biogenesis (GO:0042254)
muscle	up	0.000558065	4	0.0506329	toll-like receptor 8 signaling pathway (GO:0034158)
muscle	up	0.00247421	4	0.0338983	NLRP3 inflammasome complex (GO:0072559)
muscle	up	0.000334388	2	0.333333	protein localization to cytosolic proteasome complex (GO:1904327)
muscle	up	0.000230045	12	0.0160428	protein folding (GO:0006457)
muscle	up	2.22e-20	29	0.0222393	ribosome (GO:0005840)
muscle	up	1.12e-06	25	0.0119674	ribosome biogenesis (GO:0042254)
epidermal	up	5.11e-07	26	0.0124461	ribosome biogenesis (GO:0042254)
epidermal	up	3.75e-05	17	0.0130368	ribosome (GO:0005840)
cathepsin+	up	0.000384696	10	0.0215517	regulation of neuroinflammatory response (GO:0150077)
cathepsin+	up	2.06352e-07	13	0.0357143	phagolysosome (GO:0032010)
cathepsin+	up	5.61676e-10	60	0.011554	lysosome (GO:0005764)
cathepsin+	down	0.00366409	7	0.0117253	insulin receptor substrate binding (GO:0043560)
cathepsin+	down	6.23747e-05	13	0.0117541	regulation of DNA damage checkpoint (GO:2000001)
cathepsin+	down	0.0031248	2	0.08	interferon-gamma receptor binding (GO:0005133)
cathepsin+	down	0.00435937	9	0.00939457	toll-like receptor 4 signaling pathway (GO:0034142)
cathepsin+	down	8.17e-05	19	0.00787728	positive regulation of NF-kappaB transcription factor activity (GO:0051092)
cathepsin+	down	0.000404432	10	0.0120337	regulation of membrane lipid metabolic process (GO:1905038)
cathepsin+	down	3.76784e-05	11	0.014531	regulation of transcription from RNA polymerase II promoter in response to oxidative stress (GO:0043619)
intestine	down	0.00260419	6	0.010453	regulation of TORC2 signaling (GO:1903939)
intestine	down	7.79015e-08	17	0.00818094	regulation of insulin receptor signaling pathway (GO:0046626)
intestine	down	0.000128887	16	0.00604686	chromatin remodeling (GO:0006338)
intestine	down	0.00159929	11	0.00673607	regulation of TOR signaling (GO:0032006)
intestine	down	5.61975e-05	11	0.00994575	regulation of DNA damage checkpoint (GO:2000001)
intestine	down	0.0141124	11	0.00538688	toll-like receptor signaling pathway (GO:0002224)
intestine	down	2.29e-05	16	0.0066335	positive regulation of NF-kappaB transcription factor activity (GO:0051092)
intestine	down	0.00861398	16	0.00457012	regulation of inflammatory response (GO:0050727)
intestine	down	2.62105e-05	10	0.0120337	regulation of membrane lipid metabolic process (GO:1905038)
intestine	down	0.000587087	6	0.013986	mitophagy (GO:0000423)
intestine	down	0.00454998	8	0.00733272	mitochondrial fission (GO:0000266)
intestine	down	0.00226277	7	0.00924703	regulation of transcription from RNA polymerase II promoter in response to oxidative stress (GO:0043619)
intestine	down	0.000232108	13	0.00735294	regulation of cellular response to oxidative stress (GO:1900407)
