# Supplementary material for: Regeneration leads to global tissue rejuvenation in aging sexual planarians
Source: Nat Aging. 2025 Apr 3;5(5):780–98. doi: 10.1038/s43587-025-00847-9 (PMC12092299; doi:10.1038/s43587-025-00847-9)
Supplement: Supplementary file 25 — Statistical source data. [file 43587_2025_847_MOESM25_ESM.xlsx]

## Sheet: Fig.7a
	Pearson correlation coefficient between tail transcriptomes of different conditions
		4MO-1	4MO-2	4MO-3	15MO-1	15MO-2	15MO-3	15MO-reg-1	15MO-reg-2	15MO-reg-3
	4MO-1	1	0.945237	0.943625	0.788252	0.770484	0.864421	0.901885	0.892938	0.895803
	4MO-2	0.945237	1	0.955834	0.633622	0.596472	0.725344	0.953844	0.953044	0.95315
	4MO-3	0.943625	0.955834	1	0.673095	0.638972	0.749971	0.947488	0.94984	0.929333
	15MO-1	0.788252	0.633622	0.673095	1	0.974398	0.969851	0.644812	0.633206	0.629455
	15MO-2	0.770484	0.596472	0.638972	0.974398	1	0.966047	0.623409	0.588942	0.617124
	15MO-3	0.864421	0.725344	0.749971	0.969851	0.966047	1	0.732115	0.716994	0.726207
	15MO-reg-1	0.901885	0.953844	0.947488	0.644812	0.623409	0.732115	1	0.977389	0.988574
	15MO-reg-2	0.892938	0.953044	0.94984	0.633206	0.588942	0.716994	0.977389	1	0.970178
	15MO-reg-3	0.895803	0.95315	0.929333	0.629455	0.617124	0.726207	0.988574	0.970178	1

## Sheet: Fig.7b
	significantly changed# (6h/0h)	intestine	epidermal	cathepsin+	neural	muscle	secretory	protonephridia	neoblast
	upPAGs	46	43	10	18	12	4	3	8
	downPAGs	13	2	27	5	2	0	0	1
	6h_up#	intestine	epidermal	cathepsin+	neural	muscle	secretory	protonephridia	neoblast
	upPAGs	3	27	3	15	1	1	1	4
	downPAGs	12	1	1	2	1	0	0	1
	6h_down#	intestine	epidermal	cathepsin+	neural	muscle	secretory	protonephridia	neoblast
	upPAGs	43	16	7	3	11	3	2	4
	downPAGs	1	1	26	3	1	0	0	0
	ratio	direction	intestine	epidermal	cathepsin+	neural	muscle	secretory	protonephridia	neoblast
	upPAGs	6h_up	0.0652174	0.627907	0.3	0.833333	0.0833333	0.25	0.333333	0.5
	upPAGs	6h_down	0.934783	0.372093	0.7	0.166667	0.916667	0.75	0.666667	0.5
	downPAGs	6h_up	0.923077	0.5	0.037037	0.4	0.5	0	0	1
	downPAGs	6h_down	0.0769231	0.5	0.962963	0.6	0.5	0	0	0
	Proportion of reversed PAGs at 6Hpa
	reversed#	intestine	epidermal	cathepsin+	neural	muscle	secretory	protonephridia	neoblast
	upPAGs	0.934783	0.372093	0.7	0.166667	0.916667	0.75	0.666667	0.5
	downPAGs	0.923077	0.5	0.037037	0.4	0.5	0	0	1

## Sheet: Fig.7f
	SOSd+ cell ratio between region 1 and region 2
		4MO	14MO	18MO-10dpa
	rep1	1.35714	1.29487	2.6875
	rep2	2.76923	1.12727	1.72
	rep3	2.13889	1.63415	1.80769
	rep4	1.69697	1.02985	2.54545
	rep5	2.84848	1.125	NA
	average	2.16214	1.24223	2.19016
	25th percentiles	1.69697	1.125	1.78577
	75th percentiles	2.76923	1.29487	2.58097
