# Supplementary material for: Regeneration leads to global tissue rejuvenation in aging sexual planarians
Source: Nat Aging. 2025 Apr 3;5(5):780–98. doi: 10.1038/s43587-025-00847-9 (PMC12092299; doi:10.1038/s43587-025-00847-9)
Supplement: Supplementary file 26 — Statistical source data. [file 43587_2025_847_MOESM26_ESM.xlsx]

## Sheet: 1a
test	average_old (n=8)	average_young (n=8)
1	350.444	867.375
2	135.167	729
3	395.6	642.571
4	55.6	786.571

## Sheet: 1b
mass (g)	food (g)	food_per_mass	date	age	species
0.0433333	0.019	0.438462	10_11_23	young	smed
0.052	0.035	0.673077	10_11_23	young	smed
0.049	0.0206667	0.421769	10_11_23	young	smed
0.064	-0.002	-0.03125	10_11_23	young	smed
0.0586667	0.006	0.102273	10_11_23	young	smed
0.0686667	0.019	0.276699	10_11_23	young	smed
0.051	0.01	0.196078	10_11_23	young	smed
0.097	0.008	0.0824742	10_11_23	old	smed
0.0893333	0.0106667	0.119403	10_11_23	old	smed
0.081	0.004	0.0493827	10_11_23	old	smed
0.0733333	0.002	0.0272727	10_11_23	old	smed
0.052	0.00266667	0.0512821	10_11_23	old	smed
0.065	0.022	0.338462	10_11_23	old	smed
0.05	0.024	0.48	10_18_23	young	smed
0.062	0.0516667	0.833333	10_18_23	young	smed
0.052	0.053	1.01923	10_18_23	young	smed
0.056	0.009	0.160714	10_18_23	young	smed
0.053	0.006	0.113208	10_18_23	young	smed
0.068	0.007	0.102941	10_18_23	young	smed
0.0476667	0.006	0.125874	10_18_23	young	smed
0.0886667	0.015	0.169173	10_18_23	old	smed
0.084	0.02	0.238095	10_18_23	old	smed
0.074	0	0	10_18_23	old	smed
0.062	0.00233333	0.0376344	10_18_23	old	smed
0.0466667	0.004	0.0857143	10_18_23	old	smed
0.059	0.012	0.20339	10_18_23	old	smed

## Sheet: 1c-1d
ID	eye	16wks	18wks	20wks	22wks	25wks	27wks	29wks	31wks	33wks	types of EEP
27	EEP	0.086	0.154	0.123	0.141446	0.185	0.213	0.205	0.164	0.133	ectopic eyes
13	EEP	0.09	0.224	0.176	0.181	0.189	0.214	0.238	0.212	0.23	ectopic eyes			red	maximal body size
25	EEP	0.114	0.176	0.152	0.152	0.147	0.194	0.276	0.222	0.234	ectopic eyes			yellow highlight	first time point when EEP was detected
6	EEP	0.064	0.18	0.145	0.165	0.202	0.233	0.203	0.206	0.236	ectopic pigment
14	EEP	0.087	0.15	0.112	0.1	0.098	0.118	0.136	0.168	0.245	ectopic eyes
4	EEP	0.098	0.18	0.161	0.168632	0.184	0.203	0.213	0.298	0.247	ectopic eyes
42	EEP	0.113	0.313	0.221	0.195	0.234	0.282	0.243	0.272	0.286	ectopic eyes
34	EEP	0.112	0.302	0.287	0.314018	0.283	0.305	0.367	0.379	0.302	ectopic pigment
41	EEP	0.097	0.247	0.177	0.169	0.147	0.225	0.247	0.257	0.32	ectopic eyes
5	EEP	0.096	0.17	0.154	0.149326	0.18	0.262	0.247	0.309	0.4	ectopic pigment
1	normal	0.1	0.212	0.166	0.2	0.206	0.286	0.324	0.273	0.299
2	normal	0.107	0.273	0.259	0.223792	0.277	0.389	0.395	0.395	0.345
3	normal	0.096	0.185	0.168	0.164	0.185	0.203	0.198	0.188	0.235
7	normal	0.047	0.133	0.138	0.116	0.138	0.155	0.15	0.169	0.172
9	normal	0.089	0.241	0.209	0.232	0.291	0.329	0.398	0.389	0.476
12	normal	0.123	0.242	0.154	0.129	0.149	0.222	0.255	0.27	0.346
15	normal	0.065	0.141	0.172	0.2	0.199	0.154	0.175	0.188	0.239
16	normal	0.092	0.172	0.154	0.143	0.171	0.19	0.198	0.166	0.181
17	normal	0.059	0.157	0.144	0.155	0.169	0.22	0.168	0.227	0.278
18	normal	0.08	0.203	NA	0.213	0.294	0.259	0.27	0.317	0.314
19	normal	0.083	0.15	0.154	0.131596	0.156	0.217	0.174	0.197	0.193
20	normal	0.143	0.35	0.299	0.218	0.164	0.165	0.118	0.115	0.169
21	normal	0.094	0.201	0.185	0.20685	0.19	0.215	0.194	0.176	0.19
22	normal	0.106	0.205	0.157	0.247826	0.25	0.248	0.296	0.323	0.358
24	normal	0.127	0.247	0.192	0.179	0.147	0.16	0.163	0.163	0.155
26	normal	0.091	0.178	0.161	0.138	0.134	0.192	0.2	0.219	0.266
28	normal	0.105	0.237	0.18	0.142628	0.133	0.161	0.14	0.154	0.177
30	normal	0.084	0.212	0.169	0.197	0.201	0.28	0.316	0.355	0.357
31	normal	0.061	0.139	0.109	0.143416	0.093	0.132	0.198	0.215	0.179
33	normal	0.138	0.333	0.271	0.235218	0.263	0.347	0.423	0.376	0.292
35	normal	0.047	0.1	0.07	0.074	0.124	0.166	0.225	0.253	0.239
36	normal	0.062	0.105	0.092	0.114	0.16	0.157	0.128	0.134	0.133
37	normal	0.089	0.168	0.163	0.161934	0.189	0.193	0.221	0.226	0.278
38	normal	0.137	0.312	0.321	0.261222	0.303	0.33	0.366	0.393	0.412
39	normal	0.113	0.254	0.254	0.221034	0.182	0.198	0.216	0.305	0.324
40	normal	0.1	0.252	0.267	0.299046	0.304	0.318	0.372	0.429	0.422
43	normal	0.075	0.225	0.223	0.201	0.177	0.205	0.235	0.256	0.214
44	normal	0.082	0.167	0.139	0.167844	0.152	0.171	0.185	0.227	0.254
45	normal	0.082	0.184	0.187	0.141	0.142	0.131	0.128	0.152	0.186
46	normal	0.096	0.3	0.261	0.237	0.224	0.195	0.218	0.269	0.305
47	normal	0.08	0.169	0.161	0.158	0.184	0.212	0.231	0.263	0.272
48	normal	0.067	0.185	0.18	0.2	0.226	0.295	0.266	0.298	0.291
49	normal	0.089	0.174	0.154	0.144	0.17	0.216	0.171	0.147	0.211
50	normal	0.079	0.153	0.139	0.14578	0.182	0.198	0.162	0.19	0.212

## Sheet: 1e-1f
ID	eye	16wks	18wks	20wks	22wks	25wks	27wks	29wks	31wks	33wks	types of EEP
27	EEP	0.086	0.154	0.123	0.141446	0.185	0.213	0.205	0.164	0.133	ectopic eyes
13	EEP	0.09	0.224	0.176	0.181	0.189	0.214	0.238	0.212	0.23	ectopic eyes		red	maximal body size
25	EEP	0.114	0.176	0.152	0.152	0.147	0.194	0.276	0.222	0.234	ectopic eyes		yellow highlight	first time point when EEP was detected
6	EEP	0.064	0.18	0.145	0.165	0.202	0.233	0.203	0.206	0.236	ectopic pigment
14	EEP	0.087	0.15	0.112	0.1	0.098	0.118	0.136	0.168	0.245	ectopic eyes
4	EEP	0.098	0.18	0.161	0.168632	0.184	0.203	0.213	0.298	0.247	ectopic eyes
42	EEP	0.113	0.313	0.221	0.195	0.234	0.282	0.243	0.272	0.286	ectopic eyes
34	EEP	0.112	0.302	0.287	0.314018	0.283	0.305	0.367	0.379	0.302	ectopic pigment
41	EEP	0.097	0.247	0.177	0.169	0.147	0.225	0.247	0.257	0.32	ectopic eyes
5	EEP	0.096	0.17	0.154	0.149326	0.18	0.262	0.247	0.309	0.4	ectopic pigment
	timing of appearance			body sizes
	ecotpic eyes	ectopic pigment		ecotpic eyes	ectopic pigment
	27	25		0.213	0.202
	18	33		0.224	0.302
	29	20		0.276	0.154
	25			0.098
	25			0.184
	25			0.234
	33			0.32
