# Supplementary material for: Regeneration leads to global tissue rejuvenation in aging sexual planarians
Source: Nat Aging. 2025 Apr 3;5(5):780–98. doi: 10.1038/s43587-025-00847-9 (PMC12092299; doi:10.1038/s43587-025-00847-9)
Supplement: Supplementary file 27 — Statistical source data. [file 43587_2025_847_MOESM27_ESM.xlsx]

## Sheet: bodysizes after head removal
sample	week0	week2	week4	week6	week7
1	0.421	0.269	0.309	0.294	0.287
2	0.382	0.316	0.218	0.322	0.349
3	0.32	0.351	0.225	0.315	0.294
4	0.358	0.323	0.286	0.223	0.345
5	0.348	0.277	0.316	0.327	0.308
6	0.322	0.28	0.226	0.403	0.257
7	0.354	0.199	0.249	0.3	0.32
8	0.228	0.267	0.238	0.316	0.327
9	0.256	0.312	0.26	0.338	0.335
10	0.291	0.294	0.315	0.212	0.356
11	0.274	0.339	NA	0.325	0.313
12	0.298	0.257	0.299	0.301	0.259
13	0.34	0.312	0.309	0.336	0.297
14	0.26	0.199	0.291	0.34	0.264
15	0.37	0.216	0.325	0.346	0.271
16	0.329	0.316	0.347	0.268	0.252
17	0.34	0.263	0.273	0.367	0.345
18	0.36	0.275	0.194	0.271	0.339
19	0.333	0.31	0.185	0.25	0.263
20	0.365	0.205	0.212	0.243	0.447
21	0.312	0.267	0.306	0.263	0.273
22	0.316	NA	0.292	0.302	0.282
23	0.301	0.325	0.244	0.324	0.38
24	0.291	0.184	0.261	0.298	0.304
25	0.277	0.234	0.254	0.222	0.292
26	0.404	0.262	0.207	0.254	0.312
27	0.316	0.316	0.249	0.4	0.367
28	0.361	0.262	0.258	0.237	0.258
29	0.218	0.214	0.224	0.347	0.223
30	0.243	0.28	0.253	0.273	0.334
31	0.231	0.257	NA	0.234	NA
average	0.316742	0.2727	0.262931	0.298419	0.308433
	percentage:	0.870968
	loss:	0.129032
