# Supplementary material for: Regeneration leads to global tissue rejuvenation in aging sexual planarians
Source: Nat Aging. 2025 Apr 3;5(5):780–98. doi: 10.1038/s43587-025-00847-9 (PMC12092299; doi:10.1038/s43587-025-00847-9)
Supplement: Supplementary file 28 — Statistical source data. [file 43587_2025_847_MOESM28_ESM.xlsx]

## Sheet: 5b
gene	AAAGGATAGCCTCTGG.1_1	AAAGGATGTCCGTTTC.1_1	AAAGGATTCGTGGCTG.1_1	AAATGGACATCCTTGC.1_1	AAATGGAGTAACACGG.1_1	AAATGGATCCCTCTAG.1_1	AACAGGGAGCTTGTGT.1_1	AACCCAAAGTCGGCCT.1_1	AACCTTTCAAATCAAG.1_1	AACCTTTCACGTACAT.1_1	AACTTCTAGCTCGAAG.1_1	AAGAACATCACAGTGT.1_1	AAGACTCAGTGAGTGC.1_1	AAGCGTTAGTAGACAT.1_1	AAGTCGTAGGTGCTAG.1_1	AAGTCGTTCTAGTGTG.1_1	AATAGAGGTCATCAGT.1_1	AATCACGAGAACCCGA.1_1	AATCGTGGTCCGACGT.1_1	AATGAAGCAGTGACCC.1_1	AATGGAAAGGCTTTCA.1_1	AATGGAAAGTGAATAC.1_1	AATGGCTCAAGAAACT.1_1	ACAAAGAGTGCCCGTA.1_1	ACAAAGATCACCTCGT.1_1	ACAAAGATCCATACAG.1_1	ACAAAGATCTATGTGG.1_1	ACAACCAGTGTGAGCA.1_1	ACAAGCTGTCGTTGGC.1_1	ACAGAAAGTTAAAGTG.1_1	ACATCCCCACGACGTC.1_1	ACATCGAAGTTACTCG.1_1	ACATGCAGTAGCCAGA.1_1	ACATTTCGTTGCAACT.1_1	ACCAAACGTATGAGCG.1_1	ACCACAAGTACACGTT.1_1	ACCATTTGTAGTTACC.1_1	ACCTACCTCGGCCCAA.1_1	ACCTGAAAGAATACAC.1_1	ACCTGAAGTTCGAACT.1_1	ACGCACGAGTAGTCAA.1_1	ACGGGTCAGGGAGATA.1_1	ACGGGTCGTAGATTGA.1_1	ACGTAGTAGTGCAGCA.1_1	ACGTAGTGTCGGTAAG.1_1	ACTACGAAGAAATCCA.1_1	ACTATTCAGATCGACG.1_1	ACTATTCCACTGTGAT.1_1	ACTATTCGTCGAAGCA.1_1
SMESG000034285	0	1.06723	1.53317	0.871333	0.750062	0	1.44545	0	0	1.07798	0.998926	0	0	2.27585	0	1.79541	0	0.755796	0	1.13884	0	0	0	3.01534	0.466646	1.20753	0	0.484357	0	0	0.842878	1.98343	0	0	0	0	0.896708	0.47126	0	1.44635	1.15348	0	0	0	0	0.585591	0	1.04768	0
SMESG000051170	0	2.03804	1.9537	1.32977	1.79626	0	1.56536	0	0	1.84554	1.81582	0	0	1.92046	0.53062	2.2812	0	1.89409	0	1.8418	0	1.62301	0	2.49183	2.1668	2.17673	0	1.88831	0	0	1.97049	2.34194	0	0	0	0	1.47862	1.22614	0	2.43294	2.51675	0	0	0	0	1.60548	0	2.25284	0
SMESG000060967	0	0	1.39311	0.871333	0	0	1.15137	0	0	2.05227	0.998926	0	0	0	0	1.42039	0	1.1813	0	2.25051	0	0	0	0	1.64141	0	0	0.484357	0	0	0	1.6445	0	0	0	0	0	0	0	0.500484	0.734576	0	0	0	0	0.585591	0	0.746981	0
SMESG000066558	0	0.888088	1.03547	0.298269	1.69901	0	1.85728	0	0	1.67937	0.998926	0	0.953253	1.36406	0	1.79541	0	0.755796	0	1.13884	0	0	0	0	0	0	0	0	0	1.18013	0	2.23611	0	0.68054	0	0	2.27307	1.22614	1.44207	1.92362	1.85988	0	0	0	0	0.585591	0.602148	1.04768	0
SMESG000033048	0	1.2191	1.03547	1.57335	0.443766	0	1.56536	0	0	1.7659	2.19778	0	0	1.36406	0	0.813368	0	1.47885	0	0.723468	0	0	0	0	1.51904	1.20753	0	0	0	0	2.03015	1.98343	0	0	0	0	0	0	0	0.832491	0	0	0	0	0	0.585591	0	1.37666	0
SMESG000069780	0	0.389895	1.03547	1.49856	1.1738	0.694073	1.30918	0	0	0.677713	1.19002	0	0	0	0	1.98478	0	0.755796	0	0	0	0	0	1.3273	0	1.41754	0	1.55578	0	0	1.51031	2.43764	0.688184	0	0	0	0	1.65136	0	0.500484	1.15348	0	0	0	2.83548	0.95247	0	1.27855	0.980101
SMESG000037556	0	0.389895	1.53317	0.298269	0.750062	0	0.43219	0.537542	0	1.36305	0.452214	0	0	1.92046	0.53062	1.68533	0	0.755796	0	1.43144	0	0	0	0	0	0.57759	0	0	0	0	0.365347	0.715204	0	0	0	0	0	2.03105	0	0.832491	0.433274	1.2425	0	0	0	0.585591	0	1.16976	0
SMESG000079514	0	0	0.473419	0	0.98421	0	0	0	0	0	0.452214	0	0	0	0	1.05891	0	0.755796	0	0.723468	0	0	0	0	0	0.941365	0	0.809267	0	0	0	0	0	0	0	0	0	1.03177	0	0.500484	0.734576	0	0	0	0	0	0	1.27855	0
SMESG000046849	0	0	0.473419	0	0	0.406083	0.732972	0	0	0.395202	0	0	0	0	0	0	0	1.1813	0	0.723468	0	0	0	0	0.783569	0.57759	0	0.809267	0	0	0.365347	0	0	0	0	0	0.676855	0	0	0	0.433274	0	0	0	0	0	0	0.554122	0
SMESG000077405	0	0.669701	1.53317	0.871333	0.98421	0	1.67242	0	0	1.23064	0.762475	0	0	1.92046	0	1.2559	0	0	0	1.65752	0	1.62301	0	0	1.51904	0.941365	0	0.484357	0	0	0.365347	1.12792	0	0	0	0	0.676855	1.52868	0	1.08132	1.15348	0	0	0	0	0.95247	0	0.90859	0
SMESG000058949	0	0.389895	0	0.298269	0	1.38768	0.732972	0	0	1.07798	0	0	0	2.27585	0	0.813368	0	0.755796	0	1.65752	0	0	0	1.3273	1.51904	0.941365	0	0	0	1.18013	0.365347	1.12792	0	0	0	0	0.394633	0	0	0	0.433274	0	0	0	0	0	0.806054	0.746981	0.980101
SMESG000026288	0	0	0.793421	0.298269	0	0	0.963893	0	0	0.395202	0	0	0	0	0	0	0	1.1813	0	0	0	0	0	0	0	0	0.468919	0	0	0	0	0	0	0	0	0	0.394633	0	0	0.500484	0.433274	0	0	1.13196	0	0	0	0	0
SMESG000070273	1.15487	1.06723	0.793421	0.71421	0	1.09985	1.56536	1.14275	0	0	0.762475	0	0	0	0	0	0.565902	1.70787	0	1.13884	0	0	0	2.49183	1.21745	1.20753	0	0	0	0	0.63235	1.12792	0	0.68054	0	0	1.76446	0.790284	0	0.832491	1.15348	0	0	0	0	0.95247	0.602148	0.746981	0
SMESG000078256	0	1.66609	1.03547	1.32977	1.33311	0.406083	1.9383	0	0	0.897741	1.19002	0	0	1.36406	0.53062	1.56161	0	1.47885	0.637246	1.43144	0	0	0.819781	1.8782	1.37957	0.57759	0	1.0541	0	0	1.0167	1.4192	0	0	0	0	0.676855	2.03105	0	1.2804	0.965804	0	0	0	0	1.22029	1.24649	0.90859	0.980101
SMESG000006119	0	1.06723	0.793421	0.71421	0.98421	0	1.56536	0	0	1.36305	0	0	0	3.19033	0.53062	1.68533	0	0.755796	0	0.723468	0	0	0	2.69829	0.783569	0.57759	0.468919	0.484357	0	0	1.16473	1.12792	0	0	0	1.2605	1.36176	1.3888	0	1.08132	1.5678	1.9686	0	0	0	0.585591	0	1.548	0
SMESG000066384	0	0.888088	1.656	0.871333	1.33311	0	1.9383	0	0	1.23064	1.35039	0	3.00219	4.21917	0	1.42039	0	1.1813	0	1.43144	0	0	2.29153	1.3273	2.09625	0	0	1.25062	0	3.05838	1.83931	2.98583	0	0	0	0	2.16807	1.76063	1.44207	1.71319	1.31144	0	0	2.75443	0	1.60548	0.345728	1.27855	2.6615
SMESG000011158	0	0.389895	0.793421	0	0	0	0	0	0	0	0	0	0	0	0	0.813368	0	0	0	0	0	1.62301	0	0	0.783569	0.57759	0	0	0	0	0.365347	0.715204	0	0	0	0.816949	0	0.47126	0	0.832491	0	0	0	0	0	0.585591	0	0.746981	0
SMESG000069311	0	0.888088	0	0.298269	1.1738	0	0	0	0	0	0.452214	0	0	0	0	0	0	0	0	0.723468	0	0	0	0	0	1.20753	0	0.809267	0	0	0	0.715204	0	0	0	0	0.394633	0.47126	0	0.832491	0	0	0	0	0	0	0	0	0
SMESG000039095	0	0	1.03547	0	0.98421	0	0.963893	0	0	0.677713	0.452214	0	0	0	0	0.487196	0	0	0	0	0	0	0	0	0	0	0	0	0	0	0.842878	0	0.688184	0	0	0	0.394633	1.03177	0	0	0	0	0	0	0	0	0	0	0
SMESG000009894	0	0.669701	0.473419	0.871333	0	0	0	0	0	0	0.452214	0	0	0	0	0	0	0	0	0	0	0	0	0	0	0	0	1.0541	0	0	0.365347	0	0	0	0	0	0.394633	0.790284	0	0	0.433274	0	0	0	0	0.95247	0	0	0
SMESG000030375	0	1.46736	0	1.57335	0.443766	0	0.732972	0	0	0.677713	0.998926	0	0	0	0	0.813368	0	0	0	1.65752	0	0	0	0	1.84873	0.57759	0	0	0	0	0	1.4192	0	0	0	0	0	0	0	0	0	0	0	0	0	0.585591	0	0	0
SMESG000016720	0.895706	0.389895	0	0.298269	0	0	1.44545	0	0	0	0.452214	0	0	0	0	0.487196	0	0.755796	0	0.723468	0	0	0	0	0	1.20753	0	0	0	0	0.365347	0	0	0	0	0	0.896708	0.790284	0	0	0.965804	0	0	1.13196	0	0	0	0.554122	0
SMESG000023378	0	1.06723	1.03547	0.71421	0.443766	0	0	0	0	0	0.998926	0	0	0	0	0.487196	0	1.1813	0	0	0	0	0	0	0	0.57759	0	0	0	0	1.0167	1.4192	0	0	0	0	0.896708	0	0	0	0	0	0	0	0	0	0	0	0
SMESG000048287	0	1.2191	0	0.298269	0.443766	0.406083	1.15137	0	0	0.897741	0.762475	0	0	0	0	0.487196	0	0	0	1.65752	0	0	0	0	0.466646	0.57759	0	0	0	0	1.16473	0.715204	0	0	0	0	0.676855	0.47126	0	1.08132	0.734576	0	0	0	0	0.585591	0	0.314961	0
SMESG000070650	0	1.35092	0.793421	0.527711	1.1738	0	0.43219	0	0	1.9193	0.998926	0	0	0	0	1.05891	0	0	0	0.723468	1.89457	0	0.819781	0	0.466646	0	0	0.484357	1.06485	0	1.29365	1.12792	0.688184	0	0	0.816949	0	0	0	0.500484	0.734576	0	0	1.13196	0	1.22029	0	1.82178	0
SMESG000015928	0	0	0	0.298269	0.443766	0	0.43219	0	0	0.395202	0	0	0	0	0	0.813368	0	0.755796	0	0.723468	0	0	0	0	0	0	0.468919	0.484357	1.06485	0	0.365347	1.4192	0	0	0.63027	0	0.896708	0	0	1.82393	0	0	0	0	0	0	0	0.746981	0
SMESG000024613	0	0	0.793421	0.871333	0	0.406083	0.963893	0	0	1.07798	0.452214	0	0	0	0	0	0	1.1813	0	0.723468	0	0	0	0	1.37957	0	0	0.484357	0	0	0	0.715204	0	0	0	0	0.394633	0.790284	0	0.832491	0	0	0	0	0	0	0	0.90859	0
SMESG000054475	0	0.389895	0	0.71421	0.443766	1.9475	1.15137	0	0	0.395202	0.762475	0	0	0	0	0.813368	0	0	0	0.723468	0	0	0	1.3273	0	0	0	0.484357	0	0	0.842878	0	0	0	0.63027	0	1.22941	1.65136	0	1.2804	1.15348	0	0	0	0	0.585591	1.12008	0.90859	0
SMESG000004009	0	0	0.473419	0.527711	0	0	0.43219	0	0	0	0	0	0	0	0	0.487196	0	0	0	1.43144	0	0	0	2.69829	0	0	0	0	0	0	0	0	0	0	0	0	1.67795	0.47126	0	1.08132	0	0	0	0	0	0	0	0	0
SMESG000043155	0	1.35092	0.473419	0.71421	0.98421	0	0	0	0	1.23064	1.19002	0	0	0	0	0	0	0	0	0.723468	0	0	0	0	1.84873	1.73879	0	1.67932	0	0	1.68828	0	0	0	0	0	0	0	0	0	0	0	0	0	0	0	0	0.90859	0
SMESG000014489	0	0	0	0	0	0	0	0	0	0	0	0	0	0	0	0	2.15296	0	0	0	0	0	0.819781	0	0	0	0	0	0	0	0	0	1.60149	0	1.29043	0	0	0	0.591869	0	0	0	0	0	0	0	0	0	0
SMESG000051236	0	0	0.473419	0	0	0	0	0	2.12607	0	0	0	0.953253	0	0	0	1.18879	0	1.02336	0	0	0	0	0	0	0	1.64632	0	0	1.70649	0	0	1.09199	0	1.29043	0.816949	0	0	1.61677	0	0	0	0	0	0	0	0	0	0
SMESG000049852	0	0	0	0	0.443766	0	0	0	0	0	0	0	1.9983	0	0	0	0.565902	0	1.02336	0	0	0	0	0	0	0	1.52379	0	0	0	0	0	1.09199	0	0	0	0	0	0.961159	0	0	0	0	0	0	0	0	0.554122	1.79079
SMESG000022746	0	0	0.473419	0.298269	0.443766	0	0	0	0	0	0	0	2.19396	0	0	0	0	0	1.51843	0	0	0	1.5707	0	0	0	1.75546	0	0	2.04955	0	0	0.688184	0	1.01387	0	0	0	1.44207	0	0	0	0	0	0	0	0	0	0
SMESG000063104	0	0	0	0	0	0	0	0	0	0	0	0	0.953253	0	0	0	0	0	0	0	0	0	0.819781	0	0	0.57759	0	0	0	0	0	0	1.09199	0	1.29043	0	0	0	1.44207	0	0	0	0	0	0	0	0	0	0
SMESG000002697	0.544956	0	0	0	0	0	0	1.14275	1.24145	0	0	0	0	0	0	0	2.57844	0	2.37991	0	0	1.62301	0	0	0	0	1.22173	0	0	0	0	0	0.688184	0	0.63027	0	0	0	2.36916	0	0	0	2.21448	0	0	0	0.806054	0	0.980101
SMESG000019264	0	0	0	0	0	1.25409	0	0	2.12607	0	0	0	0	0	0	0	0	0	0.637246	0	0	0	1.26413	0	0	0	1.64632	0	0	0	0	0	1.60149	0	1.50684	0	0.394633	0	1.23025	0	0	0	0	0	0	0	0.602148	0.314961	0.980101
SMESG000066027	1.53097	0	0	0	0	0.406083	0	2.25565	0	0	0	2.65518	1.43229	0	2.75364	0	3.07028	0	2.66507	0	0	1.62301	3.11751	0	0	0	2.46545	0	2.35157	1.18013	0	0	1.93739	0.68054	2.18639	0	0.394633	0	2.29061	0	0	2.90416	0	0	0	1.22029	0	0	3.04341
SMESG000061493	0	0	0	0	0	0	0	0	0	0	0	0	0	0	0	0	0	0	0	0	0	0	0	0	0	0	0	0	0	0	0	0	0	0	0	0	0	0	0	0	0	0	0	0	0	0	0	0	0
SMESG000066035	0	0	0	0	0	0.406083	0	0	0	0	0	3.31255	1.9983	0	0	0.487196	1.84486	0	1.30123	0	0	0	2.29153	0	0	0	2.17219	0	1.06485	1.70649	0	0	2.47579	0	1.50684	0	0	0	1.61677	0.500484	0	0.802958	0	1.13196	2.19936	1.43132	0	0.554122	3.48522
SMESG000055070	0	0	0	0.527711	0	0.406083	0	1.34734	1.77855	0	0	0	1.9983	0	1.77494	0.487196	2.57844	0	0.637246	0	0	0	2.15409	0	0	0	1.64632	0	0	0	0	0	2.18838	0	2.44559	0	0	0	1.23025	0	0	0	0	0	0	1.22029	0	0	0.980101
SMESG000060999	0	0.389895	0	0.298269	0	0	0	0	1.24145	0	0	0	0	0	0.53062	0	0	0	1.30123	0	0	0	0.819781	0	0	0.941365	0	0	0	1.70649	0	0	0	0	0.63027	0	0	0	0.591869	0	0	0	0	0	0	0	0	0	1.46544
SMESG000066029	0.895706	0	0.473419	0	0	0	0.43219	0.885249	0	0.395202	0	0	0	0	1.33499	0	1.84486	0	1.97946	0	0	0	0.819781	0	0	0.57759	1.38412	0.484357	0	0	0.365347	0	1.60149	0	1.01387	0	0	0	0.961159	0	0.433274	0.802958	2.21448	0	0	0.95247	0	0	1.79079
SMESG000069949	0	0	0	0	0	0	0	0	0	0	0	0	0	0	0	0	0	0	0.637246	0	0	0	0	0	0	0	0.468919	0	0	0	0.365347	0	0	0	0.63027	0	0	0	0	0	0	0	0	0	0	0	0	0	0
SMESG000026672	0	0	0	0	0	0	0	0	0	0	0	0	0	0	0	0	1.18879	0	1.02336	0	0	0	1.9947	0	0	0	1.02776	0	0	0	0	0	0	0	0	0	0	0	0.961159	0	0	0	0	0	0	0	0.345728	0	0
SMESG000018735	0	0	0	0	0	0	0	0	0	0	0	0	0	0	0	0	3.07028	0.755796	0	0	0	0	1.26413	0	0	0	0	0	0	0	0	0	0	0	0	0	0	0	0	0	0	0	0	0	0	0	0	0	1.79079
SMESG000065612	0	0	0.473419	0	0	0	0	0	1.77855	0	0.452214	0	1.9983	0	0	0.487196	1.84486	0	0	0	0	0	2.15409	0	0	0	1.02776	0	0	1.70649	0.365347	0	0.688184	0	0.63027	0	0.394633	0	0.591869	0	0	0	0	0	0	0	0	0	0
SMESG000052359	0.544956	0.389895	1.23019	1.32977	0	0	0.732972	0.537542	1.24145	1.07798	0.452214	0	1.43229	0	0.875457	0.487196	1.18879	0	1.51843	1.13884	0	0	1.9947	0	0	0	1.38412	0.484357	0	0	1.16473	0.715204	0.688184	0	1.50684	0.816949	0.676855	0.47126	1.44207	0.500484	0.433274	0	0	0	0	0.585591	0	1.27855	0
SMESG000078684	0	0	0	0	0	0	0	0	0	0	0	0	0	0	0	0	0	0	0	0	1.89457	0	0	0	0	0	0.468919	0.484357	0	0	0	0	0.688184	0	0	0	0	0	0	0	0	0	0	0	0	0	0	0	0
SMESG000017121	0	0	0	0.298269	0	0	0	0	0	0	0	0	1.75482	0	0	0	0	0	1.30123	0	0	0	0.819781	0	0	0	1.75546	0	0	0	0	0.715204	0.688184	0	1.68465	0	0	0	2.20537	0	0.433274	0	0	0	0	0	0	0	0.980101
SMESG000052644	0	0	0	0	0	0	0	0	0	0	0	0	0	0	0	0	0.565902	0	0	0	0	0	0	0	0	0	0	0	0	0	0	0	0	0	0.63027	0	0	0	0	0	0.433274	0	0	0	0	0	0	0	0
SMESG000067105	0	0	0	0.298269	0	0.694073	0	0.537542	0	0.395202	0.452214	0	1.75482	0	0	0	1.84486	0	0	0	0	0	1.26413	0	0	0.57759	0.786879	0	0	1.18013	0.365347	0	0.688184	0	0	0	0	0	0	0	0.433274	0.802958	0	1.13196	0	0	0	0	0
SMESG000007739	0	0	0	0	0	0	0	0	1.24145	0	0.452214	0	0	0	0	0	0.92508	0	0	0	0	0	0.819781	0	0	0	0	0	0	0	0.365347	0	1.37884	0	1.01387	0	0	0	0.591869	0	0	0	0	0	0	0.585591	0	0	0.980101
SMESG000066497	0	0	0	0	0	0	0.43219	0	0	0	0.452214	0	2.35753	0	0	0	0	0	1.02336	0	0	0	0	0	0	0	0	0	0	2.94645	0	0	1.78347	0	0.63027	0	0	0	0.591869	0	0	0	0	0	0	0	0	0	2.03587
SMESG000035960	0.544956	0	0	0.298269	0	0	0	0	0	0	0	0	0	0	0	0	0	0	0.637246	0	0	0	0	0	0	0	0	0	0	0	0	0	0	0	0	0.816949	0	0	0	0	0	0.802958	2.21448	0	0	0.585591	0	0	0
SMESG000027311	0.544956	0	0	0	0	0	0	0	0	0	0	0	0	0	0.53062	0	0	0	1.02336	0.723468	0	0	1.26413	0	0.466646	0	0.468919	0	0	0	0	0	0.688184	0.68054	0	0.816949	0	0	1.44207	0	0	0	0	0	0	0	0.345728	0	1.46544
SMESG000068583	0	0.669701	0	0	0	0	0	0	1.24145	0	0	0	0	0	0	0	0	0	1.02336	0	0	0	0	0	0	0	1.22173	0	0	1.18013	0	0	0	0	1.01387	0	0	0	1.61677	0	0.433274	0	2.21448	0	0	0	0	0	0.980101
SMESG000054821	0	0	0	0	0	0.406083	0	0	0	0	0	0	0	0	0	0	0.92508	0	0	0	0	0	0	0	0	0	0	0	0	0	0	0	0.688184	0	0	0	0	0	0	0	0	0	0	0	0	0	0.345728	0	0
SMESG000042710	0	0	0	0	0.443766	0	0	0.537542	0	0	0	0	0	0	0	0	1.18879	0	0	0.723468	0	0	0.819781	0	0	0	0	0.484357	0	0	0	0	0	0	0	0	0	0	0	0	0	0	0	0	0	0	0	0	0
SMESG000041500	0	0.389895	0	0.527711	0	0	0	1.90126	0	0	0	0	0	0	0.53062	0	1.95844	0	0	0	1.89457	0	1.26413	0	0	0	0	0	0	0	0	0	0	1.9242	0.63027	0	0	0	1.23025	0	0.433274	0	0	1.98858	0	0	0	0	0
SMESG000039559	0	0	0	0	0	1.09985	0	0	0	0	0	0	0	0	0	0	0	0	0	0	0	0	0	0	0	0	0	0	0	0	0	0	0	0	0	0	0	0	0	0	0	0	0	1.13196	0	0	1.63514	0	0
SMESG000079512	0	0	0	0	0	1.50552	0	0	0	0	0	0	0	0	0	0	0	0	0	0	0	0	0	0	0	0	0	0	0	0	0	0	0	0	0	0	0	0	0	0	0	0	0	1.13196	0	0	0.602148	0	0
SMESG000068287	0	0	0	0	0	0.406083	0	0	0	0	0	0	0	0	1.50406	0	0	0	0	0	0	0	0	0	0	0	0	0	0	0	0	0	0	0	0	0	0	0	0	0	0	0	0	1.64932	0	0	0.806054	0	0
SMESG000027424	0.544956	0	0	0	0	2.08106	0	0	0	0	0	0	0	0	0	0	0	0	0	0	0	0	0	1.3273	0	0	0	0	0	0	0	0	0	0	0	0	0	0	0	0	0	0	0	1.13196	0	0	1.24649	0	0
SMESG000063568	0	0	0	0	0	1.50552	0	0	0	0	0	0	0.953253	0	0	0	0	0	0	0	0	0	0	1.3273	0	0	0.468919	0	0	2.04955	0	0	0	0	0	0	0	0	0.961159	0	0	0	0	3.09183	0	0	1.3587	0	0.980101
SMESG000040291	0	0	0	0	0	0.917402	0	0	0	0	0	0	0	0	0	0	0	0	0	0	1.89457	0	0	0	0	0	0	0	0	0	0	0	0	0	0	0	0	0	0.591869	0	0	0	0	0	0	0	0.345728	0	0
SMESG000079326	0	0	0	0	0	0.694073	0	0	0	0	0	0	0	0	0	0	0	0	1.30123	0	0	0	0	0	0	0	0	0	0	0	0	0	0	0	0	0	0	0	0	0	0	0	0	0	0	0	0.806054	0.314961	0
SMESG000014588	0	0	0.473419	0	0	1.70626	0	0	1.77855	0	0	0	1.43229	0	0	0	0.565902	0	1.02336	0	0	0	1.26413	0	0	0	0.786879	0	0	1.18013	0	0	0	0.68054	0	0	0	0	1.61677	0	0	0	0	1.13196	0	0	1.12008	0	0
SMESG000017520	0	0	0.473419	0	0	1.38768	0	0	0	0	0	0	0	0	0	0	0	0	0	0	0	0	0	0	0	0	0	0	0	0	0	0	0	0	0	0	0	0	0	0	0	0	0	0	0	0	1.12008	0	0
SMESG000016699	0	0	0	0	0	1.61092	0	0.537542	0	0	0	0	0	0	0	0	0	0	0	0	0	0	0	0	0	0.57759	0.786879	0	0	0	0	0	0	0	0	0	0.394633	0	0	0	0	0	0	1.13196	0	0	0.806054	0	0
SMESG000002694	0	0	0	0	0	0.694073	0	0	0	0	0	0	0	0	0	0	0	0	0	0	0	0	0	0	0	0	0	0	0	0	0	0	0	0	0	0	0	0	0	0	0	0	0	1.13196	0	0	1.12008	0	0
SMESG000016088	0	0	0	0	0	1.09985	0	0	0	0	0	0	0.953253	0	0.53062	0	0	0	0	0	0	0	0	0	0	0.57759	0	0	0	0	0	0	0	0	0	0	0	0	0.591869	0	0	0	0	0	0	0	1.12008	0	0
SMESG000014578	0	0	0	0	0	0.694073	0	0	0	0	0	0	0	0	0	0	0	0	0	0	0	0	0	0	0	0	0	0	0	0	0	0	0	0	0	0	0	0	0	0	0	0	0	0	0	0	0.602148	0	0
SMESG000073676	0	0	0.793421	0	0	1.09985	0	0	1.24145	0	0	0	2.62126	0	0	0	0.565902	1.1813	1.51843	0	0	0	0	0	0	0	0	0.484357	0	2.50748	0	0	0	0	0	0	0.676855	0	0	0	0	0	0	2.24144	0	0	2.0821	0	0
SMESG000053020	0	0	0	0	0	0.406083	0	0	0	0	0	0	0	0	0	0	0	0	0	0	0	0	0.819781	0	0.783569	0	0.468919	0	0	0	0	0.715204	0	0	0	0	0	0.47126	0	0	0	0	0	1.13196	0	0	0.602148	0	0
SMESG000076526	0	0	0	0	0	0.917402	0	0	0	0	0	0	0	0	0	0	0	0	0	0	0	0	0	0	0	0	0	0	0	0	0	0	0	0	0	0	0	0	0	0	0	0	0	0	0	0	0.602148	0	0
SMESG000021419	0	0	0	0	0	0.917402	0	0	0	0	0	0	0	0	0	0	0	0	0	0	0	0	0	0	0	0	0	0	0	0	0	0	0	0	0	0	0	0	0	0	0	0	0	0	0	0	0.602148	0	0
SMESG000058295	0	0	0	0	0	0.406083	0	0	0	0	0	0	0	0	0	0	0	0	0	0	0	0	0	0	0	0	0	0	0	0	0	0	0	0	0	0.816949	0	0	0	0	0	0	0	1.13196	0	0	0	0	0
SMESG000022030	0.544956	0	0.793421	0	0	0.406083	0	0	0	0	0	0	0	0	0	0	0	0	0	0	0	0	0	0	0	0	0	0	0	0	0	0	0	0	0	0.816949	0	0	0	0	0	0	0	1.13196	0	0	1.12008	0	0
SMESG000014566	0	0	0	0	0	1.25409	0	0	0	0	0	0	0	0	0	0	0	0	0	0	0	0	0	0	0	0	0	0	0	0	0	0	0	0	0.63027	0	0	0	0	0	0	0	0	0	0	0	0	0	0
SMESG000005644	0	0	0	0	0	0.406083	0	0	0	0	0	0	0	0	0	0	0	0	0	0	0	0	0	0	0	0	0	0.484357	0	0	0	0	0	0	0	0	0	0	0	0	0	0	0	0	0	0	0.345728	0	0.980101
SMESG000018217	0	0.888088	0.473419	0	0.443766	2.19887	0.732972	0	0	0	0.452214	0	0	0	0	0.813368	0	0	0.637246	0	0	0	0	1.3273	1.21745	0	0	0.809267	0	0	0.842878	0.715204	0.688184	0	1.01387	0	0.676855	0	0.961159	0	0.734576	0	0	2.75443	0	0	1.45958	0	1.46544
SMESG000070377	1.53097	0	0	0	0	1.09985	0	0.537542	0	0	0	0	0	0	0.53062	0	0	0	0	0	0	0	0	0	0	0	0	0	1.06485	0	0	0	0	0.68054	0	0	0	0	0	0	0	0	2.21448	1.64932	0	0	0.602148	0	0
SMESG000015726	0	0	0	0	0	0.406083	0	0	0	0	0	0	0	0	0	0	0	0	0.637246	0	0	0	0	0	0	0	0	0	0	0	0	0	0	0	0	0	0	0	0	0	0	0	0	0	0	0	0	0	0
SMESG000078505	0	0	0	0	0	0	0	0	0	0	0	0	0	0	0	0	0	0	0	0	0	0	0	0	0	0	0	0	0	0	0	0	0	0	0	0	0	0	0	0	0	0	0	1.13196	0	0	0.345728	0	0
SMESG000001565	0	0	0	0	0	0.406083	0	0	0	0	0	0	0	0	0	0	0	0	0	0	0	0	0	0	0	0	0.468919	0	0	0	0	0	0	0	0	0	0	0	0	0	0	0	0	1.13196	0	0.585591	0.345728	0	0
SMESG000014562	0	0	0	0	0	0.406083	0	0	0	0	0	0	0	0	0	0	0	0	0	0	0	0	0	0	0	0	0	0	0	0	0	0	0	0	0	0	0	0	0	0	0	0	0	0	0	0	0.345728	0	0
SMESG000079496	0	0	0	0	0	1.9475	0	0	0	0	0	0	0	0	0	0	0	0	0	0	0	0	0	0	0	0	0	0	0	0	0	0	0	0	0	0	0	0	0	0	0	0	0	1.64932	0	0	0.602148	0	0
SMESG000077667	0	0	0	0	0.443766	0	0	0	0	0	0	0	0	0	0	0.487196	0	0	0	0	0	0	0	0	0	0	0	0	0	0	0	0	0	0	0	0	0	0	0	0	0	0	0	0	0	0.95247	0	0	0
SMESG000068618	0	0	0	0	0	0	0	0	0	0	0.452214	0	0	0	0	0.487196	0	0	0	0	0	0	0	0	0	0	0	0	0	0	0.365347	0	0	0	0	0	0	0	0	0	0	0	2.21448	0	0	0	0.345728	0.314961	0.980101
SMESG000058876	3.93168	0	0	0	0	0	0	3.19823	0	0	0	0	0	0	3.3178	0	2.06043	0	0	0	0	4.12754	0	0	0	0	0	0	2.35157	0	0	0	0	3.78186	0	0	0	0	0	0	0	2.67783	2.85147	0	0	0	0	0	0
SMESG000022408	1.53097	0	0	0	0	0	0	0.885249	0	0	0	0	0	0	0.53062	0	0	0	0	0	0	0	0	0	0	0	0	0	1.56879	0	0	0	0	1.58919	0	0	0	0	0	0	0	0	0	0	0	0.585591	0	0	0
SMESG000080376	0.895706	0	0	0.298269	0	0	0	0	0	0	0	0	0	0	0.53062	0	0	0	0	0	0	0	0	0	0	0.57759	0	0	0	0	0	0	0	0	0	0	0	0	0	0	0	0	0	0	0	0	0	0	0
SMESG000021722	0.895706	0	0	0	0.750062	0	0	0.537542	0	0	0	0	0	0	0.875457	0	0	0	0	0	0	1.62301	0	0	0	0	0	0	1.56879	0	0	0	0	0.68054	0	0	0	0	0	0	0.433274	1.2425	0	0	0	0	0	0	0
SMESG000033582	0.895706	0	0	0	0	0	0	1.90126	0	0	0	0	0	0	0.875457	0	0	0	0	0	0	0	0	0	0	0	0	0	1.06485	0	0	0	0	1.36732	0	0	0	0	0	0	0	0	0	0	0	0	0	0	0
SMESG000022366	0.544956	0	0	0.871333	0	0	0	2.09408	0	0	0	0	0	0	1.64864	0	0	0	0	0	0	0	0	0	0	0	0	0	0	0	0	0	0	1.36732	0	0.816949	0	0	0	0	0	1.5468	0	0	0	1.75376	0	0	0
SMESG000034094	1.15487	0.389895	0.473419	0.298269	0	0	0	0	0	0	0	0	0	1.36406	0	0	0	0	0	0	0	2.2123	0	0	0	0	0	0	1.06485	0	0	0	0	1.58919	0	0.816949	0	0	0.591869	0	0	1.2425	0	0	0	0	0	0	0
SMESG000026243	1.3605	0	0	0.298269	0.443766	0	0	0.537542	0	0	0	0	0	0	0	0	1.18879	0	0.637246	0	0	0	0	1.3273	0	0	0.468919	0	0	0	0.365347	0.715204	0.688184	1.36732	0	0	0	0	0.961159	0	0.433274	0.802958	0	0	0	0.585591	0	0	0.980101
SMESG000016670	0.544956	0	0	0.298269	0	0	0	0.537542	1.24145	0	0	0	0	0	0	0.813368	0	0	0.637246	0	0	2.5806	0	0	0	0	0.786879	0	0	0	0	0	0	0	0.63027	0	0	0	0	0	0	1.2425	0	0	0	0	0	0	1.46544
SMESG000074761	1.15487	0	0.473419	0.527711	0	0.694073	0.43219	1.34734	0	0	0	0	0.953253	1.36406	0.53062	0	0	0	1.02336	0	0	0	0	0	0	0	0.468919	0	0	0	0	0	0	1.58919	0.63027	0	0	0	1.23025	0	0.433274	0	0	1.13196	0	0.95247	0.602148	0	0
SMESG000046654	0.544956	0	0	0	0	0	0	0.885249	1.24145	0	0	0	0	0	0	0	0.565902	0	0	0	0	0	0	0	0	0	0	0	0	0	0	0	0	0	0	0	0	0	0	0	0.433274	0	0	0	0	0	0	0	0
SMESG000017198	1.15487	0	0	0.527711	0	0	0	0	0	0	0	0	0	0	1.64864	0	0	0	0	0	0	0	0	0	0	0	0	0	0	0	0	1.12792	0	0	0	0	0	0	0.591869	0	0	0.802958	0	0	0	0.585591	0	0.314961	0
SMESG000035759	0.895706	0	0	0	0	0	0	0	0	0.395202	0	0	0	0	0	0	0	0.755796	0	0	0	0	0	0	0	0	0	0	1.56879	0	0	0	0	0	0	0	0	0	0	0	0	1.2425	0	0	0	0.585591	0	0	0
SMESG000057491	0	0	0	0	0	0	0	0.537542	0	0	0	0	0	0	0	0	0	0	0	0	0	2.2123	0.819781	0	0	0	0	0	0	0	0	0	0	0.68054	0	1.56669	0	0	1.76545	0	0	0	0	0	0	0	0	0	0
SMESG000008589	1.53097	0.888088	0.473419	0.527711	0	0	0.43219	0	0	0	0	0	0	0	0.53062	1.05891	0	0.755796	0	0	0	0	0	0	0.466646	0	0	1.0541	0	0	0	0	0	0	0	0	0.394633	0	0	0	0	0.802958	0	0	0	0	0.345728	0	0
SMESG000061526	0.544956	0	0	0.298269	0	0	0	0.537542	0	0	0	0	0	0	0	0	0	0	0	0	0	0	0	0	0.466646	0	0	0.809267	0	0	0	0	0	0	0	0.816949	0	0	0	0	0	0.802958	0	0	0	0	0	0.314961	0
SMESG000033291	1.91637	0	0	1.00709	0	0	0.43219	0.537542	0	0.395202	0.452214	0	0	0	1.13139	0	0	0	1.02336	0.723468	0	1.62301	0.819781	0	1.21745	0	0.786879	0.484357	0	0	0.842878	0	1.09199	1.77066	0	0.816949	0.394633	1.03177	0	0.832491	0.433274	0.802958	0	0	0	0	0.345728	0.554122	0
SMESG000008070	0.895706	0	0	0.71421	0.443766	0	0	1.14275	0	0.395202	0.452214	0	0	0	1.64864	0.487196	0	0	0	0	0	1.62301	0	0	0.466646	0	0	0.484357	0	0	0.63235	0.715204	0.688184	1.9242	0	0	0.676855	0.790284	0	0	0	1.2425	0	0	0	0	0	0.90859	0.980101
SMESG000025882	0	0	0	0.527711	0	0	0	0.537542	0	0	0	0	0	0	0	0	0.92508	0	0	0	0	1.62301	0	0	0	0	0	0	0	0	0	0	0.688184	0	0.63027	1.80077	0	0	0	0	0	0	0	0	0	0.95247	0	0	0
SMESG000004865	1.53097	0	0	0.298269	0	0	0	0.885249	0	0	0	0	0	0	0.875457	0	0	0	0	0	0	2.5806	0	0	0	0	0.468919	0	1.06485	0	0	0	0	0	0	2.28697	0.394633	0	0.591869	0	0	0	0	0	0	0	0	0	0.980101
SMESG000014973	0	0.389895	0	0.527711	0	0	0	0	0	0	0	0	0	0	0.875457	0	0	0	0	0	0	0	0	0	0	0	0.786879	0	0	0	0	0	0	0.68054	0	0	0.676855	0	0	0	0	0	0	0	0	0	0	0	0.980101
SMESG000065026	0	0	0	0.527711	0.443766	0	0.43219	0	0	0	0	0	0	0	1.13139	0	0.565902	0	0	0	0	1.62301	0	0	0.783569	0	0.468919	0	0	0	0.365347	0	0	0.68054	0	0	0.394633	0	0	0	0.433274	0.802958	0	0	0	0.585591	0	0.746981	0
SMESG000010822	0	0	0	0	0	0	0	0	0	0	0	0	0	0	0	0.487196	0	0	0	0	0	0	0	0	0	0	0	0	1.06485	0	0	0.715204	0	1.58919	0	0	0	0	0	0	0	0	0	0	0	0	0	0	0
SMESG000009276	0	0	0	0	0	0	0	0	0	0.395202	0	0	0	0	0	0	0	0	0.637246	0.723468	0	1.62301	0	0	0	0.941365	0	0	0	0	0	0	0	0	0	0	0	0	0	0	0	0.802958	0	0	0	0	0	0	0.980101
SMESG000025925	1.3605	0	0	0	0.443766	1.09985	0	1.14275	0	0	0	0	0	0	0	0	0	0	1.84808	0	0	0	0.819781	0	0	0	0.786879	0	0	0	0	0	0	0.68054	0	1.2605	0	0	0	0	0	0	0	1.13196	0	0	0.345728	0	0
SMESG000018830	0	0	0	0.527711	0.443766	0.406083	0	0	0	0	0	0	0	2.27585	1.64864	0	0.565902	0	0	0.723468	0	2.2123	0.819781	0	0.466646	0	0	0	0	2.3045	0	0	0	0	0	0	0	0	0	0.500484	0	0	0	0	0	0	0	0	2.39684
SMESG000051203	2.78595	0	0.793421	0.298269	0.443766	0.917402	0	1.14275	0	0	0	0	0	0	0	0	0.565902	0.755796	0	0	0	0	0.819781	0	0.466646	0	0	0	0	0	0	0	0.688184	0	0	0.816949	0.676855	0	0	0.500484	0	0.802958	0	0	0	0	0	0	0
SMESG000056587	1.3605	0	0	0	0	0.406083	0	0	0	0	0.452214	0	1.43229	1.36406	0	0	0	0	0.637246	0	0	0	0	0	0	0	0	0	0	0	0	0	0	0	0	1.80077	0	0.47126	0.591869	0	0.433274	0	3.51531	0	0	0	0	0.314961	0.980101
SMESG000071247	0.544956	1.66609	0.473419	0.71421	0	0	0	0.885249	0	0.677713	0.762475	0	0	0	0	0	1.56969	1.1813	1.69678	0	0	2.2123	0	0	0	0	0.468919	0.484357	1.06485	0	1.16473	0.715204	0.688184	0	0	0	0.676855	0.47126	0	0.832491	1.31144	0	2.21448	0	0	0	0.345728	0.314961	1.46544
SMESG000017115	0.544956	0	0	0	0	0.694073	0	0.537542	0	0	0	0	0	0	0.53062	0	0.565902	0	0	0	0	0	0	0	0	0	0	0	0	0	0	0	0	0	0	0	0.394633	0	0	0	0	0	0	0	0	0	0	0	0
SMESG000058106	2.5331	2.09831	1.9537	2.2709	2.49908	1.70626	2.846	2.62556	2.38348	1.84554	2.13218	3.7058	1.9983	1.92046	1.88705	2.21492	2.73823	3.61463	2.53262	3.05258	3.1612	1.62301	1.9947	2.49183	3.10937	3.05989	1.85386	2.59992	2.89612	2.67613	2.65538	2.23611	3.65387	2.05727	2.82174	1.99033	2.16807	2.56804	2.11218	2.31187	2.32426	2.7591	2.21448	3.183	2.19936	2.19283	2.46287	2.29101	1.79079
SMESG000058013	2.01767	2.39911	2.03604	1.98175	2.23842	1.61092	2.08296	1.5171	1.24145	1.9193	2.31734	2.65518	1.75482	2.27585	1.98786	2.40188	2.45569	3.29487	2.37991	2.53981	3.70249	0	1.9947	2.23136	2.50944	2.17673	2.02563	2.39517	2.78522	2.3045	2.19034	2.34194	2.76326	2.1747	2.36643	2.28697	2.22195	2.2437	1.89485	1.92362	1.94094	1.9686	2.85147	2.61083	3.22118	2.49689	2.02924	2.12872	0.980101
SMESG000047167	2.69234	2.89954	2.31076	3.08427	3.07579	2.6044	3.09488	2.85482	3.24284	2.64521	2.89887	2.65518	2.91969	3.06266	2.44233	2.65202	3.07028	3.96931	2.60104	2.88955	3.1612	2.84917	2.15409	3.14272	3.02641	2.98375	2.56228	2.72994	3.3846	2.8204	2.97157	2.67964	3.35769	2.97164	3.2421	3.05482	2.3217	3.22209	2.84184	2.31187	2.93894	3.56953	3.51531	2.24144	2.83548	2.49689	2.83953	3.00819	2.39684
SMESG000071180	1.91637	2.09831	2.47641	2.43587	2.4521	2.19887	2.26696	2.17813	2.90276	2.2235	2.47351	2.65518	2.49806	2.27585	2.50142	1.79541	2.57844	3.06	2.83573	2.62023	2.88754	2.2123	2.6174	2.49183	2.76417	2.60327	2.10159	2.45042	2.78522	3.05838	2.37046	2.11773	3.39158	2.05727	2.71137	2.14961	2.53466	2.56804	2.29061	2.09737	2.47199	2.96949	0	3.183	0	2.19283	2.95349	2.17183	2.23255
SMESG000050880	2.27155	2.55883	2.66169	2.37311	2.58689	2.74257	2.51391	2.67581	2.90276	2.45643	2.52058	4.67115	3.07841	2.91627	2.75364	2.65202	3.03432	2.50903	3.35443	2.88955	4.5152	3.06066	3.17221	3.68366	2.72597	3.02254	2.23812	2.20835	3.71134	3.72777	2.48702	3.7061	3.16852	2.86642	2.96736	3.05482	2.16807	1.85912	2.50985	2.24535	2.08566	3.24426	4.30958	3.54465	3.49884	3.38973	2.46287	2.17183	2.6615
SMESG000034631	1.80364	2.09831	1.86397	2.34018	2.04158	2.25295	2.42232	2.00231	2.38348	2.2235	1.98646	2.65518	2.35753	0	2.16331	1.68533	2.31574	3.25211	1.97946	2.45236	3.37583	1.62301	1.5707	3.01534	2.40774	1.98154	1.94343	2.27458	2.66046	2.67613	2.13974	1.6445	3.35769	1.77066	2.76808	2.51546	2.11113	1.85912	2.00941	2.01426	2.21206	2.12737	2.21448	2.75443	0	1.22029	2.3899	2.08367	2.23255
SMESG000079482	2.10965	2.72817	2.47641	2.67783	2.87678	2.74257	3.0186	2.81298	1.77855	2.67904	3.04512	2.65518	2.49806	2.74472	2.07942	2.60675	3.03432	3.67367	3.10863	2.94689	3.55244	2.2123	2.6174	1.8782	2.83645	2.41257	2.87647	2.55252	3.3846	3.41155	2.5914	2.74884	3.54568	2.46167	3.05385	1.99033	2.05075	2.84806	2.20537	2.54092	2.87983	3.19502	2.21448	2.9915	0	2.35637	3.14858	2.68769	2.87058
SMESG000008153	2.19387	2.03804	2.18281	2.23437	2.49908	2.08106	2.7118	2.17813	2.38348	1.84554	2.31734	0	2.49806	2.27585	2.44233	2.06752	2.73823	3.37529	2.45918	2.45236	3.1612	0	1.5707	2.69829	2.90386	2.17673	1.75546	2.64516	2.66046	2.04955	2.37046	2.6053	3.32261	1.77066	2.28046	2.6127	2.11113	2.47116	1.76545	1.92362	2.42513	2.90416	2.21448	0	2.19936	2.49689	2.18012	1.98698	1.79079
SMESG000039926	2.27155	1.75237	1.86397	1.82662	1.79626	1.7933	1.67242	2.00231	2.38348	1.23064	1.90477	2.65518	2.35753	2.27585	1.64864	1.89457	2.31574	3.25211	1.69678	1.13884	2.88754	1.62301	1.26413	1.8782	2.60175	1.20753	1.75546	2.06108	2.5179	1.70649	2.03015	1.82826	2.62982	2.27978	2.87267	2.14961	1.47862	1.76063	1.89485	1.2804	1.67493	3.03082	2.85147	1.64932	0	1.60548	2.02924	2.0365	2.23255
SMESG000031033	1.3605	2.39911	2.11211	2.11601	1.59127	1.70626	2.32147	1.5171	2.38348	1.9193	2.31734	0	1.43229	0	1.64864	1.89457	2.23766	2.41267	2.83573	1.43144	3.1612	1.62301	1.5707	1.3273	2.68626	2.08389	1.85386	1.88831	1.90229	0	2.03015	2.23611	3.42436	2.05727	2.18639	2.14961	1.58324	1.85912	1.23025	2.37423	1.44781	2.38482	0	2.61083	0	1.60548	2.35132	2.08367	1.46544
SMESG000045074	1.67657	1.8318	1.656	1.00709	2.35096	1.87337	1.67242	1.5171	1.77855	1.67937	1.90477	0	1.75482	1.36406	1.33499	1.56161	2.06043	2.82199	1.51843	2.13192	2.50955	0	1.5707	1.8782	2.09625	1.59101	2.17219	0.809267	2.78522	0	1.51031	0.715204	2.29363	1.08177	1.68465	1.80077	1.36176	1.3888	1.89485	1.44635	1.44781	1.77978	0	1.13196	2.83548	1.9972	1.45958	1.27855	2.03587
SMESG000060017	1.67657	1.75237	2.47641	1.57335	1.9663	2.08106	2.37317	2.25565	2.588	1.7659	2.13218	4.98704	2.49806	3.06266	1.50406	2.06752	2.15296	2.67771	1.84808	2.45236	3.83293	1.62301	2.78748	2.86932	1.75043	2.26167	1.85386	1.88831	2.5179	2.67613	2.28445	2.87434	2.18838	1.58919	1.96667	2.14961	1.58324	2.3056	1.44207	1.71319	1.67493	2.26436	0	2.9915	0	2.35637	1.91431	1.37666	1.79079
SMESG000017264	1.80364	1.90537	1.39311	1.1266	1.59127	1.7933	1.67242	1.90126	2.12607	1.67937	1.81582	0	2.49806	1.36406	0.53062	2.06752	2.38816	2.30602	1.84808	1.8418	2.50955	0	1.5707	0	1.75043	1.73879	2.17219	1.55578	2.89612	1.18013	1.83931	1.6445	2.98628	1.08177	2.18639	1.56669	1.67795	1.52868	1.89485	1.58865	1.77167	2.58937	0	2.4431	0	1.22029	1.85148	1.76004	2.23255
SMESG000059049	1.80364	1.75237	1.39311	1.64293	1.33311	1.50552	2.08296	1.5171	1.77855	1.47996	0.998926	0	1.9983	2.53752	1.77494	1.2559	1.56969	2.75245	2.1996	1.13884	2.50955	0	1.80501	2.23136	1.84873	0.941365	1.75546	2.06108	1.56879	2.3045	1.83931	1.6445	2.47579	0.68054	2.18639	1.99033	1.47862	1.22614	1.44207	1.08132	1.94094	1.77978	2.21448	1.13196	2.19936	1.43132	2.13231	1.37666	1.46544
SMESG000041069	1.3605	1.46736	1.23019	1.32977	1.88489	1.50552	1.9383	0.885249	1.24145	1.47996	1.98646	0	1.75482	0	1.77494	1.56161	2.06043	2.75245	1.84808	1.65752	2.88754	2.5806	1.80501	1.3273	1.84873	1.59101	1.22173	1.4148	2.15196	2.04955	1.16473	2.23611	2.98628	1.77066	2.08255	1.2605	1.36176	1.65136	0.961159	0.832491	1.44781	2.12737	0	0	2.19936	1.43132	1.71257	1.04768	2.03587
SMESG000009232	0	1.2191	1.23019	1.00709	0.750062	0.694073	1.30918	1.14275	2.38348	1.23064	0.998926	2.65518	0.953253	0	1.98786	1.05891	1.18879	1.47885	0.637246	1.99734	2.50955	0	2.15409	1.3273	1.37957	0.941365	1.02776	1.67932	1.06485	1.18013	1.0167	1.6445	1.93739	0.68054	1.29043	0	0.896708	0.790284	0.591869	1.71319	1.44781	1.5468	2.21448	1.64932	0	1.43132	1.12008	0.90859	0
SMESG000015520	2.01767	1.35092	2.03604	2.07323	2.11159	1.38768	2.01324	2.00231	2.75771	1.9193	2.13218	2.65518	1.75482	1.36406	2.24069	2.06752	2.06043	3.06	1.97946	1.8418	2.50955	0	2.15409	2.49183	2.1668	2.08389	2.17219	1.88831	2.35157	2.04955	2.13974	1.4192	3.08155	2.1747	2.44559	2.14961	1.76446	1.52868	1.61677	1.92362	2.21206	1.9686	0	1.13196	0	1.88287	2.35132	1.87994	1.46544
SMESG000034720	1.15487	1.57166	1.656	1.98175	1.88489	1.25409	1.67242	1.66218	0	1.07798	0.998926	0	1.75482	2.53752	2.07942	1.05891	2.15296	3.00559	1.84808	2.25051	2.50955	2.5806	2.29153	1.3273	1.75043	0.941365	1.22173	1.4148	1.06485	1.70649	1.76664	1.82826	2.88098	1.58919	2.18639	2.14961	1.07683	1.52868	1.23025	2.09737	2.08566	2.38482	2.21448	2.24144	2.19936	0.95247	1.78444	0.90859	2.03587
SMESG000041594	0.544956	1.75237	0.473419	1.00709	1.4705	1.25409	0.963893	0.537542	1.24145	0.897741	1.60994	2.65518	0.953253	1.36406	1.13139	1.2559	2.06043	2.30602	1.69678	1.8418	1.89457	1.62301	1.80501	0	1.02386	1.20753	0.468919	1.25062	2.35157	1.18013	1.16473	1.4192	2.18838	0.68054	1.01387	1.56669	1.07683	1.03177	1.23025	1.58865	1.5678	0.802958	2.21448	1.64932	0	1.22029	0.806054	1.16976	1.46544
SMESG000002673	1.15487	1.35092	1.03547	1.64293	1.4705	1.09985	1.15137	1.14275	2.38348	1.23064	0.762475	0	1.43229	1.36406	1.64864	1.2559	2.06043	2.82199	0	1.43144	0	0	1.5707	0	2.23269	1.86751	1.85386	1.0541	1.56879	1.18013	1.0167	0	2.18838	1.08177	2.28046	1.2605	1.36176	0.790284	0.591869	0.832491	1.67493	1.5468	0	1.13196	2.19936	1.43132	1.71257	1.466	1.46544
SMESG000003087	0	0.389895	2.36908	0.298269	0.443766	0.917402	0.43219	0.537542	4.05343	0.395202	0.452214	0	1.75482	0	0	0.813368	0	1.70787	0.637246	0.723468	1.89457	2.2123	0	1.3273	1.02386	0.941365	1.22173	0	0	1.18013	0.365347	1.12792	1.09199	0	0	0	0.394633	0	0.961159	0.832491	0.734576	1.2425	2.21448	1.64932	2.19936	2.4291	0.345728	0.314961	0
SMESG000057890	1.3605	1.2191	0.793421	1.23334	1.1738	1.25409	1.15137	0.537542	1.24145	0.677713	1.35039	0	1.43229	1.36406	1.33499	0.487196	2.31574	2.18663	1.02336	0	2.50955	0	0	1.3273	1.51904	0.57759	1.75546	1.25062	1.06485	1.18013	0	1.12792	2.93501	1.08177	0.63027	1.56669	1.22941	0.47126	0.591869	1.2804	0.734576	0.802958	2.21448	1.13196	2.19936	0.95247	1.3587	0.746981	0.980101
SMESG000059768	0.544956	0.389895	0	1.32977	0.750062	1.7933	0.963893	1.5171	0	0.395202	1.19002	0	1.43229	1.92046	0.875457	1.05891	0.92508	2.41267	0.637246	1.65752	1.89457	2.2123	0.819781	0	1.37957	1.59101	0.786879	1.25062	0	1.70649	1.29365	1.6445	2.18838	0	1.01387	0.816949	1.76446	0.47126	0	1.2804	1.31144	1.77978	2.21448	0	0	0.95247	1.24649	0.746981	0.980101
SMESG000008925	1.15487	0.389895	1.53317	1.32977	1.33311	0.917402	0.963893	1.34734	1.77855	0.395202	1.19002	0	1.43229	0	0.875457	0.487196	1.71671	1.47885	0.637246	0.723468	0	0	1.5707	0	1.02386	0.941365	1.22173	1.25062	1.06485	2.3045	0.842878	0.715204	2.38885	0.68054	1.50684	0.816949	1.36176	1.3888	0.961159	1.44635	1.44781	1.77978	2.85147	2.24144	0	0.585591	1.24649	1.04768	0
SMESG000040823	0	0	0	0.298269	0.443766	0	0.43219	0	0	0	0.452214	0	0.953253	1.36406	0.53062	0	1.39727	0	0	0	1.89457	0	0	1.3273	0.466646	0	0	0.484357	0	1.70649	0	0	0.688184	0.68054	0.63027	1.2605	0.394633	0.47126	0.591869	0.500484	0.734576	0	0	0	0	0	0.602148	0.314961	0
SMESG000012668	0	0.669701	1.39311	1.1266	1.59127	0.917402	0.963893	0.885249	1.24145	0.897741	1.48856	0	1.43229	0	0.875457	1.2559	1.39727	1.89409	1.02336	1.13884	1.89457	1.62301	1.26413	0	1.51904	0.57759	1.02776	0.809267	1.56879	0	0.365347	0	1.78347	1.08177	1.50684	1.56669	1.36176	1.52868	0	0.500484	1.44781	2.26436	0	1.64932	2.19936	1.43132	1.3587	0.554122	1.46544
SMESG000009833	1.15487	0.669701	0.473419	1.00709	1.1738	0.694073	1.30918	1.14275	0	0.395202	0.998926	0	0.953253	0	0.875457	0	0.92508	1.1813	0.637246	0	0	0	1.26413	0	1.21745	0.57759	1.38412	1.0541	0	0	1.16473	0.715204	0.688184	1.08177	0	0	0.896708	0.790284	0.591869	0.832491	1.31144	1.5468	0	2.24144	0	0.95247	0.975342	0.746981	0.980101
SMESG000020880	0.544956	0.888088	0.793421	0.298269	0	0.917402	0.43219	0.537542	0	0.395202	0	0	0	1.36406	0	0.813368	0.565902	0.755796	1.02336	0	0	0	0	1.3273	1.21745	0.57759	0.786879	0	1.90229	1.70649	0	0.715204	1.78347	1.08177	0.63027	1.2605	0.394633	0.47126	0	0	0.734576	1.2425	0	0	0	0.585591	0.345728	0.314961	0
SMESG000072630	0.895706	1.46736	0.473419	1.23334	0.750062	1.25409	1.56536	1.34734	1.77855	1.23064	1.48856	0	0.953253	1.36406	0.53062	0.813368	0.565902	1.47885	1.69678	0.723468	3.1612	0	0.819781	1.3273	0.783569	1.59101	1.52379	1.0541	1.06485	0	1.16473	1.12792	1.09199	0.68054	1.01387	1.56669	0.896708	1.3888	0.961159	1.58865	1.31144	0.802958	2.21448	1.13196	0	1.22029	1.3587	0.746981	0
SMESG000071386	1.15487	0.888088	0.793421	1.1266	0.98421	0.917402	0.732972	0.885249	1.77855	1.23064	1.19002	0	0	0	0	0.813368	0.92508	0.755796	0	1.13884	0	0	0	0	1.02386	1.41754	0.786879	0.484357	1.90229	0	1.0167	1.12792	1.60149	0.68054	0.63027	0.816949	0.676855	0	0.591869	0.500484	0.734576	1.2425	0	1.98858	0	0.585591	0.975342	0.314961	0.980101
KM115583.1:3070-4119.path1	1.15487	1.35092	0.793421	1.49856	1.4705	1.70626	0.963893	1.14275	3.41863	1.7659	1.48856	0	1.9983	1.36406	1.98786	1.2559	0.565902	2.41267	1.30123	1.43144	1.89457	1.62301	2.15409	1.3273	0	0.57759	1.38412	1.67932	1.06485	1.18013	1.29365	1.12792	0.688184	1.08177	0	2.51546	1.47862	1.52868	2.29061	0.500484	0.433274	0	0	1.13196	2.19936	2.56038	1.12008	1.16976	2.03587
SMESG000038799	1.15487	1.2191	1.23019	1.98175	1.9663	1.70626	1.44545	1.66218	1.77855	1.7659	1.60994	0	1.75482	0	1.13139	1.98478	1.84486	1.1813	1.51843	0.723468	0	0	1.80501	0	1.51904	0.941365	1.22173	1.0541	1.56879	1.18013	1.76664	0	1.93739	2.68439	1.01387	0.816949	2.11113	2.10707	2.20537	1.2804	2.08566	0.802958	0	1.13196	2.19936	1.43132	1.3587	2.12872	0.980101
KM115583.1:8796-9875.path1	1.15487	1.35092	0.473419	1.23334	0.750062	1.61092	1.15137	1.66218	3.49615	1.84554	1.35039	0	1.75482	1.92046	0.875457	0.813368	0	2.05102	1.30123	1.43144	2.50955	0	1.5707	1.8782	0.466646	0	1.38412	0.484357	0	0	0.63235	0.715204	0	0.68054	0.63027	1.2605	0.676855	1.22614	2.11218	0.832491	0.734576	0	2.21448	0	2.83548	2.09979	0.806054	0.746981	2.23255
SMESG000064035	1.67657	1.57166	1.9537	1.64293	1.69901	2.08106	2.32147	1.78885	2.38348	1.7659	1.71817	2.65518	1.75482	0	1.88705	1.05891	0.92508	0	1.69678	1.43144	0	0	0.819781	1.3273	1.21745	1.86751	1.22173	2.06108	1.56879	1.18013	1.60324	1.82826	0.688184	1.9242	1.01387	1.80077	1.98649	1.85912	1.76545	2.1741	1.44781	0.802958	0	1.13196	2.83548	1.88287	1.63514	2.17183	1.46544
KM115583.1:8260-8673.path1	0.544956	0.669701	0.793421	0.871333	0.98421	0.694073	0.963893	0.537542	1.24145	0.677713	0.998926	0	0	0	1.33499	0.487196	0.565902	1.70787	0	0	1.89457	1.62301	1.26413	0	0	0	0	0.484357	0	0	0.63235	0.715204	0	0.68054	0.63027	1.80077	0.676855	1.22614	1.61677	0.500484	0	0	0	1.13196	3.22118	1.88287	0.345728	0	1.79079
SMESG000022573	1.3605	1.57166	0.793421	2.07323	1.1738	1.9475	1.56536	1.5171	0	1.58463	1.60994	0	1.43229	0	1.98786	1.68533	1.18879	0.755796	1.02336	1.13884	0	0	0	1.3273	1.21745	1.73879	1.85386	1.25062	0	0	1.60324	1.6445	1.93739	0.68054	1.01387	1.2605	1.98649	1.65136	2.00941	1.58865	1.67493	0	0	1.13196	3.22118	1.22029	1.12008	1.548	0
SMESG000023203	0.895706	0.669701	1.76538	1.23334	1.33311	1.09985	1.67242	1.34734	0	0.395202	0.762475	0	0.953253	1.92046	1.98786	1.2559	0.565902	1.1813	1.02336	1.13884	0	1.62301	0.819781	0	1.37957	0.57759	1.02776	1.0541	1.06485	1.18013	1.40784	0	1.78347	0.68054	0.63027	0	1.91782	1.76063	1.23025	1.08132	0.965804	0	0	1.13196	2.19936	1.43132	0.602148	1.16976	0.980101
SMESG000047416	0.544956	1.06723	1.23019	1.64293	0.750062	1.09985	1.30918	1.5171	1.77855	1.23064	1.81582	2.65518	1.75482	0	1.88705	0.813368	1.56969	0.755796	0.637246	0	0	0	0.819781	0	1.37957	1.41754	1.22173	1.55578	0	0	1.68828	1.12792	1.09199	0.68054	0	1.2605	1.07683	1.85912	2.00941	1.44635	0.734576	0	2.21448	1.98858	2.19936	0.585591	0.806054	1.466	1.46544
SMESG000035227	2.01767	1.46736	0	1.88105	1.88489	1.50552	1.44545	1.34734	2.12607	1.9193	1.71817	2.65518	0.953253	0	1.50406	0.813368	0.565902	1.70787	0.637246	1.13884	1.89457	0	1.80501	0	1.51904	1.98154	1.38412	1.55578	1.06485	0	1.40784	0.715204	1.78347	1.77066	0.63027	0.816949	1.84407	1.52868	2.11218	2.01426	1.15348	0	0	1.98858	2.83548	1.43132	1.45958	1.37666	0
SMESG000040790	0	0.389895	0	0	0	0	0	0.537542	1.24145	0	0	0	0	0	0.53062	0	0.565902	0	0.637246	0	0	0	0	1.3273	0.783569	0	0.468919	0	1.90229	0	0	0	0.688184	0	0	1.56669	0.394633	0	0	0	0	0.802958	0	0	0	0.585591	0.345728	0.554122	0
SMESG000067135	1.67657	1.90537	1.03547	1.49856	0.750062	0.694073	1.30918	0	1.77855	1.07798	1.60994	0	0	0	1.64864	1.42039	1.18879	0	1.02336	1.13884	0	0	1.5707	1.3273	1.21745	1.41754	1.38412	1.0541	1.56879	0	1.90705	0.715204	1.60149	0.68054	0.63027	1.56669	1.47862	1.52868	1.44207	2.09737	0.734576	0.802958	0	0	0	1.60548	1.12008	1.69423	0.980101
SMESG000067920	1.80364	1.2191	1.53317	1.49856	1.79626	1.25409	1.56536	1.14275	1.24145	1.58463	1.35039	0	1.43229	0	0.53062	1.05891	0.92508	0.755796	1.51843	0	1.89457	0	1.26413	0	1.21745	1.86751	1.38412	1.55578	1.06485	0	1.16473	1.4192	1.09199	2.1747	1.01387	1.56669	0.394633	1.94878	0	1.08132	0.734576	0.802958	0	1.13196	2.19936	0.95247	1.12008	1.76004	0.980101
SMESG000039829	1.67657	1.66609	0.473419	1.57335	1.33311	1.9475	1.44545	1.66218	1.77855	1.07798	0.762475	0	0	0	0.875457	1.05891	0.92508	1.1813	0	0	0	0	0.819781	1.3273	1.21745	1.59101	0.786879	1.4148	1.90229	0	1.51031	0	0.688184	0	0.63027	1.56669	1.84407	2.2437	1.23025	1.92362	0.965804	0.802958	0	1.13196	0	1.22029	0.806054	1.27855	1.46544
SMESG000014974	1.15487	1.46736	0.473419	1.41772	0.750062	1.38768	1.15137	0	0	1.47996	1.19002	0	0	0	1.64864	1.2559	0.565902	0	0	1.13884	0	0	0	0	1.51904	1.20753	0	0.484357	1.06485	0	1.16473	1.12792	1.09199	1.36732	1.01387	1.56669	1.36176	0	1.76545	1.2804	0.433274	0	0	0	0	0.585591	0.975342	1.04768	0
SMESG000018582	0.544956	0.669701	0.793421	1.41772	0.98421	1.09985	0	1.5171	0	0.677713	0.762475	0	0.953253	0	1.13139	1.05891	1.18879	1.1813	0	0.723468	0	0	0.819781	0	1.02386	1.20753	1.22173	1.4148	0	1.18013	1.60324	0	1.60149	1.36732	0	1.56669	0.676855	1.22614	1.44207	1.08132	1.44781	1.5468	0	1.13196	2.19936	0.585591	0.975342	1.87994	0.980101
SMESG000014912	1.67657	0	1.23019	1.57335	0.443766	1.70626	1.44545	0.537542	2.75771	0.395202	1.19002	0	0	0	1.64864	0.487196	0.92508	1.47885	1.02336	0	0	0	1.26413	0	0.783569	1.20753	1.94343	1.88831	1.56879	1.18013	1.68828	0.715204	1.78347	1.58919	0.63027	0	1.36176	0.790284	1.76545	1.82393	1.15348	0	0	1.13196	0	1.43132	0.602148	1.69423	0
SMESG000000888	0	0.389895	0	1.32977	0.443766	1.25409	0.732972	0.885249	2.38348	1.07798	1.19002	0	0.953253	1.36406	0.875457	0.487196	1.56969	1.1813	0.637246	0	0	1.62301	1.5707	0	1.21745	1.41754	1.38412	1.55578	0	0	1.40784	0.715204	1.09199	1.08177	1.29043	0.816949	1.58324	1.03177	0.961159	1.2804	0.965804	0	0	1.13196	0	0.95247	1.3587	0.554122	0.980101
SMESG000022275	0.895706	0.669701	0	1.49856	1.1738	1.50552	0.43219	0.537542	0	1.23064	0.762475	0	0	0	0.875457	0.487196	0.565902	1.47885	0.637246	0	0	0	0	0	1.02386	0	0	0.484357	1.06485	0	0.842878	0	1.93739	1.08177	0	1.2605	0.676855	0.790284	1.44207	0.832491	0.433274	0	0	0	0	0.585591	0.806054	1.27855	0
SMESG000032685	1.67657	0.389895	0.473419	0	0.443766	1.09985	0	0	0	0	0	0	0	0	0.875457	0	0.565902	1.1813	0	0	0	0	0	0	0.466646	0	0.786879	1.25062	0	0	0	0.715204	0.688184	0	0	0	0.394633	0.790284	0.591869	1.44635	0	0	0	0	0	0.585591	0.345728	0.746981	0.980101
SMESG000048845	0	0.389895	0	0	0	0	0	0	0	0	0	2.65518	0	0	0	0.487196	0	0	0	0	0	0	0	0	0	0	0	0	0	1.70649	0	0	1.09199	0	0.63027	0	0	0.47126	0	0	0	0.802958	0	1.13196	0	0.585591	0	0.314961	0
SMESG000064344	1.15487	0.888088	0.473419	0.871333	0.443766	1.61092	0.963893	0.537542	1.24145	0.677713	0.452214	2.65518	0	0	1.13139	1.42039	1.56969	1.1813	0	0.723468	0	0	0	0	1.02386	0.57759	1.52379	1.0541	0	0	0.842878	0	1.37884	0.68054	1.01387	0.816949	0.896708	1.3888	0.591869	1.2804	0.734576	1.2425	0	0	0	0	0.602148	0.90859	0
SMESG000005570	0.895706	0.888088	0.473419	0.871333	0.98421	1.70626	0.732972	0.537542	2.12607	0.677713	0	0	0	0	1.64864	0.813368	0.565902	0	0	0	0	1.62301	0.819781	0	0.783569	0.941365	0.786879	1.25062	1.06485	0	1.0167	0	0	0.68054	0	1.80077	0.896708	1.52868	0.961159	0	0.433274	0	0	0	2.19936	1.43132	0	0.90859	0
SMESG000006057	0.544956	1.06723	1.03547	0.527711	0	0.406083	0.732972	0.885249	1.24145	0.395202	1.19002	0	1.43229	0	0.875457	0	0.565902	1.1813	0	0	1.89457	1.62301	0	0	1.02386	0.941365	1.22173	0.809267	1.06485	1.18013	0.842878	0	0.688184	1.36732	1.29043	0	0.394633	0.790284	0	0.500484	0	0	0	0	2.19936	0.95247	0.345728	1.04768	0
SMESG000061691	0	0.669701	0	0.298269	0	0.694073	0.963893	1.34734	0	0.677713	0.762475	0	0	0	0.53062	0	0	0	0	0	0	0	0	1.3273	0.466646	0.941365	0.786879	1.0541	1.06485	0	0.842878	0.715204	0	0.68054	0	0	0.676855	1.03177	0	0.500484	0.433274	0.802958	0	0	0	0.585591	0.345728	0.90859	0
SMESG000056944	1.53097	0.669701	0	1.64293	1.1738	0.917402	0.43219	0	2.75771	1.07798	0	0	0	0	0	0.813368	0.92508	0.755796	0.637246	0	0	0	0	0	1.02386	0	0.468919	1.0541	0	0	0.842878	0	0	1.58919	0	1.2605	1.76446	1.65136	0.591869	0.500484	0.734576	0	0	0	0	1.22029	1.12008	1.27855	0
SMESG000000524	1.67657	0	0.473419	1.00709	0.750062	0	0.732972	1.34734	1.24145	0.897741	1.48856	0	0	0	0.875457	1.42039	0.565902	0.755796	0	0	0	0	0	1.3273	1.21745	0	0	1.25062	0	1.18013	0.365347	0	0	0.68054	0	1.56669	0.896708	1.03177	0.591869	0.500484	0	0.802958	0	0	0	1.60548	0	1.04768	0
SMESG000053097	0	0.669701	1.656	0.871333	0.443766	0.917402	0.43219	0	2.12607	0.677713	0.762475	0	0	1.36406	0.875457	0.487196	1.56969	1.1813	0.637246	1.43144	1.89457	1.62301	0.819781	0	0.466646	0.57759	0	0	0	0	0	0	0.688184	0.68054	0	0	1.22941	0	0.961159	0.500484	0.734576	0.802958	0	0	0	0.585591	0.345728	0.746981	0
SMESG000061002	0.544956	0.888088	0	1.00709	0.750062	1.50552	1.30918	1.34734	0	1.23064	0.762475	0	0.953253	0	0.53062	0.487196	0.92508	1.47885	0.637246	0	0	0	0.819781	1.3273	1.02386	1.20753	1.38412	0.809267	0	1.18013	0.63235	0	0.688184	1.08177	0	0	0.394633	1.3888	1.23025	0	0.433274	0.802958	0	0	0	1.43132	0	0.746981	0
SMESG000066980	0.895706	0.669701	0	1.00709	0.443766	1.50552	0	0	2.12607	1.07798	0.762475	2.65518	0	0	0.875457	0.487196	1.56969	0	1.30123	0.723468	0	0	0.819781	0	1.02386	1.20753	1.38412	1.0541	0	1.18013	0.365347	0	0	1.77066	0.63027	0	0.394633	1.03177	0.961159	1.08132	0.433274	0	0	0	0	1.60548	0.806054	1.04768	0
SMESG000038351	0	0	2.7031	0	0	0	0	0	3.14181	0	0	0	0	0	0	0	0	1.1813	0.637246	0	1.89457	0	0	1.3273	0	0	0.468919	0	1.56879	0	0.63235	0	1.09199	0	0	0	0	0.47126	0.591869	0	0.433274	1.2425	0	0	0	0	0	0	0
SMESG000080916	0	0	1.86397	0.298269	0	0.406083	0	0.537542	1.77855	0	0	0	0	0	0	0	0	2.41267	0	0	0	0	0	1.3273	0	0	0.786879	0	1.06485	2.04955	0	0.715204	0	0	0	0	0.394633	0.47126	0.591869	0	0	0	0	0	0	0	0	0.554122	0.980101
SMESG000014705	0	0	1.03547	0	0	0	0	0	0	0	0	0	0	0	0.53062	0	0	0.755796	0	0	1.89457	0	0	0	0	0	0	0	0	0	0	0	0	0	0	0	0	0	0	0	0	0	0	0	0	0	0	0	0
SMESG000013666	0	0	0.793421	0	0	0	0	0	1.24145	0	0	0	0	0	0	0	0	0	0	0	0	0	0	0	0	0	0	0	0	0	0	0	0	0	0	0	0	0.47126	0.591869	0	0	0	0	0	2.19936	0	0	0	0
SMESG000009946	0	0	1.23019	0	0	0	0	0	1.24145	0	0	0	0	0	0	0	0	1.89409	0	0	0	0	0	0	0	0	0	0	0	0	0	0.715204	0	0	0	0	0	0	0	0	0	0	0	0	0	0	0	0	1.46544
SMESG000022897	0	0	0	0	0	0	0	0	1.77855	0	0.452214	0	0	0	0	0	0	0	0	0	0	0	0	0	0	0	0	0	0	0	0	0	0	0	0	0	0	0	1.44207	0	0	0	0	0	0	0	0	0	0.980101
SMESG000048912	0	0.389895	1.39311	0	0.443766	0.406083	0	0	0	0	0	0	0	0	0	0	0	1.47885	0	0	0	0	0	0	0	0	0.468919	0	0	0	0	0	0	0	0	0	0	0	0	0	0	0	0	0	2.19936	0.95247	0	0	0
SMESG000069696	0	0.389895	0.793421	0	0	0	0	0.537542	1.24145	0	0	0	0	0	0	0	0	0.755796	0	0	1.89457	0	0	0	0	0	0.786879	0	0	0	0	0	0	0	0	1.2605	0	1.03177	0	0	0	0.802958	0	1.64932	0	0.585591	0	0.314961	0.980101
SMESG000080919	0	0	2.36908	0	0	0	0	0	1.77855	0	0	0	0	0	0	0.487196	0.565902	1.47885	0.637246	0	0	0	0	0	0	0.57759	0	0	0	0	0.63235	0.715204	0	0	0	0	0	0	1.23025	0	0	0	0	0	0	0	0	0	0
SMESG000012051	0	0	1.76538	0	0	0	0	0	1.77855	0	0	0	0	0	0	0	0.565902	0	0	0	0	0	0	0	0	0	1.52379	0	0	0	0	0.715204	0.688184	0	0	0	0.394633	0.47126	0.591869	0	0	0	0	0	0	0	0	0	0
SMESG000080705	0	0	1.03547	0	0	0	0	0	1.24145	0	0	0	0	1.36406	0	0	0	0	0	0	0	0	0	0	0	0	0	0.484357	0	0	0	0	0	0	0	0	0	0.47126	0	0	0	0	0	0	0	0	0	0	0
SMESG000049230	0	0	1.03547	0	0	0	0	0	0	0	0.452214	0	0	0	0	0	0	1.70787	0	0	0	0	0	0	0	0	0.468919	0	0	0	0	0	0	0	0	0	0	0	0	0	0	0	0	0	0	0	0	0	0
SMESG000025209	0	0	2.36908	0.298269	0	0.406083	0	0	1.77855	0.677713	0	0	0	0	0	0	0.565902	0.755796	0	0.723468	0	0	0	1.3273	0.466646	0	0.468919	0	0	0	0.365347	1.12792	0.688184	0	0	0	0	0.790284	0	0.500484	0	0	0	0	0	0	0	0	1.46544
SMESG000070014	0	0	1.23019	0.527711	0	0	0	0	1.24145	0	0	0	0	0	0	0	0	1.1813	0	0.723468	0	0	0	0	0	0	0	0	0	0	0.63235	0	0	0	0	0	0	0	0	0.832491	0	0	2.21448	0	0	0.585591	0	0	0
SMESG000049097	0	0	1.23019	0	0.443766	0	0	0	0	0	0	0	0	0	0	0	0	0	0	0	0	0	0	0	0	0	0	0	0	0	0	0	0	0	0	0	0	0	0.591869	0.500484	0	0	0	0	0	0	0.345728	0	0.980101
SMESG000070256	0	0	1.53317	0	0	0	0	0.537542	1.77855	0	0	0	0	0	0	0	0	1.47885	0.637246	0	1.89457	0	0	0	0	0	0	0	0	0	0	0	0	0	0	0	0	0.47126	0	0	0	0	0	0	0	0	0	0	0
SMESG000049716	0	0	0	0	0.443766	0	0	0	0	0	0	0	0	0	0	0	0	1.1813	0	0	0	2.2123	0	0	0	0	0.468919	0	0	0	0	0	0.688184	0	0	0	0	1.03177	0	0	0	0	0	0	0	0	0	0	0
SMESG000049722	0	0	1.03547	0	0.750062	0	0	0	0	0	0	0	0	1.36406	0.53062	0	0	2.18663	0	0.723468	0	0	0	0	0	0.941365	0	0.484357	1.06485	0	0	0	0	0	0	0	0.394633	0.47126	0	0.500484	0	0	0	0	0	0	0	0	2.87058
SMESG000006859	0.544956	0	2.57333	0	0	0.406083	0.43219	0	3.6352	0.677713	0.452214	0	0	1.36406	0	0	0.565902	1.89409	0	1.13884	3.37583	1.62301	0	0	0	0	1.22173	0.484357	0	0	0	0	1.09199	0	0	0	0.676855	0.47126	1.89485	0	0	0	0	1.64932	0	0.95247	0	0.314961	1.46544
SMESG000026704	0	0	0.793421	0	0	0	0	0	2.75771	0	0	0	0	0	0.53062	0	0	0.755796	0	0.723468	0	0	0	0	0	0	0.786879	0	0	0	0	0	0.688184	0	1.83557	0	0	0	0	0.500484	0	0	0	0	0	0	0	0	0.980101
SMESG000024875	0	0	1.23019	0	0.443766	0	0	0	0	0	0	0	0	0	0	0	0	0	0	0	0	0	0	0	0	0	0.468919	0.484357	0	0	0	0	0	0	0	0	0	0	0	0	0	0	0	0	0	0.585591	0	0	0.980101
SMESG000058940	0	0	0.473419	0	0	0	0	0.537542	0	0	0	0	0	0	0	0	0	2.05102	0	0	0	0	0	0	0	0	0	0	0	0	0	0	0.688184	0	0	0	0	1.22614	0	0.500484	0	0	0	0	0	0	0	0	1.79079
SMESG000053698	0	0	2.03604	0.298269	0.443766	0.406083	0	0	1.24145	0	0	0	0	0	0	0	0.92508	1.70787	0	0.723468	0	0	0	1.3273	0	0.57759	1.02776	0	0	0	0	0	0	0	0	0	0	0	1.89485	0	0.433274	0	0	0	0	0.95247	0	0	0
SMESG000004901	0.544956	0	2.88777	0	0	0	0	0	3.14181	0.395202	0	0	1.75482	0	0	0.813368	0	1.47885	2.37991	0	1.89457	0	0	0	0	0.57759	2.23812	0.484357	0	2.04955	0.365347	1.12792	0	0	0.63027	0.816949	0	0.790284	1.23025	0.500484	0.433274	0	0	0	0	0	0	0	0
SMESG000019975	0	0	1.76538	0	0	0	0	0.537542	0	0	0	0	0	1.92046	0	0	0	0	0	0	0	0	0	0	0	0	0.468919	0	0	0	0	0	0	0.68054	0.63027	0	0	0	0	0	0	0.802958	0	0	0	0	0	0	2.03587
SMESG000002628	0.544956	0.669701	3.36217	0.298269	0.443766	0.406083	0.732972	0.537542	3.24284	0	0	0	0	0	0.53062	0	0.565902	2.94806	0.637246	0.723468	3.37583	0	0	0	1.02386	0	1.02776	0.809267	0	0	0	1.4192	0.688184	0	1.01387	0.816949	0.394633	0.47126	0	0	0	1.2425	2.85147	0	0	1.22029	0	0.314961	1.79079
SMESG000051670	0	1.06723	3.48077	0.527711	0	0.917402	0.732972	0	4.43866	0.395202	0.452214	2.65518	0.953253	1.36406	1.33499	1.05891	1.39727	3.58375	2.29381	1.99734	3.55244	2.2123	0.819781	1.3273	0.783569	0.57759	1.75546	1.0541	1.56879	1.18013	1.16473	2.23611	2.38885	1.36732	1.01387	1.2605	0.394633	1.22614	2.57341	0.832491	0.734576	2.26436	2.21448	2.87997	0	2.67641	0.806054	0	2.23255
SMESG000055421	0	0	3.44278	0.298269	0	0.917402	0	0	4.43866	0	0.452214	0	0.953253	1.36406	1.13139	0.487196	0.565902	2.82199	0.637246	1.13884	2.50955	0	0.819781	1.8782	0.466646	0	0.786879	0	0	0	0.365347	2.11773	2.18838	0	0.63027	0.816949	0	1.76063	3.01439	0.832491	0	0.802958	0	1.64932	2.83548	1.22029	0	0.554122	0.980101
SMESG000001790	0	0	1.23019	0	0.443766	0.694073	0	0.537542	0	0.395202	0	0	0	0	0	0	0	1.47885	0.637246	0	0	0	0.819781	0	0	0	0.468919	0.484357	0	0	0	0	0.688184	0	0	0	0.394633	0	0	0	0	0	0	1.13196	0	0.95247	0.345728	0.554122	2.23255
SMESG000068121	0	0	0	0	0	0	0	0	3.24284	0	0	2.65518	0	0	0	0	0	0	0.637246	0	0	0	0.819781	0	0	0	0.468919	0	0	0	0	0	0	0	0	0	0	0.47126	0	0	0	0	0	0	0	0.585591	0	0	0
SMESG000029910	0	0	0	0	0	0	0	0.537542	0	0	0	0	0	0	0	0	0	0	0	0	0	0	0	0	0	0	0	0	0	0	0	0	0.688184	0	0	0.816949	0	0	0	0	0	0	0	0	0	0	0	0	0
SMESG000026861	0	0	0	0	0.443766	0	0	0	0	0	0	0	0	0	0	0	0	0	0	0	0	0	0	0	0	0	0	0	0	0	0	0	0	0	0	1.80077	0	0	0	0	0	0	0	0	0	0	0	0	0
SMESG000059614	0	0	0	0	0	0	0	0	0	0	0	0	0	0	0	0	0	0	0	0	0	0	0	0	0	0	0	0	0	0	0	0	0	0	0	1.80077	0	0	0	0	0	0	0	0	0	0	0	0	0
SMESG000068114	0.544956	0	0	0	0	0	0	0	0	0	0	0	0	0	0	0	0	0	0	0	0	0	0	0	0	0	0	0	0	0	0	0	0	0	0	2.28697	0	0	0	0	0	0	0	0	0	0	0	0	0
SMESG000020039	0	0	0	0	0	0	0	0	0	0	0	0	0	0	0	0	0	0	0	0	0	0	0	0	0	0	0	0	0	0	0	0	0	0	0	0	0	0	0	0	0	0	0	0	0	0	0	0	0
SMESG000000717	0	0	0	0	0	0	0	0	0	0	0	0	0	0	0	0	0	0	0	0	0	0	0	0	0	0	0	0	0	0	0	0	0	0	0	0	0	0	0	0	0	0	0	0	0	0	0	0	0
SMESG000033740	0	0	0	0	0	0	0	0	0	0	0	0	0	0	0	0	0	0	0	0	0	0	0	0	0	0	0	0	0	0	0	0	0	0.68054	0	0.816949	0	0	0	0	0	0	0	0	0	0	0	0	0
SMESG000081885	1.15487	0	0	0.298269	0	0	0	0	0	0	0	0	0	0	0.53062	0	0	0	0	0	0	0	0	0	0	0	0	0	0	0	0	0	0	0	0	1.99033	0	0	0	0	0	0	0	0	0	0	0	0	0
SMESG000041674	1.15487	0	0	0.527711	0	0	0.43219	0.537542	0	0	0.452214	0	0	0	0	0	0	0	0	0	0	0	0.819781	0	0.466646	0	0.468919	0	0	0	0	0	0	0	0	2.28697	0	0	0	0	0	0	0	0	0	0.585591	0	0.314961	1.46544
SMESG000037282	0	0.389895	0.473419	0	0.98421	0	0.43219	0	0	1.36305	0.998926	0	0	1.92046	0.53062	0.813368	0	0.755796	0	0.723468	0	0	0	0	0.466646	0	0	0.809267	0	0	1.0167	1.4192	0	0	0	0	1.22941	1.22614	0	1.08132	0.433274	0	2.21448	1.13196	0	0.585591	0	0.746981	0
SMESG000041298	0	0	0	0	0	0	0	0.537542	0	0	0	0	0	0	0	0.487196	0	0	0	0	0	0	0	0	0	0.57759	0	0	0	0	0	0	0	0	0	2.28697	0	0	0	0	0	0	0	0	0	0	0	0	0
SMESG000037799	0	0	0	0	0	0.406083	0	0.537542	0	0	0	0	0	0	0	0	0	0	0	0	0	0	0	0	0	0	0	0	0	0	0	0	0	1.08177	0	0	0	0	0	0	0	0	0	0	0	0	0	0	0
SMESG000001793	0	0	0	0	0	0	0	0	0	0	0	0	0	0	0	0	0	0	0	0	0	0	0	0	0	0	0	0	0	0	0	0	0	0	0	0	0	0	0	0	0	1.5468	0	0	2.19936	0	0	0	0
SMESG000010675	0.544956	0	0	0	0	0	0	0.537542	0	0	0	0	0	0	0.53062	0	0.565902	0	0	0	0	0	0	0	0	0	0	0	1.06485	0	0.365347	0	0	0	0	1.80077	0	0	0	0	0	0	0	0	0	0	0	0	0
SMESG000037781	1.3605	0.669701	1.23019	1.41772	0	0.406083	1.30918	0	0	0	0.762475	0	0	0	0.875457	0	1.18879	0.755796	1.02336	0.723468	0	0	0	0	1.37957	1.20753	0.786879	1.55578	1.06485	0	1.16473	1.12792	0	0	0	0.816949	0.676855	0.47126	1.23025	1.58865	1.15348	0	0	0	0	0.95247	0.345728	0.746981	0.980101
SMESG000056241	0	0	0	0	0	0	0	0	0	0	0	0	0	0	0	0	0	0	0.637246	0	0	0	0	0	0	0	0	0	0	0	0	0	0	0	0	0	0	0	0	0	0	0	0	0	0	0	0	0	0
SMESG000045474	0	0	0	0.298269	0	0	0	0.885249	0	0	0	0	0	0	0	0	0	0	0	0	0	0	0	0	0	0	0.468919	0	0	0	0	0	0	0	0	0	0	0	0	0	0	0	0	0	2.19936	1.22029	0	0	0
SMESG000055175	0	0	0	0.298269	0	0	0	0	0	0	0	0	0	0	0.53062	0	0	0	0.637246	0	0	0	0	0	0	0	0	0	0	0	0	0	0	1.08177	0	1.80077	0	0	0	0.500484	0	0	0	0	0	0.585591	0	0	0
SMESG000005067	0	0	0	0.298269	0	0	0	0	0	0	0	0	0	0	0	0	0	0	0	0	0	0	0	0	0	0	0	0	0	0	0	0	0	0	0	1.2605	0	0	0.591869	0	0	0	0	0	0	0.585591	0	0	0
SMESG000027936	0	0	0.473419	0	0	0.406083	0	0	0	0	0	0	0	0	0	0	0	0	0	0	0	0	0	0	0	0	0	0	0	0	0	0	0	0	0	1.56669	0	0	0	0	0	0	0	0	0	0.585591	0	0	0
SMESG000038252	0	0	0	0.298269	0	0	0	0.537542	0	0	0.452214	0	0	0	0	0	0	0	0	0	0	0	0	0	0	0	0	0.484357	0	0	0	0	0	0	0	0.816949	0	0	0	0	0	0	0	0	0	0	0	0	0
SMESG000023329	0	0	0.473419	0	0	0	0	0	0	0	0	0	0	0	0	0	0	0	0	0	0	0	0	0	0	0	0	0	0	0	0	0	0	0	0	1.56669	0.394633	0	0	0	0.433274	0	0	0	0	0	0	0	0
SMESG000023404	0	0	0	0	0	0	0.732972	0	0	0.395202	0	0	0	0	0	0	0.565902	0	0	0	0	0	0	0	0	0	0	0	0	0	0	0	0.688184	0.68054	0	0.816949	0	0	0	0	0	0	0	0	0	0	0	0	0
SMESG000077361	0	0.389895	0	0	0	0	0	0	1.24145	0	0	0	0	0	0.53062	0	0	0	0	0	0	0	0	0	0	0	0	0	0	1.18013	0	0	0	0	0	0.816949	0	0	0	0	0	0	0	0	0	0	0	0	0
SMESG000069363	0	0	0	0	0	0	0	0	0	0.395202	0	0	0	0	0	0	0	0	0	0	0	0	0	0	0	0	0.468919	0	0	0	0	0	0	0	0	0	0.394633	0	0	0.500484	0	0	0	0	0	0	0	0	0.980101
SMESG000060653	0	0	0	0	0	0	0.43219	0	0	0	0.452214	0	0	0	0	0.487196	0	0	0	0	0	0	0	0	0.466646	0	0	0.809267	0	0	0	0	0	0	0	0	0.394633	0	0	0.500484	0	0	0	0	0	0.95247	0	0	0
SMESG000023444	0	0	0	0	0	0	0	0	0	0	0	0	0	0	0	0	0	0	0	0	0	0	0	0	0	0	0	0	0	0	0	0	0	0	0	0	0	0	0	0	0	0	0	0	0	1.22029	0	0	0
SMESG000066417	0	0	0	0	0	0	0	0	0	0	0.452214	0	0	0	0	0	0	0	0	0	0	0	0	0	0	0	0	0	0	0	0	0	0	0	0	0	0	0	0	0	0	0	0	0	2.19936	0	0	0	0
SMESG000073691	0	0	0	0	0	0	0	0	0	0.395202	0	0	0	0	0	0	0	0	0	0	0	0	0.819781	0	0	0	0	0	0	1.18013	0	0	0	0	0	0	0	0.47126	0	0	0	0	0	0	2.83548	0	0	0	0
SMESG000069768	0	0	0	0	0	0	0	0	0	0	0	0	0	0	0	0	0	0	0	0	0	0	0	0	0	0	0	0	0	0	0	0	0	0	0	0	0	0	0	0	0	0	0	0	0	0	0	0	0
SMESG000056430	0	0	0	0	0	0	0	0	0	0	0	0	0.953253	0	0	0	0	0	0	0	0	0	0	0	0.466646	0	0	0	0	0	0	0	0	0	0	0	0	0	0	0	0	0	2.21448	0	0	0	0	0	0
SMESG000066416	0	0	0	0	0	0	0	0	0	0	0	0	0	0	0	0	0	0	0.637246	0	0	0	0	0	0.466646	0	0	0	0	0	0	0	0	1.08177	0	0	0	0	0	0	0	0	0	1.13196	0	1.75376	0	0	0
SMESG000035068	0	0	0	0	0	0	0	0	0	0	0	0	0	0	0	0	0	0	0	0	0	0	0	0	0	0	0	0	0	0	0	0	0	0	0	0	0	0	0	0	0	0	0	0	0	1.22029	0	0	0
SMESG000028260	0	0	0	0	0	0	0	0	0	0	0	0	0	0	0	0	0	0	0	0	0	0	0	0	0	0	0.468919	0.484357	0	0	0	0	0	0	0	0	0	0	0	0	0	0	0	0	0	0.585591	0	0	0
SMESG000053202	0	0	0.473419	0	0	0	0	0	0	0	0	0	0	0	0	0	0	0	0	0	0	0	0	0	0	0	0	0	0	0	0	0	0	0	0	0	0	0.47126	0	0	0	0	0	0	0	0.585591	0.602148	0	0
SMESG000020910	0	0.389895	0	0.298269	0	0	0	0	0	0	0	0	0	0	0	0	0	0	0	0	0	0	0	0	0	0	0	0	0	0	0	0	0	0	0	0	0	0	0	0	0	0	0	0	0	0.95247	0	0	0
SMESG000037719	0	0	0	0	0	0	0	0	0	0	0	0	0	0	0	0	0	0	0	0	0	0	0	0	0	0	0	0	0	0	0	0	0	0	0	0	0	0	0	0	0	0	0	0	0	0.95247	0	0	0
SMESG000066414	0	0	0	0	0.443766	0	0.43219	0.537542	0	0	0	0	0	0	0	0	0	0	0	0	0	0	0	0	0	0.57759	0	0	0	0	0	0	0	0	0	0	0	0	0.591869	0	0	0	0	0	2.19936	1.22029	0.345728	0	0
SMESG000038052	0	0	0	0	0	0	0	0	0	0	0	0	0	0	0	0	0	0	0	0	0	0	0	0	0	0	0	0	0	0	0	0	0	0	0	0	0	0	0.591869	0	0	0	0	0	0	0	0	0	0
SMESG000035335	0	0	0	0	0	0	0	0	0	0	0	0	0	0	0	0	0	0	0	0	0	0	0	0	0	0	0	0	0	0	0	0	0	0	0	0	0	0	0	0	0	0	0	0	0	0	0	0	0
SMESG000066413	0	0	0	0	0	0	0	0	0	0	0	0	0	0	0	0	0	0	0	0	0	0	0	0	0	0	0	0	0	0	0	0	0	0	0	0	0.394633	0.47126	0	0	0	0	0	0	0	0.95247	0	0	0
SMESG000028261	0	0	0	0	0	0	0.43219	0	0	0	0	0	0	0	0	0	0	0	0	0	0	0	0.819781	0	0	0	0	0	0	0	0.365347	0	0	0	0	0	0	0	0	0	0	0	0	0	0	0.585591	0	0	0
SMESG000020860	0	0.389895	0	0.298269	0	0	0.43219	0	0	0	0	0	0	0	0	0	0	0	0	0	0	0	0	0	0	0	0	0	1.06485	1.18013	0	0	0	0	0	0.816949	0	0	0	0	0	0	0	0	0	0	0	0	0
SMESG000035061	0	0	0	0	0.443766	0	0	0	0	0	0	0	0	0	0	0	0	0	0	0	0	0	0	0	0	0	0	0	0	0	0	0	0	0	0	0	0	0	0	0	0	0	0	0	0	0	0	0	0
SMESG000060691	0	0	0.473419	0	0	0	0	0	0	0	0	0	0	0	0	0	0	0	0	0	0	0	0	0	0	0	0	0	0	0	0	0	0.688184	0.68054	0	0	0	0	0	0.500484	0	0	0	0	0	0	0	0	0
SMESG000036036	0	0	0	0	0	0	0	0	1.24145	0	0	0	0	0	0	0	0	0	0	0.723468	0	0	0	0	0	0	0	0	0	0	0	0	0	0	0	0	0	0	0	0	0	0	0	0	0	0	0	0	0
SMESG000032522	0	0.389895	1.39311	0	0	0	0	0	0	0	0	0	0	0	0	0	0	0	0	0	0	0	0	0	0	0	0	0	0	0	0	1.12792	0	0	0	0	0	0	0	0	0	0	0	0	0	1.22029	0	0	0
SMESG000037977	0.544956	0.389895	0	0.298269	0	0	0.43219	0	0	0	0.452214	0	0	0	0	0	0	0	0	0	0	0	0	0	0	0.57759	0	0	0	0	0	0	0.688184	0	0	0	0	0.47126	0	0	0	0	0	0	0	0.585591	0	0	0.980101
SMESG000075109	0	0	0	0	0	0	0	0	0	0	0	0	0	0	0	0	0	0	0	0	0	0	0	0	0	0	0	0	0	0	0.365347	0	0	0	0	0.816949	0	0	0	0	0	0	0	0	0	0	0	0	0
SMESG000002883	0	0	0	0	0	0	0.43219	0	0	0	0	0	0	0	0	0	0	0	0	0	0	0	0	0	0	0	0	0	0	0	0	0	0	0	0	0	0.394633	0	0	0	0	0	0	0	0	0.585591	0	0	0
SMESG000037978	0.544956	0.389895	0	0.298269	0	0.406083	0	0	1.24145	0	0	0	0	0	0.53062	0	0	0	0	0	0	2.2123	1.26413	0	0	0	0	0	0	0	0.365347	0.715204	0.688184	0	0	0	0	0	0.591869	0.832491	0.433274	0.802958	0	0	0	0.95247	0	0.314961	0.980101
SMESG000017804	0	0	0	0.298269	0	0	0	0	1.24145	0	0	0	0	0	0	0	0	0	0	0	0	0	0	0	0	0	0.468919	0	0	0	0	0	0.688184	0	0.63027	0.816949	0	0	0	0	0.433274	0.802958	0	0	0	0.585591	0	0.314961	0
SMESG000027140	0	0	0	0.298269	0	0	0	0	1.77855	0	0.452214	0	0	0	0	0.487196	0	0.755796	0	0.723468	0	0	0	0	0	0	0	0	1.06485	0	0	0	0	0	0	0	0.394633	0	0	0	0	0	2.85147	1.13196	0	1.75376	0.345728	0.314961	0.980101
SMESG000070985	0	0	0	0	0	0	0	0	0	0	0	0	0	0	0	0	0	0	0	0	0	0	0	0	0	0.57759	0	0	0	0	0	0	0	0	0	0	0	0	0	0	0	0	2.21448	0	0	0.585591	0	0	0
SMESG000017801	0.544956	0	0	0	0.443766	0	0	0	1.24145	0	0	0	0	0	0	0	0	0	0	0	0	0	0.819781	0	0	0	0.786879	0	0	0	0	0	0	0	0	0.816949	0	0	0	0	0	0.802958	2.21448	0	0	0	0	0	0
SMESG000073666	0	0	0	0	0	0	0	0	0	0	0	0	0	1.36406	0	0	0	0.755796	0	0	0	0	0	0	0	0	0.468919	0	0	0	0	0	0	0	0	0	0	0	0	0	0	0	2.21448	0	0	0	0	0	0
SMESG000023959	0	0	0	0	0	0	0	0	0	0	0	0	0	0	0	0	0	0	0	0	0	0	0	0	0	0	0	0	0	0	0	0	0	0	0	0	0	0	0	0	0	0	0	0	0	0	0	0	0
SMESG000023227	0	0	0	0	0	0	0	0	0	0	0	0	0	0	0	0	0	0	1.02336	0	0	0	0	0	0	0	0	0	0	0	0	0	0	0	0	0	0	0	0	0	0	0	0	0	0	0	0	0	0
SMESG000055011	0	0	0	0	0	0	0	0	0	0	0	0	0	0	0	0	0	0	0	0	0	0	0	0	0	0	0	0	0	0	0	0	0	0	0	0	0	0	0	0	0	0	0	0	0	0	0	0	0
SMESG000080469	0	0	0	0	0	0	0	0	0	0	0	0	0	0	0	0	0	0	0	0	0	0	0	0	0	0	0	0	0	0	0	0	0	0	0	0	0	0	0	0	0.433274	0	0	0	0	0	0	0	0
SMESG000055728	0	0	0	0	0.443766	0.406083	0	0	0	0	0	0	0	0	0	0	0	0	0	0	0	0	0	0	0	0	0	0	0	0	0	0	0	0.68054	0	0	0	0	0	0	0	0	0	0	0	0	0	0	0
SMESG000073847	0	0	0	0	0	0	0	0	0	0	0	0	0	0	0	0	0	0	0	0	0	0	0	0	0	0	0	0	0	0	0	0	0	0	0	0	0	0	0	0	0	0	0	0	0	0	0	0	0
SMESG000077543	0	0	0	0	0	0	0	0	0	0	0	0	0	0	0	0	0	0	0	0	0	0	0	0	0	0	0	0	0	0	0	0	0	0	0	0	0	0	0	0	0	0	0	1.13196	0	0	0	0	0
SMESG000078551	0	0	0	0	0	0	0	0	0	0	0	0	0	0	0	0	0	0	0	0	0	0	0	0	0	0	0	0	0	0	0	0	0	0	0	0	0	0	0	0	0	0	0	0	0	0	0	0	0
SMESG000049779	0	0	0	0	0	0	0	0	0	0	0	0	0	0	0	0	0	0	0	0	0	0	0	0	0	0	0	0	0	0	0	0	0	0	0	0	0	0	0	0	0	0	0	0	0	0	0	0	0
SMESG000066650	0	0	0	0	0	0	0	0	0	0	0	0	0	0	0	0	0	0	0	0	0	0	0	0	0	0	0	0	0	0	0	0	0	0	0	0	0	0	0	0	0	0	0	0	0	0	0	0	0
SMESG000018381	0	0	0	0	0	0	0	0	0	0	0	0	0	0	0	0	0	0	0	0	0	0	0	0	0	0	0	0	0	0	0	0	0	0	0	0	0	0	0	0	0	0	0	0	0	0	0	0	0
SMESG000042423	0	0	0	0	0	0	0	0	0	0	0	0	0	0	0	0	0	0	0	0	0	0	0	0	0	0	0	0	0	0	0	0	0	0	0	0	0	0	0	0	0	0	0	0	0	0	0	0	0
SMESG000079925	0	0	0	0	0	0.406083	0	0	0	0	0	0	0	0	0	0	0	0	0	0	0	0	0	0	0	0	0	0	0	1.18013	0	0	0	0	0	0	0	0	1.76545	0	0	0	0	0	0	0	0	0	0
SMESG000000719	0	0	0	0	0	0	0	0	0	0	0	0	0	0	0	0	0	0	0	0	0	0	0	0	0	0	0	0	0	0	0	0	0	0	0	0	0	0	0	0	0	0	0	0	0	0	0	0	0
SMESG000011782	0	0	0	0	0	0	0	0	0	0	0	0	0	0	0	0	0	0	0	0	0	0	0	0	0	0	0	0	0	0	0	0	0	0	0	0	0	0	0	0	0	0	0	0	0	0	0	0	0.980101
SMESG000016995	0	0	0	0	0	0	0	0	0	0.395202	0	0	0	0	0	0	0	0	0	0	0	0	0	0	0	0	0	0	0	0	0	0	0	0	0	0	0	0	0	0	0	0	0	0	0	0	0	0	0
SMESG000062471	0	0	0	0	0	0	0	0	0	0	0	0	0	0	0	0	0	0	0	0	0	0	0	0	0	0	0	0	0	0	0	0	0	0	0	0	0	0	0	0	0	0	0	0	0	0	0	0	0
SMESG000063815	0	0	0	0	0	0.406083	0	0	0	0	0.452214	0	0	0	0	0	0	0	0	0	0	0	0	0	0	0	0	0	0	0	0.365347	0	0	0	0	0	0	0	0	0	0.433274	0	0	0	0	0	0	0	0
SMESG000006741	0	0	0	0.298269	0.443766	0	0.43219	0	0	0	0	0	0	0	0.53062	0	0	0	0	0.723468	0	0	0.819781	0	0	0	0	0	0	0	0	0	0	0.68054	0	0	0	0	0	0.500484	0.433274	0	0	0	0	0	0	0.314961	0
SMESG000076072	0	0	0	0	0	0	0.43219	0	0	0	0	0	0	0	0	0	1.18879	0	0.637246	0	0	0	0	0	0	0	0	0	0	0	0	0	0	0.68054	0	0	0	0	0	0	0	0	0	0	0	0	0	0	0
SMESG000032554	0	0	0	0	0	0	0	0	0	0	0	0	0	0	0	0	0	0	0	0	0	0	0	0	0	0	0	0	0	0	0	0	0	0	0	0	0	0	0	0	0	0	0	0	0	0	0	0	0
SMESG000022923	0	0	0	0	0	0	0	0	0	0	0	0	0	0	0	0	0	0	0	0	0	0	0	0	0	0	0.468919	0	0	1.18013	0	0	0	0	0	3.16735	0	0	0	0	0	0	0	0	0	0.585591	0	0.314961	0
SMESG000066997	0	0	0	0	0	0	0	0	0	0	0	0	0	0	0	0	0	0	0	0	0	0	0.819781	0	0	0	0	0	0	0	0	0	0	0	0.63027	0.816949	0	0	0	0	0	0.802958	0	1.13196	0	0	0	0	0
SMESG000026829	0	0.389895	0	0	0	0	0	0	0	0	0	0	0	0	0	0.813368	0	0	0	0	0	0	0	2.49183	0	0	0	0	0	0	0	0	0	0	0	0	0.394633	0	0	0	0	0	0	2.75443	0	0	0	0	0
SMESG000064846	0	0	0	0.527711	0	0	0	0	0	0	0	0	0	0	0	0	0	0	0	0	0	0	0	0	1.75043	0	0	0	0	0	0	0	0	0	0	0	0	0	0	0	0	0.802958	0	0	0	0	0	0	0
SMESG000073948	0	0	0	0	0	0	0	0	0	0	0	0	0	0	0	0	0	0	1.84808	0	0	0	0	0	0	0	0	0	0	0	0	0	0	0	0	0	0	0	0	0	0	0	0	0	0	0	0	0	0
SMESG000077687	0	0.669701	0	0	0	0	0	0.537542	0	0	0	0	0	0	0	0	0	0	0	0	0	0	0	0	0	0	0	0.484357	0	0	0	0	0	0	0	0.816949	0	0	0	0.500484	0	0	0	0	0	0	0	0	0
[truncated: 5,000 more columns]

## Sheet: 5c
	Shannon entropy of neoblast subtypes in each sample
	sample	cell_type	shannon entropy	value
	12MO	zeta	mutual distance	11.1232
	18MO1	zeta	mutual distance	16.2136
	18MO2	zeta	mutual distance	18.3552
	18MO3	zeta	mutual distance	9.09647
	18MO4	zeta	mutual distance	10.8431
	18MO5	zeta	mutual distance	9.76608
	32MO	zeta	mutual distance	17.3892
	5MO1	zeta	mutual distance	21.0834
	5MO2	zeta	mutual distance	19.8225
	5MO3	zeta	mutual distance	15.3971
	5MO4	zeta	mutual distance	10.99
	7MO1	zeta	mutual distance	16.6529
	7MO2	zeta	mutual distance	12.8673
	Reg1	zeta	mutual distance	21.5356
	Reg2	zeta	mutual distance	15.3023
	Reg3	zeta	mutual distance	18.94
	12MO	sigma	mutual distance	15.6462
	18MO1	sigma	mutual distance	22.0592
	18MO2	sigma	mutual distance	23.0171
	18MO3	sigma	mutual distance	10.4776
	18MO4	sigma	mutual distance	13.7278
	18MO5	sigma	mutual distance	12.3791
	32MO	sigma	mutual distance	20.6447
	5MO1	sigma	mutual distance	24.9324
	5MO2	sigma	mutual distance	23.3673
	5MO3	sigma	mutual distance	17.8821
	5MO4	sigma	mutual distance	14.446
	7MO1	sigma	mutual distance	20.8342
	7MO2	sigma	mutual distance	16.9803
	Reg1	sigma	mutual distance	26.5422
	Reg2	sigma	mutual distance	20.0732
	Reg3	sigma	mutual distance	22.7545
	12MO	secretory	mutual distance	16.1065
	18MO1	secretory	mutual distance	22.7575
	18MO2	secretory	mutual distance	20.4184
	18MO3	secretory	mutual distance	10.0734
	18MO4	secretory	mutual distance	14.4635
	18MO5	secretory	mutual distance	13.1727
	32MO	secretory	mutual distance	20.8804
	5MO1	secretory	mutual distance	26.3483
	5MO2	secretory	mutual distance	26.7657
	5MO3	secretory	mutual distance	15.9511
	5MO4	secretory	mutual distance	14.277
	7MO1	secretory	mutual distance	20.8311
	7MO2	secretory	mutual distance	16.3848
	Reg1	secretory	mutual distance	26.0734
	Reg2	secretory	mutual distance	21.9607
	Reg3	secretory	mutual distance	21.071
	12MO	phi	mutual distance	16.0917
	18MO1	phi	mutual distance	22.9616
	18MO2	phi	mutual distance	22.0441
	18MO3	phi	mutual distance	14.6898
	18MO4	phi	mutual distance	17.2663
	18MO5	phi	mutual distance	15.3689
	32MO	phi	mutual distance	24.3046
	5MO1	phi	mutual distance	25.5728
	5MO2	phi	mutual distance	26.0297
	5MO3	phi	mutual distance	20.7285
	5MO4	phi	mutual distance	14.7215
	7MO1	phi	mutual distance	22.8662
	7MO2	phi	mutual distance	21.1521
	Reg1	phi	mutual distance	29.2467
	Reg2	phi	mutual distance	22.5787
	Reg3	phi	mutual distance	24.9099
	12MO	muscle	mutual distance	13.0067
	18MO1	muscle	mutual distance	18.3839
	18MO2	muscle	mutual distance	21.2115
	18MO3	muscle	mutual distance	9.65242
	18MO4	muscle	mutual distance	14.9333
	18MO5	muscle	mutual distance	13.1649
	32MO	muscle	mutual distance	20.265
	5MO1	muscle	mutual distance	23.2706
	5MO2	muscle	mutual distance	21.9665
	5MO3	muscle	mutual distance	16.4222
	5MO4	muscle	mutual distance	15.2291
	7MO1	muscle	mutual distance	18.8039
	7MO2	muscle	mutual distance	16.4198
	Reg1	muscle	mutual distance	25.0314
	Reg2	muscle	mutual distance	18.1122
	Reg3	muscle	mutual distance	22.5274
	12MO	gp1	mutual distance	9.70337
	18MO1	gp1	mutual distance	16.1374
	18MO2	gp1	mutual distance	20.5417
	18MO4	gp1	mutual distance	10.0213
	18MO5	gp1	mutual distance	8.93428
	32MO	gp1	mutual distance	21.0129
	5MO1	gp1	mutual distance	22.424
	5MO2	gp1	mutual distance	16.2598
	5MO3	gp1	mutual distance	18.707
	5MO4	gp1	mutual distance	13.2168
	7MO1	gp1	mutual distance	16.9078
	7MO2	gp1	mutual distance	15.1773
	Reg1	gp1	mutual distance	22.5196
	Reg2	gp1	mutual distance	16.3119
	Reg3	gp1	mutual distance	22.8249
	12MO	gamma	mutual distance	11.9477
	18MO1	gamma	mutual distance	16.8981
	18MO2	gamma	mutual distance	18.5356
	18MO3	gamma	mutual distance	8.78564
	18MO4	gamma	mutual distance	11.663
	18MO5	gamma	mutual distance	10.6505
	32MO	gamma	mutual distance	16.4041
	5MO1	gamma	mutual distance	20.8182
	5MO2	gamma	mutual distance	17.6053
	5MO3	gamma	mutual distance	15.8091
	5MO4	gamma	mutual distance	12.2533
	7MO1	gamma	mutual distance	16.0832
	7MO2	gamma	mutual distance	13.5629
	Reg1	gamma	mutual distance	20.9159
	Reg2	gamma	mutual distance	15.549
	Reg3	gamma	mutual distance	17.9431
	12MO	es-neo2	mutual distance	23.6588
	18MO1	es-neo2	mutual distance	30.0484
	18MO2	es-neo2	mutual distance	29.8757
	18MO3	es-neo2	mutual distance	20.3682
	18MO4	es-neo2	mutual distance	24.2829
	18MO5	es-neo2	mutual distance	26.9697
	32MO	es-neo2	mutual distance	31.3228
	5MO1	es-neo2	mutual distance	32.9553
	5MO2	es-neo2	mutual distance	32.1521
	5MO3	es-neo2	mutual distance	25.7079
	5MO4	es-neo2	mutual distance	24.215
	7MO1	es-neo2	mutual distance	28.0113
	7MO2	es-neo2	mutual distance	27.4885
	Reg1	es-neo2	mutual distance	38.7951
	Reg2	es-neo2	mutual distance	29.9651
	Reg3	es-neo2	mutual distance	30.5961
	12MO	es-neo1	mutual distance	18.95
	18MO1	es-neo1	mutual distance	24.219
	18MO2	es-neo1	mutual distance	24.8264
	18MO3	es-neo1	mutual distance	13.1401
	18MO4	es-neo1	mutual distance	16.9327
	18MO5	es-neo1	mutual distance	15.49
	32MO	es-neo1	mutual distance	27.2586
	5MO1	es-neo1	mutual distance	27.064
	5MO2	es-neo1	mutual distance	27.0972
	5MO3	es-neo1	mutual distance	20.8672
	5MO4	es-neo1	mutual distance	17.4636
	7MO1	es-neo1	mutual distance	23.7795
	7MO2	es-neo1	mutual distance	22.2159
	Reg1	es-neo1	mutual distance	29.2254
	Reg2	es-neo1	mutual distance	24.3018
	Reg3	es-neo1	mutual distance	28.4536
	12MO	cpeb1+	mutual distance	15.3295
	18MO1	cpeb1+	mutual distance	14.4749
	18MO2	cpeb1+	mutual distance	17.2079
	18MO5	cpeb1+	mutual distance	14.6796
	32MO	cpeb1+	mutual distance	19.5171
	5MO1	cpeb1+	mutual distance	20.9352
	5MO2	cpeb1+	mutual distance	21.6607
	5MO4	cpeb1+	mutual distance	14.2028
	7MO2	cpeb1+	mutual distance	17.5359
	Reg1	cpeb1+	mutual distance	32.4515
	Reg2	cpeb1+	mutual distance	14.2521
	12MO	zeta	mutual angled distance	0.472679
	18MO1	zeta	mutual angled distance	0.658259
	18MO2	zeta	mutual angled distance	0.728138
	18MO3	zeta	mutual angled distance	0.397523
	18MO4	zeta	mutual angled distance	0.461737
	18MO5	zeta	mutual angled distance	0.421094
	32MO	zeta	mutual angled distance	0.693001
	5MO1	zeta	mutual angled distance	0.804916
	5MO2	zeta	mutual angled distance	0.763336
	5MO3	zeta	mutual angled distance	0.632042
	5MO4	zeta	mutual angled distance	0.470683
	7MO1	zeta	mutual angled distance	0.671872
	7MO2	zeta	mutual angled distance	0.539236
	Reg1	zeta	mutual angled distance	0.812995
	Reg2	zeta	mutual angled distance	0.62517
	Reg3	zeta	mutual angled distance	0.744965
	12MO	sigma	mutual angled distance	0.645117
	18MO1	sigma	mutual angled distance	0.852306
	18MO2	sigma	mutual angled distance	0.879951
	18MO3	sigma	mutual angled distance	0.45665
	18MO4	sigma	mutual angled distance	0.585434
	18MO5	sigma	mutual angled distance	0.531352
	32MO	sigma	mutual angled distance	0.809082
	5MO1	sigma	mutual angled distance	0.927764
	5MO2	sigma	mutual angled distance	0.885211
	5MO3	sigma	mutual angled distance	0.727114
	5MO4	sigma	mutual angled distance	0.610184
	7MO1	sigma	mutual angled distance	0.819245
	7MO2	sigma	mutual angled distance	0.689503
	Reg1	sigma	mutual angled distance	0.99176
	Reg2	sigma	mutual angled distance	0.788496
	Reg3	sigma	mutual angled distance	0.874035
	12MO	secretory	mutual angled distance	0.650487
	18MO1	secretory	mutual angled distance	0.845821
	18MO2	secretory	mutual angled distance	0.785533
	18MO3	secretory	mutual angled distance	0.425472
	18MO4	secretory	mutual angled distance	0.591009
	18MO5	secretory	mutual angled distance	0.549687
	32MO	secretory	mutual angled distance	0.804987
	5MO1	secretory	mutual angled distance	0.953192
	5MO2	secretory	mutual angled distance	0.956055
	5MO3	secretory	mutual angled distance	0.648372
	5MO4	secretory	mutual angled distance	0.577052
	7MO1	secretory	mutual angled distance	0.792691
	7MO2	secretory	mutual angled distance	0.65306
	Reg1	secretory	mutual angled distance	0.909952
	Reg2	secretory	mutual angled distance	0.831665
	Reg3	secretory	mutual angled distance	0.808312
	12MO	phi	mutual angled distance	0.642167
	18MO1	phi	mutual angled distance	0.860306
	18MO2	phi	mutual angled distance	0.811127
	18MO3	phi	mutual angled distance	0.601183
	18MO4	phi	mutual angled distance	0.683276
	18MO5	phi	mutual angled distance	0.606175
	32MO	phi	mutual angled distance	0.879684
	5MO1	phi	mutual angled distance	0.910058
	5MO2	phi	mutual angled distance	0.92379
	5MO3	phi	mutual angled distance	0.789412
	5MO4	phi	mutual angled distance	0.595441
	7MO1	phi	mutual angled distance	0.838893
	7MO2	phi	mutual angled distance	0.803582
	Reg1	phi	mutual angled distance	1.00698
	Reg2	phi	mutual angled distance	0.849227
	Reg3	phi	mutual angled distance	0.899584
	12MO	muscle	mutual angled distance	0.554497
	18MO1	muscle	mutual angled distance	0.743994
	18MO2	muscle	mutual angled distance	0.82542
	18MO3	muscle	mutual angled distance	0.427365
	18MO4	muscle	mutual angled distance	0.634693
	18MO5	muscle	mutual angled distance	0.569153
	32MO	muscle	mutual angled distance	0.802657
	5MO1	muscle	mutual angled distance	0.886042
	5MO2	muscle	mutual angled distance	0.847224
	5MO3	muscle	mutual angled distance	0.679006
	5MO4	muscle	mutual angled distance	0.638975
	7MO1	muscle	mutual angled distance	0.75612
	7MO2	muscle	mutual angled distance	0.677015
	Reg1	muscle	mutual angled distance	0.938666
	Reg2	muscle	mutual angled distance	0.735184
	Reg3	muscle	mutual angled distance	0.867387
	12MO	gp1	mutual angled distance	0.422696
	18MO1	gp1	mutual angled distance	0.676285
	18MO2	gp1	mutual angled distance	0.775384
	18MO4	gp1	mutual angled distance	0.429762
	18MO5	gp1	mutual angled distance	0.392908
	32MO	gp1	mutual angled distance	0.814447
	5MO1	gp1	mutual angled distance	0.851543
	5MO2	gp1	mutual angled distance	0.648841
	5MO3	gp1	mutual angled distance	0.754189
	5MO4	gp1	mutual angled distance	0.56524
	7MO1	gp1	mutual angled distance	0.667698
	7MO2	gp1	mutual angled distance	0.626538
	Reg1	gp1	mutual angled distance	0.883269
	Reg2	gp1	mutual angled distance	0.660944
	Reg3	gp1	mutual angled distance	0.857253
	12MO	gamma	mutual angled distance	0.483258
	18MO1	gamma	mutual angled distance	0.653524
	18MO2	gamma	mutual angled distance	0.712103
	18MO3	gamma	mutual angled distance	0.364243
	18MO4	gamma	mutual angled distance	0.470378
	18MO5	gamma	mutual angled distance	0.436951
	32MO	gamma	mutual angled distance	0.640336
	5MO1	gamma	mutual angled distance	0.774548
	5MO2	gamma	mutual angled distance	0.676205
	5MO3	gamma	mutual angled distance	0.625024
	5MO4	gamma	mutual angled distance	0.499741
	7MO1	gamma	mutual angled distance	0.622791
	7MO2	gamma	mutual angled distance	0.536849
	Reg1	gamma	mutual angled distance	0.788145
	Reg2	gamma	mutual angled distance	0.611926
	Reg3	gamma	mutual angled distance	0.691644
	12MO	es-neo2	mutual angled distance	0.954627
	18MO1	es-neo2	mutual angled distance	1.12044
	18MO2	es-neo2	mutual angled distance	1.12321
	18MO3	es-neo2	mutual angled distance	0.884625
	18MO4	es-neo2	mutual angled distance	1.01706
	18MO5	es-neo2	mutual angled distance	1.05977
	32MO	es-neo2	mutual angled distance	1.15261
	5MO1	es-neo2	mutual angled distance	1.17836
	5MO2	es-neo2	mutual angled distance	1.16905
	5MO3	es-neo2	mutual angled distance	1.03686
	5MO4	es-neo2	mutual angled distance	0.985118
	7MO1	es-neo2	mutual angled distance	1.06274
	7MO2	es-neo2	mutual angled distance	1.05401
	Reg1	es-neo2	mutual angled distance	1.28308
	Reg2	es-neo2	mutual angled distance	1.10717
	Reg3	es-neo2	mutual angled distance	1.15544
	12MO	es-neo1	mutual angled distance	0.860756
	18MO1	es-neo1	mutual angled distance	1.02896
	18MO2	es-neo1	mutual angled distance	1.03875
	18MO3	es-neo1	mutual angled distance	0.644731
	18MO4	es-neo1	mutual angled distance	0.818864
	18MO5	es-neo1	mutual angled distance	0.734543
	32MO	es-neo1	mutual angled distance	1.09526
	5MO1	es-neo1	mutual angled distance	1.08503
	5MO2	es-neo1	mutual angled distance	1.07893
	5MO3	es-neo1	mutual angled distance	0.904556
	5MO4	es-neo1	mutual angled distance	0.806519
	7MO1	es-neo1	mutual angled distance	0.991861
	7MO2	es-neo1	mutual angled distance	0.941419
	Reg1	es-neo1	mutual angled distance	1.14161
	Reg2	es-neo1	mutual angled distance	1.03486
	Reg3	es-neo1	mutual angled distance	1.12794
	12MO	cpeb1+	mutual angled distance	0.645555
	18MO1	cpeb1+	mutual angled distance	0.630408
	18MO2	cpeb1+	mutual angled distance	0.720339
	18MO5	cpeb1+	mutual angled distance	0.630906
	32MO	cpeb1+	mutual angled distance	0.7927
	5MO1	cpeb1+	mutual angled distance	0.800968
	5MO2	cpeb1+	mutual angled distance	0.835096
	5MO4	cpeb1+	mutual angled distance	0.632716
	7MO2	cpeb1+	mutual angled distance	0.740721
	Reg1	cpeb1+	mutual angled distance	1.13945
	Reg2	cpeb1+	mutual angled distance	0.6045
	12MO	zeta	Length	23.6747
	18MO1	zeta	Length	24.959
	18MO2	zeta	Length	25.7268
	18MO3	zeta	Length	22.8679
	18MO4	zeta	Length	23.6117
	18MO5	zeta	Length	23.2669
	32MO	zeta	Length	25.4958
	5MO1	zeta	Length	26.7287
	5MO2	zeta	Length	26.2932
	5MO3	zeta	Length	24.6228
	5MO4	zeta	Length	23.3829
	7MO1	zeta	Length	25.1519
	7MO2	zeta	Length	24.0411
	Reg1	zeta	Length	27.1685
	Reg2	zeta	Length	24.7366
	Reg3	zeta	Length	25.954
	12MO	sigma	Length	24.5147
	18MO1	sigma	Length	26.5674
	18MO2	sigma	Length	26.9633
	18MO3	sigma	Length	23.0704
	18MO4	sigma	Length	23.7411
	18MO5	sigma	Length	23.4859
	32MO	sigma	Length	26.1147
	5MO1	sigma	Length	27.7136
	5MO2	sigma	Length	27.0455
	5MO3	sigma	Length	24.9625
	5MO4	sigma	Length	23.8799
	7MO1	sigma	Length	25.9912
	7MO2	sigma	Length	24.8566
	Reg1	sigma	Length	27.7701
	Reg2	sigma	Length	25.9419
	Reg3	sigma	Length	26.8079
	12MO	secretory	Length	25.0802
	18MO1	secretory	Length	27.6668
	18MO2	secretory	Length	26.6486
	18MO3	secretory	Length	23.8272
	18MO4	secretory	Length	24.7059
	18MO5	secretory	Length	24.2236
	32MO	secretory	Length	26.5572
	5MO1	secretory	Length	28.5716
	5MO2	secretory	Length	28.9171
	5MO3	secretory	Length	24.947
	5MO4	secretory	Length	24.7792
	7MO1	secretory	Length	26.8185
	7MO2	secretory	Length	25.5137
	Reg1	secretory	Length	29.567
	Reg2	secretory	Length	27.1209
	Reg3	secretory	Length	26.6103
	12MO	phi	Length	25.4812
	18MO1	phi	Length	27.3482
	18MO2	phi	Length	27.6374
	18MO3	phi	Length	24.7382
	18MO4	phi	Length	25.683
	18MO5	phi	Length	25.3339
	32MO	phi	Length	28.4131
	5MO1	phi	Length	28.934
	5MO2	phi	Length	28.9729
	5MO3	phi	Length	26.7325
	5MO4	phi	Length	24.9968
	7MO1	phi	Length	27.8511
	7MO2	phi	Length	26.9126
	Reg1	phi	Length	30.1245
	Reg2	phi	Length	27.2502
	Reg3	phi	Length	28.4814
	12MO	muscle	Length	23.6626
	18MO1	muscle	Length	25.1926
	18MO2	muscle	Length	26.3376
	18MO3	muscle	Length	22.591
	18MO4	muscle	Length	23.791
	18MO5	muscle	Length	23.3108
	32MO	muscle	Length	25.8267
	5MO1	muscle	Length	26.9731
	5MO2	muscle	Length	26.4352
	5MO3	muscle	Length	24.5367
	5MO4	muscle	Length	24.0687
	7MO1	muscle	Length	25.3443
	7MO2	muscle	Length	24.5819
	Reg1	muscle	Length	27.5593
	Reg2	muscle	Length	25.098
	Reg3	muscle	Length	26.7164
	12MO	gp1	Length	22.9402
	18MO1	gp1	Length	24.2298
	18MO2	gp1	Length	27.1304
	18MO3	gp1	Length	22.4
	18MO4	gp1	Length	22.8361
	18MO5	gp1	Length	22.7738
	32MO	gp1	Length	26.3534
	5MO1	gp1	Length	27.0286
	5MO2	gp1	Length	25.1699
	5MO3	gp1	Length	25.3178
	5MO4	gp1	Length	23.1111
	7MO1	gp1	Length	25.6779
	7MO2	gp1	Length	24.4835
	Reg1	gp1	Length	26.333
	Reg2	gp1	Length	24.454
	Reg3	gp1	Length	27.3239
	12MO	gamma	Length	24.9436
	18MO1	gamma	Length	26.2484
	18MO2	gamma	Length	26.5651
	18MO3	gamma	Length	24.1291
	18MO4	gamma	Length	24.9868
	18MO5	gamma	Length	24.4917
	32MO	gamma	Length	26.0149
	5MO1	gamma	Length	27.3846
	5MO2	gamma	Length	26.4129
	5MO3	gamma	Length	25.6335
	5MO4	gamma	Length	24.7302
	7MO1	gamma	Length	26.1483
	7MO2	gamma	Length	25.5053
	Reg1	gamma	Length	27.1353
	Reg2	gamma	Length	25.77
	Reg3	gamma	Length	26.4191
	12MO	es-neo2	Length	25.3577
	18MO1	es-neo2	Length	28.189
	18MO2	es-neo2	Length	27.9135
	18MO3	es-neo2	Length	23.5789
	18MO4	es-neo2	Length	24.7246
	18MO5	es-neo2	Length	26.4959
	32MO	es-neo2	Length	28.6623
	5MO1	es-neo2	Length	29.5679
	5MO2	es-neo2	Length	28.997
	5MO3	es-neo2	Length	25.8051
	5MO4	es-neo2	Length	25.3575
	7MO1	es-neo2	Length	27.6088
	7MO2	es-neo2	Length	27.1453
	Reg1	es-neo2	Length	32.3708
	Reg2	es-neo2	Length	28.3929
	Reg3	es-neo2	Length	27.9829
	12MO	es-neo1	Length	22.4567
	18MO1	es-neo1	Length	24.3348
	18MO2	es-neo1	Length	24.9146
	18MO3	es-neo1	Length	20.3972
	18MO4	es-neo1	Length	21.0313
	18MO5	es-neo1	Length	21.2884
	32MO	es-neo1	Length	25.9271
	5MO1	es-neo1	Length	26.048
	5MO2	es-neo1	Length	26.1417
	5MO3	es-neo1	Length	23.5204
	5MO4	es-neo1	Length	21.8694
	7MO1	es-neo1	Length	24.8076
	7MO2	es-neo1	Length	24.1367
	Reg1	es-neo1	Length	26.6927
	Reg2	es-neo1	Length	24.3421
	Reg3	es-neo1	Length	26.4939
	12MO	cpeb1+	Length	24.1437
	18MO1	cpeb1+	Length	23.2911
	18MO2	cpeb1+	Length	24.308
	18MO5	cpeb1+	Length	23.5513
	32MO	cpeb1+	Length	24.964
	5MO1	cpeb1+	Length	26.5419
	5MO2	cpeb1+	Length	26.3858
	5MO4	cpeb1+	Length	22.7892
	7MO1	cpeb1+	Length	23.443
	7MO2	cpeb1+	Length	24.2318
	Reg1	cpeb1+	Length	29.6845
	Reg2	cpeb1+	Length	23.9391

## Sheet: 5e-top
gene	es-neo1	es-neo2	zeta	muscle	gamma	sigma	secretory	phi	gp1	cpeb1+
SMESG000009479	30.0927	15.2667	22.2139	23.5252	24.6391	20.3935	20.0551	19.4849	21.8716	28.8915
SMESG000022732	30.0664	15.4923	18.9036	18.3222	20.4827	16.0916	14.0528	17.6947	18.1942	22.6021
SMESG000034017	25.9494	2.58321	24.932	26.9528	21.5709	28.8535	24.6467	19.2808	24.1571	16.7056
SMESG000051503	20.1912	7.492	10.442	10.9017	12.1108	9.15435	8.89119	10.3035	10.9535	15.3356
SMESG000041483	17.6738	9.90191	10.3792	10.0562	10.9419	8.61086	8.25699	9.37891	10.9527	15.7409
SMESG000017824	13.9053	1.55451	11.0108	10.3038	10.3133	9.37969	6.43564	8.24197	10.6782	6.00837
SMESG000066978	12.0691	2.45678	7.76331	8.23194	8.31715	7.63002	7.75769	8.09736	7.88514	6.56061
SMESG000060876	9.95407	1.6823	8.87282	8.42844	8.44614	8.50086	8.56507	6.77623	9.27767	7.36571
SMESG000010156	8.70186	3.93776	4.88507	5.13238	4.97494	3.8292	4.23799	4.61464	4.60406	6.54083
SMESG000035241	8.34346	4.84327	9.4638	9.30665	8.96226	10.043	9.75816	7.5593	8.95065	6.12161
SMESG000010283	7.78132	3.12346	7.80518	6.87261	8.33874	7.07716	6.25498	5.84916	7.2016	10.8701
SMESG000033905	7.13168	3.66769	8.08975	7.17021	7.45217	8.50059	5.8053	5.9293	6.90534	9.00255
SMESG000078872	6.63155	1.1493	5.85394	5.6415	6.47197	5.36511	5.27567	4.49782	5.49386	6.07136
SMESG000033500	6.045	3.93282	7.06961	6.74337	8.46622	5.53156	4.82281	5.6229	6.5896	8.36705
SMESG000038804	5.62379	1.85237	4.98871	5.05257	5.21259	4.57599	4.77222	4.08901	5.06736	4.61938
SMESG000049071	5.61591	0.91066	5.07245	4.78376	5.05279	5.19121	4.22523	3.93682	4.64439	3.92733
SMESG000037565	4.97137	2.62551	7.23625	7.10526	6.80891	7.58295	7.68904	4.8836	6.69829	8.32045
SMESG000031725	4.84877	2.62745	6.56062	6.79449	5.95241	7.15092	6.96795	5.08765	5.52365	5.18379
SMESG000045558	4.58103	0.53508	4.40448	4.36153	5.41769	3.72068	3.50561	3.83054	3.95167	3.4643
SMESG000072847	4.24789	1.39805	4.11295	4.01058	3.81762	4.11513	4.33812	3.25494	3.62318	3.85212
SMESG000044274	4.20549	1.23254	6.24796	5.7094	5.73414	6.3478	5.18483	4.58032	5.31755	5.73471
SMESG000003318	4.14358	1.67954	3.87866	3.96155	4.98176	2.87994	2.42906	2.99238	3.41428	5.48595
SMESG000026637	3.97873	1.57978	3.66093	3.50687	3.42022	3.2086	2.89306	2.85953	3.41613	2.98835
SMESG000004936	3.97537	2.9122	5.07145	4.73356	4.5713	4.89347	4.99173	3.859	4.39701	4.85787
SMESG000000547	3.38926	1.15464	2.99715	2.75762	2.9055	2.98725	2.54465	2.32376	2.78509	3.05179
SMESG000025475	3.22692	0.982964	2.93439	3.14197	3.58299	2.56478	2.32057	2.70299	2.50372	4.2699
SMESG000030206	3.20075	0.555086	3.14062	3.1923	3.08389	2.96545	2.5363	2.45888	3.03064	3.97145
SMESG000024763	3.19332	0.874639	2.55458	2.87054	3.01837	2.26231	2.56481	2.09	2.25212	3.62515
SMESG000079071	3.14874	2.12208	3.93367	4.09746	5.21069	3.66123	4.09207	3.00289	3.60589	4.38545
SMESG000010804	3.06771	1.86945	2.5879	2.5541	2.54635	2.87365	2.8873	2.27814	2.41574	2.41695
SMESG000005389	3.04708	1.529	3.245	2.97381	2.84981	2.99573	1.75195	2.42792	3.04367	2.71089
SMESG000013560	3.03969	4.09926	3.71162	3.82981	2.87367	4.43064	3.99559	2.74802	3.5319	3.42152
SMESG000044312	3.02843	1.26729	2.5777	2.36538	2.70447	2.03764	2.11039	2.09216	2.48044	2.48063
SMESG000079354	3.01418	2.52599	3.80238	3.53138	4.48537	3.10134	2.93195	3.24975	3.47966	5.0046
SMESG000071386	2.95926	0.340142	1.31091	1.2917	1.53427	1.07988	1.08825	1.15338	1.07689	1.76906
SMESG000049360	2.89383	0.552075	3.13146	2.87267	2.80127	3.12257	2.22778	2.31126	3.17555	1.774
SMESG000033568	2.85378	1.01521	2.96178	2.5081	2.9223	2.65001	2.49955	2.11384	2.60344	3.17413
SMESG000037542	2.82549	0.467657	1.82476	1.63977	1.71002	1.75821	1.28046	1.40608	1.52389	2.13383
SMESG000077410	2.64608	1.01253	3.43635	3.13121	3.307	2.99408	2.63759	2.46394	3.42884	3.29488
SMESG000028878	2.59887	0.81398	2.24199	2.19828	2.2856	1.86928	2.09976	1.7669	2.13422	2.65833
SMESG000025559	2.57065	0.903057	1.78306	1.63957	1.76055	1.75998	1.44336	1.54024	1.8114	2.23378
SMESG000069603	2.4526	0.746116	2.21319	2.22329	2.58025	2.03612	1.63257	1.78184	2.00644	2.749
SMESG000039247	2.45219	3.66948	3.51433	3.23702	3.21391	3.47894	2.80772	2.36173	3.27464	3.79902
SMESG000065059	2.42279	1.09647	1.966	2.50118	1.90617	2.1151	2.00245	1.64229	1.81728	2.02161
SMESG000028669	2.40139	1.02498	3.02713	2.90238	2.76261	2.90282	2.27431	2.3478	3.12897	3.18252
SMESG000073017	2.29492	1.8684	3.13181	1.62833	1.85547	2.02284	1.10394	1.89198	2.5712	1.41527
SMESG000063924	2.28525	0.412663	1.38422	1.44255	1.50244	1.35807	1.35816	1.088	1.58931	2.10522
SMESG000073304	2.23677	0.696051	2.24145	2.07989	2.17942	2.03998	1.84588	1.60088	2.11922	2.58335
SMESG000047653	2.19531	0.607407	3.49935	3.4595	3.35534	3.42802	3.44057	2.61264	3.14299	4.07109
SMESG000012911	2.17378	1.14325	2.20842	2.29934	2.58208	1.52731	1.32649	1.63901	1.95014	3.07159
SMESG000029003	2.16637	1.08309	2.71495	2.46327	2.78696	2.40899	2.40752	2.07462	2.81245	2.67728
SMESG000015985	2.08857	0.867295	1.53774	1.57238	1.88378	1.30716	1.46667	1.28113	1.20812	1.60898
SMESG000057467	2.05777	0.497419	2.11427	1.89746	2.11846	2.02092	2.08325	1.68942	1.41096	2.31353
SMESG000077989	2.05126	0.585173	2.11763	2.19236	1.94683	1.98509	1.73166	1.45828	1.49914	2.86494
SMESG000046023	2.05123	0.750501	2.35535	2.26492	2.36035	1.80819	1.74217	1.68689	2.23022	2.57912
SMESG000005589	1.95718	0.116763	1.01198	1.14466	1.41065	0.986995	0.804166	0.897256	0.826478	0.970347
SMESG000014824	1.92555	0.338193	1.50844	1.38564	1.55737	1.27832	1.19709	1.23667	1.47335	2.20898
SMESG000079969	1.88248	1.85795	2.31543	2.23617	2.08311	2.24264	2.21317	1.9839	2.0636	2.20593
SMESG000068237	1.87761	1.43328	2.74684	2.70947	2.60946	2.74211	2.29102	2.17744	2.33619	1.91457
SMESG000074826	1.87403	0.883014	1.68012	1.63588	2.13306	1.65792	1.94562	1.41683	1.53936	1.27562
SMESG000008868	1.85937	0.694009	2.05726	1.85714	1.91354	2.16907	1.94561	1.522	1.56467	1.86358
SMESG000017078	1.84909	0.395189	2.02245	2.03643	2.12362	1.92516	1.5536	1.48202	1.83781	1.62168
SMESG000075312	1.84543	1.13736	1.48658	1.67588	2.13058	1.42396	1.08943	1.33498	1.39324	1.52704
SMESG000047306	1.82247	1.18407	2.6457	2.70743	2.47408	2.94857	3.12408	2.0239	2.28491	2.513
SMESG000022017	1.78236	2.16964	2.8007	2.88233	2.59776	2.8264	2.61812	2.12717	2.19644	2.29895
SMESG000021944	1.76601	0.563757	1.42309	1.32148	1.42456	1.41739	1.46406	1.18195	1.1714	1.94481
SMESG000029771	1.7572	0.368871	1.51832	1.32926	1.71004	1.25125	1.18727	1.1766	1.32246	1.76596
SMESG000026804	1.72503	1.00343	1.32172	1.32316	1.38324	1.30605	1.22558	1.09442	1.26436	1.62687
SMESG000060238	1.72331	1.03646	1.77102	1.47807	1.54532	1.71837	1.10133	1.28453	1.749	1.3299
SMESG000037911	1.62483	0.856568	1.77381	1.82848	1.64503	1.75597	1.54095	1.51156	1.52311	2.23458
SMESG000067428	1.60304	0.523062	1.78792	1.83485	2.07238	1.54036	1.26754	1.33979	1.76154	2.34562
SMESG000033997	1.5919	0.243762	1.18534	1.12963	1.16501	1.08449	0.938096	1.01822	1.07733	1.68942
SMESG000035494	1.58671	0.691845	1.37121	1.36721	1.26269	1.28876	1.03472	1.09448	1.51154	1.11315
SMESG000023055	1.5749	0.527709	1.37534	1.20406	1.31347	1.40661	1.19299	1.03931	1.30452	1.19032
SMESG000061710	1.56641	4.04119	1.952	1.89676	1.83873	1.87756	1.66166	1.37687	1.89843	1.46329
SMESG000045968	1.44015	1.09497	1.7703	1.60325	1.74584	1.72518	1.15246	1.23584	1.41965	2.29185
SMESG000056086	1.43843	0.615251	1.82659	2.08591	1.71759	2.17673	1.73558	1.63932	1.72572	1.67687
SMESG000035133	1.43648	0.453891	1.29998	1.35483	1.12079	1.3084	1.23978	1.05894	1.03606	1.05772
SMESG000005564	1.43092	0.363841	1.24881	1.23179	1.14539	1.2868	1.24579	0.949365	1.01367	1.35903
SMESG000044331	1.39206	0.238936	0.95449	0.969095	0.878311	1.03972	0.757486	0.769931	0.957483	1.6016
SMESG000027877	1.33597	1.71722	2.0153	1.83519	2.08863	1.98572	2.22792	1.51959	1.62236	2.90056
SMESG000020104	1.26689	0.249672	0.843272	0.780202	0.789502	0.806967	0.858388	0.671981	0.714591	0.569774
SMESG000043665	1.23338	0.647516	1.00475	1.03733	1.12354	0.987147	0.899118	0.906976	1.03589	1.47325
SMESG000077944	1.22702	1.72656	1.49051	1.3364	1.68024	1.21248	1.12552	1.25949	1.05759	1.41374
SMESG000036897	1.22435	1.55078	1.39826	1.34763	1.39752	1.33184	1.45519	1.18834	1.39565	1.8394
SMESG000033633	1.21833	0.487217	1.15944	1.14359	1.37328	0.930197	0.937825	0.933906	0.8532	1.64785
SMESG000081184	1.17403	0.984183	1.28684	1.28401	1.35853	1.43321	1.24573	1.20837	1.20046	1.11245
SMESG000018861	1.17348	0.284072	1.08195	1.12084	1.14405	1.08221	1.00775	1.0258	0.92183	1.08154
SMESG000051492	1.16072	1.17211	1.63078	1.62495	1.55058	1.99233	1.41339	1.31463	1.49957	1.09847
SMESG000018652	1.15843	0.0777708	0.851197	0.85149	0.80289	0.938975	0.798545	0.762829	0.872569	1.02455
SMESG000026341	1.14442	1.12195	1.30643	1.28153	1.17213	1.3349	1.19391	1.10565	1.18515	1.46713
SMESG000019132	1.1417	0.296138	0.898584	0.777714	0.986325	0.819152	0.444637	0.575306	1.05762	1.35878
SMESG000057169	1.12711	0.197211	0.726215	0.794963	0.957742	0.616656	0.69052	0.645392	0.744122	0.912928
SMESG000054804	1.11684	0.580464	1.00544	1.06029	1.22093	0.878832	0.711568	0.799649	0.899087	1.13605
SMESG000016751	1.10921	1.90021	1.22086	0.961554	1.211	1.1319	0.989866	0.873238	0.949417	1.64789
SMESG000047956	1.10703	0.283897	1.52296	1.3243	1.46242	1.02935	1.05422	1.02335	1.54087	1.30617
SMESG000042345	1.09991	0.390925	0.886937	0.870315	0.869647	0.794152	0.893524	0.742423	0.881287	0.882301
SMESG000056113	1.04784	0.585252	1.1933	1.1356	1.36202	1.01399	0.962154	1.0773	1.17609	1.60936
SMESG000005331	0.985017	0.32261	0.620437	0.779856	0.960337	0.527455	0.569689	0.570673	0.540014	0.840733
SMESG000070103	0.976696	0.290596	0.773993	0.893325	0.892443	0.750814	0.652065	0.588018	0.86603	1.06607
SMESG000032460	0.960508	1.3191	0.971775	0.979934	1.23555	0.864306	0.948138	0.930024	0.718827	1.21991
SMESG000064395	0.960201	0.499781	0.736695	0.810768	0.940364	0.550955	0.501583	0.536108	0.489361	1.03164
SMESG000023057	0.918539	0.411281	0.893016	0.950982	0.968327	0.889478	0.557099	0.702524	0.58221	0.876936
SMESG000016093	0.914357	0.586956	1.00701	0.960863	1.1613	0.905831	0.882407	0.757248	0.817204	1.15206
SMESG000079809	0.912799	0.356263	1.19512	1.22918	1.30836	1.04925	0.773434	0.850069	1.19543	1.57685
SMESG000007931	0.880843	0.517589	0.810494	0.797516	0.723409	0.835344	0.994185	0.592809	0.463537	0.893629
SMESG000041591	0.880169	0.269487	0.638292	0.627125	0.860643	0.487745	0.512211	0.47073	0.70587	1.26626
SMESG000077816	0.873041	0.572928	0.629661	0.793379	0.820215	0.586376	0.542447	0.49583	0.533892	0.768414
SMESG000033631	0.851231	0.388227	0.90584	0.80452	0.867909	0.795943	0.499113	0.698288	0.817821	0.849698
SMESG000041455	0.84879	0.382354	0.616767	0.637305	0.690923	0.648997	0.426711	0.570904	0.720768	0.577316
SMESG000077004	0.833293	1.29877	0.861204	0.754009	0.780281	0.805093	0.836626	0.688361	0.864393	1.18191
SMESG000064253	0.829247	0.879389	0.86435	0.850983	1.04321	0.7847	0.821	0.782469	0.906917	0.914846
SMESG000020661	0.808497	0.144109	0.51453	0.453887	0.569956	0.507165	0.325208	0.453909	0.565926	1.09758
SMESG000033372	0.798481	1.08909	1.0051	0.877336	0.844132	0.841004	0.512281	0.710391	0.705264	0.773183
SMESG000046648	0.791522	1.00909	0.967005	1.13756	1.02586	1.39179	1.07205	0.830348	0.807804	0.79586
SMESG000058279	0.775644	0.336421	0.747426	0.82864	0.975893	0.604181	0.768672	0.62373	0.661149	1.06269
SMESG000032343	0.765893	0.385021	0.749937	0.653261	0.722121	0.689039	0.655625	0.597589	0.739682	0.524661
SMESG000061064	0.748237	0.541932	0.697564	0.649138	0.758202	0.681755	0.64579	0.554327	0.571009	0.699687
SMESG000004992	0.744594	0.418365	0.754418	0.794734	0.846943	0.67625	0.649322	0.606731	0.735105	0.661516
SMESG000036384	0.743744	0.382756	0.769322	0.77568	0.699799	0.748075	0.641352	0.617846	0.637609	0.521328
SMESG000016864	0.741453	0.488972	0.879576	0.814628	0.897334	0.691148	0.607801	0.709748	0.701254	0.952558
SMESG000036802	0.723272	0.561425	0.814949	0.747424	0.664115	0.830505	0.710045	0.645033	0.590442	0.694596
SMESG000038632	0.71942	0.646341	0.557733	0.564926	0.566184	0.706003	0.638369	0.399303	0.470096	0.437234
SMESG000071436	0.716227	0.294406	0.582308	0.606423	0.701337	0.404576	0.275384	0.445286	0.665392	0.951315
SMESG000025587	0.635746	0.121062	0.661659	0.664324	0.716252	0.60542	0.482914	0.579608	0.784103	0.67536
SMESG000077010	0.635401	0.810854	0.636427	0.693252	0.838214	0.573954	0.508509	0.515754	0.629566	0.689527
SMESG000034756	0.632942	0.64299	0.659837	0.642441	0.631134	0.586759	0.836167	0.677126	0.721599	0.618293
SMESG000069361	0.632818	0.316465	0.522519	0.662125	0.700837	0.494289	0.66149	0.511572	0.404228	0.919918
SMESG000057062	0.629667	0.296921	0.718261	0.792382	0.866632	0.666127	0.662573	0.589884	0.701836	0.998901
SMESG000066771	0.627033	1.10117	1.25835	1.06903	1.2329	0.917972	0.731786	0.838003	0.94102	1.46484
SMESG000043856	0.622336	0.21597	0.622356	0.596048	0.579224	0.785797	0.749004	0.475803	0.54598	0.446157
SMESG000031601	0.611183	0.19386	0.593513	0.546379	0.704183	0.339155	0.402223	0.462613	0.534697	0.759171
SMESG000064333	0.608914	1.31361	0.817546	0.847067	0.747176	0.789843	0.645704	0.621146	0.721544	0.814631
SMESG000018881	0.605325	0.359922	0.638627	0.678664	0.794925	0.534499	0.459873	0.480257	0.390248	0.669726
SMESG000005481	0.600987	0.273906	0.807269	0.734605	0.804194	0.689182	0.493933	0.539314	0.652152	0.844745
SMESG000017293	0.594632	0.325255	0.528158	0.494335	0.490001	0.526266	0.436966	0.446094	0.477318	0.882841
SMESG000076132	0.5887	0.451717	0.460044	0.482071	0.473453	0.522516	0.479675	0.412203	0.350889	0.686213
SMESG000035174	0.578301	0.23311	0.666182	0.68667	0.815293	0.666073	0.462942	0.457536	0.600842	0.838407
SMESG000044364	0.576218	0.26667	0.382324	0.384214	0.3508	0.423521	0.287119	0.328851	0.409326	0.459144
SMESG000071542	0.568204	0.1396	0.376643	0.403208	0.465868	0.381285	0.253171	0.307874	0.295913	0.5607
SMESG000029250	0.548611	0.553873	0.599562	0.583695	0.60291	0.614455	0.417883	0.474916	0.53706	0.644749
SMESG000070313	0.544295	0.60454	0.945527	1.00054	0.877643	1.00837	0.731332	0.659672	0.787104	0.468925
SMESG000000678	0.536714	0.266287	0.47659	0.538899	0.614147	0.487768	0.393476	0.401589	0.597248	1.03597
SMESG000059623	0.528659	0.45896	0.609556	0.601655	0.593243	0.647981	0.592016	0.484362	0.547378	0.75984
SMESG000002152	0.522184	0.229634	0.48598	0.546671	0.613371	0.31951	0.486393	0.367514	0.484232	0.591443
SMESG000021710	0.519393	0.350882	0.692803	0.651367	0.649543	0.669759	0.675165	0.543295	0.439013	0.816303
SMESG000060570	0.516828	0.185822	0.373069	0.386911	0.404788	0.384394	0.275607	0.333732	0.372279	0.429652
SMESG000055636	0.492239	0.155949	0.410207	0.452332	0.491799	0.384305	0.416064	0.298216	0.297143	0.284455
SMESG000040188	0.48647	0.626476	0.598831	0.593022	0.539472	0.606127	0.571445	0.408789	0.562201	0.598967
SMESG000072404	0.473669	0.151479	0.286244	0.360657	0.389682	0.299762	0.251194	0.288436	0.262444	0.610279
SMESG000000041	0.472507	0.339125	0.411963	0.4108	0.444051	0.35417	0.409804	0.35289	0.262226	0.330831
SMESG000042249	0.469308	0.201152	0.429204	0.380807	0.483823	0.385959	0.447646	0.340966	0.394444	0.552847
SMESG000072187	0.45311	0.237603	0.246175	0.302403	0.319673	0.284209	0.253345	0.247344	0.282974	0.405945
SMESG000046293	0.446066	1.51943	0.625946	0.648136	0.514083	0.6006	0.684813	0.524366	0.653463	0.420203
SMESG000004636	0.442588	0.286788	0.473168	0.50264	0.49018	0.421249	0.393682	0.33291	0.355188	0.661488
SMESG000030778	0.432186	0.23401	0.505233	0.434	0.476663	0.484468	0.526873	0.385183	0.446507	0.538994
SMESG000060928	0.417811	0.451302	0.446734	0.487708	0.494175	0.293249	0.41615	0.345949	0.415918	0.379691
SMESG000018012	0.417449	0.772828	0.47761	0.426125	0.406102	0.376671	0.30515	0.411134	0.443085	0.544238
SMESG000051484	0.369385	0.409197	0.26608	0.291095	0.265323	0.221977	0.176674	0.236449	0.237353	0.241016
SMESG000011813	0.367455	0.27349	0.348603	0.299447	0.309778	0.348842	0.241507	0.253222	0.344527	0.464846
SMESG000022043	0.3487	0.254397	0.316762	0.311257	0.288747	0.321673	0.268818	0.303014	0.341634	0.311383
SMESG000066293	0.314425	0.432815	0.381147	0.460164	0.466065	0.319061	0.334906	0.259607	0.286909	0.468754
SMESG000033647	0.306115	0.0404924	0.324218	0.348513	0.402482	0.422393	0.464092	0.26353	0.605711	0.356887
SMESG000001498	0.30316	0.351653	0.306323	0.313103	0.325411	0.326643	0.454538	0.231543	0.2994	0.277389
SMESG000010165	0.274757	0.283351	0.299535	0.352026	0.387112	0.320754	0.25752	0.231447	0.255846	0.579498
SMESG000050516	0.251549	0.263642	0.318143	0.29125	0.254034	0.321754	0.349755	0.206504	0.281037	0.316732
SMESG000019826	0.245446	0.0491669	0.128646	0.133261	0.136441	0.107336	0.093166	0.0796788	0.160581	0.0563168
SMESG000030307	0.234205	0.449019	0.288862	0.301941	0.231902	0.255529	0.230404	0.207005	0.313783	0.215918
SMESG000079687	0.229079	0.320159	0.522383	0.552166	0.448666	0.702062	0.436213	0.373756	0.387644	0.468109
SMESG000074445	0.224859	0.140305	0.251007	0.247419	0.238322	0.314515	0.26999	0.218625	0.324555	0.327926
SMESG000051935	0.223776	0.475795	0.321877	0.409803	0.381756	0.340409	0.222979	0.29659	0.404571	0.408992
SMESG000022225	0.219643	0.290162	0.292095	0.336046	0.253892	0.333245	0.41566	0.216862	0.320145	0.188699
SMESG000052872	0.217913	0.0118216	0.165982	0.13939	0.12592	0.160285	0.0723378	0.111544	0.0988943	0.0434329
SMESG000070566	0.205559	0.521945	0.460052	0.24592	0.241076	0.326672	0.173236	0.285277	0.465638	0.387212
SMESG000003033	0.18855	0.227152	0.290289	0.231103	0.303993	0.20648	0.35104	0.229022	0.194546	0.326975
SMESG000023609	0.183921	0.155019	0.147319	0.123279	0.118312	0.13867	0.0844885	0.126398	0.162272	0.119889
SMESG000033713	0.164109	0.364958	0.20543	0.213038	0.191132	0.134791	0.148345	0.162456	0.063821	0.207981
SMESG000065456	0.147129	0.0748274	0.17627	0.198887	0.139529	0.222334	0.137101	0.117342	0.20009	0.246824
SMESG000033994	0.0500205	0.0094518	0.0540863	0.062622	0.078713	0.0339154	0.0326111	0.0409844	0.0213526	0.033744
SMESG000047440	0	0	0.000559521	0.00104972	0	0	0	0	0	0

## Sheet: 5e-bottom
gene	es-neo1	es-neo2	zeta	muscle	gamma	sigma	secretory	phi	gp1	cpeb1+
SMESG000026673	1.06191	0.23788	1.12358	1.20743	1.27582	1.12376	0.987212	0.991671	0.987232	1.2079
SMESG000026573	0.307026	1.13739	0.474158	0.496315	0.443487	0.537642	0.471498	0.356789	0.330074	0.293701
SMESG000026595	0.798375	0.451908	0.686384	0.598404	0.655351	0.658591	0.686742	0.74936	0.692547	0.489032
SMESG000026606	0.526038	0.662276	0.795982	0.645445	0.650063	0.637706	0.648217	0.632603	0.655746	0.658048
SMESG000026617	0.935003	0.998771	0.669028	0.762881	0.712277	0.62665	0.86349	1.95513	1.06309	1.03942
SMESG000026628	0.0194244	0.107531	0.0882122	0.054326	0.047589	0.072304	0.0934106	0.0375611	0.0240362	0.0736426
SMESG000026639	2.47717	0.523376	2.10184	2.10718	1.8974	2.19485	2.24262	1.73609	2.16716	1.28934
SMESG000026672	0.0289994	0.24305	0.0112357	0.541156	0.0185473	0.00658422	0.0158119	0.169608	0.0432044	0.0194138
SMESG000026850	0.0522549	0.125004	0.0846229	0.107429	0.201978	0.113366	0.237449	0.229699	0.186208	0.0874213
SMESG000026861	0.192994	0.0944935	0.0333968	0.0601549	0.038188	0.213997	4.66581	0.155531	0.0826837	0.0615249
SMESG000027017	0.147358	0.580629	0.144506	0.212755	0.0785055	0.194628	0.0592885	0.188034	0.135109	0.114958
SMESG000027028	0.0720778	0.141398	0.152815	0.0594573	0.0338951	0.0879052	0.0610227	0.0871484	0.059331	0.00604515
SMESG000027039	0.110508	0.0984349	0.125783	0.099524	0.10638	0.171655	0.196147	0.102448	0.139129	0.0992339
SMESG000027072	0.269638	0.900006	0.478277	0.430205	0.438247	0.468681	0.392294	0.471978	0.45476	0.303664
SMESG000027083	0.130028	0.0950183	0.105565	0.1171	0.0851081	0.100144	0.0631236	0.141687	0.153968	0.170263
SMESG000027094	0.469561	1.49445	0.588657	0.631835	0.712608	0.578248	0.541775	0.775182	0.849593	0.644614
SMESG000027150	0.771119	1.41821	0.881156	0.858047	0.98485	0.717851	0.850501	0.734811	0.842145	1.05663
SMESG000027261	0.161482	0.326051	0.271464	0.160507	0.132267	0.184564	0.121531	0.207621	0.261871	0.117322
SMESG000027283	0.0566566	0.0856215	0.016223	0.0390287	0.0211028	0.0396827	0.0268224	0.256492	0.112612	0.0687863
SMESG000027305	1.39864	0.315222	1.26626	1.99037	1.09604	1.04836	0.875487	1.45623	1.61231	1.12434
SMESG000025420	0.186216	0.712984	0.251143	0.226566	0.26277	0.229702	0.294675	0.32658	0.256215	0.200486
SMESG000025543	0.445632	0.094924	0.322142	0.321526	0.34529	0.301428	0.120316	0.229053	0.31833	0.230411
SMESG000025576	0.45908	0.25325	0.396857	0.448285	0.394548	0.527941	0.493318	0.454025	0.277008	0.379236
SMESG000025587	0.635746	0.121062	0.661659	0.664324	0.716252	0.60542	0.482914	0.579608	0.784103	0.67536
SMESG000025654	0.622705	1.34637	0.805757	0.824105	0.756569	0.880083	0.894559	0.854531	0.74874	0.793614
SMESG000025931	0.316306	0.713237	0.561663	0.56861	0.460444	0.566054	0.37342	0.510842	0.450425	0.541018
SMESG000025998	0.303542	0.353426	0.494325	0.439254	0.397844	0.415618	0.554161	0.413256	0.371225	0.287205
SMESG000026020	0.553692	0.603063	0.86038	0.346486	0.28605	0.723626	1.16214	0.648137	0.544806	0.744344
SMESG000026220	0.0866802	0.141262	0.0645623	0.200356	0.0550371	0.293091	0.164961	0.180206	0.0796738	0.034353
SMESG000026231	0.13579	0.853651	0.385639	0.343494	0.334094	0.476252	0.585754	0.322724	0.34868	0.137946
SMESG000026320	18.0226	10.3753	10.7615	10.51	11.0179	9.29419	8.76008	10.5519	10.9811	15.8283
SMESG000026331	3.30864	0.907372	3.12789	3.41502	3.35451	3.35124	3.39599	2.87862	2.53416	2.24019
SMESG000026342	2.14002	1.21879	1.22006	1.4107	1.32681	1.15642	0.992888	1.37839	1.30235	1.68311
SMESG000026353	1.3883	0.78928	1.10378	1.11572	1.08458	1.05595	1.18038	1.06917	1.39408	0.997725
SMESG000026461	0.21676	0.465637	0.326574	0.284414	0.366481	0.292428	0.421983	0.235147	0.185262	0.255678
SMESG000026465	0.959959	0.523988	0.632269	0.734589	0.545896	0.78724	0.690399	0.827466	0.903465	0.516119
SMESG000026480	0.0820274	0.269424	0.155822	0.142216	0.113349	0.150772	0.181524	0.13177	0.0718807	0.280067
SMESG000026488	0.44043	1.50958	0.921326	0.906362	0.803374	1.02941	1.09672	0.684982	0.698634	0.521342
SMESG000026490	0.110951	0.0620606	0.103262	0.0733304	0.0837208	0.0895069	0.0765884	0.0515877	0.146058	0.0158804
SMESG000026491	0.63291	0.665329	0.487826	0.524695	0.435579	0.500936	0.376901	0.439233	0.51563	0.581688
SMESG000026492	0.183454	0.154881	0.278958	0.229228	0.199231	0.25811	0.12923	0.22082	0.269393	0.192691
SMESG000026493	0.116506	0.0613329	0.102598	0.141178	0.0693862	0.132767	0.174971	0.193609	0.0520421	0.155691
SMESG000026496	0.423744	0.293665	0.453014	0.412836	0.382797	0.491984	0.253178	0.337687	0.389454	0.431478
SMESG000026497	1.25123	0.376926	1.54635	1.59257	1.40338	1.74765	1.39313	1.11065	1.42576	1.05364
SMESG000026500	0.0509677	0.188599	0.110626	0.0744242	0.0714683	0.089345	0.0884048	0.123185	0.169059	0.0338488
SMESG000026501	0.505146	0.736459	0.491538	0.804608	0.479775	0.605309	0.519301	1.14392	0.598995	0.862234
SMESG000026512	0.653573	0.358912	0.53351	0.508634	0.521328	0.511029	0.407648	0.50104	0.618597	0.722712
SMESG000026513	0.212044	0.565922	0.26573	0.339893	0.214102	0.729137	0.620274	0.289247	0.306433	0.0519565
SMESG000026514	0.190302	0.0344671	0.0520261	0.0461897	0.0568829	0.0441756	0.0728449	0.138724	0.391758	0.0857562
SMESG000026537	12.7592	4.89818	9.48609	9.34216	13.0799	7.95757	7.47725	8.23045	8.7922	8.88281
SMESG000026549	0.104507	0.0955477	0.09225	0.0947561	0.113286	0.193707	0.216391	0.0964034	0.0622101	0.382482
SMESG000026553	0.415329	0.177588	0.305959	0.407949	0.352176	0.333919	0.458284	0.242125	0.221106	0.210897
SMESG000026563	0.0419565	0.180752	0.0776176	0.0877325	0.0378796	0.0989298	0.0639345	0.0590874	0.0749761	0.0430593
SMESG000026581	0.45615	0.232728	0.653321	0.722385	0.605956	0.7315	0.652713	0.468006	0.588811	0.375527
SMESG000026594	1.36307	0.597473	1.16423	1.19547	1.14725	1.0734	1.26529	1.08355	1.26565	0.986132
SMESG000026596	0.554849	0.883841	0.731808	0.644458	0.702992	0.594539	0.626216	0.821336	0.819335	0.941426
SMESG000026603	0.312892	0.479407	0.349119	0.328228	0.262775	0.317233	0.443388	0.672458	0.315691	0.339779
SMESG000026607	0.137959	0.11111	0.153393	0.185949	0.152196	0.169192	0.12138	0.18664	0.100467	0.135107
SMESG000026609	0.407514	0.268358	0.34559	0.417634	0.345881	0.456906	0.331306	0.309053	0.440014	0.307423
SMESG000026622	0.311399	0.0753903	0.317914	0.273397	0.216928	0.235253	0.219759	0.229075	0.18198	0.189807
SMESG000026631	0.667309	0.135137	0.456437	0.428101	0.421225	0.465411	0.360788	0.45428	0.626271	0.422674
SMESG000026632	0.489057	0.0969997	0.336491	0.324321	0.321882	0.327545	0.309452	0.215387	0.391002	0.366251
SMESG000026636	2.78821	0.474644	2.44491	2.41076	3.26278	2.22742	2.26297	1.97376	2.46589	2.92914
SMESG000026637	3.97873	1.57978	3.66093	3.50687	3.42022	3.2086	2.89306	2.85953	3.41613	2.98835
SMESG000026642	1.08983	0.345884	0.753895	0.738184	0.728388	0.779069	0.834081	0.583131	0.690594	0.726141
SMESG000026646	2.4361	1.203	1.48173	1.81167	1.59786	1.78282	1.54416	4.55484	2.20343	2.0415
SMESG000026647	0.0514304	0.0510618	0.055434	0.0616223	0.0566779	0.0514303	0.106136	0.0445401	0.0642528	0.0237248
SMESG000026648	0.0679909	0.0506674	0.041454	0.155988	0.0823351	0.0730148	0.0107445	0.056686	0.0264091	0.0146014
SMESG000026649	0.360248	0.650582	0.170471	0.382492	0.118619	0.189519	0.149219	0.309861	0.22079	0.149203
SMESG000026651	0.483883	0.888781	0.220482	0.300556	0.188814	0.296613	0.318098	0.334563	0.270788	0.214088
SMESG000026652	1.74541	1.00865	2.15502	2.03691	1.92231	2.11477	2.29376	1.5271	1.57108	1.95371
SMESG000026655	0.414535	0.661669	0.298133	0.41916	0.157406	0.602119	0.47318	1.04479	0.393709	0.419794
SMESG000026662	1.62102	3.12058	0.691388	1.279	0.653076	1.52929	1.66174	4.41214	0.575893	0.730252
SMESG000026664	0.955016	0.378816	0.683427	1.29508	0.862225	1.38782	1.87602	0.900284	0.958474	1.31349
SMESG000026665	0.0635627	0.098497	0.0467485	0.0624408	0.0928074	0.113573	0.16238	0.0664866	0.0383246	0.107107
SMESG000026669	0.361716	0.253412	0.222734	0.212728	0.237361	0.240001	0.280809	0.24604	0.151372	0.174094
SMESG000026676	0.698582	0.456186	0.58146	0.552412	0.470897	0.61936	0.464171	0.949044	0.839002	0.436817
SMESG000026686	0.387794	0.584555	0.444168	0.393155	0.442913	0.402437	0.46207	0.383162	0.443161	0.462135
SMESG000026692	0.380631	0.182648	0.218286	0.270117	0.19971	0.276447	0.526103	0.337873	0.337069	0.399276
SMESG000026704	0.230001	0.307151	0.107509	0.208461	0.0888955	0.117887	0.0919363	2.08124	0.170754	0.148043
SMESG000026705	1.06267	0.434009	1.0924	1.32981	1.1022	1.11046	1.00435	0.830804	1.15878	1.01125
SMESG000026714	0.103842	0.0481548	0.00681303	0.278011	0.43807	0.00546426	0.0038403	0.15682	0.12173	0.0173769
SMESG000026733	0.436496	2.66204	1.18321	1.06027	1.09038	1.17877	1.32347	0.896147	1.11556	0.78333
SMESG000026735	0.186597	0.425255	0.217204	0.245428	0.197302	0.202957	0.28262	0.188953	0.27742	0.192327
SMESG000026741	0.681889	0.449794	0.861624	0.839398	0.643038	0.898999	1.04646	0.585511	0.772417	0.55822
SMESG000026745	13.9221	8.6231	11.4914	11.7151	11.753	10.3252	10.0003	9.77511	11.3683	15.0503
SMESG000026747	0.535377	0.646562	0.498541	0.583392	0.435056	0.542699	0.587476	0.493671	0.493153	0.61679
SMESG000026762	0.0504672	0.0648493	0.0422492	0.0480206	0.0522842	0.0473969	0.151831	0.092893	0.0773034	0.0127263
SMESG000026776	0.106198	0.268881	0.22358	0.123037	0.148081	0.212184	0.210597	0.14459	0.127478	0.126292
SMESG000026791	0.199276	0.157529	0.0458216	0.061879	0.0963043	0.0370043	0.101495	0.0839891	0.0745347	0.0669783
SMESG000026794	0.281569	0.144907	0.330939	0.330091	0.313294	0.347692	0.366068	0.29146	0.329257	0.266543
SMESG000026797	0.136735	0.306035	0.174134	0.180018	0.110997	0.197292	0.177871	0.159326	0.27844	0.0496092
SMESG000026799	0.498378	1.18508	1.01817	0.304551	0.932447	0.345623	0.251376	0.629302	0.987053	0.404418
SMESG000026804	1.72503	1.00343	1.32172	1.32316	1.38324	1.30605	1.22558	1.09442	1.26436	1.62687
SMESG000026822	0.0142414	0.334089	0.0295197	0.0267836	0.0145148	0.0341084	0.0278908	0.0151533	0.032211	0.00898972
SMESG000026825	0.277374	0.373283	0.0751142	0.122986	0.0597796	0.0748284	0.0639007	0.179806	0.13285	0.0667958
SMESG000026827	5.21213	2.77361	3.47082	3.51864	3.62708	3.01564	2.87778	3.18264	3.29795	4.46045
SMESG000026829	0.552007	0.304053	0.770566	0.0682093	1.53414	0.0959769	0.073958	0.661324	0.258615	4.12578
SMESG000026832	1.24749	0.576523	0.941961	0.910076	1.32187	0.809564	1.05146	0.813479	0.989094	1.10238
SMESG000026842	0.234941	0.963196	0.427448	0.394935	0.368115	0.391405	0.665759	0.340885	0.351351	0.777113
SMESG000026847	2.67289	0.412698	1.99453	2.00766	2.31428	1.89928	1.83151	1.58462	1.44636	2.45706
SMESG000026849	0.409307	0.501689	0.581753	0.443252	0.459184	0.497568	0.526718	0.515795	0.561689	0.62762
SMESG000026851	0.977593	0.410548	1.17057	1.19434	1.08062	1.10113	1.24389	0.873845	1.07273	0.931021
SMESG000026855	0.391713	0.260906	0.231807	0.232433	0.231511	0.245059	0.231568	0.474596	0.24488	0.260391
SMESG000026862	12.0257	1.56647	8.7427	7.75204	8.74288	6.55945	6.31555	7.43613	8.0731	8.36601
SMESG000026865	4.13177	0.627623	4.34371	3.62974	4.60096	3.48487	3.39808	3.84127	4.35996	4.22332
SMESG000026870	0.525475	0.595283	0.325638	0.304072	0.291729	0.378977	0.40875	1.29061	0.505959	0.458103
SMESG000026871	0.0513522	0.26458	0.121975	0.102997	0.0433269	0.126775	0.0494029	0.0699088	0.0225525	0.0905763
SMESG000026880	0.518891	1.11515	0.762847	0.792252	0.614237	0.950824	0.759296	0.646222	0.713774	0.657145
SMESG000026896	0.625855	0.0455556	0.562755	0.553352	0.566344	0.517197	0.516422	0.445284	0.666083	1.02953
SMESG000026924	2.15818	0.508622	1.63332	1.44006	1.68819	1.60933	1.69284	1.57007	1.68427	2.17743
SMESG000026944	0.805333	0.187943	0.782838	0.487984	0.69319	0.487716	0.353741	0.649322	0.508762	0.480609
SMESG000026947	0.0593066	0.0630465	0.0826528	0.0298399	0.0659767	0.340395	0.242392	0.122564	0.077289	0.103227
SMESG000026953	0.0225506	0.0440484	0.0709662	0.0668606	0.0378989	0.0520347	0.0200994	0.0528533	0.0596156	0.00668115
SMESG000026974	2.44897	0.681161	2.29695	2.41198	2.09833	2.33251	2.31563	2.43488	1.5803	2.31798
SMESG000026986	0.0625573	0.0125295	0.027902	0.0116197	0.00728292	0.0454674	0.0390554	0.0633705	0.0733253	0.122541
SMESG000026993	0.525142	0.5226	0.519366	0.59051	0.579957	0.529241	0.414748	0.597322	0.592287	0.366321
SMESG000026995	1.15562	1.04805	1.33914	1.27721	1.28815	1.28451	1.34492	1.11101	1.2096	1.3965
SMESG000027009	0.209077	0.401886	0.224054	0.196573	0.216233	0.249288	0.245044	0.185045	0.221374	0.165422
SMESG000027037	0.411472	0.222092	0.198872	0.224982	0.230966	0.230369	0.157971	0.169226	0.247514	0.309249
SMESG000027059	0.383453	0.21522	0.267514	0.250004	0.309213	0.268537	0.216002	0.314616	0.329575	0.345966
SMESG000027078	0.514701	0.160258	0.602046	0.684373	0.55743	0.627508	0.768738	0.531865	0.796152	0.55359
SMESG000027082	0.649763	0.043635	0.558076	0.584858	0.512786	0.558848	0.50102	0.448949	0.52972	0.437026
SMESG000027085	0.250714	0.206307	0.20682	0.206253	0.197179	0.233358	0.156532	0.174138	0.204023	0.429519
SMESG000027088	17.2309	8.92906	8.53821	8.66237	9.80378	7.1839	7.42882	9.4166	9.16846	15.3149
SMESG000027124	0.0606979	0.0837041	0.0206532	0.0218847	0.0820382	0.0223855	0.0190578	0.112825	0.222459	0.0134761
SMESG000027140	2.09266	2.16096	0.452095	0.666829	0.51715	0.893331	0.473534	0.920121	6.60427	0.569351
SMESG000027142	0.157054	0.117243	0.027314	0.0358406	0.0430315	0.0309334	0.0468881	0.0419698	0.564677	0.0231381
SMESG000027149	0.158564	0.555898	0.454826	0.474514	0.392503	0.475999	0.568212	0.345005	0.543075	0.305064
SMESG000027151	0.736583	0.383937	0.864935	0.953246	0.847873	0.825464	1.02156	0.856353	0.741149	0.959872
SMESG000027153	0.55239	0.393663	0.67374	0.797716	0.639588	0.743257	0.490506	0.638489	0.779558	0.325027
SMESG000027166	0.459805	0.356228	0.349489	0.328281	0.395499	0.383283	0.435725	0.440194	0.587452	0.434344
SMESG000027175	0.784977	0.48694	0.85335	0.880989	0.801859	0.847012	0.62975	0.645713	0.833017	1.25866
SMESG000027186	0.770443	0.303952	0.534781	0.571441	0.47923	0.608188	0.546861	0.575233	0.672715	0.487156
SMESG000027187	0.258993	0.218749	0.352822	0.391399	0.453876	0.252075	0.427367	0.273313	0.283342	0.261463
SMESG000027201	0.4622	0.315322	0.498745	0.455219	0.488487	0.500469	0.359722	0.437932	0.422993	0.477812
SMESG000027202	0.741775	0.294466	0.581992	0.57967	0.525508	0.672181	0.675282	0.427085	0.559861	0.287696
SMESG000027204	1.41428	1.00671	1.34258	0.242488	0.805923	0.322202	0.19584	0.754706	1.33599	0.725084
SMESG000027211	0.531789	0.133971	0.476676	0.520326	0.508879	0.441996	0.280714	0.440383	0.599796	0.577758
SMESG000027213	3.32235	0.66221	1.81016	1.74202	1.89828	1.8323	1.95664	1.91969	2.38171	1.91175
SMESG000027217	0.359553	0.517394	0.418117	0.278437	0.358222	0.295312	0.352737	0.568358	0.712173	0.259933
SMESG000027221	0.319393	0.326397	0.262213	0.476782	0.323254	0.692219	0.46163	0.30569	0.212507	0.255364
SMESG000027222	0.0195148	0.0123762	0.0187772	0.00840011	0.0365784	0.0239255	0.00792492	0.0171953	0.0667287	0.00604515
SMESG000027224	0.181782	0.233871	0.15464	0.185072	0.138333	0.181695	0.193978	0.148702	0.164755	0.159046
SMESG000027229	0.504884	0.226847	0.511968	0.605676	0.468364	0.673047	0.565792	0.468109	0.501485	0.385566
SMESG000027245	0.270203	0.134179	0.317126	0.343621	0.291722	0.307371	0.286784	0.274455	0.215804	0.343389
SMESG000027255	0.0528812	0.198913	0.096407	0.129824	0.0428726	0.158744	0.0707781	0.0778546	0.0600284	0.0641924
SMESG000027258	0.584755	0.23332	0.466434	0.483205	0.410064	0.566889	0.471606	0.348754	0.413999	0.434895
SMESG000027263	0.354273	0.492483	0.479737	0.310186	0.345511	0.383131	0.521946	0.460972	0.478877	0.466218
SMESG000027280	0.0727018	0.297391	0.119176	0.111612	0.0988676	0.188485	0.203656	0.0821666	0.0726285	0.0689224
SMESG000027290	0.791167	0.979822	0.725495	0.688035	0.709175	0.605092	0.644217	0.5433	0.770604	0.628641
SMESG000027291	0.329004	0.329307	0.421612	0.403741	0.381181	0.452838	0.199506	0.325443	0.294659	0.169794
SMESG000027295	2.3408	0.831977	2.3273	2.22547	2.36754	2.0337	2.25637	1.81908	2.06273	1.91061
SMESG000027308	0.188512	0.330984	0.200646	0.11888	0.117851	0.160787	0.0940654	0.187183	0.183311	0.0728667
SMESG000027311	0.317676	0.231858	0.199309	0.894723	0.326791	0.229248	0.327391	0.379717	0.251733	0.200902
SMESG000027320	0.49297	0.067087	0.27034	0.246586	0.350233	0.282295	0.217343	0.240391	0.27231	0.242779
SMESG000027328	0.109003	0.293804	0.2322	0.133499	0.19153	0.23208	0.153443	0.163595	0.253843	0.0442034
SMESG000027332	1.38408	2.01676	1.80786	1.84062	1.68808	1.91477	1.63499	1.38776	1.79526	2.12643
SMESG000025319	0.690071	0.226875	0.547966	0.617761	0.612227	0.586417	0.980239	0.5746	0.759478	0.528336
SMESG000025323	0.00440478	0.0289343	0.0227036	0.00911331	0.0368256	0.0281483	0.00948022	0.0209885	0.0374547	0.0435278
SMESG000025325	0.0300187	0.214848	0.0572135	0.0755083	0.0554287	0.459367	0.146	0.186381	0.0390317	0.0241747
SMESG000025327	0.0825737	0.0542323	0.0501574	0.0837805	0.0303942	0.32067	0.230237	0.17172	0.0300242	0.106166
SMESG000025329	0.0737696	0.129488	0.0217466	0.0366361	0.00998104	0.126445	0.0844389	0.0720704	0.0444263	0.0413661
SMESG000025359	0.839536	0.974734	0.702514	0.553312	0.319665	0.476737	0.276001	0.524092	0.386606	0.391713
SMESG000025367	0.402325	1.31716	0.643329	0.665443	0.626141	0.634422	0.722344	0.617197	0.762018	0.501405
SMESG000025369	0.0261686	0.0353357	0.00617918	0.00521615	0.00376758	0.00836733	0.0311372	0.0536153	0.0155869	0.00668115
SMESG000025372	0.210979	0.87188	0.429418	0.400098	0.339364	0.414212	0.399264	0.310878	0.351942	0.326603
SMESG000025378	0.493194	0.977809	0.630581	0.577549	0.576349	0.647534	0.646639	0.45896	0.598199	0.490891
SMESG000025381	0.0223629	0.0726266	0.0543077	0.0427377	0.0323076	0.0430199	0.0762089	0.0495231	0.059188	0.119871
SMESG000025382	0.0725247	0.0546242	0.0881729	0.061702	0.0726141	0.0943039	0.0612921	0.0681149	0.056884	0.0595726
SMESG000025384	0.69323	1.23815	0.849635	0.914923	0.789679	0.781428	0.63579	0.959711	1.12261	1.16345
SMESG000025390	0.0317717	0.0494037	0.0333206	0.03511	0.0413497	0.0472022	0.0916366	0.0372976	0.0148287	0.163758
SMESG000025391	0.743725	0.975918	0.805988	0.894958	0.752239	0.793201	0.773726	0.721193	0.86432	0.70692
SMESG000025408	1.38508	1.83319	2.07992	2.08144	1.6188	2.2052	2.53248	1.53369	1.40583	1.64074
SMESG000025410	0.138006	0.186669	0.0346625	0.0493342	0.0316238	0.0749961	0.061455	0.0961337	0.744714	0.08665
SMESG000025412	0.00758339	0.0407432	0.0242264	0.0244539	0.025588	0.012846	0.0472567	0.0116554	0.0476301	0.0234417
SMESG000025411	0.397002	2.06191	0.910895	0.934942	0.880487	0.882466	1.08853	0.757984	0.784762	0.557877
SMESG000025422	3.64813	1.99918	4.61786	5.86852	4.02231	5.85025	6.85594	3.73352	3.74093	4.95585
SMESG000025423	0.511393	0.773245	0.653366	0.628717	0.463393	0.619281	0.38075	0.634598	0.630223	0.458348
SMESG000025428	0.75635	0.67582	0.779513	0.848328	0.767653	0.844943	0.807363	0.798387	0.74225	1.09635
SMESG000025431	0.531484	0.475312	0.541862	0.597316	0.479929	0.674183	0.836741	0.446334	0.612139	0.321146
SMESG000025433	0.261678	0.66772	0.288989	0.292797	0.26652	0.317312	0.418287	0.34846	0.294705	0.309235
SMESG000025444	0.37127	0.421061	0.35886	0.589153	0.454101	0.406151	0.270489	0.435236	0.402795	0.418688
SMESG000025459	0.259313	0.127483	0.296038	0.358688	0.269228	0.396346	0.291713	0.277865	0.183892	0.408243
SMESG000025474	0.202312	0.0557451	0.223237	0.201249	0.213605	0.218559	0.192279	0.220981	0.329982	0.0711558
SMESG000025475	3.22692	0.982964	2.93439	3.14197	3.58299	2.56478	2.32057	2.70299	2.50372	4.2699
SMESG000025482	0.072489	0.0684195	0.088196	0.0838035	0.102936	0.0705077	0.0719476	0.0712755	0.0852448	0.0116646
SMESG000025491	0.0603778	0.0562556	0.10739	0.0350034	0.0340314	0.102854	0.0346509	0.0470175	0.126637	0.0279707
SMESG000025496	0.053427	0.0308972	0.0853499	0.0339409	0.032467	0.0524626	0.0187184	0.052595	0.148419	0.054077
SMESG000025506	0.269154	0.527734	0.371624	0.387358	0.373999	0.347585	0.387273	0.381097	0.376869	0.682155
SMESG000025512	0.353222	0.981959	0.389043	0.387955	0.350952	0.402971	0.288436	0.436752	0.370854	0.536455
SMESG000025517	0.124544	0.19199	0.131119	0.128196	0.106864	0.147905	0.0597884	0.136251	0.142098	0.0780545
SMESG000025533	0.27246	0.344644	0.357526	0.357204	0.34219	0.42536	0.175859	0.382515	0.367252	0.456601
SMESG000025534	1.93065	1.02721	2.01048	1.92293	1.90777	2.05684	2.09335	1.70485	1.52342	2.16508
SMESG000025541	0.665502	1.97515	1.00752	0.98706	0.951135	1.01732	0.945615	0.995283	0.998918	1.29441
SMESG000025545	0.175851	0.578069	0.213868	0.185928	0.169875	0.196261	0.259013	0.1406	0.424537	0.0501824
SMESG000025547	0.103774	0.341706	0.138408	0.128846	0.107776	0.12176	0.0391976	0.113253	0.172902	0.0868819
SMESG000025558	0.20463	0.188803	0.20793	0.176953	0.239712	0.173501	0.0856348	0.171338	0.207247	0.191519
SMESG000025559	2.57065	0.903057	1.78306	1.63957	1.76055	1.75998	1.44336	1.54024	1.8114	2.23378
SMESG000025567	0.287806	0.372171	0.359568	0.369444	0.359829	0.369741	0.396883	0.246505	0.278218	0.485582
SMESG000025571	0.147933	0.205728	0.249245	0.117446	0.082367	0.183643	0.088061	0.152018	0.0764307	0.0863278
SMESG000025583	0.10207	0.159714	0.0959731	0.0783503	0.0759274	0.103378	0.0943351	0.0619548	0.0948523	0.0934937
SMESG000025586	0.0131087	0.104243	0.0611605	0.045378	0.0524015	0.0707854	0.0274881	0.0481508	0.0706138	0.0466405
SMESG000025657	0.231041	1.12079	0.445598	0.915315	0.595407	0.460992	0.51048	0.46868	0.368354	0.416855
SMESG000025662	0.145011	0.183368	0.103723	0.159851	0.137704	0.115857	0.165452	0.249862	0.204686	0.153298
SMESG000025666	0.342606	2.16088	0.871312	1.00324	1.00561	0.912622	1.33294	0.82197	0.982696	1.43318
SMESG000025667	0.171707	0.0788103	0.0845924	0.060534	0.146702	0.0716418	0.0642771	0.0585749	0.344769	0.0876939
SMESG000025677	0.4172	0.534487	0.424177	0.498683	0.436093	0.481056	0.306735	0.871874	0.752546	0.985385
SMESG000025683	1.08527	0.744036	1.11323	1.26174	0.860161	1.43499	1.13019	1.02809	0.869021	1.04082
SMESG000025689	3.2589	0.738367	3.11131	2.85695	3.78315	2.62877	2.93278	2.94581	3.13158	2.24201
SMESG000025690	1.34714	0.527869	1.20752	1.33326	1.53116	1.13079	0.963276	1.10677	1.35406	0.832872
SMESG000025696	0.830762	1.28422	1.08046	1.01362	1.03642	1.02341	1.18877	1.0439	0.874612	1.25035
SMESG000025700	5.74764	1.42464	3.77852	3.29822	3.67923	3.44103	3.37729	3.24851	4.15911	4.25434
SMESG000025704	3.73183	1.78175	3.35177	2.64597	2.99171	2.52862	2.00085	3.38017	3.14511	3.21184
SMESG000025746	2.62091	1.52487	1.59305	1.75885	2.09657	1.49141	1.51187	1.4647	1.66924	2.87348
SMESG000025747	2.06743	0.262241	1.42785	1.60112	1.43548	1.60148	1.62981	1.26068	1.12917	1.19383
SMESG000025755	0.111396	0.0670063	0.10264	0.145376	0.108243	0.109406	0.0708335	0.0561302	0.188258	0.255725
SMESG000025762	0.00874752	0.00852039	0.0211804	0.00552045	0.00688041	0.0193137	0.0543474	0.0147612	0.0360042	0.0617732
SMESG000025775	0.88687	0.513158	0.963362	1.024	0.757499	1.15087	0.914052	0.888582	0.810764	1.2923
SMESG000025782	0.144314	0.246653	0.31462	0.381694	0.344794	0.307468	0.405826	0.228448	0.223805	0.17261
SMESG000025783	0.41253	0.266657	0.451012	0.458438	0.460726	0.462292	0.456387	0.430196	0.328111	0.313734
SMESG000025788	0.293604	0.276841	0.271065	0.278002	0.228807	0.348894	0.236647	0.263061	0.352617	0.184994
SMESG000025791	0.408232	0.269787	0.407891	0.407124	0.38154	0.359458	0.366665	0.351127	0.417814	0.348238
SMESG000025794	0.30978	0.456803	0.441563	0.366818	0.399085	0.417869	0.434407	0.39408	0.368102	0.250122
SMESG000025835	0.173574	0.157988	0.342922	0.235922	0.0581586	0.155878	0.459232	0.276507	0.232527	0.193132
SMESG000025858	0.84511	2.64449	1.32956	1.43829	1.28431	1.36047	1.60649	1.50221	1.13913	1.65
SMESG000025859	0.0873512	0.019897	0.0817761	0.0358678	0.0219341	0.0652235	0.0965587	0.0576488	0.034634	0.00881236
SMESG000025860	0.193763	0.190421	0.102318	0.0920098	0.15124	0.114305	0.110466	0.549573	0.116866	0.142376
SMESG000025866	0.274226	0.414174	0.316815	0.294769	0.434841	0.398116	0.372846	0.407027	0.261033	0.363292
SMESG000025870	0.106724	0.12567	0.116988	0.0851681	0.082445	0.0623591	0.0348657	0.219276	0.376623	0.0540924
SMESG000025871	0.540999	1.24465	0.800796	0.955534	0.907906	0.829492	0.808448	0.702039	0.653905	0.768833
SMESG000025873	0.147415	0.149187	0.0462286	0.415	0.0186891	0.123357	0.0714616	0.249075	0.127278	0.122775
SMESG000025879	0.230575	0.358033	0.424635	0.398528	0.340528	0.460828	0.289119	0.325996	0.534031	0.277981
SMESG000025884	0.0163417	0.147036	0.061081	0.0688901	0.0362218	0.083284	0.102174	0.0706361	0.10638	0.0321788
SMESG000025886	0.504069	0.824562	0.716779	0.665696	0.680146	0.642125	0.743923	0.629138	0.889251	0.757044
SMESG000025888	0.1278	0.147841	0.128016	0.0953531	0.584863	0.0312231	0.00820742	0.22128	0.292999	0.0256187
SMESG000025889	2.59788	1.59988	0.384579	0.995456	4.17606	0.666749	0.687687	3.93591	2.31996	1.2293
SMESG000025901	0.307452	0.350267	0.38081	0.269654	0.36344	0.364854	0.381238	0.281838	0.53082	0.0897992
SMESG000025908	4.15242	2.81054	5.5283	5.52481	5.24261	5.96866	5.62022	4.04671	4.55205	5.24857
SMESG000025910	0.884613	0.397726	1.68587	1.47372	1.53869	1.37065	1.2726	1.19963	1.30463	1.42086
SMESG000025916	1.03733	1.7355	1.51037	1.48976	1.30619	1.62573	1.37168	1.22919	1.38517	1.04279
SMESG000025925	0.129742	0.632457	0.152698	0.838165	0.372345	1.32869	1.40252	0.334817	0.311955	0.123463
SMESG000025927	0.0910527	0.0895671	0.111706	0.0545755	0.118022	0.0990622	0.133832	0.0724622	0.131773	0.00899863
SMESG000025928	0.220016	0.125804	0.201567	0.18939	0.167808	0.155325	0.237826	0.204887	0.111205	0.129025
SMESG000025934	0.330967	0.596134	0.406578	0.434221	0.368539	0.478648	0.611259	0.404567	0.439051	0.15646
SMESG000025941	0.170863	0.0675527	0.0568705	0.0707478	0.0679907	0.0589784	0.0294723	0.422174	0.377578	0.0605381
SMESG000025950	0.159925	0.0989449	0.177442	0.123925	0.105348	0.151117	0.163498	0.123143	0.177022	0.0674944
SMESG000025963	0.445301	0.48815	0.587458	0.242788	0.483004	0.555143	0.743821	0.35424	0.574409	0.186333
SMESG000025970	0.603752	0.435734	0.916744	0.899968	1.06861	0.851554	0.687357	0.691429	0.560992	1.26064
SMESG000025980	0.0756155	0.135397	0.126817	0.13891	0.12177	0.127629	0.256863	0.126155	0.102686	0.120912
SMESG000026000	0.684972	0.899968	0.682929	0.663843	0.619935	0.630793	0.38618	0.740248	0.60557	0.687793
SMESG000026008	1.01498	1.56593	1.29813	1.17287	1.16847	1.31449	1.39975	1.03385	1.33165	1.2102
SMESG000026010	0.0447879	0.132297	0.0654019	0.19617	0.0462438	0.082315	0.162325	0.136375	0.0638996	0.052597
SMESG000026018	1.05062	0.307429	0.792884	0.746594	0.737598	0.852046	0.86873	0.687018	0.687981	1.65386
SMESG000026019	0.213676	0.639349	0.342421	0.409406	0.253513	0.379432	0.369163	0.322804	0.175858	0.263953
SMESG000026022	0.313775	1.36738	0.748146	1.10502	0.523982	1.04798	0.882131	0.659606	0.643407	0.891175
SMESG000026036	0.115898	0.0721581	0.0351478	0.0352479	0.033323	0.0422223	0.00487672	0.0594445	0.555411	0.0231381
SMESG000026037	0.402776	0.141102	0.395101	0.449794	0.3438	0.456814	0.297162	0.333731	0.398742	0.300524
SMESG000026051	0.555383	1.98506	0.949632	0.97832	0.777976	1.04462	1.41664	0.64845	0.652604	0.601741
SMESG000026055	0.506676	2.54103	0.943778	0.9301	0.803924	1.10208	1.16835	0.966593	1.09985	0.736386
SMESG000026061	1.03042	4.73097	1.79511	1.69831	1.47661	1.95424	1.71634	1.73059	1.9888	1.20136
SMESG000026071	0.538738	0.275544	0.673328	0.790971	0.626555	0.776534	0.723942	0.511147	0.610517	0.445608
SMESG000026073	0.907864	2.75719	1.35905	1.33567	1.162	1.53591	1.34001	1.24178	1.07255	0.90131
SMESG000026079	0.0902189	0.525261	0.308413	0.0681278	0.137879	0.401171	0.110306	0.2471	0.147785	0.321216
SMESG000026090	1.13345	0.294276	0.746679	0.763856	0.819024	0.669354	0.738013	0.699893	0.752106	1.03014
SMESG000026092	0.720009	1.27423	0.995413	1.0108	1.0087	1.04538	1.14276	0.874455	1.2732	0.85697
SMESG000026093	0.477575	1.2573	1.14802	0.87226	0.972077	1.14963	1.25297	0.873278	1.02693	0.491223
SMESG000026096	0.427247	1.2866	0.703987	0.687903	0.605199	0.689714	0.55885	0.752574	0.66703	0.904474
SMESG000026097	0.124284	0.154982	0.130433	0.0786544	0.0560376	0.228632	0.0727259	0.0587797	0.15158	0.0728007
SMESG000026104	0.0759115	0.138565	0.0852887	0.0924663	0.0568095	0.14195	0.273657	0.189517	0.125815	0.0702627
SMESG000026105	0.43646	0.154892	0.402261	0.406125	0.386278	0.45208	0.276418	0.467556	0.404311	0.450324
SMESG000026111	0.173037	0.209404	0.319336	0.322015	0.277366	0.284064	0.377532	0.355505	0.187756	0.368111
SMESG000026132	0.632107	2.08328	1.02522	0.929591	0.715581	1.12962	1.3034	0.970521	0.981953	0.638091
SMESG000026133	0.0510556	0.2431	0.120659	0.0780268	0.0748788	0.0976573	0.133196	0.0682663	0.068358	0.0384406
SMESG000026134	0.158412	0.670308	0.344047	0.324794	0.281175	0.356494	0.397977	0.337367	0.309388	0.140377
SMESG000026136	2.70389	1.31424	3.20703	2.95199	2.81121	3.05029	2.79592	2.37299	3.01823	2.4891
SMESG000026141	0.122836	0.0356015	0.0953036	0.0578353	0.0581675	0.0694899	0.0874656	0.0709012	0.0948073	0.0443586
SMESG000026143	0.443402	0.107976	0.36868	0.361172	0.410691	0.337302	0.215115	0.394573	0.272255	0.583498
SMESG000026144	0.0303626	0.15128	0.222948	0.0684192	0.0294782	0.0556919	0.0253095	0.0899457	0.0298552	0.00604515
SMESG000026149	0.680047	1.58675	1.30528	1.38279	0.947218	1.26829	1.6355	1.03331	0.954176	1.10197
SMESG000026156	1.31678	0.422948	1.24982	1.3565	1.22774	1.31294	1.12607	1.03726	1.36576	1.08153
SMESG000026163	1.41071	0.595939	1.40963	1.25824	1.79532	1.17231	1.27921	1.35455	1.343	0.87015
SMESG000026165	0.0292245	0.334959	0.0944227	0.0455033	0.0695784	0.0605798	0.0880171	0.0569873	0.0486174	0.0482367
SMESG000026169	0.194997	0.517659	0.306927	0.370162	0.262081	0.442053	0.399289	0.385016	0.184159	0.192496
SMESG000026170	0.0744914	0.210551	0.085503	0.145218	0.0525745	0.0910781	0.168131	0.111772	0.0753493	0.0831299
SMESG000026176	10.2552	3.1753	7.89843	7.87398	8.07858	6.98566	7.28219	6.80749	7.3901	7.78187
SMESG000026178	0.384115	0.363386	0.428513	0.432986	0.341891	0.448649	0.621846	0.51626	0.311985	0.662796
SMESG000026183	2.24226	0.66716	2.46733	2.59019	2.15961	2.71327	2.80855	1.93706	2.24566	2.29627
SMESG000026201	1.68835	1.95839	2.11973	1.97521	2.05038	2.28694	2.09728	1.58887	1.86894	1.71759
SMESG000026204	0.480349	2.28291	1.04104	1.12444	0.943604	1.15457	1.10271	0.855589	1.14363	0.857674
SMESG000026205	0.191415	1.1182	0.528932	0.531815	0.433883	0.60999	0.585002	0.439897	0.435525	0.244815
SMESG000026207	0.48423	0.474245	0.414086	0.410635	0.488437	0.406404	0.349957	0.397785	0.339807	0.402007
SMESG000026208	0.808963	1.23224	1.09993	1.053	1.40863	0.997262	0.912546	1.37543	1.02009	1.09929
SMESG000026216	0.304862	0.0441723	0.351686	0.301514	0.400744	0.269885	0.213442	0.273485	0.269933	0.369158
SMESG000026219	0.0497895	0.117919	0.157905	0.105539	0.0838686	0.118474	0.0489511	0.0982867	0.162798	0.0435577
SMESG000026221	0.0366333	0.0207054	0.00393706	0.0130804	0.0562124	0.00677822	0.0239246	0.0832582	0.051399	0.130525
SMESG000026230	0.0252738	0.303385	0.0949617	0.0881155	0.0780371	0.110066	0.0362858	0.0637602	0.0519446	0.0295054
SMESG000026235	0.548416	1.13084	0.694346	1.27717	1.64397	0.697777	1.55454	1.01719	1.01884	0.818995
SMESG000026239	0.804945	0.730968	0.972098	1.00418	0.870654	1.05851	1.17795	1.02171	1.0334	0.866309
SMESG000026243	0.334691	0.694826	0.170977	1.21691	0.42394	2.07981	1.21599	0.522476	0.328552	0.0620039
SMESG000026245	3.55437	0.254816	3.42653	3.58932	4.03861	3.3401	2.66284	2.96206	4.26595	3.17945
SMESG000026246	0.21955	0.776241	0.465745	0.442182	0.388306	0.504415	0.453065	0.32115	0.426316	0.17489
SMESG000026251	0.508177	1.645	0.552456	0.543449	0.570263	0.468922	0.669069	0.628944	0.498364	0.59279
SMESG000026263	0.152521	0.320129	0.2301	0.111028	0.105271	0.199715	0.156407	0.17584	0.212613	0.0631428
SMESG000026284	18.0141	2.1866	16.136	12.5457	13.4505	13.5648	12.6549	11.914	15.3605	9.94954
SMESG000026288	0.577464	0.333568	0.944704	0.0701672	0.0468031	0.100567	0.0736203	0.549798	0.474277	0.0134761
SMESG000026303	0.327587	1.06545	0.509935	0.53071	0.584672	0.569742	0.52974	0.36266	0.497109	0.45691
SMESG000026307	1.26236	0.450313	1.23197	1.24548	1.56756	1.27645	1.09596	1.08989	1.12088	1.25957
SMESG000026310	0.468033	0.157623	0.475358	0.459463	0.428097	0.558828	0.422652	0.497628	0.520915	0.495088
SMESG000026323	1.33737	0.437242	0.891489	0.939631	0.963371	0.999403	1.21896	1.40062	1.37978	0.956603
SMESG000026341	1.14442	1.12195	1.30643	1.28153	1.17213	1.3349	1.19391	1.10565	1.18515	1.46713
SMESG000026343	0.26165	0.259065	0.209139	0.203514	0.200771	0.172347	0.14859	0.193257	0.189548	0.164146
SMESG000026344	2.24129	2.12611	2.80793	2.7412	3.78276	2.24357	2.51168	2.37995	2.78958	3.11812
SMESG000026356	0.209162	0.384326	0.266092	0.253045	0.216762	0.251618	0.323305	0.219731	0.329907	0.160566
SMESG000026378	0.481917	0.882272	0.706095	0.623606	0.81722	0.649602	0.354042	0.499054	0.787613	0.728685
SMESG000026382	0.488202	1.25844	0.687939	0.823687	0.526332	0.748868	0.869369	0.830566	0.614435	0.55241
SMESG000026387	0.253399	0.117577	0.312139	0.329722	0.320094	0.266844	0.400058	0.24477	0.401157	0.474711
SMESG000026399	5.52016	3.10056	2.95099	2.86229	3.28208	2.53334	2.3947	2.85237	2.7076	3.71898
SMESG000026402	0.0755021	0.121959	0.158177	0.184908	0.130976	0.14955	0.0922296	0.111347	0.175911	0.045115
SMESG000026412	0.717996	3.52211	1.53689	1.53916	1.38434	1.79141	1.58941	1.37698	1.65797	1.36893
SMESG000026416	0.806259	0.360822	0.786395	1.02931	0.945945	0.933158	0.989	0.908977	0.748937	1.24325
SMESG000026429	0.849874	0.787977	1.09911	0.982689	1.01985	0.922729	0.960457	0.795605	0.878369	0.872911
SMESG000026445	0.368864	1.05966	0.612853	0.504089	0.514016	0.653333	0.414837	0.478464	0.46477	0.714012
SMESG000026446	0.217875	0.182685	0.280459	0.173575	0.186219	0.27901	0.214863	0.19615	0.276374	0.170618
SMESG000042421	0.0888572	0.778025	0.147647	0.527963	0.146556	0.179505	0.227116	0.149244	0.0949075	0.346721
SMESG000042754	0.126421	0.106975	0.169396	0.184157	0.123295	0.154178	0.154966	0.117035	0.220532	0.0526863
SMESG000041563	0.159674	0.158068	0.196442	0.19534	0.158767	0.331762	0.271242	0.125878	0.163411	0.0991563
SMESG000041674	0.311574	0.274147	0.212155	0.421889	0.0554555	0.806326	6.02748	0.375511	0.304711	0.0435278
SMESG000041954	0.275453	1.17006	0.619023	0.616773	0.605567	0.496255	0.632705	0.502328	0.358378	0.522318
SMESG000041965	0.305463	0.187752	0.212974	0.198613	0.20281	0.217506	0.224493	0.197126	0.208668	0.253891
SMESG000042010	0.353243	1.05884	0.806383	0.413242	0.649081	0.633886	0.773476	0.66443	0.932716	1.13462
SMESG000042154	0.446494	0.303557	0.655919	0.750328	0.495099	0.747432	0.431126	0.465675	0.467272	0.485751
SMESG000042332	0.40745	1.09042	0.572646	0.567307	0.48061	0.498807	0.577391	0.71294	0.335859	0.349253
SMESG000042443	0.146912	0.374387	0.206673	0.123042	0.119202	0.1315	0.178919	0.126603	0.126108	0.241121
SMESG000042543	0.34424	0.276744	0.40808	0.491393	0.404463	0.570227	0.409048	0.419975	0.477111	0.618727
SMESG000042587	0.104357	0.621481	0.263807	0.254967	0.253633	0.229185	0.321865	0.308835	0.28224	0.154226
SMESG000042620	0.458524	0.812203	0.548419	0.562649	0.584768	0.632548	0.604433	0.530887	0.498572	0.645241
SMESG000042665	2.00537	1.02914	3.11555	2.17114	2.93458	2.32777	2.05367	2.14478	2.66109	2.63112
SMESG000042676	0.528656	0.138303	0.0245918	0.0246632	0.0156043	0.0461647	0.033656	0.0163865	0.0673245	0.0429531
SMESG000042765	0.0817529	0.0785276	0.076858	0.0250818	0.00673783	0.058643	0.0243202	0.037521	0.0601369	0.0490021
SMESG000042798	0.216561	0.656118	0.307047	0.34831	0.32178	0.35779	0.278636	0.296941	0.589647	0.205021
SMESG000042842	0.208023	0.621613	0.258827	0.395143	0.272271	0.202872	0.275813	0.247004	0.313798	0.236455
SMESG000042864	0.394169	0.245338	0.286728	0.27252	0.26174	0.244412	0.335769	0.251353	0.436607	0.19397
SMESG000041540	0.181982	0.295235	0.156211	0.256654	0.0595324	0.114464	0.203609	0.441198	0.174433	0.129696
SMESG000041551	0.219281	0.286926	0.310696	0.229194	0.229421	0.316299	0.15949	0.200633	0.352228	0.104437
SMESG000041562	0.960613	0.775608	1.09663	1.10723	1.0589	1.05917	1.05668	0.830571	0.894288	1.19177
SMESG000041607	0.403374	0.718927	0.64289	0.677102	0.660867	0.628252	0.836131	0.596682	0.516072	0.669692
SMESG000041685	0.152917	0.0879215	0.147992	0.107178	0.0582875	0.163313	0.13209	0.11756	0.177899	0.00791216
SMESG000041914	0.0498725	0.0588266	0.138429	0.0186623	0.0228032	0.0279601	0.00727123	0.0560524	0.0941878	0.00881236
SMESG000041927	0.172961	0.319363	0.177403	0.126955	0.110997	0.246257	0.10441	0.54906	0.0859814	0.244572
SMESG000041928	1.34016	4.79979	2.65316	2.56372	2.51204	2.63377	2.64393	2.10582	2.66254	1.50425
SMESG000041934	0.567689	1.53658	1.05919	1.01828	1.15484	1.02227	1.26867	0.775286	1.01033	1.30984
SMESG000041937	1.00936	0.868154	0.827959	1.09375	0.944888	0.775092	1.11185	1.60531	0.958857	0.867173
SMESG000041940	0.0864888	0.138408	0.0768291	0.21658	0.054896	0.0601233	0.0252795	0.116104	0.0533203	0.0230716
SMESG000041945	0.0351071	0.0487215	0.0579659	0.0369647	0.028878	0.0377768	0.0386785	0.0592086	0.0598801	0.0134761
SMESG000041948	1.42413	3.32505	2.61844	1.3977	1.24615	1.43994	1.4581	2.00948	2.20481	1.54491
SMESG000041949	0.043912	0.0714008	0.0271372	0.0310612	0.0312785	0.0440024	0.0599388	0.0366419	0.0348465	0.0194138
SMESG000041961	0.590934	1.02117	0.978677	0.880872	0.945765	1.00081	1.30958	0.796442	0.994056	0.932857
SMESG000041974	0.0176363	0.110818	0.117177	0.00416281	0.0814234	0.0568438	0.0255013	0.0822959	0.073925	0.0322998
SMESG000041975	0.736278	1.68968	1.70963	0.0588638	1.31374	0.507015	0.65591	0.962966	1.11234	1.12209
SMESG000041981	0.13509	0.0742665	0.0587291	0.0586145	0.0773167	0.0848765	0.108739	0.494448	0.083237	0.0429531
SMESG000042000	0.871469	1.49808	1.15965	1.2344	0.965829	1.283	1.25965	1.20788	1.20292	1.2476
SMESG000042003	0.0126474	0.0825219	0.0666847	0.0146814	0.0378964	0.0286609	0.0222921	0.0380648	0.0264427	0.0401325
SMESG000042005	0.604244	1.5808	0.69442	0.746417	0.632528	0.748557	0.73056	0.696773	0.642468	0.598978
SMESG000042011	0.108161	0.0682555	0.0929829	0.124336	0.529483	0.0686497	0.0605302	0.218044	0.0414699	0.00899863
SMESG000042020	0.560925	0.423583	0.658481	0.654364	0.622055	0.608727	0.582962	0.480705	0.717651	0.489119
SMESG000042025	0.156745	0.180147	0.239865	0.143803	0.0932169	0.205475	0.154511	0.150363	0.116674	0.0102713
SMESG000042028	0.137974	0.596853	0.262841	0.33076	0.540911	0.213831	0.139676	0.445427	0.289452	0.507148
SMESG000042045	0.067691	0.0610886	0.103495	0.0829034	0.00863297	0.105211	0.245439	0.0851661	0.0321182	0.108813
SMESG000042046	0.114483	0.196582	0.182757	0.114691	0.0884295	0.0973071	0.121006	0.122169	0.0870146	0.0201159
SMESG000042048	0.604418	0.296765	0.779014	0.89958	0.672268	0.913965	0.831097	0.599698	0.730918	0.719406
SMESG000042085	0.0345734	0.154829	0.087369	0.11779	0.0701009	0.0587019	0.0740837	0.094505	0.103794	0.110337
SMESG000042086	0.0327508	0.0238318	0.0442171	0.0514744	0.0197924	0.0178647	0.065528	0.0294745	0.104096	0.0251407
SMESG000042095	0.0129888	0.0225615	0.0275592	0.0185775	0.0326019	0.0295689	0.0159036	0.0892438	0.0220451	0.0553586
SMESG000042098	0.358468	0.0946281	0.317078	0.353484	0.375458	0.285419	0.304088	0.277328	0.547315	0.39508
SMESG000042101	0.0256777	0.0235149	0.0372062	0.0384008	0.016203	0.0464366	0.0397545	0.0252543	0.0287798	0.0225436
SMESG000042104	0.494774	0.399911	0.759644	0.690346	0.717163	0.693445	0.631583	0.564188	0.513246	0.506201
SMESG000042108	0.189258	0.703133	0.418195	0.432688	0.614486	0.424662	0.437111	0.473328	0.432215	0.851665
SMESG000042109	0.0414999	0.0144718	0.00635888	0.0543416	0.174271	0.135778	0.0144532	0.0760365	0.0283801	0.158911
SMESG000042122	0.0251704	0.0984694	0.054379	0.0936867	0.0241489	0.15716	0.0640558	0.0374116	0.147419	0.115536
SMESG000042124	0.509023	2.46736	0.997019	1.04815	0.886124	1.25775	1.13819	0.907135	1.1182	0.990311
SMESG000042131	4.26662	4.62162	4.92731	5.60859	4.16919	6.36236	5.81181	3.99777	3.89034	3.31955
SMESG000042161	0.127456	0.461025	0.306229	0.171116	0.169798	0.231107	0.353359	0.289858	0.152656	0.121499
SMESG000042164	0.0862667	0.0613755	0.0462088	0.0917255	0.10134	0.0586907	0.0292247	0.233748	0.141018	0.134899
SMESG000042166	0.153086	0.404898	0.204206	0.204775	0.180838	0.170452	0.174553	0.353153	0.471772	0.0246695
SMESG000042167	0.481884	0.634454	0.578835	0.543807	0.559611	0.554822	0.596876	0.751392	0.7692	0.430865
SMESG000042173	0.365692	1.16792	0.676119	0.361575	0.411449	0.519734	0.686716	0.507286	0.413897	0.382849
SMESG000042178	0.481589	0.966042	0.541346	0.601516	0.477634	0.496342	0.573127	0.579373	0.458736	0.537483
SMESG000042179	1.91989	0.935103	1.18913	1.18718	1.21654	1.28483	0.994961	2.23852	1.55366	1.58093
SMESG000042180	0.192444	0.540652	0.232906	0.171881	0.230243	0.252859	0.188514	0.246434	0.216574	0.439126
SMESG000042195	0.0177389	0.031402	0.0253135	0.0734827	0.0277887	0.0609762	0.0130218	0.0254356	0.0243671	0.0413661
SMESG000042197	0.0613284	0.109934	0.0755211	0.182445	0.0624927	0.0658027	0.202135	0.0928425	0.0610146	0.0134761
SMESG000042202	0.157345	0.22883	0.106545	0.118389	0.0759901	0.103086	0.323513	0.107158	0.0679538	0.00899863
SMESG000042203	0.144501	0.300492	0.102302	0.0732644	0.0828044	0.0798094	0.11806	1.03712	0.152922	0.0977146
SMESG000042209	0.289158	0.256211	0.423372	0.440713	0.399791	0.481627	0.45312	0.323979	0.342696	0.518982
SMESG000042214	0.0535093	0.104639	0.103217	0.042394	0.0247067	0.0458979	0.0268719	0.0428269	0.0229493	0.0477733
SMESG000042219	3.5465	0.648137	3.92259	4.08077	3.70837	4.19478	4.62343	3.17701	3.6385	5.10951
SMESG000042224	0.278346	0.301387	0.401338	0.248187	0.24875	0.580093	0.587531	0.293632	0.281844	0.306724
SMESG000042230	0.100392	0.0615563	0.0637921	0.0491901	0.0330576	0.0475451	0.0933637	0.0277701	0.0436597	0.0504123
SMESG000042233	0.368761	1.04956	0.603562	0.532928	0.964689	0.608294	0.618385	0.723735	0.728145	0.751554
SMESG000042238	0.507309	0.418468	0.378485	0.312938	0.36828	0.436402	0.332033	0.655343	0.661621	0.484348
SMESG000042247	0.252674	1.12775	0.644409	0.711632	0.597506	0.705238	0.828573	0.477751	0.592897	0.568812
SMESG000042249	0.469308	0.201152	0.429204	0.380807	0.483823	0.385959	0.447646	0.340966	0.394444	0.552847
SMESG000042257	0.100708	0.040727	0.0398656	0.0365509	0.0380982	0.0422622	0.0845223	0.216864	0.0211446	0.0811085
SMESG000042264	0.0897181	0.0462259	0.035067	0.0533991	0.0374584	0.0340757	0.0742968	0.318637	0.129971	0.137022
SMESG000042272	0.483081	0.658411	0.538681	0.487237	0.508177	0.546381	0.563623	0.452037	0.60074	0.511022
SMESG000042292	0.0363003	0.0981835	0.0421397	0.0600244	0.00726911	0.0344618	0.0496036	0.0621141	0.0409496	0.0340873
SMESG000042307	0.72382	2.13699	1.20078	1.43397	1.35509	1.2499	1.21901	1.52461	1.47694	0.90951
SMESG000042308	0.486693	1.33748	0.685281	0.798402	0.648248	0.848047	0.680807	0.642462	0.940509	0.88242
SMESG000042318	0.0675015	0.225951	0.235469	0.0900783	0.0554465	0.057393	0.113734	0.140507	0.151142	0.0445549
SMESG000042331	0.373173	0.161912	0.307475	0.261677	0.286962	0.289371	0.315951	0.251831	0.271241	0.326682
SMESG000042333	1.99961	2.50729	0.815351	1.10816	0.8699	1.18206	1.2793	4.74252	3.80967	1.28167
SMESG000042342	0.677928	0.548464	0.71307	0.761378	0.680574	0.660458	0.731102	0.645421	0.562285	0.539069
SMESG000042345	1.09991	0.390925	0.886937	0.870315	0.869647	0.794152	0.893524	0.742423	0.881287	0.882301
SMESG000042346	0.84508	1.20459	1.23714	1.0901	1.15744	1.22124	1.15478	0.860951	1.11582	1.19224
SMESG000042352	1.39614	0.626978	1.39195	1.5768	1.37747	1.67665	1.55079	1.27516	1.65888	1.13238
SMESG000042355	0.102474	0.15759	0.192823	0.168476	0.146658	0.168735	0.368363	0.255955	0.200986	0.162187
SMESG000042362	0.57646	1.07149	0.693411	0.736052	0.717696	0.831858	0.941832	0.900037	0.797014	0.549087
SMESG000042371	0.146512	0.223504	0.254173	0.317653	0.0794959	0.159567	0.228946	0.203155	0.195681	0.0472626
SMESG000042375	1.02114	0.49785	0.910321	1.02928	1.26303	0.965403	0.804335	0.832566	0.643946	1.46928
SMESG000042388	0.291265	0.31424	0.0609442	0.0742337	0.0444281	0.106019	0.013814	0.0852933	0.0459338	0.0102487
SMESG000042389	0.0775449	0.0593054	0.0162993	0.0165634	0.0103559	0.025464	0.0109257	0.0331584	0.0110453	0.0477733
SMESG000042424	0.523534	0.409917	0.57228	0.513316	0.766264	0.612209	0.460899	0.472187	0.632445	0.49585
SMESG000042430	51.0713	25.463	40.496	38.7596	41.6344	33.474	31.0024	34.7719	38.1756	48.5864
SMESG000042446	0.0656558	0.0386847	0.00448507	0.0330026	0.00327558	0.281225	0.182204	0.0435029	0.069542	0.0230716
SMESG000042447	9.57255	4.34709	7.05524	6.82209	7.70328	5.77187	6.58471	5.75944	6.36119	10.2396
SMESG000042473	0.388805	0.324967	0.346679	0.353202	0.475251	0.382627	0.276901	0.446025	0.501122	0.690228
SMESG000042474	0.703683	1.54115	0.765821	0.774308	1.4279	0.88797	0.697118	1.24334	1.06399	0.843974
SMESG000042475	0.141988	0.205932	0.155683	0.0924217	0.0472845	0.235004	0.223726	0.129402	0.205818	0.0615944
SMESG000042479	0.382701	1.69195	0.902414	0.915822	0.895384	1.05782	0.9995	0.833072	0.853772	0.540072
SMESG000042482	0.0666393	0.153051	0.0278193	0.0675167	0.0209467	0.0381379	0.0620864	0.142533	0.0818012	0.0452411
SMESG000042484	0.296922	1.13246	0.676056	0.71182	0.630076	0.73778	0.675221	0.606078	0.52733	0.504563
SMESG000042492	1.25097	0.884826	0.940463	1.08563	0.947456	1.02065	1.08419	1.08712	1.23911	0.901717
SMESG000042496	0.178777	0.169934	0.256154	0.0905208	0.0819054	0.314408	0.458752	0.161364	0.076105	0.200578
SMESG000042497	0.0554866	0.0983099	0.0552728	0.0517753	0.0384434	0.0744702	0.0827765	0.0480629	0.0737818	0.0566385
SMESG000042512	0.0203217	0.0985506	0.067487	0.108571	0.0647544	0.0791744	0.0392634	0.0933948	0.0338678	0.111936
SMESG000042513	0.136712	0.33361	0.130839	0.123343	0.0759835	0.133671	0.0779992	0.364098	0.300268	0.0408765
SMESG000042515	1.06392	2.02046	1.26607	1.19255	1.12891	1.25714	1.17124	1.16416	1.02753	1.27335
SMESG000042527	0.697554	1.11476	0.837781	0.889036	0.824265	1.03632	0.857295	0.657887	0.945201	0.633602
SMESG000042541	0.0596165	0.0619836	0.0920125	0.059441	0.0400293	0.0787461	0.0306849	0.0657695	0.0481362	0.0686669
SMESG000042544	0.34904	0.188699	0.355941	0.381087	0.370097	0.455214	0.430545	0.243988	0.337501	0.323575
SMESG000042545	0.293465	0.352243	0.205399	0.621315	0.326473	0.886689	0.55675	0.39517	0.202281	0.227763
SMESG000042564	0.156705	0.26403	0.272172	0.155366	0.18308	0.138591	0.156413	0.334676	0.440473	0.134767
SMESG000042567	0.459454	1.64621	0.844895	0.74209	0.654421	0.830736	0.77881	0.877959	0.702051	0.699292
SMESG000042580	0.351786	1.55623	0.674267	0.576398	0.492877	0.638979	0.51317	0.490804	0.472798	0.659857
SMESG000042583	0.248039	1.95529	0.902232	0.758782	0.708193	0.749303	0.763057	0.652097	0.762663	0.5833
SMESG000042600	0.432449	1.28203	0.706954	0.736978	0.608364	0.742425	0.731155	0.727903	0.619351	0.711276
SMESG000042605	0.110084	0.408228	0.154401	0.133296	0.195956	0.126553	0.22211	0.589314	0.218024	0.218956
SMESG000042606	0.4602	0.726795	0.811012	0.787496	0.775565	0.738775	0.930091	0.647171	0.94748	0.615412
SMESG000042627	0.208318	0.465512	0.327411	0.264253	0.275342	0.264633	0.264564	0.236824	0.371431	0.365225
SMESG000042632	0.578889	0.126599	0.443382	0.505514	0.352528	0.521159	0.219596	0.309573	0.438206	0.394233
SMESG000042638	0.161823	0.311885	0.271166	0.300322	0.25594	0.316017	0.27261	0.215283	0.249893	0.34851
SMESG000042647	0.838762	1.40439	1.37499	1.27245	1.2662	1.41618	1.26079	1.24425	1.20951	1.39627
SMESG000042649	0.583498	0.186575	0.455745	0.442276	0.554693	0.431064	0.357352	0.394596	0.404902	0.283622
SMESG000042651	0.0960636	0.399224	0.212473	0.0856643	0.132531	0.384837	0.544803	0.180618	0.16286	0.195738
SMESG000042653	0.733671	0.0989375	1.10139	0.948967	1.13056	1.03348	0.81382	0.75234	0.987245	0.842745
SMESG000042663	0.977831	0.915584	0.960816	1.05796	1.04962	1.01579	1.05109	1.28395	0.688406	2.21834
SMESG000042667	0.0538908	0.158959	0.081643	0.0768711	0.12863	0.395494	0.172259	0.115507	0.0751385	0.0523402
SMESG000042670	0.310843	0.363756	0.214764	0.223026	0.235248	0.215476	0.167203	0.207916	0.194752	0.278165
SMESG000042680	2.59823	0.861082	2.22753	1.97965	2.24255	1.93766	1.70755	1.83513	2.3344	2.61751
SMESG000042684	0.189989	0.353193	0.181412	0.19584	0.199288	0.215643	0.162658	0.47367	0.253356	0.269247
SMESG000042688	0.0426041	0.316464	0.140622	0.0774912	0.0508286	0.146895	0.160197	0.0817068	0.0829388	0.0850516
SMESG000042690	0.117804	0.630044	0.126981	0.434173	0.0969417	0.514685	1.01498	0.164992	0.123301	0.169775
SMESG000042693	0.900677	1.27663	1.2724	1.2996	1.21159	1.24909	1.47555	0.947848	1.02833	1.64796
SMESG000042710	0.12803	0.121355	0.106715	0.619419	0.0203504	0.505094	0.524767	0.121202	0.0971237	0.0400125
SMESG000042714	0.307442	0.180251	0.174067	0.215851	0.268218	0.144362	0.231293	0.175398	0.118056	0.00898972
SMESG000042718	0.260393	0.283109	0.100082	0.118135	0.0541348	0.0861031	0.0639013	0.129567	0.0746448	0.0512862
SMESG000042728	0.846466	0.342098	0.929274	0.986522	1.01185	1.05582	1.12906	0.869024	1.08242	0.860368
SMESG000042735	0.569643	0.284436	0.690713	0.671203	0.711341	0.539768	0.734847	0.524822	0.611713	1.04413
SMESG000042736	1.5153	1.20837	1.18889	1.09813	1.05095	1.24505	1.51545	2.0621	1.26853	1.75407
SMESG000042738	0.804285	0.594205	0.664962	0.676272	0.739489	0.560512	0.780469	0.618823	0.682217	0.506974
SMESG000042744	0.710328	0.965578	0.807377	0.735895	1.00979	0.659766	0.869039	0.66753	0.724279	0.751746
SMESG000042794	0.0839873	0.35966	0.242228	0.172627	0.131198	0.222574	0.152259	0.210252	0.14687	0.0525408
SMESG000042796	0.0755316	0.169363	0.170147	0.0628914	0.0319037	0.301866	0.0957912	0.0931304	0.165746	0.00668115
SMESG000042803	0.100669	0.0913449	0.140989	0.122135	0.106553	0.148279	0.164379	0.104653	0.207635	0.156792
SMESG000042839	0.644526	0.508586	0.184366	0.173151	0.113379	0.24017	0.214925	0.850655	0.176597	0.379144
SMESG000042840	0.124965	0.14071	0.0442494	0.0467247	0.0343969	0.0399491	0.161706	0.546205	0.0458175	0.13821
SMESG000042841	0.707853	1.17814	1.08877	1.10973	1.03593	0.951005	1.20489	0.86109	0.869959	1.10281
SMESG000041455	0.84879	0.382354	0.616767	0.637305	0.690923	0.648997	0.426711	0.570904	0.720768	0.577316
SMESG000041460	1.67569	0.540104	1.47591	1.65373	1.53458	1.401	1.72574	1.61789	1.45623	1.49191
SMESG000041461	0.459635	1.49823	0.966286	0.905808	0.761587	1.09524	0.929298	0.649525	0.855901	0.986321
SMESG000041471	0.588283	0.324741	0.362831	0.437147	0.42399	0.308708	0.411688	0.328374	0.474752	0.654268
SMESG000041477	0.209454	0.340811	0.126062	0.128278	0.0810326	0.217606	0.0652474	0.83606	0.226352	0.208081
SMESG000041479	0.157889	0.730679	0.302826	0.247135	0.161847	0.538101	0.48606	0.230312	0.151298	0.0102487
SMESG000041483	17.6738	9.90191	10.3792	10.0562	10.9419	8.61086	8.25699	9.37891	10.9527	15.7409
SMESG000041494	0.228817	0.550292	0.350936	0.291355	0.17374	0.218349	0.296951	0.325589	0.494071	0.664164
SMESG000041500	0.384126	0.798319	0.100286	2.01129	2.12268	0.501792	0.258419	0.573872	0.533714	0.0977411
SMESG000041501	0.278524	0.866237	0.379975	0.417471	0.397103	0.421193	0.422592	0.493628	0.486941	0.309043
SMESG000041502	0.152267	1.1529	0.454186	0.442854	0.384906	0.610056	0.536228	0.378517	0.277635	0.581354
SMESG000041503	1.1652	0.286446	0.469289	0.523772	0.57474	0.480932	0.439831	0.53908	0.528712	0.542015
SMESG000041505	0.373817	1.17505	0.677439	0.703683	0.714627	0.666497	0.823851	0.577392	0.797211	0.889932
SMESG000041513	0.310668	1.34931	0.236133	1.18853	0.0973133	0.328989	0.171718	1.07563	0.268071	0.406769
SMESG000041514	1.54423	3.4215	2.44481	2.37076	2.27135	2.33216	2.50889	2.14489	2.53281	1.62396
SMESG000041519	0.009308	0.170702	0.0634203	0.0828476	0.0662366	0.0845954	0.16935	0.0602072	0.0260602	0.0829228
SMESG000041522	0.00444471	0.00268889	0.0151989	0.0106857	0.00836782	0.00398612	0.0165478	0.00946217	0.0121295	0.00899863
SMESG000041532	0.503167	1.80594	0.667237	0.719451	0.530205	0.644905	0.558329	0.917518	0.774433	0.679982
SMESG000041543	0.990879	2.9688	1.38823	0.807772	1.03717	0.752951	0.647188	1.75545	1.51877	0.675087
SMESG000041546	0.0617889	0.0770244	0.0595594	0.0278184	0.0435422	0.0313275	0.0542972	0.0314795	0.0238523	0.0340873
SMESG000041549	0.459532	1.54655	0.751025	0.686296	0.67936	0.71826	0.903329	0.729068	0.59254	0.702108
SMESG000041552	0.468732	0.44133	0.475641	0.561705	0.468214	0.502693	0.561844	0.432899	0.438278	0.519615
SMESG000041553	0.477884	1.13215	0.840989	0.812653	0.886758	0.89789	0.932	0.858473	0.671281	1.19579
SMESG000041557	0.025269	0.0385279	0.015271	0.0225681	0.023665	0.0149832	0.0206687	0.0123151	0.0401337	0.122249
SMESG000041568	0.209531	0.246282	0.301415	0.271316	0.344483	0.309713	0.305641	0.311202	0.253751	0.329794
SMESG000041572	0.176009	0.167919	0.0679228	0.0850006	0.057008	0.0917743	0.133152	0.709382	0.0123615	0.168397
SMESG000041575	0.331057	1.44635	0.481372	0.390636	0.403566	0.382828	0.332472	0.767471	0.394695	0.667362
SMESG000041589	0.39216	1.63397	0.724791	0.752799	0.801675	0.773876	0.622451	0.778744	0.975115	0.501439
SMESG000041590	0.150146	0.155162	0.153908	0.133557	0.132243	0.125323	0.117359	0.130083	0.235811	0.263944
SMESG000041591	0.880169	0.269487	0.638292	0.627125	0.860643	0.487745	0.512211	0.47073	0.70587	1.26626
SMESG000041594	5.00857	0.617018	1.90276	1.95202	2.22598	1.67362	1.18644	2.03402	2.43455	3.47703
SMESG000041598	0.0743812	0.279271	0.191721	0.181528	0.132642	0.142288	0.193731	0.110554	0.10201	0.0872012
SMESG000041599	0.050268	0.218782	0.0890573	0.118496	0.0916388	0.116639	0.101207	0.0663173	0.0333767	0.146053
SMESG000041604	0.563954	2.51135	0.821116	0.765703	0.787793	0.713614	0.765743	0.730939	0.633531	0.573914
SMESG000041611	3.09845	3.62744	3.15796	3.36073	2.90539	3.27426	3.3804	2.67741	2.77849	2.99345
SMESG000041612	0.269677	0.467485	0.359362	0.405544	0.337061	0.280461	0.305345	0.271227	0.323797	0.261744
SMESG000041614	0.215723	0.0693626	0.248207	0.311525	0.240105	0.231565	0.316499	0.212533	0.444528	0.133813
SMESG000041616	0.0531559	0.0296379	0.0415764	0.0507316	0.0367365	0.0479434	0.0357772	0.287127	0.104199	0.0291146
SMESG000041617	0.122681	0.696888	0.363342	0.311399	0.291374	0.333546	0.537509	0.400927	0.31268	0.129793
SMESG000041627	0.0956549	0.0307359	0.109787	0.155237	0.112139	0.0993829	0.172348	0.132495	0.101995	0.168036
SMESG000041641	0.645116	0.319016	0.627062	0.616852	0.635033	0.62547	0.510919	0.566848	0.550164	0.560437
SMESG000041659	0.456785	0.225752	0.456013	0.452348	0.536765	0.46347	0.284854	0.443727	0.345122	0.392099
SMESG000041669	0.532665	2.20255	0.94432	1.01568	0.874192	1.02234	1.00783	0.892076	1.22904	1.21966
SMESG000041679	0.43789	0.28985	0.453506	0.449473	0.470982	0.429536	0.497202	0.427165	0.333145	0.391743
SMESG000041681	0.763988	0.184851	0.709994	0.832843	0.688187	0.723331	0.875084	0.644802	0.914682	0.710604
SMESG000041686	0.874782	2.65916	1.31089	1.38519	1.16826	1.16887	1.31672	2.48506	0.969621	1.02559
SMESG000041687	0.844099	0.123232	0.585643	0.682644	0.682459	0.680903	0.629148	0.553976	0.69914	0.594534
SMESG000041704	0.239379	0.441375	0.396298	0.418237	0.338088	0.319314	0.377348	0.323459	0.359822	0.455379
SMESG000041709	0.181241	0.271994	0.166164	0.152235	0.170599	0.171708	0.0635623	0.152942	0.159296	0.0546058
SMESG000041710	0.718187	0.779185	0.856275	0.688416	0.792406	0.755074	0.912485	0.624561	0.684927	0.561238
SMESG000041713	0.214725	0.258505	0.238971	0.163372	0.172395	0.233424	0.296658	0.210527	0.236986	0.109312
SMESG000041715	0.364803	0.695089	0.356712	0.326723	0.329544	0.312966	0.236591	0.403671	0.268467	0.398443
SMESG000041739	0.165517	0.0685673	0.141969	0.157391	0.147202	0.178684	0.0863882	0.133837	0.11843	0.152438
SMESG000041742	0.446302	0.247098	0.439621	0.484453	0.536305	0.40171	0.248772	0.343534	0.332387	0.528329
SMESG000041747	1.02441	0.495085	1.08208	0.95463	1.06822	0.927013	0.821041	0.707255	0.972471	1.05924
SMESG000041756	0.549518	0.583624	0.727367	0.361063	0.608402	0.371861	0.174033	0.486684	0.543313	0.0949581
SMESG000041758	0.351407	0.545995	0.477817	0.473597	0.47131	0.539755	0.427057	0.37217	0.270644	0.551529
SMESG000041765	0.747966	0.532353	0.626962	0.602666	0.735013	0.632118	0.800334	0.577477	0.7105	0.326606
SMESG000041777	0.114124	0.171214	0.0542273	0.0569059	0.0885365	0.0691937	0.00956762	0.143967	0.105861	0.0982932
SMESG000041780	0.0851294	0.245509	0.128903	0.09162	0.103428	0.165194	0.166037	0.256042	0.210336	0.119731
SMESG000041788	0.108225	0.0993217	0.0641429	0.181491	0.0735194	0.328972	0.969279	0.158925	0.127577	0.0489082
SMESG000041792	0.232236	0.887516	0.153503	0.669578	0.973361	0.976952	1.3239	0.508568	0.133129	0.241202
SMESG000041798	0.359985	1.12839	0.396203	0.427942	0.740221	0.414102	0.57998	0.837723	0.698395	1.74969
SMESG000041811	4.1797	0.560934	2.8635	3.11029	3.7006	2.44993	2.28504	2.33891	2.76076	3.9363
SMESG000041819	1.89124	0.897484	1.99807	1.95032	1.99292	1.90057	2.21375	1.53227	1.69509	2.01122
SMESG000041839	0.145959	0.102627	0.0500817	0.125546	0.0581924	0.0827088	0.0654971	0.0900439	0.0928542	0.16466
SMESG000041847	0.292067	0.370863	0.465507	0.43646	0.370357	0.46835	0.312383	0.383631	0.445764	0.637966
SMESG000041850	0.66858	0.737646	0.632955	0.728653	0.566879	0.679463	0.931636	0.78621	1.13793	1.11542
SMESG000041882	0.313523	0.540537	0.315632	0.220353	0.250744	0.276725	0.571851	0.741833	0.423662	0.183148
SMESG000041894	0.345247	0.280476	0.291357	0.247843	0.315716	0.265688	0.283182	0.317704	0.245021	0.242623
SMESG000041898	0.474021	0.110973	0.299436	0.308244	0.443777	0.299325	0.257584	0.303949	0.405194	0.366213
SMESG000041900	0.0261901	0.013541	0.0408673	0.0146144	0.0417676	0.0264025	0.122552	0.0208441	0.0259818	0.144255
SMESG000051276	0.765347	0.538543	0.602141	0.649122	0.640026	0.665479	0.757116	0.512082	0.656827	0.72257
SMESG000051298	0.138876	0.105451	0.143741	0.129033	0.125137	0.17031	0.139856	0.119508	0.068485	0.0169019
SMESG000051409	0.0780735	0.0780928	0.0259038	0.0323032	0.0121313	0.0451524	0.0413125	0.0452104	0.0129185	0.00604515
SMESG000051442	0.691778	1.34526	1.18692	1.18493	1.15596	1.23572	1.26401	0.984489	1.11341	1.2925
SMESG000051464	0.942796	3.27428	1.31874	1.32374	2.10533	1.28361	1.45394	1.86404	1.44014	1.77137
SMESG000051487	0.0900581	0.0381679	0.0150179	0.0584872	0.124711	0.0749079	0.131013	0.0753629	0.0602102	0.127474
SMESG000051531	0.0721232	0.172971	0.0768262	0.054937	0.0501963	0.102185	0.194071	0.114149	0.120244	0.0209027
SMESG000051697	0.579297	0.750679	0.197673	0.357366	0.217921	0.286379	0.335216	0.814081	0.507901	0.736401
SMESG000051720	0.424431	1.27864	0.731284	0.801693	0.633037	0.855086	1.01801	0.585684	0.644468	0.77095
SMESG000051808	0.0249686	0.135809	0.036465	0.0337264	0.0169265	0.0286348	0.0199474	0.0938914	0.0345067	0.0473128
SMESG000051919	0.0462431	0.175676	0.0681167	0.118291	0.0392142	0.105042	0.0654984	0.0461383	0.0725639	0.226262
SMESG000051953	0.497568	0.515014	0.187349	0.175538	0.124777	0.233596	0.185075	0.241128	0.0955954	0.0851063
SMESG000051964	0.337149	0.219578	0.109424	0.104398	0.0911025	0.1322	0.115529	0.137219	0.15898	0.173259
SMESG000052053	0.0955284	0.201442	0.132281	0.162166	0.107315	0.160671	0.155973	0.166772	0.207711	0.0345796
SMESG000052086	0.251545	0.313878	0.352841	0.301697	0.340669	0.379404	0.40355	0.228774	0.357997	0.306414
SMESG000052108	0.320843	0.943848	0.475265	0.361364	0.356304	0.484052	0.339852	0.391966	0.380605	0.209789
SMESG000050687	1.20245	1.84542	1.49723	1.28171	1.57038	1.59168	1.54595	1.39727	1.56591	1.71806
SMESG000050709	0.167705	1.03278	0.421818	0.422441	0.649297	0.488379	0.417647	0.420058	0.501125	0.27964
SMESG000050787	0.0123557	0.127644	0.0659534	0.0272236	0.044101	0.0560494	0.0166524	0.0500875	0.0979668	0.0212826
SMESG000050975	0.252498	0.26023	0.266034	0.252146	0.311297	0.248056	0.276053	0.231493	0.2228	0.457188
SMESG000051020	2.34526	5.21324	2.88972	2.77201	2.58554	3.05836	3.52458	2.7631	2.67632	3.99511
SMESG000051108	0.482082	0.740403	0.486211	0.331617	0.403784	0.431991	0.512746	0.493132	0.885895	0.407212
SMESG000051120	0.350299	0.621831	0.290373	0.313862	0.3522	0.25887	0.162102	0.83773	0.601438	0.376667
SMESG000051196	0.287976	0.288428	0.353524	0.368481	0.379608	0.323579	0.259701	0.310046	0.204834	0.170374
SMESG000051203	0.341037	1.10072	0.482466	0.496566	0.252749	2.23634	0.51563	0.466353	0.195142	0.390334
SMESG000051205	1.28794	0.251681	1.07219	1.02136	1.05993	1.09361	0.871414	0.823227	0.942243	0.981631
SMESG000051206	0.0740802	0.147594	0.115364	0.133344	0.130003	0.135083	0.157716	0.114213	0.092536	0.125396
SMESG000051210	0.501117	0.211923	0.407711	0.49446	0.492336	0.453201	0.468005	0.369632	0.428482	0.467861
SMESG000051211	0.445409	0.174165	0.427502	0.450213	0.518031	0.370433	0.397627	0.423276	0.36775	0.540422
SMESG000051213	0.0861934	0.493105	0.401878	0.0656433	0.0844574	0.637875	1.52177	0.28674	0.302966	0.406765
SMESG000051217	0.0957915	0.0888563	0.0732077	0.077744	0.0776007	0.13914	0.104605	0.0669983	0.170839	0.30718
SMESG000051236	0.233907	0.624926	0.0385782	2.23071	0.0473098	0.0333108	0.146934	0.43659	0.197294	0.0512374
SMESG000051237	0.422961	0.154864	0.303677	0.303592	0.325576	0.344211	0.415545	0.520496	0.553366	0.327377
SMESG000051238	0.561489	0.268491	0.387052	0.392283	0.434446	0.312152	0.307615	0.42062	0.445941	0.863174
SMESG000051245	0.199963	0.222597	0.173196	0.168746	0.191926	0.212125	0.216767	0.299946	0.581836	0.0936314
SMESG000051249	0.0897083	0.336333	0.177326	0.163354	0.188309	0.185901	0.211596	0.125423	0.169639	0.118771
SMESG000051256	0.252058	0.836946	0.40438	0.398604	0.385566	0.468716	0.326595	0.445486	0.287178	0.362473
SMESG000051260	0.286801	0.310286	0.35448	0.355096	0.322897	0.416703	0.316711	0.244667	0.327753	0.290406
SMESG000051274	0.646127	0.79153	0.767147	0.705217	0.645428	0.7816	0.803684	0.521676	0.729638	0.858313
SMESG000051295	1.53057	2.72536	2.44799	2.48719	2.44592	2.43304	2.31687	1.96848	1.94075	2.6019
SMESG000051302	0.326133	0.444396	0.514265	0.531368	0.45424	0.520651	0.431628	0.382637	0.684157	0.49823
SMESG000051303	0.271375	0.297787	0.309235	0.314614	0.320993	0.306607	0.306648	0.210541	0.260733	0.308743
SMESG000051307	0.1865	0.452436	0.149841	0.356986	1.19784	0.367611	0.375344	0.464648	0.174791	1.52277
SMESG000051312	0.0799993	0.126588	0.0179479	0.373852	0.170401	0.107609	0.0447961	0.296844	0.0573678	0.035532
SMESG000051316	0.651515	0.24841	0.399339	0.349782	0.427623	0.371393	0.284431	0.287579	0.511952	0.620435
SMESG000051339	0.465289	1.10662	0.935251	0.879224	0.887293	0.905698	0.973979	0.677614	0.765425	0.843902
SMESG000051345	0.431293	0.501093	0.812096	0.815891	0.755962	0.845553	1.10905	0.556529	0.456196	0.716524
SMESG000051354	0.135867	0.0889964	0.044042	0.0580582	0.131802	0.0457168	0.095992	0.0727885	0.525911	0.547029
SMESG000051359	0.403166	0.381861	0.490948	0.543047	0.448704	0.495211	0.448818	0.539856	0.519207	0.331458
SMESG000051363	0.063794	0.330721	0.141776	0.145918	0.133445	0.121875	0.252134	0.123516	0.174806	0.149673
SMESG000051369	0.0783571	0.10261	0.0799249	0.0891083	0.055246	0.133055	0.00487672	0.101693	0.123415	0.0967389
SMESG000051379	2.03977	5.43855	2.82244	2.67127	2.85605	2.75216	2.89563	3.01564	3.37712	2.64601
SMESG000051382	0.344514	0.0968732	0.466469	0.447778	0.365268	0.48408	0.437749	0.38802	0.135403	0.443774
SMESG000051384	0.0247955	0.15117	0.0950617	0.0381123	0.0282829	0.0554394	0.0291667	0.0775442	0.0530031	0.0228757
SMESG000051397	1.73954	4.36763	3.57028	3.27496	3.47982	3.183	4.05238	2.65898	2.89318	4.09747
SMESG000051399	1.58619	0.560142	1.41247	1.37685	1.3188	1.58431	1.50789	1.11839	1.06129	1.79837
SMESG000051401	0.412247	0.555498	0.513388	0.384324	0.187001	0.339786	0.274133	0.900799	0.465445	0.200939
SMESG000051410	2.86051	3.49752	4.90166	4.65093	4.09763	4.94915	5.43496	3.39826	3.73072	3.63342
SMESG000051413	0.0699659	0.0508366	0.0199646	0.0412562	0.0336523	0.0930933	0.0871134	0.0900422	0.00906661	0.00899863
SMESG000051484	0.369385	0.409197	0.26608	0.291095	0.265323	0.221977	0.176674	0.236449	0.237353	0.241016
SMESG000051489	0.016218	0.089076	0.0487834	0.0419971	0.049478	0.0459482	0.015913	0.0460757	0.0114747	0.0435278
SMESG000051490	0.0230932	0.221802	0.0866413	0.0710997	0.0860994	0.093312	0.0707195	0.0893013	0.0969001	0.0158243
SMESG000051492	1.16072	1.17211	1.63078	1.62495	1.55058	1.99233	1.41339	1.31463	1.49957	1.09847
SMESG000051496	3.31438	1.08096	2.56492	2.5296	2.28612	2.66334	2.57153	2.17654	2.60284	2.16591
SMESG000051501	0.0750617	0.0620751	0.0561514	0.205105	0.0820731	0.0863751	0.0804957	0.227094	0.112736	0.0358674
SMESG000051502	0.384908	1.18335	0.631858	0.616784	0.543477	0.623485	0.62328	0.551534	0.583292	0.472072
SMESG000051503	20.1912	7.492	10.442	10.9017	12.1108	9.15435	8.89119	10.3035	10.9535	15.3356
SMESG000051515	0.741172	0.30404	0.851332	0.917465	0.802046	1.18808	0.905802	0.691149	0.830122	0.552877
SMESG000051516	1.54974	1.07243	1.26762	1.68107	1.6728	1.51874	1.4131	1.90808	1.53513	1.84768
SMESG000051523	0.155413	0.211866	0.1265	0.144581	0.0850829	0.161072	0.149953	0.0846805	0.0950765	0.0382696
SMESG000051525	0.0882607	0.131437	0.0825067	0.0920839	0.0678039	0.116411	0.144809	0.0947906	0.110389	0.0265608
SMESG000051526	0.236192	0.144074	0.317203	0.327445	0.264778	0.486139	0.372184	0.27416	0.40651	0.375733
SMESG000051527	0.0489963	0.128981	0.0328061	0.0488382	0.0225213	0.0474238	0.0234948	0.0501788	0.0151913	0.0472626
SMESG000051528	0.312689	0.629206	0.367179	0.328952	0.240065	0.920273	0.593737	0.369364	0.420369	0.148531
SMESG000051530	0.132765	1.30236	0.573247	0.555625	0.542	0.600398	0.330306	0.411974	0.596901	0.311567
SMESG000051533	0.0726873	0.951745	0.322285	0.327638	0.305283	0.419963	0.360823	0.252981	0.268671	0.239755
SMESG000051540	0.353971	0.183895	0.470406	0.558448	0.418772	0.374484	0.299927	0.424225	0.307927	0.419051
SMESG000051541	0.048652	0.133252	0.0459143	0.0534794	0.0369374	0.0451918	0.0569146	0.0375393	0.0800846	0.0228757
SMESG000051573	0.804487	0.0638746	0.0343952	0.0220747	0.0116893	0.0400713	0.0942023	0.0353081	0.0151913	0.117746
SMESG000051604	0.319565	1.03143	0.567572	0.607554	0.562539	0.628327	0.899153	0.624189	0.30517	0.425865
SMESG000051615	0.187911	0.953788	0.380878	0.391729	0.367874	0.375576	0.380333	0.301393	0.297656	0.225923
SMESG000051625	0.561931	0.181448	0.580094	0.637703	0.570076	0.545156	0.53707	0.497506	0.586461	0.534104
SMESG000051626	0.332111	0.693158	0.416899	0.355467	0.289389	0.449998	0.36915	0.973892	0.332503	0.311903
SMESG000051636	0.959534	1.46057	0.942283	0.819769	0.996659	0.832575	0.876043	1.22985	1.55357	1.31892
SMESG000051648	1.05867	0.233155	0.771014	0.812043	0.979365	0.628602	0.469553	0.782334	0.696054	1.41077
SMESG000051663	0.0413022	0.0219058	0.0534254	0.0548718	0.0392143	0.0569612	0.110905	0.0329846	0.0325519	0.051106
SMESG000051667	0.780944	2.34823	1.05051	1.09796	0.940715	1.1688	1.22722	1.03991	0.863	1.24159
SMESG000051669	1.17346	0.212161	0.725728	0.779276	0.854869	0.670171	0.554039	0.651957	0.51707	0.92405
SMESG000051670	14.912	13.3732	3.39196	4.68939	6.86547	5.41535	5.90698	62.8814	12.6811	14.2711
SMESG000051672	34.2849	21.5786	6.20277	12.285	74.3097	10.2672	10.8965	118.208	38.0899	47.212
SMESG000051674	0.990551	4.5245	2.04119	2.0748	1.88118	2.29011	2.63258	1.67101	1.80495	1.40886
SMESG000051680	0.83295	0.157921	0.757136	0.761479	0.781789	0.810127	0.793578	0.712248	0.534064	0.483095
SMESG000051694	0.912799	3.83107	1.76743	1.7831	1.48117	1.49563	1.46603	1.38304	2.18469	2.36243
SMESG000051706	0.223542	0.285539	0.215714	0.211765	0.144391	0.209764	0.226666	0.227327	0.133516	0.0952097
SMESG000051710	0.455903	1.9086	1.20795	0.83102	0.627969	0.67631	1.07685	0.928785	0.96946	0.402342
SMESG000051715	0.391365	0.176363	0.394744	0.431224	0.400368	0.405562	0.306518	0.404515	0.170083	0.427845
SMESG000051721	1.03876	0.604483	0.772018	1.35373	0.467788	0.487322	0.295201	0.96028	0.923721	0.473757
SMESG000051726	0.579806	0.329466	0.460121	1.01737	0.244072	0.526962	0.257721	0.536407	0.541334	0.199797
SMESG000051736	0.349314	0.376533	0.511645	0.474829	0.396397	0.514705	0.39407	0.467272	0.363756	0.181209
SMESG000051751	0.472254	0.137502	0.36208	0.430313	0.429205	0.34131	0.383263	0.407985	0.309399	0.25166
SMESG000051752	0.789765	0.193896	0.755091	0.752126	0.64428	0.718834	0.775535	0.648998	0.688927	0.748958
SMESG000051755	0.464634	0.871485	0.595015	0.616706	0.429462	0.687003	0.546018	0.492311	0.645509	0.441232
SMESG000051756	0.0287765	0.0403862	0.0247184	0.0624562	0.0323184	0.137508	0.153404	0.0387067	0.0324955	0.0158804
SMESG000051765	0.708027	3.20799	1.53859	1.50456	1.27223	1.70631	1.66836	1.10333	0.955048	1.18333
SMESG000051766	0.0813875	0.074618	0.0260189	0.0469375	0.0769849	0.0173326	0.0139646	0.343995	0.115377	0.137233
SMESG000051815	10.8685	1.66794	9.53606	8.91024	8.33176	8.37385	7.01942	6.99305	7.55599	5.84454
SMESG000051829	0.203848	0.387717	0.265815	0.153826	0.110282	0.208793	0.232336	0.206749	0.120465	0.0955426
SMESG000051838	0.841913	0.350206	0.865921	1.03929	0.73262	1.05561	0.984874	0.776277	0.766563	0.833235
SMESG000051839	0.555243	1.14921	0.906379	0.73394	0.754071	0.782218	0.728124	0.84326	0.90463	0.851951
SMESG000051850	0.758968	1.2736	0.940951	1.077	0.966427	0.952085	0.915492	1.1753	0.904813	1.15664
SMESG000051857	0.350595	0.255846	0.24904	0.261561	0.245764	0.222728	0.239473	0.228858	0.308939	0.381663
SMESG000051861	0.0480152	0.188047	0.165588	0.157221	0.171741	0.140053	0.129648	0.124357	0.162537	0.0849496
SMESG000051866	0.802675	0.794629	1.43378	1.52016	1.17911	1.72933	1.43958	0.978654	1.15672	1.13661
SMESG000051868	0.185982	0.312093	0.255259	0.254164	0.220796	0.270547	0.294722	0.173261	0.237929	0.162518
SMESG000051880	0.246746	1.04839	0.456439	0.430909	0.418817	0.405131	0.416334	0.723396	0.720094	1.4262
SMESG000051884	1.34439	1.28403	0.969752	0.983172	0.962675	1.08735	1.16597	1.08594	1.06221	1.46157
SMESG000051885	2.43926	0.461186	2.86389	2.69347	2.90919	2.48844	2.56474	2.09229	2.62953	2.38184
SMESG000051890	0.66424	2.12629	1.17336	1.18078	1.01455	1.13459	1.34998	0.979992	1.2085	0.865794
SMESG000051898	0.00268733	0.0196464	0.00063385	0.000843143	0.00158574	0.00183547	0.00888218	0.0112426	0.0192258	0.116496
SMESG000051933	0.00912259	0.094486	0.00703558	0.0091273	0.0694337	0.01509	0.00778329	0.00107657	0.0257577	0.0449792
SMESG000051935	0.223776	0.475795	0.321877	0.409803	0.381756	0.340409	0.222979	0.29659	0.404571	0.408992
SMESG000051946	0.489915	0.202148	0.402356	0.45525	0.432011	0.427979	0.304821	0.322043	0.655127	0.349619
SMESG000051958	0.687254	0.797684	0.79453	0.756622	0.715758	0.818535	0.658786	0.577604	0.940328	0.628309
SMESG000051959	1.29649	0.849115	1.17617	0.954277	0.867256	1.0903	0.878959	0.851434	0.660465	0.624167
SMESG000051963	0.127382	0.483779	0.2349	0.200735	0.155799	0.183022	0.243	0.173191	0.202609	0.231355
SMESG000051965	0.0595254	0.0665113	0.0326169	0.0468438	0.0217583	0.0513921	0.0346492	0.0491884	0.0422802	0.0115691
SMESG000051979	0.219035	0.148039	0.288909	0.362118	0.278685	0.404734	0.442604	0.216296	0.260303	0.410923
SMESG000051989	0.191916	0.858763	0.33744	0.402754	0.371237	0.366366	0.398811	0.430866	0.382443	0.42631
SMESG000051992	0.0656279	0.191053	0.108479	0.117951	0.101622	0.169001	0.11244	0.100612	0.039994	0.0240015
SMESG000051996	0.0478762	0.0359355	0.0333695	0.0118366	0.0196024	0.0473954	0.0393726	0.0281771	0.0475743	0.0165322
SMESG000052011	0.0484571	0.104717	0.0724038	0.0896707	0.0534488	0.0690873	0.0862826	0.0404978	0.0742974	0.0826319
SMESG000052032	7.09844	2.82158	9.78975	9.94826	9.52672	11.9242	10.6349	7.28866	9.77649	8.85058
SMESG000052033	0.204694	0.289448	0.336509	0.213533	0.150366	0.435818	0.248664	0.224828	0.344485	0.0992503
SMESG000052065	0.0853772	0.315532	0.143384	0.14748	0.104584	0.14589	0.227604	0.112169	0.0403626	0.321698
SMESG000052079	0.684903	0.455022	0.750717	0.73715	0.647591	0.783225	0.701372	0.517133	0.609708	0.730891
SMESG000052083	0.620931	0.92155	0.585434	0.674219	0.642129	0.708247	0.868589	0.901743	0.701581	0.674982
SMESG000052090	0.611449	0.0861285	0.294087	0.335716	0.292179	0.301809	0.358249	0.247612	0.272867	0.47274
SMESG000052094	0.148448	0.0359652	0.107074	0.127727	0.103733	0.150971	0.0951383	0.107251	0.113067	0.0552812
SMESG000052099	0.219183	0.088798	0.300948	0.282844	0.148149	0.311306	0.287626	0.275551	0.273952	0.190435
SMESG000052118	0.865705	1.67841	1.51293	1.35289	1.41769	1.47559	1.34718	1.20948	1.48404	1.85297
SMESG000052127	0.0344426	0.060289	0.0737788	0.0413789	0.0249482	0.0617383	0.00616412	0.0488423	0.0658046	0.0190611
SMESG000052128	0.159334	0.354625	0.227539	0.13595	0.113064	0.197658	0.0864113	0.118573	0.11328	0.0538967
SMESG000052140	0.313635	1.02954	0.537386	0.557238	0.473539	0.70045	0.663286	0.454102	0.445368	0.277128
SMESG000050681	0.0177051	0.0633979	0.0300157	0.048709	0.0310644	0.0472543	0.0314869	0.0173571	0.11464	0.0256187
SMESG000050682	0.470132	2.3203	0.984327	0.981859	0.746264	0.896064	1.09573	0.803058	0.98434	1.04467
SMESG000050696	0.252938	0.145035	0.253407	0.2487	0.245768	0.260116	0.260655	0.218497	0.13069	0.280601
SMESG000050717	0.404506	0.636959	0.461631	0.40173	0.478899	0.448553	0.633996	0.316246	0.318757	0.467053
SMESG000050726	0.727459	1.11449	1.08763	1.18322	1.04845	0.917438	1.18262	1.32875	1.14982	1.27041
SMESG000050730	1.9814	0.512493	1.73162	1.95334	1.54393	1.80642	2.39081	2.0549	1.65592	1.29783
SMESG000050759	0.0658704	0.239365	0.0952919	0.078303	0.0470766	0.0962196	0.0886975	0.0757656	0.116421	0.0268034
SMESG000050769	0.561743	1.6829	0.84615	0.85918	0.778292	0.859952	0.9027	0.813152	0.47337	1.54795
SMESG000050772	0.0307044	0.134017	0.110973	0.130669	0.143997	0.0921044	0.0300947	0.0518817	0.0688871	0.220747
SMESG000050786	0.122643	0.468682	0.251529	0.261338	0.165174	0.220568	0.252576	0.305976	0.252503	0.135112
SMESG000050791	0.606918	0.169078	0.610491	0.681338	0.605271	0.606279	0.613702	0.471689	0.429995	0.389161
SMESG000050794	0.198858	0.218265	0.21035	0.159179	0.116696	0.210331	0.32421	0.155573	0.113315	0.143178
SMESG000050799	0.729527	3.46579	1.4003	1.51542	1.33695	1.72397	2.03041	1.09856	1.48229	1.19554
SMESG000050810	29.9143	6.02372	16.2942	16.4547	14.2897	17.8586	16.2	20.7824	17.6041	20.2402
SMESG000050824	0.0818812	0.0659133	0.0687653	0.0157375	0.0487913	0.0181655	0.00888218	0.052497	0.0667354	0.0176142
SMESG000050837	1.368	1.29745	1.64954	1.65773	1.51916	1.76825	1.68493	1.23675	1.25697	1.80436
SMESG000050852	1.14161	1.95857	1.3464	1.22022	1.46698	1.31245	1.54226	1.20857	1.52981	1.76684
SMESG000050854	0.564347	0.897722	0.797537	0.893705	0.758266	0.855849	0.827066	0.790145	0.657751	0.718966
SMESG000050856	0.403831	2.34586	0.891792	0.785899	0.740816	0.849592	0.865546	0.879778	0.671871	0.517154
SMESG000050871	0.230992	0.518041	0.363573	0.386094	0.472037	0.332373	0.351542	0.380054	0.625368	0.399634
SMESG000050873	0.561514	1.63266	1.03935	0.908428	1.02199	0.982779	0.851659	1.30727	1.02421	1.03657
SMESG000050880	45.1813	26.5387	17.7152	20.2991	16.2371	21.205	21.4594	23.1934	20.4541	16.5243
SMESG000050884	0.149745	0.127698	0.224162	0.107693	0.0852751	0.172079	0.208515	0.148843	0.0630968	0.0564213
SMESG000050888	0.151097	0.218383	0.100336	0.0649788	0.114972	0.081179	0.0752431	0.105061	0.108123	0.285532
SMESG000050890	1.55104	3.89424	2.81078	2.77849	2.42297	2.68096	3.00522	2.61081	2.65675	2.05878
SMESG000050897	0.217451	0.0734596	0.167522	0.193415	0.206526	0.148199	0.179175	0.154914	0.14035	0.242761
SMESG000050948	2.15296	0.383037	0.988664	0.974037	1.31044	0.895545	0.695594	1.06578	1.05121	0.738022
SMESG000050951	0.124991	0.432925	0.22911	0.127796	0.148582	0.236254	0.241044	0.139006	0.358081	0.133817
SMESG000050959	0.095551	0.200478	0.0690367	0.0686952	0.0973645	0.0961771	0.126211	0.0627396	0.777422	0.0284035
SMESG000050961	0.507496	0.544505	0.618222	0.635033	0.57712	0.685462	0.645485	0.483166	0.578721	0.485786
SMESG000050981	0.208582	0.12397	0.276275	0.306825	0.241059	0.243447	0.290298	0.191197	0.144774	0.176264
SMESG000050984	0.925821	0.422258	0.891557	1.14526	0.895367	1.13632	0.999288	0.763263	0.95197	0.71943
SMESG000050992	0.0481078	0.0392903	0.0403582	0.0756745	0.0857357	0.0524351	0.028307	0.0980607	0.0871935	0.0426726
SMESG000050993	2.77345	0.70574	2.14933	2.08852	2.17216	2.03205	2.26696	1.82982	2.35114	1.60598
SMESG000050994	0.608808	1.45252	0.910408	0.892794	0.724568	1.07094	1.0183	0.91855	0.85371	0.843053
SMESG000051000	0.971955	4.12432	1.78294	1.61954	1.43271	2.12138	1.9209	1.37513	1.6312	1.83227
SMESG000051012	0.190669	0.375086	0.0732937	0.0744125	0.0559676	0.109614	0.0917413	0.680136	0.249377	0.254087
SMESG000051013	0.145385	0.244075	0.0584078	0.0751836	0.0743455	0.164823	0.0698063	0.70552	0.0278197	0.121698
SMESG000051015	0.0754997	0.110402	0.0329713	0.0347637	0.0557632	0.0364078	0.0369118	0.22558	0.0471041	0.164516
SMESG000051026	0.0578247	0.0538858	0.0571333	0.0823484	0.057084	0.0552205	0.0284266	0.0500013	0.150566	0.0244443
SMESG000051029	0.637223	0.150178	0.517709	0.460457	0.372332	0.549984	0.428186	0.508738	0.483694	0.47592
SMESG000051033	0.368554	1.48494	0.814766	0.505985	0.364894	0.479209	0.457624	0.626969	0.662515	0.822412
SMESG000051050	1.12505	6.14456	2.6085	2.92717	2.03268	3.28008	3.54567	2.14505	2.75781	2.52025
SMESG000051052	0.518521	0.77491	0.496748	0.461983	0.396097	0.420817	0.624913	0.708538	0.603833	0.939601
SMESG000051054	1.42416	1.43467	1.905	1.60227	1.54401	1.74426	1.33993	1.19917	1.38076	1.41073
SMESG000051066	0.0133057	0.0752187	0.0230086	0.0346882	0.0254842	0.0468623	0.050316	0.0180817	0.0231415	0.0146014
SMESG000051070	0.287231	0.0370529	0.176767	0.202395	0.127483	0.163961	0.236479	0.149244	0.176836	0.14046
SMESG000051078	0.12592	0.250808	0.230193	0.168032	0.0686427	0.263044	0.273852	0.210301	0.166607	0.0643054
SMESG000051100	0.0792206	0.294319	0.146634	0.104137	0.101235	0.103049	0.0825527	0.109332	0.14087	0.0552064
SMESG000051104	3.94603	0.432284	3.78487	3.5918	4.20232	3.29552	3.21968	3.09941	3.34823	3.46052
SMESG000051129	0.433526	0.240379	0.320312	0.327426	0.282966	0.315728	0.249951	0.283597	0.284345	0.353235
SMESG000051137	0.39983	1.00957	0.727424	0.706389	0.714534	0.740527	0.659219	0.906857	0.61901	0.602753
SMESG000051138	0.229391	0.298587	0.361771	0.244018	0.149899	0.372255	0.407317	0.234831	0.465741	0.189002
SMESG000051162	0.929744	1.45574	1.15123	1.06873	1.00833	1.10719	1.2665	0.868915	0.98709	0.941371
SMESG000051170	2.4051	0.972686	6.34564	0.130959	0.050973	0.439809	0.228176	2.5002	3.59533	0.0702029
SMESG000051172	0.0674751	0.172193	0.116348	0.0544567	0.034271	0.0643584	0.16635	0.0786433	0.0627233	0.0228757
SMESG000051178	0.293863	0.260565	0.370271	0.383086	0.329305	0.29792	0.340775	0.332199	0.281869	0.201765
SMESG000051187	0.192416	1.11342	0.627045	0.694547	0.502702	0.775905	0.568762	0.434368	0.594268	0.500826
SMESG000051188	0.956461	3.50202	1.59174	1.58773	1.92403	1.75092	1.51561	1.85075	1.56647	1.75499
SMESG000059268	4.27789	1.69688	4.89832	4.62082	4.58381	4.8249	4.71091	3.7997	3.77376	5.1542
SMESG000058218	0.144111	0.215869	0.0252388	0.0904894	0.650864	0.0497059	0.0579201	0.209157	0.247455	0.378296
SMESG000058440	0.377842	0.0725526	0.330739	0.328268	0.304306	0.331195	0.391048	0.330595	0.238929	0.361388
SMESG000058551	0.117855	0.547743	0.29435	0.280061	0.260558	0.339742	0.325586	0.235314	0.346239	0.12531
SMESG000058590	0.092122	0.0812304	0.123105	0.0338462	0.0437605	0.0749809	0.0888926	0.0630542	0.051772	0.0135791
SMESG000058657	0.791292	1.5111	1.29511	1.2334	1.44879	1.25014	1.32323	1.37834	1.42866	1.23466
SMESG000058668	0.168953	0.104482	0.116609	0.117736	0.113061	0.123981	0.165817	0.145553	0.238683	0.0371878
SMESG000058746	0.239574	2.26713	0.710093	0.754707	0.664181	0.691511	0.866023	0.564757	0.655959	0.609468
SMESG000059045	0.367051	0.826495	0.606755	0.659565	0.547219	0.635962	0.625619	0.461808	0.544787	0.438173
SMESG000059057	0.127807	0.295088	0.214295	0.208605	0.164492	0.230753	0.225941	0.158776	0.111889	0.202915
SMESG000059090	0.96579	0.460684	1.0783	1.0049	1.02131	0.87277	1.01537	0.868836	0.792759	1.16295
SMESG000059156	0.0294676	0.0189716	0.0115212	0.0269997	0.0083012	0.00815069	0.0351241	0.018771	0.0108869	0.0102713
SMESG000057951	0.090618	0.481845	0.308803	0.317726	0.246354	0.281757	0.340222	0.249256	0.255252	0.209206
SMESG000058073	6.61992	1.17016	5.61761	5.00209	5.39814	4.91949	4.3489	4.49841	5.24715	5.10794
SMESG000058106	27.825	12.2462	10.56	10.1141	11.6097	8.66046	7.57973	11.1508	11.6441	18.4706
SMESG000058140	0.712567	0.690344	0.780526	0.70444	0.720758	0.830482	0.635528	0.653919	0.869684	0.843806
SMESG000058195	0.958723	2.43864	1.86374	1.88	1.54027	1.94842	1.98412	1.45607	1.5683	1.86994
SMESG000058206	0.291813	1.13838	0.806005	0.809925	0.662279	1.06553	0.900734	0.719312	0.685737	0.6842
SMESG000058217	1.15815	2.05529	2.0801	1.94553	1.97667	2.03487	2.06704	1.68629	1.62932	2.06516
SMESG000058229	0.0336184	0.167031	0.0448778	0.0491094	0.035601	0.0355734	0.027772	0.0971011	0.173205	0.0455429
SMESG000058240	0.0232379	0.170152	0.091023	0.0576514	0.0335904	0.0912244	0.0650957	0.0838595	0.0449073	0.0219133
SMESG000058295	0.0825754	0.113067	0.0211387	0.0326628	0.641994	0.0193864	0.00709878	0.0928182	0.332575	0.0477733
SMESG000058317	12.2609	3.07202	8.17189	7.17905	7.86852	7.06783	6.59497	7.59129	8.05218	7.7787
SMESG000058328	0.937458	0.914336	0.277148	0.4458	0.28568	0.381178	0.516288	0.953172	0.858595	0.334565
SMESG000058351	0.0221649	0.19897	0.0935818	0.0675559	0.0111386	0.0187258	0.0178689	0.0816559	0.0958873	0.0158804
SMESG000058428	0.145083	0.724144	0.306966	0.321634	0.292042	0.34247	0.306961	0.293205	0.23737	0.364758
SMESG000058558	0.237369	0.286148	0.305782	0.330625	0.326503	0.272289	0.32581	0.23314	0.404697	0.351735
SMESG000058562	0.093104	0.113479	0.16085	0.109361	0.0630681	0.107939	0.0668317	0.0826567	0.123104	0.200519
SMESG000058563	0.103023	0.0765903	0.0917299	0.149057	0.0861512	0.111127	0.0268418	0.0758235	0.0385492	0.346045
SMESG000058569	0.065286	0.0677998	0.0494199	0.104627	0.0300069	0.0570284	0.0873388	0.104544	0.104494	0.066249
SMESG000058576	0.102496	0.185849	0.227497	0.171151	0.229538	0.285188	0.310762	0.200977	0.0894679	0.220958
SMESG000058578	1.01469	0.201481	0.998796	1.14551	0.985658	1.29172	1.02541	0.738758	1.03855	1.04449
SMESG000058588	0.226524	1.46594	0.560985	0.487883	0.644203	0.44762	0.540772	0.519399	0.766684	0.448712
SMESG000058595	0.497277	0.253408	0.489217	0.576861	0.566068	0.449407	0.499618	0.451262	0.521603	0.900523
SMESG000058600	0.321789	0.159074	0.396629	0.36541	0.324059	0.415019	0.373136	0.292998	0.314598	0.286735
SMESG000058604	0.725317	1.27773	0.9803	0.945743	0.880826	0.958708	1.0462	0.880466	0.971456	1.05506
SMESG000058605	1.56099	2.98217	1.75715	1.84539	1.76241	1.74785	2.01338	1.62015	2.10188	2.13814
SMESG000058608	0.158965	0.0925639	0.269904	0.0435801	0.00978036	0.170028	0.0371559	0.13477	0.321377	0.0317609
SMESG000058620	0.698983	1.2928	1.07452	1.1084	0.839174	1.37175	1.28962	0.98483	1.0391	0.83193
SMESG000058621	0.0656731	0.0172382	0.0659001	0.0447875	0.0602801	0.0420635	0.0539348	0.0429815	0.0328319	0.0248727
SMESG000058633	0.353104	0.457591	0.201489	0.232194	0.177177	0.30418	0.283308	0.6947	0.334957	0.260523
SMESG000058640	0.405852	1.52625	0.659971	0.77672	0.636343	0.8219	0.810337	0.582406	0.531497	0.54085
SMESG000058643	0.12888	1.14923	0.430395	0.438045	0.384993	0.435966	0.387034	0.317988	0.432739	0.167057
SMESG000058651	0.583068	1.50476	0.786089	0.782629	0.649209	0.723248	0.653618	0.758858	0.634815	0.81765
SMESG000058661	0.588517	0.479544	0.711201	0.727056	0.631735	0.750041	0.824293	0.521457	0.528589	0.697613
SMESG000058675	0.144428	0.182233	0.275221	0.246429	0.190264	0.272458	0.193634	0.242458	0.221607	0.122749
SMESG000058677	0.133191	0.272754	0.30013	0.16451	0.0910458	0.255708	0.172565	0.161331	0.209134	0.0297527
SMESG000058678	0.52872	2.56247	1.15945	0.974936	1.00184	0.925159	1.23222	0.951844	0.932591	1.28031
SMESG000058681	0.00152931	0.338459	0.0186927	0.0217819	0.0260881	0.0202265	0.0226296	0.0195339	0.0649858	0.125427
SMESG000058684	0.0468274	0.144626	0.0592037	0.0773679	0.0525992	0.0452569	0.0527654	0.0999265	0.10468	0.0643536
SMESG000058688	0.145607	0.415138	0.325164	0.32925	0.285617	0.360631	0.395633	0.313138	0.288042	0.303198
SMESG000058689	0.185243	0.487017	0.239416	0.25881	0.207591	0.335608	0.375375	0.453823	0.222283	0.267909
SMESG000058704	0.222597	0.706756	0.494971	0.330226	0.323786	0.448889	0.661466	0.329754	0.270608	0.146778
SMESG000058720	0.270143	0.676726	0.519333	0.479295	0.486093	0.561163	0.495035	0.460912	0.374097	0.51028
SMESG000058728	2.26713	1.08345	3.08613	2.9253	2.89762	3.32773	3.15429	2.31514	2.6087	2.85192
SMESG000058745	30.7091	12.8605	23.1988	21.6801	23.9848	19.2984	18.3054	20.5214	23.4098	31.9381
SMESG000058758	0.0437061	0.212175	0.121718	0.147129	0.118701	0.136527	0.184263	0.0861704	0.114352	0.121279
SMESG000058788	0.347447	1.35129	0.761529	0.610254	0.835423	0.546767	0.786031	0.551237	0.497447	0.573955
SMESG000058799	0.510423	1.6569	0.842498	0.881495	0.687762	1.00986	0.877769	0.950539	0.886635	0.40654
SMESG000058807	0.137794	0.34085	0.159995	0.187463	0.138007	0.312697	0.246881	0.127063	0.255362	0.188005
SMESG000058813	0.0930342	0.564803	0.175483	0.181169	0.175141	0.167424	0.120978	0.123649	0.233093	0.193102
SMESG000058834	0.0909082	0.598202	0.230277	0.503068	0.117115	0.709054	1.32053	0.180784	0.32843	0.0254589
SMESG000058838	0.219151	0.746072	0.410857	0.507203	0.379478	0.435024	0.383893	0.304398	0.5616	0.151127
SMESG000058852	0.275283	0.122685	0.0752778	0.118592	0.083725	0.124412	0.0773888	1.31002	0.0952379	0.0256187
SMESG000058860	0.880961	0.543494	1.0345	1.22069	0.967432	1.10242	1.20712	0.908435	1.02936	1.12709
SMESG000058865	0.792726	1.01316	1.13132	0.989237	0.886757	1.12578	1.08785	0.841242	0.982292	1.12583
SMESG000058866	0.361769	0.632978	0.413909	0.517875	0.373986	0.406841	0.314558	0.435942	0.259994	0.677145
SMESG000058869	0.157868	0.755431	0.428961	0.516147	0.347769	0.526729	0.598854	0.466339	0.624292	0.27713
SMESG000058870	0.0447619	0.0556248	0.0178181	0.0203449	0.0324828	0.0243574	0.0879541	0.283703	0.0322598	0.00668115
SMESG000058880	0.171015	1.03331	0.436492	0.24079	0.2189	0.382503	0.506099	0.325353	0.543253	0.270028
SMESG000058883	0.0819983	0.0536307	0.210798	0.00693359	0.00634561	0.0133107	0.00469809	0.0782367	0.123524	0.0689655
SMESG000058907	0.235797	1.53959	0.612782	0.618355	0.422706	0.934856	1.18034	0.454398	0.818565	0.210863
SMESG000058914	2.02803	1.05124	2.2217	2.86394	2.55947	2.1718	1.52328	2.05069	2.09095	4.03411
SMESG000058915	0.17809	0.225192	0.110498	0.126997	0.0958869	0.192955	0.11944	0.601427	0.29417	0.0426385
SMESG000058932	0.523833	1.07739	0.756162	0.769143	0.710944	0.718643	0.79109	0.604673	0.569935	0.743248
SMESG000058940	1.70358	1.90064	0.406983	0.575424	0.442339	0.691385	0.690512	6.85939	3.88324	0.889517
SMESG000058947	0.0505875	0.127552	0.0832288	0.0384727	0.0763541	0.0472869	0.0387509	0.0458171	0.45686	0.0553234
SMESG000058949	1.0074	0.708521	2.02362	0.216165	0.763747	0.126938	0.163211	0.982854	1.56181	0.0698062
SMESG000058954	0.148478	0.120516	0.0702747	0.0673609	0.0815184	0.0655631	0.13993	0.352453	0.226807	0.085625
SMESG000058962	0.174424	0.137398	0.188412	0.149088	0.165472	0.214016	0.273663	0.129043	0.182106	0.0709035
SMESG000059000	2.89253	0.690279	2.73007	2.78387	2.26756	3.01045	3.08863	2.30724	2.84932	2.02816
SMESG000059008	0.261627	0.821497	0.356569	0.411536	0.502289	0.419483	0.632343	0.312125	0.378145	0.473493
SMESG000059049	9.96066	3.38856	4.76209	5.25719	5.39824	4.43421	4.3779	4.61935	5.00188	6.76508
SMESG000059050	0.231587	0.234059	0.212142	0.221095	0.209304	0.264599	0.427947	0.277712	0.248458	0.235219
SMESG000059064	0.388567	1.17515	0.807418	0.779788	0.719155	0.756905	0.79615	0.669113	0.622625	0.782477
SMESG000059071	1.12833	1.52293	1.70875	1.57094	1.46671	1.66072	1.67153	1.35649	1.76902	1.58186
SMESG000059087	0.142767	0.0514623	0.120478	0.11213	0.187369	0.15001	0.147514	0.118114	0.215773	0.0533259
SMESG000059096	0.0618815	0.0233085	0.0546271	0.0549663	0.0147269	0.114626	0.350108	0.0426099	0.0225626	0.0134761
SMESG000059098	0.938773	2.21442	1.5228	1.49701	1.32067	1.48523	1.46378	1.10077	1.30704	1.32474
SMESG000059102	0.0484872	0.110582	0.0257945	0.157997	0.0261375	0.280461	0.042359	0.0606584	0.0103383	0.0297214
SMESG000059115	0.340213	0.157653	0.369742	0.430025	0.374163	0.334892	0.270626	0.293169	0.3029	0.456428
SMESG000059133	1.41101	1.06083	1.50529	1.33099	1.85432	1.599	1.45756	2.50857	1.9683	2.42513
SMESG000059150	0.545524	0.259927	0.539718	0.569013	0.647169	0.548071	0.537719	0.456114	0.565503	0.498146
SMESG000059151	0.278852	0.151107	0.424984	0.401728	0.300386	0.475811	0.421313	0.3584	0.297892	0.303386
SMESG000059170	0.351702	0.348321	0.247541	0.409794	0.525296	0.442403	0.491712	0.290085	0.386685	0.341407
SMESG000059184	0.583416	0.628452	0.576222	0.612263	0.517563	0.626018	0.568444	0.562078	0.617499	0.585852
SMESG000059185	1.11363	0.323636	0.755172	0.736744	0.788597	0.685491	0.601253	0.586445	0.74844	0.529968
SMESG000059195	0.0590251	0.0521283	0.029334	0.0191678	0.0253991	0.0219182	0.0398961	0.0361432	0.00871553	0.0322998
SMESG000059204	0.197154	0.216644	0.0645144	0.15221	0.0400684	0.126599	0.126615	0.143509	0.0275291	0.0615689
SMESG000059207	1.15052	0.326919	1.04549	0.965256	1.01239	0.871265	0.717593	0.825574	1.10561	1.30966
SMESG000059208	0.809065	0.563614	0.766867	0.850467	0.704018	0.927611	0.831231	0.651442	0.87647	0.563934
SMESG000059226	0.242093	0.114653	0.214959	0.220421	0.207356	0.237495	0.250357	0.161863	0.169139	0.226334
SMESG000059230	0.0433917	0.214829	0.081388	0.0605596	0.060838	0.069345	0.0769564	0.0624278	0.0917207	0.0768235
SMESG000059236	0.138677	0.0460137	0.169546	0.151937	0.150452	0.178943	0.143167	0.14943	0.245092	0.104011
SMESG000059244	0.281647	0.64346	0.408651	0.424903	0.425705	0.447173	0.456735	0.405828	0.500225	0.320961
SMESG000059246	0.288234	0.430231	0.323297	0.337358	0.309519	0.288737	0.326824	0.394621	0.307701	0.481879
SMESG000059249	0.400281	1.32392	0.75047	0.662092	0.654466	0.738228	1.10168	0.648616	0.807415	0.655275
SMESG000059283	75.4183	5.45515	55.4447	47.468	52.4794	48.4948	43.8774	47.5596	54.5589	65.5676
SMESG000059324	0.219576	1.18667	0.467405	0.498189	0.37354	0.430145	0.345698	0.269036	0.390297	0.461021
SMESG000059325	0.156262	0.171592	0.198725	0.252908	0.167526	0.238324	0.161175	0.140223	0.151833	0.206985
SMESG000059329	0.140497	0.563665	0.250828	0.316955	0.154634	0.0356628	0.0174104	0.248168	0.194961	0.0102713
SMESG000059351	1.14289	0.355123	1.36475	1.25252	0.82881	1.38585	0.717293	0.903954	1.17778	0.567154
SMESG000059352	7.48213	3.25581	10.1586	12.0067	7.92072	10.7319	9.57214	9.43096	9.43146	4.21541
SMESG000059372	0.154889	0.662052	0.300479	0.279637	0.252591	0.346192	0.349302	0.320189	0.328281	0.0952059
SMESG000059381	0.777491	4.43923	2.1692	2.17007	1.55916	2.14319	1.92445	1.84352	1.68848	0.799882
SMESG000059382	0.151045	0.137238	0.22893	0.215273	0.153814	0.20696	0.173529	0.169834	0.198091	0.182254
SMESG000059422	0.513331	0.063025	0.381516	0.370953	0.350819	0.348165	0.279098	0.375298	0.478641	0.337265
SMESG000059427	0.697344	0.197566	0.523756	0.528476	0.582479	0.40168	0.35759	0.529828	0.444027	0.7049
SMESG000059431	1.87215	0.482544	1.72037	1.67409	1.58627	1.69032	1.65748	1.63497	1.42998	1.359
SMESG000059433	0.787646	2.19697	1.15133	1.13626	0.940297	0.996173	0.867345	1.328	1.13558	0.283804
SMESG000059440	0.898168	1.99305	1.5776	2.20116	0.99874	1.21201	1.25397	1.23355	1.46938	1.26097
SMESG000059451	0.19141	0.192719	0.24135	0.214469	0.152383	0.27682	0.253904	0.178581	0.15696	0.0991781
SMESG000059455	0.00772465	0.0640719	0.0229638	0.0328943	0.0114236	0.0572016	0.0226927	0.0141153	0.0354776	0.0200948
SMESG000059479	0.00511022	0.0665584	0.0152804	0.0182542	0.0102752	0.00851729	0.0480763	0.00677875	0.0374589	0.00604515
SMESG000059487	0.0898926	0.109041	0.117731	0.0901879	0.201732	0.146054	0.31848	0.131058	0.129781	1.20192
SMESG000057887	0.272756	1.11711	0.457425	0.447368	0.383481	0.272474	0.403379	0.297466	0.448059	0.306008
SMESG000057890	6.29455	2.58472	2.25666	2.32218	2.63643	2.23786	1.89172	2.41924	2.63889	4.04675
SMESG000057904	0.348084	0.136605	0.374727	0.377561	0.356405	0.411215	0.411044	0.28853	0.380481	0.294448
SMESG000057909	0.631271	0.549649	0.675065	0.780504	0.578873	0.910158	0.929691	0.919566	0.844803	0.759846
SMESG000057910	0.413968	0.205859	0.236548	0.253275	0.274244	0.241056	0.239342	0.666651	0.308885	0.570441
SMESG000057915	0.0219699	0.172837	0.102496	0.0614989	0.0597219	0.0891669	0.0479149	0.0837632	0.0337726	0.0549452
SMESG000057916	0.0804782	0.257788	0.189951	0.133546	0.0874791	0.15981	0.128692	0.108268	0.107765	0.0689655
SMESG000057944	0.850195	0.557932	0.754458	0.833128	0.623268	0.791128	0.898392	0.895927	0.922692	0.76086
SMESG000057955	0.298301	0.878279	0.659093	0.588939	0.553431	1.11961	0.56387	0.680016	0.753589	0.839957
SMESG000057956	0.152467	0.65413	0.252459	0.254221	0.287847	0.274937	0.33639	0.298106	0.362479	0.135704
SMESG000057968	0.401037	1.27161	0.663579	0.718736	0.746051	0.722843	1.17156	0.64564	0.784699	0.819396
SMESG000057969	0.153847	0.0697583	0.230109	0.277764	0.258443	0.207664	0.129508	0.195768	0.265834	0.116994
SMESG000057972	0.0284978	0.0557598	0.00736534	0.0173578	0.00662504	0.0086952	0.00995213	0.0102683	0.0961832	0.0135791
SMESG000057975	0.131259	0.778645	0.277476	0.289738	0.247453	0.281997	0.195754	0.276351	0.242634	0.146994
SMESG000057976	0.176795	0.644178	0.288038	0.260504	0.239123	0.274024	0.356877	0.312591	0.158491	0.467762
SMESG000057985	0.306971	0.115736	0.283181	0.264685	0.257383	0.278137	0.354776	0.16835	0.30345	0.360168
SMESG000057989	0.0762275	0.185434	0.142171	0.0524928	0.0394197	0.10399	0.0791404	0.051236	0.130296	0.0112814
SMESG000058005	0.420873	0.145729	0.44592	0.473354	0.48134	0.491863	0.474302	0.374162	0.354431	0.337228
SMESG000058013	17.1326	4.05051	7.75547	7.87945	7.88842	8.51732	8.03374	7.99762	7.91144	8.08594
SMESG000058039	9.7004	3.78522	7.61839	7.49394	7.21024	7.70197	6.92775	6.47623	7.52943	8.07738
SMESG000058043	15.9329	2.93708	12.8085	11.0965	11.1898	12.6051	11.8723	10.2488	11.6287	11.1149
SMESG000058066	40.0668	3.40623	23.6714	20.9349	22.4132	21.2511	21.9233	20.383	22.9078	28.5269
SMESG000058071	0.192324	0.189649	0.179381	0.199776	0.181581	0.234286	0.195395	0.211717	0.279314	0.125129
SMESG000058072	0.386704	0.228328	0.497431	0.547148	0.461736	0.587273	0.55716	0.353342	0.389843	0.195895
SMESG000058074	0.351807	0.299007	0.263521	0.27142	0.28126	0.249813	0.233397	0.266063	0.770374	0.162625
SMESG000058089	0.295548	0.455673	0.419805	0.410275	0.424262	0.460036	0.417636	0.298361	0.362239	0.294225
SMESG000058110	3.70292	3.27283	4.26312	3.88315	4.02232	4.34233	4.40833	3.29876	3.76955	4.99404
SMESG000058116	3.19437	1.06226	3.87451	3.81061	3.55251	3.94759	4.16138	2.94934	3.65439	3.22248
SMESG000058125	3.21397	0.894205	3.51684	3.59148	3.45792	3.38362	3.374	3.17298	3.10637	2.37585
SMESG000058128	0.153099	0.234389	0.178684	0.149234	0.102909	0.176049	0.100639	0.206751	0.241568	0.0702671
SMESG000058134	0.286082	0.504368	0.191338	0.159877	0.307118	0.203129	0.170608	0.141414	0.630824	0.564179
SMESG000058137	1.49332	0.544065	1.86374	1.93853	1.91448	1.8973	1.92014	1.50218	1.68412	1.82528
SMESG000058204	0.28496	0.485795	0.544828	0.218241	0.188559	0.39658	0.430026	0.336486	0.317972	0.102119
SMESG000058214	0.276429	0.157969	0.334244	0.335439	0.2962	0.403011	0.348879	0.275562	0.374466	0.494661
SMESG000058220	0.0746999	0.138336	0.0998579	0.0865814	0.0587638	0.0724321	0.14325	0.0851412	0.159953	0.0477733
SMESG000058221	0.00974917	0.0178891	0.00139101	0.00390314	0.00103051	0.00493051	0.00671525	0.00131164	0.0126456	0.0165322
SMESG000058235	0.167204	0.583232	0.225327	0.354768	0.225606	0.551851	1.2209	0.322572	0.244026	0.229567
SMESG000058249	0.826032	0.559656	1.65915	1.4848	1.42419	1.71983	1.50049	1.26379	1.23353	1.97989
SMESG000058269	1.05977	3.82963	2.21075	2.27691	1.94833	2.04781	2.43205	1.77782	1.61495	2.17028
SMESG000058271	0.567065	0.622813	0.718705	0.689308	0.610559	0.758621	0.673185	0.546542	0.543411	0.733681
SMESG000058272	2.25595	0.939411	1.87641	1.67392	1.89108	1.59901	1.47247	2.05663	2.21011	2.57973
SMESG000058278	0.205608	0.248069	0.230845	0.220997	0.205901	0.239812	0.0899653	0.211253	0.213031	0.224616
SMESG000058279	0.775644	0.336421	0.747426	0.82864	0.975893	0.604181	0.768672	0.62373	0.661149	1.06269
SMESG000058307	0.464453	0.484558	0.139234	0.132957	0.140192	0.143369	0.27319	0.234225	0.0845003	0.0664151
SMESG000058321	0.576677	0.493131	0.201859	0.249825	0.1232	0.398394	0.202371	0.303114	0.142082	0.0766805
SMESG000058374	1.11051	2.4301	1.87781	1.59667	1.28997	2.1583	3.92164	2.12936	1.66283	2.58923
SMESG000058389	0.063815	0.0553782	0.0791664	0.0606076	0.0367457	0.0596377	0.166987	0.0564583	0.0381971	0.0585634
SMESG000058390	0.120703	0.049196	0.0215658	0.0519053	0.0959171	0.0700759	0.133528	0.102006	0.124647	0.0472626
SMESG000058418	0.324904	0.242182	0.452393	0.417277	0.39219	0.458368	0.3265	0.388822	0.382505	0.503588
SMESG000058434	0.895318	0.505169	0.725501	0.832941	0.751817	0.848279	0.729465	0.975066	0.687013	0.684226
SMESG000058452	0.630208	2.67275	1.32131	1.27011	1.23336	1.2388	1.58706	1.10376	1.00881	0.789991
SMESG000058465	0.0811859	0.280596	0.207358	0.125028	0.0502637	0.312098	0.111642	0.150113	0.158985	0.00899863
SMESG000058469	0.894488	0.493545	1.05954	1.13125	1.19685	0.960154	1.0165	0.916049	1.09474	1.19005
SMESG000058479	0.0373575	0.0841332	0.0553963	0.0158972	0.0181673	0.0518975	0.00575495	0.045066	0.0261197	0.00899863
SMESG000058480	0.115468	0.443463	0.196583	0.190959	0.18058	0.372475	0.297631	0.224706	0.164122	0.147477
SMESG000058491	4.93596	1.45122	6.28697	5.60382	5.81139	6.14785	5.39356	4.44353	5.74768	4.80638
SMESG000058500	0.2745	0.685291	0.528304	0.503951	0.50675	0.752575	0.566594	0.530961	0.382192	0.556475
SMESG000058510	0.0641993	0.141089	0.0273488	0.197288	0.129246	0.119635	0.103231	0.131294	0.103142	0.0524166
SMESG000058514	0.0287361	0.0134249	0.00729294	0.0109769	0.0567583	0.00307659	0.0206695	0.09115	0.0549756	0.081009
SMESG000058546	0.0560084	0.174731	0.0395196	0.0744274	0.1424	0.0532665	0.02467	0.0483479	0.0473583	0.0295143
SMESG000058557	2.47622	3.17476	3.08435	2.55306	3.63727	2.95155	3.8279	3.193	3.88568	1.88728
SMESG000064614	0.993037	1.27229	1.11538	1.12842	1.05877	1.17022	1.29996	1.2994	1.35466	1.61983
SMESG000064836	2.16892	1.03741	1.40468	1.30487	1.82316	1.24502	1.19143	1.49357	1.6439	1.22999
SMESG000064147	0.263731	0.45312	0.358737	0.36614	0.397044	0.374733	0.4537	0.31737	0.375725	0.323055
SMESG000064169	4.21544	1.07153	2.98319	2.82314	2.69379	3.05387	2.7425	3.22494	3.3854	3.87743
SMESG000064203	0.457383	0.393993	0.607209	0.61015	0.53021	0.605408	0.859941	0.494745	0.466289	0.762698
SMESG000064236	0.139668	0.196417	0.244722	0.264308	0.165128	0.264498	0.196002	0.165312	0.114747	0.133755
SMESG000064258	0.575454	2.20939	0.88822	1.58315	0.662798	2.15406	1.41969	1.09638	0.98472	0.793384
SMESG000064269	0.248731	0.499359	0.377003	0.369826	0.350579	0.413836	0.3864	0.35757	0.351822	0.560545
SMESG000064292	0.351412	1.14155	0.738647	0.677037	0.544819	0.738375	0.753164	0.659496	0.569892	0.311303
SMESG000064303	0.884071	2.2833	1.30318	1.40205	1.54438	1.13757	1.14558	1.04202	1.24464	1.50263
SMESG000064314	0.275059	0.415109	0.177441	0.115636	0.13799	0.451538	0.344293	0.210175	0.131878	0.0200948
SMESG000064358	0.307549	0.324695	0.147798	0.121131	0.191305	0.206069	0.225893	0.925677	0.67033	0.159539
SMESG000064369	0.483618	3.05629	1.2775	1.29139	1.11341	1.44057	1.62164	1.11406	1.21916	0.984317
SMESG000064580	0.815444	0.174245	0.677902	0.708358	0.716087	0.663715	0.570508	0.732403	0.699704	0.772975
SMESG000064691	0.463899	0.716434	0.579867	0.635759	0.60908	0.540332	0.347651	0.514291	0.42986	0.48569
SMESG000064758	0.155993	0.141069	0.098468	0.0941839	0.102281	0.133891	0.107933	0.357447	0.231714	0.155881
SMESG000064780	0.0973944	0.381251	0.208341	0.179353	0.0841829	0.105886	0.155029	0.144565	0.120371	0.129411
SMESG000064847	0.222986	0.609986	0.370183	0.447035	0.397461	0.33849	0.526231	0.349972	0.272778	0.541001
SMESG000064891	1.48809	1.77515	2.00453	2.26886	1.78663	2.36412	2.44611	1.73134	1.77226	1.61774
SMESG000065035	0.757318	0.980818	0.932733	0.844644	0.994653	0.811109	0.792133	0.941588	0.944285	1.53439
SMESG000065057	4.32132	3.53564	4.70927	4.78591	4.19899	4.80372	3.0932	3.66585	4.3863	3.40772
SMESG000063995	0.595814	0.473718	0.499839	0.551914	0.482823	0.578227	0.513625	0.549438	0.490687	0.602699
SMESG000064028	0.0978065	0.2355	0.211097	0.113437	0.123421	0.0667128	0.0939927	0.159869	0.166322	0.021939
SMESG000064061	0.0377338	0.0485381	0.0604021	0.172836	0.0430455	0.045795	0.0548095	0.0528444	0.0453207	0.0205426
SMESG000064091	1.13315	0.871572	1.0297	1.18011	1.22833	1.12713	1.06386	1.04367	0.942597	1.38855
SMESG000064093	1.00707	1.22087	0.892618	1.08859	0.976676	1.41255	1.22407	1.46576	1.43545	0.706679
SMESG000064097	0.314722	0.123318	0.357165	0.456938	0.247856	0.665924	1.05821	0.344848	0.460339	0.182599
SMESG000064098	0.616057	0.793346	0.853487	0.649698	0.915481	0.926562	0.692425	0.578964	0.900432	1.35895
SMESG000064101	0.0259535	0.0219283	0.0873597	0.0481898	0.0188429	0.0631055	0.0719315	0.0305924	0.0394968	0.0623007
SMESG000064113	0.32598	1.15087	0.50541	0.543151	0.50344	0.418629	0.390403	0.417428	0.570198	0.318043
SMESG000064115	0.499397	1.14619	0.903717	0.904473	0.776457	0.820339	1.06019	0.634841	0.811282	0.888618
SMESG000064126	0.376986	0.459509	0.144518	0.149247	0.122157	0.176426	0.158428	0.785918	0.105027	0.0955638
SMESG000064128	0.356609	1.01561	0.362441	0.293559	0.316647	0.357541	0.40885	0.369776	0.337184	0.63527
SMESG000064131	1.22788	1.2471	1.66249	1.51495	1.27921	1.53094	1.15495	1.02987	1.5603	1.38251
SMESG000064133	0.151997	0.00715052	0.0643006	0.217136	0.053022	0.06833	0.333328	0.0918007	0.0820284	0.211408
SMESG000064135	0.0904417	0.0332899	0.0263746	0.168209	0.0399607	0.0170871	0.0539537	0.132001	0.184054	0.0357665
SMESG000064151	0.528498	1.02357	0.683471	0.698065	0.686193	0.596918	0.763779	0.668122	0.853633	0.698959
SMESG000064161	1.9076	1.15095	1.51471	1.73097	1.44508	1.6151	1.82965	2.08821	1.91435	2.1133
SMESG000064165	0.558708	0.742973	0.54192	0.551952	0.481118	0.562969	0.526504	0.917792	0.934846	1.01174
SMESG000064173	0.175407	1.23977	0.561099	0.327433	0.485882	0.30761	0.559768	0.51011	0.454311	0.189108
SMESG000064198	0.187719	0.686678	0.374007	0.339796	0.25825	0.269248	0.48698	0.267184	0.327403	0.288133
SMESG000064204	0.522381	0.139293	0.687203	0.727219	0.743629	0.532392	0.691181	0.597701	0.78985	0.584707
SMESG000064220	0.702988	2.28194	1.31586	1.19311	1.18594	1.36075	1.2841	1.21467	1.27086	1.22155
SMESG000064223	0.247826	0.481056	0.272521	0.238976	0.230114	0.28371	0.327344	0.177436	0.137554	0.302202
SMESG000064231	0.338025	1.08024	0.577867	0.530392	0.495504	0.710107	0.545127	0.593569	0.740015	0.508635
SMESG000064233	0.392337	0.245453	0.533984	0.55544	0.405294	0.604616	0.553377	0.374965	0.448608	0.413396
SMESG000064239	0.0871895	0.187552	0.220162	0.114792	0.0827055	0.167614	0.0780999	0.114775	0.162812	0.0292248
SMESG000064253	0.829247	0.879389	0.86435	0.850983	1.04321	0.7847	0.821	0.782469	0.906917	0.914846
SMESG000064262	0.823703	0.21217	0.724027	0.664434	0.686684	0.835803	0.829679	0.621267	0.805541	0.427031
SMESG000064264	0.194987	0.0874546	0.251076	0.27049	0.229264	0.232536	0.311254	0.235356	0.268297	0.405675
SMESG000064284	1.01498	0.828942	0.709973	0.764899	0.770832	0.71678	0.633669	0.914374	0.740357	0.966053
SMESG000064285	0.0230562	0.0481654	0.0376736	0.05667	0.0206906	0.0747102	0.0510148	0.0278745	0.0411382	0.0334663
SMESG000064300	1.92789	2.61143	3.19231	2.98206	2.67355	2.80063	2.74266	2.47213	3.41673	2.25672
SMESG000064309	0.213392	1.06042	0.550803	0.622165	0.508655	0.692525	0.585063	0.466959	0.306584	0.410887
SMESG000064311	0.657905	1.26687	0.885918	0.925676	0.848235	0.94254	0.922396	0.738591	0.743611	0.660736
SMESG000064317	0.225046	0.784105	0.407626	0.333698	0.299352	0.310357	0.275665	0.251689	0.30799	0.516451
SMESG000064318	0.0840057	0.25779	0.14954	0.142794	0.105265	0.2017	0.194257	0.104971	0.120642	0.182113
SMESG000064321	0.545123	0.920294	0.833622	0.477699	0.395415	0.695917	0.388969	0.531044	0.843149	0.266945
SMESG000064322	0.47982	1.07134	0.833126	0.418749	0.909536	0.371577	0.301761	0.785961	0.623788	0.289709
SMESG000064331	0.102587	0.0980592	0.0898899	0.103161	0.0828938	0.19974	0.12187	0.221507	0.0544218	0.0376388
SMESG000064333	0.608914	1.31361	0.817546	0.847067	0.747176	0.789843	0.645704	0.621146	0.721544	0.814631
SMESG000064337	0.525428	2.7461	1.18214	1.16821	0.944201	1.33781	1.10153	0.972464	1.10364	0.767702
SMESG000064344	0.716948	3.78787	1.23876	1.16126	1.13839	1.12604	1.21534	1.00867	1.431	0.932033
SMESG000064350	1.27998	0.697838	1.75024	1.49321	1.60916	1.65277	1.30178	1.29053	1.34937	1.6899
SMESG000064355	0.358091	1.19716	0.421198	0.382989	0.341353	0.441635	0.42316	0.458493	0.595257	0.527896
SMESG000064359	0.614299	0.291032	0.883751	0.863155	0.739083	0.911532	0.909623	0.686516	0.635074	0.639253
SMESG000064360	0.29181	1.26696	0.536797	0.509797	0.398993	0.794303	0.603361	0.522144	0.479765	0.305314
SMESG000064362	0.07898	0.108778	0.0600716	0.0430038	0.0685149	0.115315	0.0595772	0.291069	0.336114	0.0958242
SMESG000064366	0.0482333	0.357899	0.0922999	0.067406	0.0571079	0.130552	0.0576756	0.0711419	0.0446047	0.0279983
SMESG000064372	1.52638	0.553059	1.5051	1.34279	1.5288	1.39798	1.23158	1.26592	1.47698	1.03493
SMESG000064374	0.165945	0.220478	0.146702	0.162702	0.0771226	0.300843	0.341282	0.359238	0.0965642	0.0461918
SMESG000064381	0.590327	0.246409	0.771585	0.559859	0.809043	0.954953	0.569384	0.565574	0.82105	0.841158
SMESG000064388	0.0607135	0.0621997	0.0688169	0.113255	0.0236682	0.141739	0.089751	0.0484327	0.03882	0.0220112
SMESG000064394	0.594757	0.412164	0.531822	0.541248	0.487702	0.580867	0.920506	0.684834	0.616019	0.551172
SMESG000064395	0.960201	0.499781	0.736695	0.810768	0.940364	0.550955	0.501583	0.536108	0.489361	1.03164
SMESG000064397	0.347004	0.688944	0.463317	0.512091	0.469023	0.553582	0.885348	1.02614	0.600351	0.486162
SMESG000064400	0.0574508	0.191793	0.0943884	0.166565	0.0922601	0.0735912	0.174899	0.111654	0.108649	0.164598
SMESG000064407	0.0550316	0.168035	0.11043	0.0684719	0.0415372	0.100659	0.0242824	0.0921965	0.0846204	0.0443513
SMESG000064415	0.618414	1.84241	1.12437	1.08421	0.970976	1.0926	1.43155	0.988978	1.0631	1.23096
SMESG000064419	0.393401	0.952754	0.687387	0.495526	0.604899	0.557813	0.407998	0.477182	0.549308	0.508846
SMESG000064421	0.143517	0.126398	0.20041	0.176549	0.172476	0.166436	0.184025	0.134452	0.171559	0.107211
SMESG000064450	0.121312	0.811014	0.249712	0.247089	0.260652	0.302524	0.234567	0.181557	0.238647	0.248115
SMESG000064457	0.394917	1.63745	0.621944	0.596792	0.602944	0.60608	0.703543	0.559534	0.771354	0.690977
SMESG000064462	0.126359	0.353842	0.209737	0.219463	0.14117	0.172739	0.200621	0.180187	0.210528	0.119625
SMESG000064479	0.0638909	0.140227	0.129786	0.121574	0.126071	0.127859	0.0863475	0.144693	0.166078	0.236872
SMESG000064481	0.0232471	0.140716	0.0427816	0.0769553	0.0340332	0.0493451	0.0443841	0.0225024	0.0335228	0.0201159
SMESG000064487	0.0355456	0.207416	0.114308	0.153445	0.0659258	0.102609	0.200196	0.0857312	0.0627164	0.0698065
SMESG000064498	0.715668	0.24315	0.756308	0.830857	0.658374	0.868182	0.759333	0.629873	0.931703	0.740465
SMESG000064500	0.0926615	0.159092	0.0850995	0.0760273	0.0813213	0.119653	0.0963352	0.0843762	0.136969	0.176802
SMESG000064510	0.130255	0.0291231	0.226617	0.341633	0.0592906	0.173781	0.0795773	0.155679	0.10364	0.0752887
SMESG000064511	0.102251	0.438621	0.244581	0.249412	0.196861	0.269433	0.300461	0.218579	0.178883	0.213788
SMESG000064512	11.6115	1.47273	11.5963	10.3739	10.5601	10.3291	9.83261	8.32983	10.9947	8.12628
SMESG000064517	0.154925	0.318114	0.276723	0.22976	0.11448	0.264386	0.254091	0.213391	0.145276	0.124684
SMESG000064518	0.654383	0.188257	0.523485	0.518105	0.73796	0.435005	0.581982	0.518404	0.461357	0.980035
SMESG000064519	0.14553	0.244541	0.213079	0.224219	0.224611	0.253809	0.170148	0.143668	0.108143	0.184042
SMESG000064521	0.0257529	0.147867	0.141676	0.165889	0.0390162	0.261646	0.39913	0.164648	0.121786	0.0134761
SMESG000064523	0.120098	0.185063	0.195466	0.11186	0.111706	0.183195	0.135077	0.16325	0.22718	0.0497849
SMESG000064539	0.303803	0.54001	0.588449	0.571052	0.540442	0.611559	0.662943	0.392939	0.635135	0.442074
SMESG000064546	0.168088	0.246961	0.280288	0.303389	0.241105	0.264422	0.441605	0.248301	0.255729	0.112921
SMESG000064550	0.984585	0.44712	0.602582	0.646984	0.677597	0.732138	0.622593	0.628573	0.629284	0.964632
SMESG000064553	0.380157	0.538729	0.691935	0.581041	0.600264	0.731619	0.464391	0.513199	0.677578	0.679727
SMESG000064562	0.132531	0.361938	0.212402	0.130968	0.129577	0.171606	0.224199	0.169049	0.168743	0.0989525
SMESG000064574	0.216954	0.0341427	0.203469	0.184907	0.204974	0.222143	0.161645	0.18784	0.154888	0.202102
SMESG000064584	0.856512	0.103926	0.46543	0.550314	0.685769	0.412504	0.635142	0.534345	0.418252	0.343479
SMESG000064587	0.282403	1.55505	0.679448	0.825647	0.647476	0.714164	0.761273	0.754724	0.715205	0.773201
SMESG000064589	0.0241656	0.0172712	0.0559918	0.0277594	0.0269796	0.035875	0.0624271	0.021677	0.0541516	0.0493033
SMESG000064592	0.0385898	0.12877	0.0319335	0.0219218	0.0231323	0.0180182	0.0537273	0.0186091	0.02096	0.0112814
SMESG000064593	0.346094	0.370069	0.168654	0.192656	0.375797	0.22366	0.220044	0.919054	0.430733	0.727318
SMESG000064600	0.00502207	0.0688368	0.0293082	0.0411396	0.01272	0.0425128	0.0997052	0.0294633	0.0547813	0.0150438
SMESG000064601	0.287895	0.114349	0.35917	0.662783	0.126138	1.02762	1.36548	0.37533	0.3728	0.864645
SMESG000064621	0.558134	0.128534	0.377552	0.337491	0.34895	0.440304	0.445878	0.453067	0.355496	0.273841
SMESG000064622	0.0346623	0.314918	0.0755255	0.0898111	0.0499763	0.0585933	0.0722292	0.051196	0.160247	0.00899863
SMESG000064632	0.0134633	0.220983	0.117344	0.0803582	0.0745881	0.105999	0.0788571	0.107886	0.0705691	0.0165322
SMESG000064637	0.0695004	0.486854	0.360207	0.38402	0.069169	0.163638	0.0987704	0.297028	0.229276	0.0572465
SMESG000064660	0.0402901	0.399069	0.117823	0.122471	0.129059	0.150289	0.148666	0.0971443	0.123978	0.106778
SMESG000064664	0.155355	0.584859	0.225976	0.242081	0.28055	0.236529	0.265253	0.166879	0.261347	0.390454
SMESG000064665	0.0858922	0.206369	0.124026	0.059772	0.0310334	0.0490514	0.0122985	0.126466	0.0499409	0.0265425
SMESG000064674	2.56148	2.24956	2.76996	2.67145	2.6308	2.49085	2.74623	2.34813	2.90046	2.76175
SMESG000064676	0.0749571	0.0742171	0.0858005	0.0998462	0.0340727	0.114467	0.0306248	0.0574411	0.0701777	0.0340873
SMESG000064685	0.111349	0.0261438	0.0699221	0.0294882	0.0260804	0.0382392	0.0215205	0.0526945	0.0640005	0.0205426
SMESG000064687	0.376866	0.338854	0.380097	0.447944	0.405237	0.390972	0.358401	0.367437	0.220829	0.344345
SMESG000064689	0.429335	1.08641	0.717908	0.76772	0.647559	0.938984	0.808603	0.807433	0.779848	0.977325
SMESG000064698	0.0324963	0.0225989	0.0667031	0.0221331	0.0171042	0.0384674	0.00820742	0.0325773	0.0674078	0.0116646
SMESG000064712	0.0755847	0.434932	0.218651	0.177227	0.242006	0.220867	0.301594	0.133725	0.128794	0.139572
SMESG000064720	0.431383	2.15679	1.2524	0.922627	0.876904	1.06692	0.946637	0.819115	1.05452	0.951932
SMESG000064723	0.01187	0.00930233	0.0543764	0.0366059	0.0120196	0.00774213	0.0159886	0.0150712	0.0166053	0.116755
SMESG000064735	0.621213	0.161987	0.421621	0.401542	0.489575	0.444073	0.405966	0.284625	0.42288	0.765383
SMESG000064742	0.0978208	0.108563	0.0860305	0.110912	0.0900689	0.103515	0.100178	0.0846471	0.0935102	0.0894791
SMESG000064743	0.593349	1.07164	0.662791	0.633588	0.570195	0.647239	0.522981	0.580884	0.663878	0.429329
SMESG000064746	0.127644	0.225637	0.174168	0.102819	0.0842946	0.180849	0.0939447	0.112634	0.142249	0.0740333
SMESG000064750	1.9405	1.2046	1.89414	1.91506	1.86118	1.94499	1.83061	1.77499	1.71278	1.93627
SMESG000064752	1.5291	2.63877	2.70927	2.36438	2.079	1.74186	1.9816	2.72007	2.51647	0.927878
SMESG000064757	0.0312145	0.130525	0.131186	0.0475487	0.0424587	0.0395359	0.0354633	0.0592637	0.077274	0.0499678
SMESG000064764	0.412296	0.907142	0.490542	0.463553	0.493494	0.480803	0.342654	0.402481	0.498035	0.552936
SMESG000064765	0.328279	0.296376	0.32186	0.29711	0.274269	0.338886	0.156683	0.236871	0.290123	0.365611
SMESG000064785	0.636362	0.635633	0.714834	0.719859	0.625354	0.66348	0.771426	0.66932	0.708238	0.449563
SMESG000064787	0.0734527	0.216812	0.158753	0.146722	0.126868	0.165919	0.290001	0.17834	0.190301	0.177394
SMESG000064788	0.579031	0.429362	0.718453	0.651917	0.72796	0.614431	0.651517	0.602458	0.639229	0.556241
SMESG000064795	0.610384	0.511795	0.28462	0.153532	0.232849	0.33484	0.266342	1.54977	0.526943	0.946443
SMESG000064827	1.10375	0.103545	1.16063	1.21605	1.04062	1.21287	1.25008	0.812038	1.30049	0.967343
SMESG000064830	0.0693193	0.107122	0.0315632	0.201928	0.0299467	0.0594645	0.0697696	0.111927	0.195685	0.00604515
SMESG000064846	0.125974	0.0342558	0.197413	0.12045	0.096079	0.133641	0.0113816	0.133975	0.124199	1.89469
SMESG000064848	0.170556	0.924441	0.615226	0.294292	0.243293	0.357786	0.460532	0.441352	0.474625	0.301565
SMESG000064851	2.02224	0.373957	2.20542	2.09371	2.22403	2.05395	2.40683	1.71368	1.79854	2.80474
SMESG000064860	0.304854	0.187258	0.305538	0.302679	0.286731	0.378271	0.506924	0.235844	0.181154	0.3188
SMESG000064878	0.30926	0.404807	0.224994	0.256315	0.256944	0.238977	0.269374	0.200722	0.189884	0.181468
SMESG000064881	0.119748	0.301305	0.0834803	0.372291	0.241114	0.149479	0.0560176	0.237174	0.123494	0.0280776
SMESG000064892	0.386993	1.19075	0.608141	0.709923	0.73362	0.704584	0.588971	0.608508	0.767207	0.538408
SMESG000064896	0.399052	1.01282	0.586772	0.493905	0.430109	0.656454	0.702124	0.451593	0.560425	0.544724
SMESG000064905	1.22762	4.21401	4.16833	1.4822	3.10807	1.0789	1.51411	2.20658	2.40317	1.37792
SMESG000064911	0.229753	0.217077	0.287167	0.303685	0.256591	0.240986	0.314717	0.205638	0.329602	0.316167
SMESG000064914	0.0982459	0.118283	0.0852435	0.0895915	0.0744068	0.0688336	0.162644	0.0966766	0.156514	0.030903
SMESG000064916	0.443603	0.485899	0.41997	0.422006	0.423012	0.510568	0.429035	0.413471	0.395339	0.368008
SMESG000064929	0.666754	2.11715	1.04282	0.966923	0.788999	0.993509	1.46005	0.798498	0.860951	0.653182
SMESG000064933	0.238511	1.11546	0.706268	0.352174	0.258256	0.615986	1.1077	0.389989	0.724544	0.282709
SMESG000064937	0.0634085	0.179792	0.0748296	0.0690123	0.079976	0.129485	0.187803	0.0650288	0.118695	0.0997309
SMESG000064938	0.208274	1.3343	0.515503	0.522045	0.46663	0.70927	0.553221	0.42795	0.219993	0.47161
SMESG000064939	0.0900858	0.083836	0.0428962	0.0335324	0.0562653	0.0700098	0.0108526	0.0496256	0.326694	0.0146014
SMESG000064941	0.945227	0.523225	0.883201	0.964768	0.885495	0.981595	0.820491	0.733755	0.88485	0.921378
SMESG000064942	0.725118	0.752575	0.757923	0.79116	0.782948	0.78912	0.759464	0.623877	0.657954	0.837682
SMESG000064943	0.625417	1.52276	1.51842	1.21975	1.0192	0.800901	2.56382	0.977919	1.22068	0.861531
SMESG000064945	0.584571	2.05912	1.03849	0.961147	0.935854	1.02006	1.09602	0.833958	1.04085	1.05736
SMESG000064953	0.919649	0.707599	0.831027	0.939095	1.02387	0.689816	0.822196	0.685885	0.712673	0.756633
SMESG000064966	0.912818	0.852414	1.16291	1.18896	0.939966	1.13453	1.62493	0.89742	1.16155	1.07161
SMESG000064967	0.0745452	0.453499	0.22582	0.233154	0.238706	0.193948	0.0970857	0.180837	0.122568	0.235437
SMESG000064968	0.154438	0.186359	0.135228	0.212443	0.148669	0.145568	0.276924	0.10808	0.140571	0.204459
SMESG000064981	0.31295	0.957381	0.553431	0.516314	0.480382	0.537133	0.831107	0.648301	0.552779	0.609304
SMESG000064983	0.756572	1.45226	1.20364	1.18791	1.03012	1.15206	1.475	1.07184	1.27233	1.12862
SMESG000064985	0.767632	0.16419	0.57281	0.556012	0.530077	0.590412	0.692923	0.693424	0.397819	0.542365
SMESG000064986	0.0767591	0.111219	0.0567543	0.178555	0.0145362	0.21084	0.18278	0.102331	0.0470044	0.0399927
SMESG000064993	0.168683	0.623739	0.392979	0.402823	0.383432	0.382709	0.39795	0.397397	0.313022	0.230823
SMESG000065011	0.0579226	0.318234	0.135831	0.132929	0.155585	0.158805	0.206094	0.118905	0.215526	0.0937848
SMESG000065015	0.0757001	0.074235	0.0348388	0.0330507	0.0217133	0.0410305	0.0214783	0.691677	0.157852	0.129858
SMESG000065022	0.169156	0.0537212	0.0889761	0.250067	0.0487662	0.123432	0.101059	0.116322	0.0806915	0.0859086
SMESG000065023	0.189616	0.886075	0.405878	0.422084	0.348293	0.411085	0.452359	0.32937	0.224084	0.230927
SMESG000065026	0.197555	0.454908	0.176384	0.402924	0.172884	0.966467	0.735418	0.217832	0.198398	0.0784591
SMESG000065029	0.086709	0.119438	0.1442	0.171746	0.121708	0.167592	0.123942	0.128239	0.0963298	0.144442
SMESG000065040	0.00650288	0.0313901	0.0233507	0.0453978	0.0412177	0.0410835	0.0496964	0.0265244	0.0162212	0.0623011
SMESG000065043	0.231617	0.267232	0.27168	0.324727	0.294884	0.316376	0.367925	0.325633	0.407938	0.266409
SMESG000065054	1.39183	1.43043	1.73458	1.61433	1.2268	2.88339	2.8595	1.32389	1.5518	0.476882
SMESG000065056	0.535757	0.598364	0.459754	0.473815	0.484314	0.54803	0.535876	0.41939	0.408002	0.541751
SMESG000063866	0.998803	1.70762	1.08465	1.40474	1.21926	1.18998	1.28991	1.22985	1.12786	0.804228
SMESG000063883	0.0147329	0.00570776	0.0112335	0.00688665	0.00339989	0.02129	0.0123662	0.0286785	0.00908183	0.0102713
SMESG000063900	0.155306	0.419288	0.32168	0.266588	0.290266	0.304054	0.321867	0.192758	0.327312	0.177847
SMESG000063903	0.880299	4.35575	2.23018	2.23873	1.93955	2.3029	2.46357	1.85701	2.10113	1.55561
SMESG000063920	0.0410955	0.15633	0.0723384	0.0534445	0.0422837	0.0897409	0.148173	0.114767	0.118237	0.0297214
SMESG000063924	2.28525	0.412663	1.38422	1.44255	1.50244	1.35807	1.35816	1.088	1.58931	2.10522
SMESG000063933	0.898873	0.344973	0.880239	0.865628	0.785496	0.894371	0.890083	0.847779	0.834395	0.583393
SMESG000063934	0.0539298	0.080467	0.0960022	0.0761754	0.0460907	0.0882836	0.0888679	0.314355	0.141986	0.0390253
SMESG000063938	0.433107	2.1056	0.852611	0.874986	0.783372	0.791273	1.00698	0.678597	0.67413	0.370807
SMESG000063944	0.20542	0.38556	0.264291	0.254533	0.328586	0.320751	0.216656	0.208765	0.281899	0.110695
SMESG000063949	0.0933362	0.366336	0.200587	0.246066	0.155454	0.171944	0.296784	0.146119	0.148753	0.0632201
SMESG000063960	0.16074	0.88386	0.61697	0.287241	0.256107	0.410234	0.465886	0.327961	0.595786	0.196356
SMESG000063975	0.199911	0.332511	0.284311	0.303579	0.298338	0.278334	0.25143	0.189402	0.260764	0.395726
SMESG000063977	0.158427	0.752207	0.469835	0.418124	0.381834	0.425203	0.357837	0.398084	0.560699	0.354847
SMESG000064001	0.427723	1.58328	0.881509	0.9363	0.820587	0.971121	0.729239	0.822502	0.589885	0.660274
SMESG000064034	1.05747	0.264794	0.792202	0.622382	0.766149	0.724025	0.688216	0.569961	0.750209	0.569203
SMESG000064035	1.63327	11.0012	4.14655	3.9511	3.72199	3.99601	3.95452	3.14226	3.5225	3.33809
SMESG000064045	0.340178	0.0852958	0.232434	0.289869	0.262804	0.19821	0.194137	0.232673	0.152153	0.265493
SMESG000064055	0.343434	0.222714	0.425888	0.520126	0.372192	0.535095	0.522469	0.677724	0.311886	0.503453
SMESG000064076	0.460775	0.514591	0.616401	0.584215	0.483158	0.668605	0.702675	0.525828	0.794176	0.564274
SMESG000064079	0.214529	1.76901	0.769947	0.702041	0.591561	0.797564	0.858744	0.560918	0.442157	0.58037
SMESG000069617	0.33402	1.23507	0.419317	0.434662	0.41884	0.48375	0.398958	0.372244	0.334639	0.541099
SMESG000069839	0.482499	2.76888	1.34495	0.416342	1.36188	0.732801	1.54106	0.87351	1.06371	1.06637
SMESG000068862	0.191748	0.405847	0.289953	0.277935	0.256264	0.242582	0.344248	0.217484	0.222829	0.250042
SMESG000068995	0.39797	0.824989	0.595277	0.607116	0.548145	0.627637	0.742748	0.582561	0.442761	0.499634
SMESG000069006	0.429804	0.763237	0.605214	0.35302	0.298946	0.38173	0.414596	0.659655	0.559736	0.382575
SMESG000069150	1.73169	0.866172	1.81272	1.77174	1.74387	1.65822	1.75604	1.49281	1.69631	2.14359
SMESG000069172	0.00825763	0.019333	0.0331745	0.00321834	0.00894714	0.0259451	0.0999728	0.00799132	0.0265692	0.0573314
SMESG000069206	0.328124	0.771359	0.385914	0.760918	0.6727	0.499776	0.400007	0.520096	0.514051	0.770517
SMESG000069250	0.29568	0.574439	0.484463	0.519643	0.473242	0.530554	0.409774	0.462694	0.446702	0.442366
SMESG000069361	0.632818	0.316465	0.522519	0.662125	0.700837	0.494289	0.66149	0.511572	0.404228	0.919918
SMESG000069494	2.79194	0.419264	2.50216	2.40219	2.45557	2.38022	1.9517	1.98169	2.30632	2.34229
SMESG000069572	0.230897	0.378327	0.320205	0.352132	0.285648	0.330827	0.345443	0.23227	0.316409	0.281557
SMESG000069827	1.06326	0.411208	1.09799	1.12255	1.10476	1.17784	1.31488	1.0415	1.01566	1.58528
SMESG000069883	0.929823	1.30502	1.18938	1.18464	1.15716	1.25738	1.39907	0.980777	0.854776	1.46379
SMESG000069905	0.0479214	0.0820386	0.0141905	0.0215459	0.00399988	0.0294098	0.0109257	0.0570598	0.198125	0.0213278
SMESG000069927	0.121372	0.471906	0.238036	0.259365	0.177598	0.30518	0.260336	0.22709	0.226983	0.0918248
SMESG000069949	0.171813	0.123265	0.0300578	0.729501	0.0362535	0.034502	0.00973484	0.108341	0.0545156	0.0230716
SMESG000068762	0.715167	0.249375	0.836528	0.861196	0.899961	0.938783	0.704673	0.69623	0.765924	0.888304
SMESG000068795	0.760856	0.408182	0.793438	0.845553	0.713627	0.743196	0.770305	0.819072	0.93413	0.699317
SMESG000068906	0.290588	0.096142	0.202623	0.199429	0.189379	0.204927	0.107083	0.233792	0.202093	0.272451
SMESG000068982	5.00174	1.10208	2.59469	2.7628	3.61666	1.90933	2.81897	2.63571	2.90086	3.72264
SMESG000068985	0.62832	1.66526	0.548021	0.767218	0.532078	0.574093	0.500706	1.49948	0.766859	0.557936
SMESG000068996	0.772872	0.41853	0.662336	0.733244	0.913752	0.679946	0.788146	0.577564	0.668418	0.822804
SMESG000069029	0.117015	0.00228598	0.175224	0.181766	0.147399	0.193784	0.148071	0.0764051	0.210535	0.140756
SMESG000069031	0.0858223	0.187496	0.122282	0.0990572	0.119036	0.112467	0.0899784	0.0819729	0.108151	0.0893612
SMESG000069086	2.77798	1.21961	3.80276	3.50264	3.43558	3.80372	3.44087	2.53166	3.30682	3.40964
SMESG000069102	0.874211	0.426959	0.88271	0.879154	0.736133	0.994434	0.772547	0.638303	0.796886	0.861084
SMESG000069110	0.077214	0.223898	0.0887984	0.0726038	0.140565	0.0637704	0.135188	0.0822899	0.0609373	0.0522228
SMESG000069119	0.416837	0.708609	0.668916	0.889629	0.717725	1.02171	0.27776	0.546343	0.694067	0.147362
SMESG000069122	0.0412715	0.122981	0.0689908	0.0721324	0.109262	0.0949874	0.0649409	0.0916267	0.0960426	0.17084
SMESG000069126	0.238382	0.193929	0.179157	0.141536	0.417563	0.223742	0.19304	0.210849	0.156823	0.197222
SMESG000069153	0.937904	0.601072	1.00375	0.84779	1.03159	0.918786	1.11978	0.888948	1.24467	0.797135
SMESG000069155	0.320389	0.681902	0.428674	0.427003	0.357955	0.420329	0.537927	0.405942	0.239628	0.260247
SMESG000069189	0.233905	0.22473	0.199569	0.158876	0.162607	0.151082	0.207685	0.14417	0.145908	0.344991
SMESG000069194	1.0982	0.69233	1.01023	1.08216	0.859773	1.05112	1.03649	1.15745	0.886388	1.02349
SMESG000069202	0.0853527	0.063412	0.0274909	0.046131	0.0352099	0.0413484	0.0623882	0.376536	0.0830632	0.024842
SMESG000069214	0.0603081	0.149974	0.0593005	0.0851681	0.0593863	0.131277	0.0810021	0.0559401	0.119727	0.0538269
SMESG000069218	0.848481	0.514003	0.701062	0.809048	0.83417	0.717254	0.598857	0.661489	0.656153	1.2178
SMESG000069225	0.0846574	0.0125392	0.0202597	0.104576	0.133868	0.188149	0.131587	0.0322617	0.0305003	0.0640028
SMESG000069229	0.405817	0.51283	0.424013	0.456389	0.375995	0.403072	0.292189	0.477447	0.358041	0.53843
SMESG000069251	0.774839	1.15201	1.05136	1.06195	1.01055	1.06992	0.975989	1.02328	0.990896	1.06606
SMESG000069252	0.0323842	0.0427505	0.0608554	0.0491562	0.0521254	0.0426653	0.0392948	0.0325908	0.0854112	0.034431
SMESG000069268	0.660355	0.589457	0.738126	0.702336	0.716696	0.784368	0.84959	0.545488	0.633274	0.896954
SMESG000069292	0.710029	1.68766	1.03925	0.924271	0.839303	0.996818	1.03652	0.780973	1.07204	0.82399
SMESG000069298	0.244237	0.448827	0.274457	0.288412	0.205837	0.24887	0.352515	0.308271	0.362098	0.226853
SMESG000069302	0.352626	1.45138	0.813403	0.732889	0.715814	0.821051	0.935353	0.680085	0.885324	0.644963
SMESG000069303	0.61072	2.36057	1.03855	0.859689	0.805231	0.749468	0.89073	0.847885	0.940554	0.985392
SMESG000069311	0.430298	0.315974	0.786502	0.0132292	0.00564884	0.0636139	0.232822	0.32121	0.582509	0.0102713
SMESG000069315	0.456374	3.06099	1.2088	1.08428	1.04175	1.20187	1.18071	1.05858	0.978204	1.23867
SMESG000069322	0.121266	0.485792	0.166036	0.384464	0.384595	0.139705	0.203707	0.303332	0.231674	1.34688
SMESG000069327	0.257396	0.175672	0.336471	0.224823	0.213256	0.270434	0.197495	0.233006	0.216111	0.0859819
SMESG000069335	0.0497501	0.268812	0.149298	0.182092	0.133457	0.158686	0.0523053	0.118396	0.110379	0.176603
SMESG000069340	0.0144986	0.00925497	0.0361699	0.0485419	0.0213956	0.0560643	0.138629	0.0616124	0.0230877	0.0158804
SMESG000069346	0.323892	0.620731	0.52733	0.494557	0.454278	0.427768	0.376443	0.366448	0.350121	0.365377
SMESG000069357	0.264523	0.958436	0.514259	0.656903	0.49555	0.578102	0.720581	0.521714	0.634521	0.437515
SMESG000069358	0.714841	0.770256	1.28066	1.21494	1.10339	1.21226	0.662828	0.825825	1.01865	1.04561
SMESG000069367	0.0798297	0.237584	0.142059	0.0810203	0.0393225	0.0951694	0.130458	0.0982525	0.122374	0.00668115
SMESG000069396	0.453865	0.488484	0.471404	0.450207	0.392997	0.43982	0.636549	0.430598	0.696033	0.417685
SMESG000069398	0.152208	0.277758	0.184444	0.145561	0.139558	0.154624	0.173619	0.225721	0.198005	0.1447
SMESG000069407	0.134894	0.585538	0.277911	0.219431	0.276437	0.223928	0.308356	0.282544	0.188259	0.170694
SMESG000069411	0.631088	0.542934	0.580547	0.616801	0.610783	0.601116	0.510367	0.495747	0.560669	0.702423
SMESG000069457	0.229384	0.0795237	0.220426	0.198832	0.233908	0.15012	0.138984	0.127991	0.214251	0.274875
SMESG000069470	0.568821	0.427607	0.588364	0.580969	0.533467	0.594632	0.51942	0.672086	0.538897	0.398494
SMESG000069481	0.393092	1.16695	0.516509	0.335187	0.522537	0.365097	0.39906	1.20609	0.548321	0.377802
SMESG000069497	0.520387	0.439429	0.637921	0.688669	0.710018	0.581794	0.613026	0.616053	0.712899	0.55729
SMESG000069507	1.11981	3.32128	1.83164	1.5691	1.60657	1.79047	2.02084	1.86176	1.64447	1.72998
SMESG000069511	0.946605	0.589282	1.04891	0.9313	0.951097	0.91568	0.888542	0.753986	0.968255	0.804954
SMESG000069520	1.05503	0.174103	0.841603	0.843822	0.849619	0.794037	0.917789	0.656522	0.550303	0.836839
SMESG000069574	1.03861	1.81724	1.78705	1.58583	1.59838	1.74762	1.47447	1.50971	1.95379	1.8397
SMESG000069576	0.335608	0.582548	0.452237	0.529248	0.483008	0.441149	0.491914	0.342913	0.356792	0.491874
SMESG000069590	0.882632	1.47539	1.2747	1.18606	1.12387	1.08448	1.03905	1.1673	0.832955	0.739006
SMESG000069596	0.482925	0.508396	0.495639	0.440068	0.471893	0.559472	0.49074	0.449922	0.444557	0.568817
SMESG000069597	1.12475	2.88208	1.60643	1.87493	1.58448	1.81158	3.42806	1.68054	1.64779	1.53075
SMESG000069603	2.4526	0.746116	2.21319	2.22329	2.58025	2.03612	1.63257	1.78184	2.00644	2.749
SMESG000069611	0.0280475	0.0238964	0.067573	0.115929	0.0652559	0.0458667	0.177005	0.113532	0.0613345	0.0234221
SMESG000069623	1.33895	3.32246	1.68233	1.75909	1.44265	1.9686	2.31466	1.26916	1.41806	1.44428
SMESG000069626	0.387227	0.165081	0.423123	0.458111	0.454987	0.479153	0.445012	0.363392	0.301249	0.575793
SMESG000069634	1.26524	0.553077	1.22487	1.17632	1.52574	1.13459	1.11539	1.02407	1.03081	1.01709
SMESG000069640	0.0627136	0.278239	0.0864589	0.074991	0.362662	0.0717919	0.0309492	0.173267	0.371593	0.427451
SMESG000069643	0.84986	1.43662	0.878126	0.928023	0.777629	1.02565	0.997527	0.749803	0.75319	1.16227
SMESG000069645	0.579568	0.431654	0.613677	0.622898	0.651085	0.589923	0.723436	0.525417	0.882487	0.765107
SMESG000069646	0.166399	0.173069	0.218971	0.138152	0.184018	0.206934	0.195556	0.143569	0.0694056	0.0553941
SMESG000069649	0.020432	0.0846799	0.0131616	0.0291907	0.0147087	0.0278029	0.0293337	0.0406377	0.0575991	0.045736
SMESG000069667	0.289022	1.22574	0.529989	0.496934	0.530539	0.573245	0.413841	0.963743	0.874816	0.107151
SMESG000069668	0.0473213	0.0618334	0.0524008	0.0364753	0.158016	0.0742327	0.0293741	0.130141	0.0475697	0.0115691
SMESG000069670	0.0603058	0.246186	0.105433	0.0326602	0.151736	0.0750843	0.161231	0.263349	0.346546	0.0383267
SMESG000069673	0.232152	0.586516	0.331536	0.130565	0.500464	0.181631	0.48942	0.55876	0.687915	0.217389
SMESG000069674	0.33674	0.551434	0.203775	0.304046	0.553549	0.319634	0.141425	0.979327	0.342918	0.713199
SMESG000069675	0.119102	0.25348	0.0688978	0.200896	0.20579	0.0852265	0.0708879	0.291579	0.340503	0.0297045
SMESG000069681	0.205303	0.594239	0.215004	0.28351	0.40034	0.271191	0.222398	0.381885	0.654775	0.22151
SMESG000069685	0.181107	0.546176	0.201552	0.162264	0.154384	0.230297	0.265557	0.318453	0.187343	0.086896
SMESG000069687	0.0179841	0.0422314	0.0348453	0.0454407	0.0448723	0.0229608	0.0219186	0.065473	0.146745	0.0158804
SMESG000069689	0.108083	0.0968803	0.15753	0.0744176	0.0547777	0.120794	0.0284565	0.0959199	0.137811	0.038633
SMESG000069691	0.130756	0.846939	0.398278	0.33009	0.261532	0.30982	1.07398	0.259748	0.305108	0.257937
SMESG000069693	0.548563	0.364813	0.98051	0.930017	0.952756	0.933827	0.908863	0.734185	0.774868	1.06752
SMESG000069696	0.429223	0.484297	0.145099	0.161432	0.130164	0.209804	0.287821	2.49394	0.220106	0.149947
SMESG000069701	0.356436	0.143683	0.195727	0.208939	0.253554	0.228488	0.311167	0.181924	0.110045	0.163731
SMESG000069703	0.000762883	0.014988	0.0160774	0.0492198	0.0608624	0.0165351	0.00624497	0.0348969	0.0821872	0.0492098
SMESG000069704	0.785144	2.11019	1.38097	1.36994	1.21463	1.08386	1.29916	1.00162	1.52637	0.996339
SMESG000069706	1.33663	8.31984	3.39092	3.42981	3.11307	3.51445	4.07939	2.481	2.67797	2.85537
SMESG000069710	0.875552	0.460158	0.880595	0.888683	0.734658	0.926657	1.10604	0.75794	0.731053	0.926505
SMESG000069729	0.267708	0.331654	0.193373	0.303067	0.299343	0.190434	0.329114	0.245349	0.164792	0.264594
SMESG000069740	1.09705	1.08022	1.2652	1.25599	1.3092	1.15692	1.25622	0.880151	1.29677	1.41673
SMESG000069743	0.326569	0.663198	0.49239	0.454903	0.500964	0.577129	0.552773	0.404082	0.352859	0.815218
SMESG000069747	0.445684	0.526626	0.618502	0.518132	0.500933	0.626914	0.428111	0.583289	0.586294	0.338996
SMESG000069748	0.472603	0.989451	0.585698	0.618764	0.635822	0.632232	0.462496	0.525739	0.626273	0.659523
SMESG000069753	0.264082	0.432552	0.412447	0.429671	0.30076	0.400707	0.361148	0.308679	0.403809	0.212298
SMESG000069757	0.475468	1.32906	0.487818	0.565371	0.408413	0.710269	0.745333	0.433406	0.780731	0.425325
SMESG000069765	0.113284	0.197195	0.0517342	0.0528751	0.0376159	0.0567427	0.0122334	0.0332964	0.0433339	0.0400125
SMESG000069768	0.161936	0.00415455	0.0312966	0.0204823	0.0360847	0.0354495	0.0101646	0.0224244	0.679075	0.0630672
SMESG000069773	0.686861	0.802886	0.688802	0.636059	0.659283	0.688506	0.635967	0.541485	0.488463	0.985839
SMESG000069780	1.91779	0.378431	2.42137	0.105556	0.204491	0.141851	0.00817134	1.01204	1.79469	0.080517
SMESG000069782	0.0545231	0.00280859	0.0761997	0.00220756	0.0239146	0.0151753	0.0748243	0.0642254	0.0341566	0.017811
SMESG000069791	0.0398712	0.0892461	0.0168139	0.0163611	0.0370283	0.016415	0.0396732	0.0216484	0.0218477	0.0230716
SMESG000069806	0.594681	0.431297	0.724808	0.651682	0.629633	0.701436	0.832953	0.562236	0.591404	0.833882
SMESG000069808	0.172381	0.489238	0.386467	0.393121	0.368105	0.38238	0.442308	0.391485	0.47461	0.477342
SMESG000069809	0.374617	0.427902	0.400049	0.442805	0.394633	0.552062	0.465859	0.365493	0.326373	0.390171
SMESG000069821	0.00796376	0.0826389	0.0489568	0.0348912	0.0405347	0.0324789	0.045387	0.0241914	0.0187809	0.0409096
SMESG000069832	0.0551711	0.0513447	0.0167489	0.0405235	0.435992	0.00806735	0.00469809	0.178381	0.0207148	0.569441
SMESG000069836	0.125569	0.155159	0.146527	0.183815	0.172824	0.159744	0.136888	0.121178	0.134478	0.0978194
SMESG000069847	0.289147	0.568814	0.506634	0.45701	0.398596	0.495006	0.360885	0.451001	0.320086	0.525265
SMESG000069852	0.139954	0.283341	0.0786168	0.120793	0.259141	0.0946111	0.0925597	0.921191	0.0897379	0.730151
SMESG000069862	1.78894	3.50513	2.64014	2.3032	2.2575	2.82878	2.55652	1.76201	2.02368	2.17726
SMESG000069873	1.07575	2.25462	1.50532	1.49648	1.43119	1.44922	1.53703	1.2925	1.46984	1.47505
SMESG000069886	0.455064	0.896708	0.503829	0.561218	0.539265	0.415639	0.619682	0.481105	0.274459	0.328146
SMESG000069889	0.636035	0.581425	0.714125	0.810125	0.6736	0.481145	0.798184	0.726002	0.372966	0.53205
SMESG000069895	0.0651636	0.106138	0.122349	0.178093	0.00496684	0.145261	0.2063	0.0750794	0.0550083	0.00604515
SMESG000069906	0.174777	0.238232	0.195316	0.188796	0.166969	0.229822	0.326951	0.168564	0.168648	0.190382
SMESG000069908	0.736198	3.53397	1.80376	1.38966	2.55168	1.7899	1.15775	1.40551	1.27398	1.29421
SMESG000069912	0.386002	1.00432	0.485074	0.603803	0.479857	0.474611	0.534513	0.434746	0.493379	0.411579
SMESG000069915	0.0603694	0.0254438	0.0556603	0.0465842	0.038957	0.054056	0.00973484	0.0217895	0.019577	0.00668115
SMESG000069925	0.755457	0.128278	0.74428	1.00901	0.79438	0.85157	0.694034	0.657221	0.971209	0.494539
SMESG000069929	0.300015	0.876672	0.498447	0.548797	0.459101	0.588001	0.644407	0.472973	0.443562	0.634153
SMESG000069934	0.0151442	0.0203858	0.0290238	0.0408985	0.00798645	0.0321441	0.0700533	0.0330333	0.024293	0.0345796
SMESG000068769	0.099055	0.285768	0.24091	0.178116	0.131683	0.153188	0.165175	0.182501	0.191172	0.0463714
SMESG000068798	0.6562	1.1097	0.873893	0.985667	0.938883	0.934978	0.926321	0.751852	1.09524	0.571349
SMESG000068800	0.524181	0.956977	0.93078	0.913443	0.748796	1.05456	0.996227	0.624738	0.984496	0.567149
SMESG000068818	0.774862	0.155725	0.662344	0.603922	0.700272	0.548363	0.406746	0.525077	0.483596	0.421181
SMESG000068819	5.66976	8.08947	9.81675	6.10553	7.9357	5.33517	6.81001	6.59303	8.0468	5.71848
SMESG000068822	0.320492	0.658828	0.456063	0.571574	0.426411	0.562041	0.649292	0.472073	0.580738	0.557186
SMESG000068824	0.166561	0.577432	0.294024	0.247214	0.245518	0.210886	0.185499	0.294697	0.505369	0.445365
SMESG000068827	0.423673	0.987778	0.434248	0.716428	0.805786	0.519925	0.728736	0.766885	0.690501	0.359005
SMESG000068843	0.213829	0.425762	0.24503	0.237147	0.20276	0.372768	0.215875	0.298863	0.329608	0.0985749
SMESG000068855	0.0151139	0.0426646	0.0312943	0.0737994	0.062191	0.16223	0.061733	0.0354878	0.078872	0.0112814
SMESG000068857	0.256443	0.0877275	0.402999	0.362087	0.347152	0.498824	0.297131	0.277537	0.386365	0.158601
SMESG000068863	0.742494	0.365002	0.357402	0.408594	0.306389	0.393504	0.416033	0.642467	0.988974	0.712478
SMESG000068865	0.0497806	0.177688	0.0704606	0.0625645	0.0358258	0.0876979	0.116213	0.149072	0.235647	0.0213278
SMESG000068882	0.473832	1.69109	0.866876	1.58389	0.731362	1.00812	1.13934	1.07289	0.92838	0.707929
SMESG000068883	0.203901	0.114802	0.102579	0.0861864	0.0735531	0.0834007	0.0196405	0.0679666	0.0287463	0.052265
SMESG000068889	0.245425	0.441086	0.194562	0.176858	0.43295	0.187339	0.283955	0.243259	0.178201	0.289769
SMESG000068893	0.273693	0.736051	0.457142	0.456675	0.474333	0.54685	0.485578	0.526065	0.415199	0.506636
SMESG000068902	0.0690639	0.12577	0.0669591	0.0734164	0.0405443	0.168382	0.502874	0.0540088	0.0981419	0.0201159
SMESG000068903	0.0116033	0.0832123	0.0266363	0.0129396	0.0251827	0.0378054	0.197159	0.0360449	0.0740186	0.0256187
SMESG000068907	0.77301	0.557826	1.06744	1.04937	1.07682	0.888744	0.76958	0.903616	1.0813	1.65145
SMESG000068914	0.445807	1.21751	0.634211	0.670758	0.606579	0.576134	0.54005	0.552924	0.458148	0.260041
SMESG000068918	0.132614	0.129887	0.0419272	0.0696482	0.0365773	0.0281108	0.0559707	0.491229	0.0460168	0.00668115
SMESG000068925	0.0294534	0.0831934	0.0227362	0.0433985	0.0265616	0.0241434	0.0658503	0.281341	0.0427937	0.0539437
SMESG000073691	0.371396	0.236408	0.0512438	0.0677545	0.0665448	0.0722993	0.0557002	0.109088	1.56141	0.0251482
SMESG000073369	0.592795	3.08741	1.81042	0.276331	2.57855	0.919067	1.27637	1.21591	1.5956	2.77794
SMESG000073546	4.68369	2.30685	4.43228	4.5415	3.88855	4.79033	4.87536	3.78416	3.97277	3.57346
SMESG000073757	0.597893	1.02067	0.653544	0.719001	0.666473	0.589597	0.815761	0.725093	0.473474	0.586181
SMESG000073824	0.795164	0.465762	0.899511	1.03984	0.859752	1.11586	1.21761	0.740233	0.812672	0.821735
SMESG000073901	0.0485356	0.0725737	0.0564329	0.16061	0.0318121	0.0683658	0.0591753	0.0883519	0.0558662	0.0472626
SMESG000074035	0.277813	0.865484	0.318906	0.233961	0.262873	0.287935	0.197927	0.426059	0.498897	0.273216
SMESG000074268	0.9504	5.97581	2.08354	2.1353	2.64624	2.23026	2.74521	2.10726	2.08113	2.25957
SMESG000073364	0.631109	1.7752	1.30094	1.15273	1.20477	1.26681	1.81349	1.48079	0.980788	0.798788
SMESG000073371	0.616543	0.961334	0.722197	0.670311	0.677721	0.919567	0.947527	0.512767	0.818697	0.616643
SMESG000073379	3.46257	1.18986	2.70148	2.35601	2.77312	2.67128	2.05188	2.22768	2.68265	2.76322
SMESG000073389	0.139023	0.668397	0.417472	0.371344	0.273815	0.393696	0.396614	0.392116	0.369046	0.130473
SMESG000073392	0.152793	0.211384	0.128681	0.111911	0.107357	0.122724	0.122166	0.163887	0.211944	0.154067
SMESG000073395	0.04006	0.207462	0.0216607	0.031901	0.0611819	0.0577066	0.047079	0.0883842	0.0381741	0.0582992
SMESG000073400	0.181011	0.628137	0.33878	0.184278	0.0604817	0.26021	0.243416	0.147801	0.220038	0.0690363
SMESG000073404	1.01786	2.71504	1.39381	1.38816	1.27494	1.50209	1.34572	1.38698	1.51882	0.951344
SMESG000073407	0.0941512	0.67914	0.289801	0.355933	0.24547	0.335175	0.798164	0.197453	0.35044	0.0764986
SMESG000073421	0.0629603	0.0905226	0.136843	0.072225	0.0732522	0.168779	0.0931957	0.0661437	0.18833	0.0205157
SMESG000073427	0.0322215	0.0562039	0.0836049	0.0977906	0.0757916	0.0884435	0.0977539	0.0478075	0.0612936	0.164575
SMESG000073441	0.344954	0.801948	0.535362	0.5475	0.471329	0.558113	0.699704	0.396361	0.658493	0.622273
SMESG000073490	0.568875	3.09811	1.31075	1.20268	1.2517	1.24918	1.62245	1.17804	1.19361	1.37377
SMESG000073518	0.0636792	0.173315	0.0611361	0.111846	0.0521012	0.103033	0.114138	0.126768	0.0555409	0.0460821
SMESG000073528	0.632246	0.533004	0.647541	0.693279	0.672667	0.850852	0.902212	0.575646	0.598954	0.756582
SMESG000073542	1.36512	1.63876	1.53974	1.55799	1.50401	1.76838	2.02544	1.58984	1.15413	2.4083
SMESG000073543	1.66985	0.721761	1.7268	1.57955	1.71731	1.67235	1.82634	1.41557	1.72578	1.68972
SMESG000073554	1.1288	1.95178	1.18786	1.20715	1.18097	1.14529	1.1479	0.990091	1.15946	1.22327
SMESG000073578	0.106894	0.753911	0.372076	0.400573	0.310857	0.336107	0.354442	0.292628	0.372648	0.0636227
SMESG000073595	0.0466614	0.0976241	0.0825558	0.0663617	0.0363517	0.0806089	0.0299327	0.0317264	0.0482676	0.0393881
SMESG000073596	0.179151	0.0934218	0.19976	0.111289	0.0875802	0.122602	0.089175	0.135921	0.281624	0.0784671
SMESG000073604	0.51919	1.99472	1.05935	1.03728	0.957894	1.05099	1.00166	0.900676	1.10335	0.500595
SMESG000073620	0.308657	1.28668	0.659597	0.68257	0.648665	0.632176	0.665908	0.581917	0.627757	0.486322
SMESG000073623	0.634277	0.848564	0.629512	0.668593	0.770215	0.621994	0.918483	0.944671	0.839156	0.284525
SMESG000073644	0.258941	0.146926	0.313267	0.330351	0.322152	0.398052	0.453639	0.273718	0.256629	0.216422
transcript:SMEST073664001	0.0514155	0.238219	0.0905004	0.0670552	0.0751165	0.203647	0.189948	0.057632	0.134786	0.0225436
SMESG000073666	1.27117	1.62742	0.318037	0.490667	0.449227	0.465199	0.407875	0.60665	4.67612	0.244541
SMESG000073667	0.23511	0.400863	0.0823874	0.113837	0.0387701	0.0935118	0.0478993	0.0969798	0.0478062	0.0685418
SMESG000073669	0.408051	1.74376	0.760235	0.760394	0.440726	1.0704	1.27151	0.669864	0.556533	0.591262
SMESG000073676	0.582609	0.552328	0.184638	1.43153	4.00166	0.263841	0.225096	1.51657	0.558151	1.7429
SMESG000073687	0.423557	1.2656	0.777213	0.857312	0.746793	0.585698	0.709059	0.730037	0.826518	0.733757
SMESG000073695	0.0160856	0.171372	0.0509363	0.0472523	0.0407955	0.118281	0.112392	0.0386085	0.0412833	0.0474914
SMESG000073709	0.240292	0.432479	0.41822	0.0519715	0.105449	0.234789	0.898562	0.370568	0.246253	0.0849642
SMESG000073715	0.445367	0.329755	0.431847	0.41908	0.484258	0.391051	0.307564	0.335046	0.22348	0.32997
SMESG000073716	0.469145	0.536017	0.70452	0.711081	0.661867	0.664774	0.65251	0.59837	0.80528	0.774501
SMESG000073727	0.260427	0.826942	0.758409	0.171258	0.497264	0.281626	0.102134	0.501198	0.681243	0.0366051
SMESG000073734	0.613808	2.33324	0.978273	1.67557	0.8114	1.29271	1.32187	1.09775	1.08136	1.12022
SMESG000073737	0.12366	0.228905	0.192853	0.225399	0.152717	0.196206	0.174056	0.161291	0.124588	0.131154
SMESG000073751	0.206226	0.40539	0.237076	0.24859	0.240596	0.277042	0.190083	0.272021	0.277098	0.348318
SMESG000073764	0.446742	0.17263	0.55456	0.549122	0.504445	0.498252	0.555176	0.424862	0.460678	0.594539
SMESG000073771	0.206107	0.354885	0.289621	0.156027	0.154294	0.217996	0.170947	0.170719	0.159438	0.103918
SMESG000073774	0.569801	2.31302	1.04327	0.959009	0.977353	1.11924	0.656389	0.937803	0.734762	0.433769
SMESG000073785	0.309592	0.756206	0.310403	0.285959	0.271036	0.300504	0.324935	0.278056	0.212873	0.139147
SMESG000073786	0.196249	1.19097	0.554583	0.567834	0.487415	0.524483	0.577207	0.471861	0.453595	0.507158
SMESG000073794	0.875833	0.424919	1.1412	1.22115	1.21673	1.26284	1.01789	0.967087	0.81309	0.981893
SMESG000073800	0.871024	0.474821	0.856462	0.894051	0.975543	0.98744	0.857852	1.20748	1.11138	1.04058
SMESG000073809	1.24596	0.886625	0.780277	0.752458	0.810095	0.776182	0.843087	1.50021	1.16893	0.694226
SMESG000073811	0.407543	0.645273	0.340149	0.261543	0.136613	0.272905	0.185904	0.278243	0.295987	0.110001
SMESG000073815	3.829	0.903306	5.26951	5.03144	5.48366	5.0563	4.31496	3.8446	4.28173	5.26586
SMESG000073816	0.0365171	0.0920067	0.0860146	0.102561	0.0829693	0.0731981	0.0465196	0.0726298	0.0543278	0.0921528
SMESG000073829	0.0283957	0.0765766	0.0240105	0.0370736	0.00842242	0.0591941	0.0649614	0.0285738	0.0497612	0.0461859
SMESG000073848	0.192357	0.353282	0.2494	0.178263	0.16501	0.274198	0.391584	0.193021	0.333292	0.257185
SMESG000073851	0.267207	0.257091	0.0820794	0.10058	0.0598927	0.299716	0.568013	0.122824	0.0598954	0.149703
SMESG000073852	0.8519	0.299018	1.19017	0.856125	0.865061	0.976183	0.923879	0.817644	1.06801	0.682925
SMESG000073864	0.7039	0.358463	0.707423	0.730487	0.745399	0.631252	0.618882	0.507115	0.854984	0.939915
SMESG000073865	0.0447187	0.0369226	0.0612364	0.0330895	0.0557472	0.04085	0.00462766	0.0314636	0.0544383	0.0452411
SMESG000073869	0.109656	0.11497	0.0213022	0.0506692	0.0158133	0.0625258	0.0397899	0.0396104	0.0316834	0.0223915
SMESG000073870	0.468411	0.269227	0.113443	0.163677	0.105707	0.238528	0.331776	0.389252	0.206745	0.26217
SMESG000073871	0.0604366	0.0909586	0.0147152	0.010126	0.0157339	0.0215805	0.0158626	0.0542919	0.0680268	0.109459
SMESG000073880	0.0465783	0.451127	0.175932	0.164727	0.0953397	0.189596	0.193036	0.122315	0.0784263	0.0811457
SMESG000073891	0.294053	0.354726	0.375598	0.346912	0.39233	0.396347	0.474026	0.327112	0.275003	0.424125
SMESG000073892	0.064005	0.0465427	0.114444	0.122399	0.115484	0.102788	0.12949	0.120813	0.056005	0.0359964
SMESG000073898	0.404276	1.98283	1.43178	0.403573	0.121556	0.638443	1.04055	0.900117	1.19448	0.317816
SMESG000073910	0.657868	0.399607	0.919331	0.832503	0.730372	0.980494	0.986471	0.593558	0.633472	0.709823
SMESG000073920	0.229993	0.481735	0.367487	0.336223	0.397336	0.411545	0.334903	0.336544	0.292275	0.509943
SMESG000073925	0.189899	0.455677	0.289925	0.271423	0.244869	0.280935	0.26191	0.238208	0.256383	0.240747
SMESG000073948	1.4382	0.355633	0.0728262	0.268867	0.0551366	0.0836571	0.198873	0.151662	0.139812	15.0078
SMESG000073991	0.208019	0.0370496	0.10326	0.145257	0.101218	0.142049	0.0853517	0.623068	0.0598911	0.216676
SMESG000073992	0.311162	0.251234	0.45466	0.504109	0.371598	0.52884	0.419269	0.372673	0.334527	0.520359
SMESG000073994	0.965963	1.79805	1.22455	1.28475	1.13991	1.36734	1.16909	1.81409	0.902625	1.1016
SMESG000074000	0.633738	0.973589	0.903379	0.852839	0.772506	0.934596	0.61247	0.842922	0.693795	1.0788
SMESG000074013	0.499366	0.164567	0.483349	0.749037	0.378369	0.122534	0.545512	0.57055	0.646466	0.440676
SMESG000074021	0.761111	0.28232	0.550782	0.523481	0.56654	0.514033	0.541501	0.505935	0.459591	0.685332
SMESG000074026	0.600677	1.11728	0.928616	0.867514	0.780417	0.88332	1.085	0.997124	1.14567	1.00457
SMESG000074029	0.569621	0.230353	0.509174	0.394034	0.38159	0.372149	0.296718	0.363091	0.462522	0.338459
SMESG000074044	1.49281	1.76532	1.98341	1.65041	1.9313	1.75171	1.84922	2.49065	2.72685	2.53185
SMESG000074052	0.0739765	0.206188	0.141004	0.097771	0.118756	0.120413	0.112107	0.209495	0.257694	0.0722279
SMESG000074053	0.962183	0.922629	0.288934	0.462799	0.317766	0.331409	0.489066	0.96867	0.824262	0.242452
SMESG000074055	0.48016	0.195953	0.706063	0.677286	0.648828	0.708212	0.7521	0.47609	0.526016	0.628563
SMESG000074066	0.258008	0.73571	0.303483	0.299637	0.53709	0.29208	0.200216	0.333508	0.350668	0.144194
SMESG000074086	0.251547	0.20105	0.429811	0.233616	0.201505	0.285807	0.265036	0.211122	0.280392	0.232637
SMESG000074104	0.880753	3.05506	1.77872	1.80045	1.48601	2.18189	1.56639	1.47536	1.75913	1.4175
SMESG000074107	0.444123	1.64394	0.728882	0.644067	0.589845	0.629871	0.527852	0.619389	0.553796	0.506133
SMESG000074111	0.905475	0.636757	1.37988	1.35161	1.39172	1.40278	1.01475	1.01709	1.11123	0.97722
SMESG000074136	1.28866	1.18839	1.16128	1.06577	1.71547	0.932405	1.11859	1.06859	1.41523	1.41543
SMESG000074151	0.0786347	0.596367	0.258328	0.253052	0.139791	0.203868	0.289712	0.172145	0.192564	0.105376
SMESG000074155	1.21985	0.307422	1.324	1.32522	1.28399	1.30083	0.974279	1.23389	1.02722	0.928569
SMESG000074160	0.0202987	0.235119	0.0636491	0.0407066	0.0547081	0.0489669	0.0368446	0.024374	0.0322686	0.0317971
SMESG000074161	1.11137	0.198984	0.700369	0.821925	0.726079	0.775109	0.957958	0.78348	0.882077	0.868105
SMESG000074162	0.0335926	0.0756887	0.0276695	0.0629513	0.020976	0.0592187	0.0335873	0.0203213	0.048117	0.00668115
SMESG000074165	1.64384	2.60383	2.32401	2.2946	2.17916	2.37788	2.44411	1.73691	2.4881	2.37873
SMESG000074171	1.24374	2.70643	1.66355	1.58964	1.3572	1.94421	2.02777	1.63578	1.38993	1.09683
SMESG000074172	0.0133496	0.135292	0.0292168	0.0271551	0.0291197	0.0234016	0.0224027	0.0322481	0.0335322	0.0576442
SMESG000074174	0.0602776	0.197916	0.120682	0.165746	0.107622	0.160024	0.17839	0.0897671	0.0814409	0.0341227
SMESG000074184	0.209833	0.899078	0.30363	0.357569	0.416784	0.365548	0.301322	0.382942	0.234391	0.457745
SMESG000074186	0.164171	0.1003	0.034318	0.0298536	0.0422284	0.0980044	0.0547275	0.0474986	0.0507381	0.106986
SMESG000074187	0.245778	0.228286	0.0430449	0.0532126	0.0309927	0.0381358	0.0137024	0.0522049	1.55852	0.0825531
SMESG000074194	0.139247	0.0466247	0.143286	0.326529	0.0596122	0.220945	0.20241	0.106354	0.183134	0.0910368
SMESG000074196	0.042246	0.0988614	0.0317049	0.0486267	0.0311134	0.056657	0.145549	0.459814	0.152999	0.0220112
SMESG000074208	0.0822525	0.0376377	0.0465535	0.0300133	0.019136	0.0445982	0.139127	0.0633435	0.0851985	0.0818855
SMESG000074209	0.356878	0.96849	0.476691	0.545239	0.466206	0.493525	0.510152	0.442472	0.527817	0.52233
SMESG000074214	0.0701905	0.400039	0.179519	0.15923	0.167006	0.166412	0.225701	0.150732	0.254516	0.248505
SMESG000074229	0.0707409	0.0980253	0.0633716	0.0656576	0.0569153	0.0839731	0.10695	0.0385818	0.0759609	0.777405
SMESG000074232	0.200001	1.59317	0.663431	0.671506	0.502294	0.837062	0.7899	0.538118	0.62538	0.387054
SMESG000074242	0.08852	0.0756686	0.0764838	0.091702	0.0617384	0.111147	0.164512	0.0707438	0.0556775	0.0252891
SMESG000074249	0.625784	0.352132	0.70145	0.681474	0.751141	0.726556	0.575244	0.558243	0.583889	0.817474
SMESG000074250	0.391828	1.13397	0.587849	0.53826	0.806827	0.568123	0.629423	0.519688	0.837955	0.635075
SMESG000074256	1.41963	0.501883	1.40516	1.35	1.27881	1.63881	1.30571	1.70059	1.15323	1.78387
SMESG000074282	0.11096	0.685402	0.385189	0.136772	0.0874769	0.174256	0.1524	0.252717	0.228615	0.22877
SMESG000074297	0.35954	0.101007	0.43424	0.429168	0.376546	0.457996	0.631583	0.366829	0.282132	0.279087
SMESG000074320	0.694975	0.268327	0.75804	0.828055	0.792628	0.930986	0.81103	0.606512	0.728715	0.698313
SMESG000074324	0.542689	0.19964	0.474204	0.377589	0.321858	0.518769	0.234423	0.367711	0.427373	0.338676
SMESG000074331	0.426424	0.362399	0.474221	0.464061	0.352903	0.430111	0.378085	0.417248	0.537643	0.498023
SMESG000074337	2.40203	1.42802	2.0481	2.10006	2.21255	2.23252	2.01697	1.80239	1.93885	2.59496
SMESG000073324	0.109405	0.302682	0.125899	0.13465	0.355788	0.0835326	0.109688	0.15908	0.100786	0.295458
SMESG000073334	0.86891	0.441828	0.511024	0.468991	0.505347	0.462215	0.650721	0.787752	0.98344	0.837283
SMESG000073355	0.193034	0.0577101	0.194211	0.12267	0.107074	0.167276	0.142034	0.0916632	0.140821	0.0822497
SMESG000077440	1.15465	3.73401	2.31027	1.70798	1.19537	1.9506	1.69868	1.65449	1.54118	1.30989
SMESG000077573	0.645939	1.51182	0.867603	0.927775	0.748572	0.959398	1.14351	0.808116	0.759648	0.565551
SMESG000077606	0.373651	0.61495	0.564896	0.538442	0.566056	0.525209	0.708441	0.497466	0.611837	0.459191
SMESG000077784	0.167344	0.323051	0.252302	0.0836691	0.127745	0.189919	0.483468	0.21993	0.287689	0.126878
SMESG000077995	1.39505	0.733335	1.90249	1.87507	1.85108	1.84924	1.5345	1.44331	1.37395	1.33228
SMESG000078106	0.0192536	0.0602209	0.0321541	0.0432941	0.0325583	0.0374089	0.0440023	0.0211735	0.0110726	0.02052
SMESG000078117	0.401655	0.325194	0.361708	0.302047	0.348398	0.344397	0.245183	0.31432	0.250364	0.502488
SMESG000078217	0.779399	2.47578	1.38649	1.30191	1.18481	1.53186	1.27932	1.1499	1.38445	1.12758
SMESG000078243	0.18267	0.592763	0.429229	0.46268	0.346621	0.481017	0.614069	0.410619	0.363992	0.338497
SMESG000078256	1.55219	1.16309	2.75304	0.304867	1.65409	0.151712	0.163551	1.48198	1.72441	0.0462911
SMESG000077398	0.38749	2.81203	1.35805	0.831805	0.881881	0.905258	1.15627	0.948133	1.19233	0.971
SMESG000077404	0.312452	0.40095	0.445471	0.425477	0.207366	0.494973	0.419727	0.382053	0.348155	0.134445
SMESG000077405	0.65173	1.32078	1.7279	0.116995	0.0896883	0.452595	0.158274	0.773942	1.32254	0.078176
SMESG000077410	2.64608	1.01253	3.43635	3.13121	3.307	2.99408	2.63759	2.46394	3.42884	3.29488
SMESG000077455	0.406552	0.386974	0.511939	0.400277	0.453815	0.461393	0.458118	0.495859	0.518315	0.422282
SMESG000077471	0.417606	0.360681	0.352399	0.364904	0.308853	0.476731	0.5038	0.80735	0.316607	0.264673
SMESG000077480	1.22367	1.56157	1.56022	1.67368	1.294	1.62441	1.39602	1.20947	1.38711	1.03881
SMESG000077481	0.42681	0.22222	0.48771	0.508539	0.467138	0.493115	0.553277	0.419827	0.533448	0.285085
SMESG000077491	0.0464486	0.0679763	0.0289351	0.028673	0.0596497	0.0147783	0.022926	0.0375862	0.171224	0.0328337
SMESG000077498	0.177989	0.542325	0.317949	0.28046	0.288427	0.306786	0.317361	0.246335	0.345929	0.207149
SMESG000077502	0.686295	0.895344	1.2554	1.14873	1.14706	1.04556	0.730873	0.885979	1.10072	1.17737
SMESG000077503	0.155327	0.664384	0.226331	0.239022	0.250839	0.262211	0.219502	0.150025	0.203905	0.28403
SMESG000077508	0.4732	0.437072	0.502262	0.545221	0.459215	0.530728	0.528152	0.506173	0.455814	0.618646
SMESG000077517	0.260263	0.316502	0.356307	0.311178	0.312567	0.27702	0.340231	0.335117	0.234699	0.35774
SMESG000077527	1.64387	0.826114	1.7531	1.9409	2.10711	1.50894	1.07847	1.43327	1.45455	2.00456
SMESG000077547	0.115067	0.114669	0.109624	0.0689443	0.0632023	0.098904	0.0991177	0.0532194	0.0422721	0.086443
SMESG000077557	0.0537037	0.259033	0.0920796	0.290644	0.134799	0.139932	0.117272	0.104668	0.121969	0.0889595
SMESG000077560	1.52419	0.334196	0.991202	1.05906	1.41063	1.07028	1.05458	1.15102	1.18632	1.21889
SMESG000077571	0.755805	0.193106	0.660737	0.711281	0.631068	0.654724	0.409504	0.536801	0.836409	0.647536
SMESG000077578	0.108031	0.0445089	0.122453	0.0682315	0.0836927	0.12274	0.0401908	0.0799736	0.194365	0.0790378
SMESG000077583	0.845208	2.82883	1.35284	1.30188	1.20365	1.29603	1.44524	1.18008	1.2011	1.1735
SMESG000077590	0.430753	1.2861	0.598271	0.609057	0.508458	0.600109	0.582281	0.580239	0.627678	1.19826
SMESG000077591	0.644161	0.288304	0.495828	0.505619	0.609004	0.416327	0.367755	0.423048	0.405633	0.856325
SMESG000077592	0.186895	0.124533	0.214782	0.156161	0.226951	0.188514	0.23025	0.155637	0.133772	0.108988
SMESG000077597	1.00793	1.39905	1.36863	1.31366	1.22115	1.2949	1.49879	1.16826	1.06269	1.04828
SMESG000077599	0.847033	0.645878	1.06791	0.992564	0.94113	1.14966	1.30921	0.8842	1.09455	1.35528
SMESG000077612	0.451178	2.33233	1.16249	0.848714	0.776649	1.1342	1.80904	0.799578	0.851815	0.52995
SMESG000077615	0.569311	0.56341	0.838409	0.8086	0.868624	0.890708	0.764546	0.686291	0.90385	0.769125
SMESG000077622	1.83335	1.08704	2.41884	2.24378	1.42243	2.18111	2.38732	1.81008	2.2374	1.8053
SMESG000077643	7.68064	1.098	6.13269	5.3684	5.57748	5.70175	5.14238	4.90824	5.594	5.01338
SMESG000077648	0.379738	2.02745	0.947477	0.910991	0.871922	0.904973	1.01229	0.702674	0.769048	1.18065
SMESG000077649	0.767419	0.768647	0.89803	0.976553	0.81896	0.955724	0.825418	0.724469	0.805189	0.815135
SMESG000077657	1.33316	0.414855	1.53542	1.54158	1.73346	1.38292	1.57167	1.2897	1.21046	0.559219
SMESG000077660	0.220445	0.229768	0.056991	0.059163	0.0489063	0.106104	0.0688674	1.34467	0.252867	0.299157
SMESG000077666	3.80869	0.949529	3.65727	3.39798	3.61427	3.4976	3.02131	2.78478	3.17122	3.93169
SMESG000077667	0.221203	0.129239	0.0427342	0.0801813	0.873629	0.162228	0.12825	0.168785	0.829863	0.0872388
SMESG000077668	0.0228874	0.0161551	0.00654356	0.0212047	0.0902174	0.0103668	0.0221442	0.0534847	0.0386546	0.0452411
SMESG000077674	0.0694063	0.0752379	0.0359454	0.0399311	0.027145	0.0621174	0.037328	0.201195	0.245707	0.0763202
SMESG000077685	0.25926	0.256016	0.171195	0.153689	0.123645	0.151889	0.229742	0.100542	0.0973038	0.187794
SMESG000077686	0.163211	0.365291	0.164618	0.11984	0.158569	0.190933	0.220322	0.219684	0.256963	0.0538281
SMESG000077687	0.158469	0.217168	0.0877981	0.0949522	0.0680373	0.120523	0.0868477	0.159156	0.127651	1.19235
SMESG000077692	0.352384	0.33741	0.365936	0.397617	0.392368	0.387724	0.489466	0.491417	0.377236	0.344657
SMESG000077694	0.216566	0.45005	0.337554	0.34021	0.416251	0.348362	0.304673	0.402935	0.320448	0.46046
SMESG000077696	0.267163	0.536199	0.280662	0.382532	0.28453	0.368069	0.34981	0.469352	0.320583	0.145812
SMESG000077699	0.159501	0.155202	0.0394171	0.039485	0.0420374	0.0388137	0.0449157	0.469964	0.0991976	0.026776
SMESG000077709	0.25223	0.287771	0.205761	0.318616	0.136449	0.172944	0.138964	0.324599	0.262139	0.154989
SMESG000077710	0.20946	0.397551	0.226454	0.225758	0.199534	0.266277	0.385356	0.249448	0.176989	0.107656
SMESG000077716	0.309395	0.630951	0.387499	0.369577	0.403906	0.426932	0.317604	0.257591	0.398269	0.294519
SMESG000077723	0.49873	0.552274	0.289891	0.326356	0.448811	0.357609	0.518923	0.509143	0.303143	0.402369
SMESG000077738	0.425796	1.01341	0.647611	0.661028	0.674811	0.669335	0.768745	0.533781	0.449467	0.613187
SMESG000077739	0.330918	0.365136	0.491515	0.533302	0.372978	0.540066	0.443583	0.348685	0.357216	0.208805
SMESG000077744	0.302062	0.966161	0.626952	0.488751	0.459015	0.507501	0.424948	0.441749	0.380376	0.443364
SMESG000077749	0.0601617	0.0963275	0.0540698	0.0477561	0.0288657	0.0340832	0.0941679	0.0504517	0.0654835	0.0984909
SMESG000077750	0.232168	0.241042	0.169081	0.195369	0.1656	0.181547	0.0851774	0.285512	0.217817	0.15646
SMESG000077752	0.162324	0.715191	0.272222	0.221959	0.199184	0.286644	0.404031	0.444524	0.464487	0.0430771
SMESG000077756	0.555412	1.06666	1.03547	0.675654	0.32864	0.489009	1.0388	0.695352	0.826014	0.0719555
SMESG000077758	0.229677	0.351459	0.337407	0.325967	0.286061	0.441015	0.318627	0.33863	0.395918	0.32344
SMESG000077760	0.0874584	0.234509	0.077047	0.0435532	0.0527355	0.0642843	0.226632	0.206884	0.200354	0.0828954
SMESG000077763	0.145811	0.730433	0.376129	0.214661	0.14969	0.296675	0.17865	0.237325	0.421175	0.142456
SMESG000077764	1.23741	0.66985	0.857381	0.902336	1.17044	0.781475	0.758149	0.748717	0.774241	1.26601
SMESG000077767	0.365584	0.772473	0.59135	0.57074	0.530515	0.656378	0.511802	0.509536	0.520187	0.198494
SMESG000077776	0.315765	0.695302	0.368457	0.440099	0.359736	0.469777	0.240803	0.423776	0.438022	0.343388
SMESG000077777	0.183041	0.0718291	0.204687	0.223122	0.187802	0.203923	0.200698	0.203672	0.209678	0.121326
SMESG000077781	0.142206	0.234811	0.150488	0.122132	0.267506	0.110303	0.291586	0.166104	0.144895	0.138811
SMESG000077782	0.419093	0.546117	0.152651	0.214245	0.168529	0.243726	0.253037	0.354704	0.252297	0.199413
SMESG000077783	0.468859	1.0607	0.699432	0.781788	0.607867	0.873324	0.875195	0.616603	0.694081	0.597969
SMESG000077798	0.0783659	0.0707913	0.0296261	0.0249628	0.0207024	0.030136	0.0424293	0.356331	0.0529491	0.252332
SMESG000077800	3.21028	0.862352	2.56306	2.42549	3.64463	2.16739	2.38083	2.48649	2.7443	3.59719
SMESG000077815	0.0428066	0.0333111	0.028104	0.0859881	0.0203146	0.046208	0.0166061	0.0603107	0.0787636	0.0345796
SMESG000077816	0.873041	0.572928	0.629661	0.793379	0.820215	0.586376	0.542447	0.49583	0.533892	0.768414
SMESG000077821	0.389041	0.174344	0.488239	0.593679	0.392564	0.71279	0.418591	0.457673	0.429508	0.495381
SMESG000077827	0.951571	0.111766	0.849448	1.01139	0.839935	1.01685	0.728054	0.618762	0.943158	0.738608
SMESG000077844	0.853388	1.24599	1.11317	1.2191	1.14599	1.36507	1.34439	0.868198	1.13099	1.35127
SMESG000077845	1.03592	1.33911	1.422	1.29522	1.02246	1.57953	1.52353	1.08527	1.34871	0.804604
SMESG000077847	0.175035	0.173392	0.273793	0.240127	0.251114	0.2437	0.194873	0.195987	0.153567	0.166709
SMESG000077853	2.02891	2.33714	2.21103	2.3152	2.35273	2.35197	2.44533	2.01963	2.33833	2.55555
SMESG000077859	0.681328	1.09101	0.889095	0.848525	0.898332	0.83088	0.785581	0.8452	0.878241	0.950184
SMESG000077860	0.223881	0.690792	0.270595	0.276575	0.269553	0.304074	0.321228	0.309192	0.256771	0.475631
SMESG000077868	0.253635	0.427367	0.203816	0.231152	0.190733	0.25899	0.256191	0.219133	0.193615	0.169045
SMESG000077869	0.0366132	0.084268	0.0287575	0.0301078	0.0471955	0.0222523	0.155653	0.0311256	0.00871553	0.0392295
SMESG000077870	0.235647	0.198509	0.116362	0.108101	0.0586886	0.15598	0.34568	0.0892939	0.156127	0.0608133
SMESG000077880	0.758632	0.3748	0.67253	0.639318	0.664512	0.69072	0.878372	0.509605	0.838375	0.623182
SMESG000077887	0.129597	0.277368	0.125291	0.132432	0.0877021	0.156994	0.163172	0.109373	0.206963	0.21129
SMESG000077891	0.706242	0.566095	0.701163	0.708462	0.673679	0.836165	0.71428	0.682888	0.692528	0.9756
SMESG000077893	0.32137	0.390271	0.384781	0.299464	0.254891	0.327027	0.413241	0.662739	0.505902	0.280465
SMESG000077896	0.584386	0.930993	0.66952	0.617914	0.71375	0.648544	1.01112	0.822519	0.740113	0.615799
SMESG000077900	0.340853	0.188633	0.594444	0.581851	0.643697	0.510407	0.367939	0.449094	0.648275	0.849117
SMESG000077902	0.175976	1.01323	0.453483	0.762156	0.693056	0.461421	0.474111	0.405374	0.396886	0.426664
SMESG000077912	0.127822	0.13196	0.0442667	0.0587423	0.054298	0.117292	0.109367	0.792375	0.118107	0.293045
SMESG000077913	0.151708	0.613883	0.230822	0.258533	0.155491	0.233289	0.380894	0.314885	0.17491	0.051329
SMESG000077915	0.667534	1.39476	0.725444	0.723912	0.6424	0.658946	0.676515	0.579295	0.564202	0.554635
SMESG000077919	0.0765388	0.0470781	0.0293367	0.0376951	0.0298027	0.0356043	0.0606065	0.41788	0.0396336	0.00668115
SMESG000077923	0.0580414	0.359981	0.123592	0.144361	0.0450454	0.2227	0.153012	0.0899761	0.110044	0.0205157
SMESG000077924	0.23132	0.810436	0.378825	0.212604	0.272375	0.418383	0.480179	0.226213	0.226774	0.0785863
SMESG000077926	0.0487416	0.113536	0.123308	0.0405788	0.0398909	0.0975817	0.11763	0.0500344	0.043941	0.0160894
SMESG000077927	0.0746535	0.072614	0.072667	0.08533	0.103711	0.137679	0.294168	0.0584283	0.0129185	0.108052
SMESG000077937	0.0633854	0.0379757	0.0518148	0.136949	0.0436443	0.138247	0.125873	0.0625951	0.0377197	0.0588417
SMESG000077941	0.79657	1.72351	0.62031	0.882117	0.724399	0.904948	0.765157	1.06164	0.806243	0.759759
SMESG000077944	1.22702	1.72656	1.49051	1.3364	1.68024	1.21248	1.12552	1.25949	1.05759	1.41374
SMESG000077945	0.252691	1.06782	0.418315	0.402475	0.412424	0.392178	0.418242	0.373587	0.470442	0.708375
SMESG000077954	0.221756	0.581611	0.349639	0.327929	0.280826	0.331532	0.357681	0.306014	0.343364	0.151226
SMESG000077955	0.0607791	0.165395	0.0769918	0.0848995	0.102859	0.122313	0.0891523	0.108262	0.0850972	0.0244443
SMESG000077958	0.484642	0.229726	0.559153	0.624611	0.513899	0.728392	0.550935	0.45626	0.283282	0.558545
SMESG000077964	1.14153	0.616099	1.4942	1.40895	1.50646	1.30165	1.40518	1.24026	1.2477	1.74026
SMESG000077974	0.057175	0.13631	0.0848083	0.0634102	0.0352458	0.103831	0.0907024	0.068379	0.110653	0.0279983
SMESG000077978	0.669819	0.201074	0.725433	0.815415	0.662155	0.766001	0.95373	0.628995	0.636786	0.554541
SMESG000077981	0.127046	0.515681	0.303079	0.22643	0.167454	0.241657	0.203216	0.227725	0.313352	0.104649
SMESG000077983	0.00180869	0.043327	0.0242901	0.0337646	0.015173	0.0486133	0.0532295	0.0112969	0.110339	0.0102487
SMESG000077985	0.0845633	0.221662	0.0618957	0.221319	0.0695018	0.281515	0.286729	0.10987	0.0588798	0.0135791
SMESG000077989	2.05126	0.585173	2.11763	2.19236	1.94683	1.98509	1.73166	1.45828	1.49914	2.86494
SMESG000077998	0.490752	0.0730887	0.471578	0.478299	0.394785	0.557102	0.473659	0.424894	0.487993	0.271885
SMESG000078003	0.465993	2.53617	1.14477	0.894392	0.844464	0.894106	1.15107	1.00763	0.70116	1.18985
SMESG000078005	0.207466	0.416451	0.298094	0.279622	0.326134	0.333091	0.518023	0.265937	0.206884	0.374666
SMESG000078014	2.36743	1.2421	2.75115	2.68076	2.5191	2.72015	2.53311	2.06335	2.17401	2.77801
SMESG000078022	0.09098	0.308948	0.151575	0.181292	0.0938708	0.394918	0.295867	0.147147	0.0751304	0.160596
SMESG000078029	1.3632	1.07666	1.59683	1.61853	1.52313	1.68521	2.0256	1.30512	1.81435	2.03096
SMESG000078030	0.434604	0.434818	0.527868	0.512214	0.515697	0.539696	0.455525	0.576344	0.61626	0.529205
SMESG000078033	0.0423648	0.0632828	0.0568507	0.0777687	0.0348383	0.0395422	0.0968314	0.0299929	0.0774113	0.00898972
SMESG000078034	0.145803	0.474255	0.181884	0.190964	0.186628	0.193564	0.157974	0.145509	0.138781	0.078535
SMESG000078036	0.0986924	0.734085	0.233859	0.198647	0.239922	0.230299	0.239289	0.179248	0.286279	0.190471
SMESG000078043	0.156562	0.374142	0.16371	0.179648	0.155618	0.235536	0.139891	0.488293	0.375118	0.371356
SMESG000078045	0.251753	1.10504	0.506719	0.468303	0.396899	0.59196	0.523679	0.469069	0.401224	0.359127
SMESG000078048	0.226568	0.189203	0.0722124	0.0805023	0.0799544	0.112447	0.224175	0.100541	0.236537	0.179694
SMESG000078051	0.699583	0.461214	0.624179	0.676108	0.744362	0.567129	0.5374	0.588802	0.635073	0.65938
SMESG000078078	0.879641	1.40617	0.859976	0.747904	0.778521	0.749363	1.04738	0.712757	0.949148	0.777887
SMESG000078082	0.383138	1.63187	0.649223	0.681256	0.490867	0.72208	0.552181	0.527565	0.331211	0.447932
SMESG000078086	0.194732	0.695453	0.33923	0.445306	0.302997	0.373141	0.421685	0.33965	0.371358	0.171099
SMESG000078092	0.020839	0.0254117	0.00764354	0.0133479	0.0167246	0.011713	0.0221442	0.023088	0.10002	0.0347072
SMESG000078103	0.0771298	0.0900082	0.138826	0.148351	0.126014	0.17054	0.0971685	0.12954	0.113488	0.159219
SMESG000078127	0.408395	1.02313	0.625082	0.624283	0.639221	0.680384	0.796743	0.689785	0.632525	0.536999
SMESG000078130	0.7453	0.461584	0.668147	0.6642	0.748744	0.725972	0.628697	0.64799	0.483943	0.61441
SMESG000078132	0.719139	0.375755	0.61798	0.57283	0.653847	0.568377	0.439149	0.488452	0.590239	0.651776
SMESG000078137	0.172141	0.556619	0.329393	0.312404	0.249527	0.288199	0.401905	0.27775	0.279645	0.274226
SMESG000078141	1.23857	0.699101	1.67851	1.63436	1.93978	1.59709	1.3859	1.36279	1.39878	1.73089
SMESG000078143	0.138716	0.160309	0.0737826	0.107723	0.0832942	0.058683	0.122024	0.0551352	0.117382	0.124579
SMESG000078146	0.170428	0.551255	0.250925	0.251563	0.248978	0.285667	0.29672	0.317156	0.24288	0.261756
SMESG000078148	0.809621	3.16163	2.24365	1.29296	2.55211	1.12803	1.72299	1.5182	1.87676	1.48777
SMESG000078149	0.723005	0.879338	1.09549	1.00468	0.977078	1.12528	1.05403	0.904057	0.711619	1.23269
SMESG000078174	0.432496	0.271008	0.48241	0.434442	0.442933	0.454607	0.597144	0.321413	0.46014	0.670282
SMESG000078177	0.629211	0.570254	0.542524	0.527794	0.580061	0.53793	0.482523	0.584332	0.879274	0.735916
SMESG000078181	13.5788	3.05868	12.8158	13.1562	16.7455	11.2806	12.7008	12.1242	11.7052	11.4741
SMESG000078199	0.6296	2.20347	1.12747	1.01658	1.01373	1.12014	1.17894	1.40143	1.43093	1.12754
SMESG000078204	0.696602	1.99027	0.974656	0.88249	0.901821	0.845392	0.879764	0.967955	0.772516	1.03986
SMESG000078208	0.0647231	0.0545611	0.0167575	0.04197	0.017074	0.0365411	0.0536029	0.0597127	0.0109817	0.063922
SMESG000078209	0.216938	0.327674	0.210449	0.149633	0.123617	0.22383	0.158636	0.140852	0.0814613	0.115768
SMESG000078220	0.272705	0.16648	0.28741	0.282481	0.269279	0.28333	0.225196	0.228227	0.350017	0.416093
SMESG000078231	0.788657	2.093	0.975133	0.917183	0.991592	0.774862	0.714956	1.08695	0.993107	1.11353
SMESG000078234	0.381561	1.24208	0.71921	0.749926	0.657927	0.735758	0.93236	0.722317	0.566604	0.405932
SMESG000078236	0.507939	1.30624	0.707059	0.751961	0.62347	0.733939	0.757389	0.933855	1.12637	1.02699
SMESG000078238	0.846763	0.263223	0.844267	0.85281	0.743556	1.1364	0.793916	0.650265	0.844269	0.805402
SMESG000081052	0.240683	0.0184502	0.143431	0.102023	0.0914412	0.122065	0.123765	0.179041	0.10587	0.0786286
SMESG000081207	1.94644	0.894665	2.31861	2.16382	2.03161	2.37932	2.5114	1.89088	1.93836	1.79428
SMESG000081218	0.0547141	0.201322	0.136134	0.130406	0.0865257	0.154437	0.20506	0.0819746	0.0862092	0.101074
SMESG000081274	0.197354	0.551006	0.48983	0.215198	0.243958	0.173692	0.263966	0.397796	0.696974	0.347928
SMESG000081285	0.103385	0.314325	0.136868	0.122812	0.11186	0.138643	0.108929	0.0990571	0.142958	0.191189
SMESG000081318	0.0256329	0.505406	0.149127	0.123393	0.147658	0.149857	0.116236	0.0812059	0.127083	0.0800903
SMESG000081429	0.158533	0.865105	0.381896	0.314646	0.193177	0.287587	0.195222	0.220013	0.340561	0.287
SMESG000081451	0.219312	0.446056	0.192691	0.140631	0.294368	0.171559	0.378753	0.219142	0.267231	0.446773
SMESG000081496	4.20402	1.67333	5.32511	5.1381	6.32148	4.7174	4.00719	4.34102	5.34156	6.39911
SMESG000081507	2.4477	1.72876	2.91835	2.85795	3.06859	2.96294	3.12134	2.30026	2.12084	3.09398
SMESG000081696	8.42086	7.62482	11.1314	8.15186	9.89146	9.24726	7.16425	10.9513	12.563	12.8617
SMESG000081851	0.393429	0.49613	0.257502	0.295035	0.671093	0.449755	0.554799	0.735035	0.502919	0.25538
SMESG000081895	0.0335889	0.147923	0.0583256	0.0627024	0.0409348	0.0708957	0.0418835	0.0750763	0.0848856	0.0278491
SMESG000081973	0.0426913	0.164576	0.0573557	0.0920151	0.0535925	0.0729061	0.0916818	0.117463	0.0955593	0.0339091
SMESG000081995	0.00349516	0.0182493	0.00909106	0.00960716	0.0048015	0.0115989	0.10138	0.0244044	0.0330085	0.0629416
SMESG000081020	0.988043	1.16868	1.68881	1.74989	1.56935	1.66913	1.71919	1.26314	1.35975	1.34436
SMESG000081028	0.109652	0.0439253	0.141298	0.126273	0.105533	0.112101	0.0578851	0.108224	0.172763	0.0484495
SMESG000081033	0.62982	0.966321	0.723888	0.705999	0.696518	0.817793	0.685475	0.521862	0.53354	0.919168
SMESG000081036	0.396528	0.681712	0.379703	0.328983	0.382149	0.263944	0.231607	1.05555	0.366712	0.225627
SMESG000081048	0.137734	1.2474	0.371805	0.354753	0.236472	0.356587	0.405691	0.338201	0.356946	0.29395
SMESG000081049	0.397665	0.772006	0.753638	0.721225	0.636934	0.775807	0.895217	0.561747	0.730186	0.51845
SMESG000081053	0.144952	0.156382	0.0568405	0.0540587	0.050115	0.109632	0.115237	0.572796	0.0450465	0.0165322
SMESG000081055	0.342874	1.02404	0.52776	0.457853	0.45091	0.525072	0.464745	0.491771	0.592023	0.270951
SMESG000081058	1.23177	3.23143	1.65711	1.69695	1.63497	1.7889	1.72526	1.79829	1.92376	1.6703
SMESG000081060	1.51098	2.21963	2.24815	2.07834	2.36343	1.87376	2.08288	1.98669	2.36497	2.40729
SMESG000081061	0.0538855	0.141427	0.104197	0.0546958	0.0342714	0.225511	0.0345276	0.0847086	0.0763273	0.0731126
SMESG000081075	7.56289	1.08889	6.23453	6.01468	6.02356	5.9684	6.37025	5.56867	5.4451	5.34421
SMESG000081077	7.49477	1.37514	6.88485	6.99998	7.44345	5.776	5.54212	5.70282	6.50704	5.81773
SMESG000081079	0.512908	2.85513	1.18261	1.30533	1.24282	1.1692	1.14458	0.940233	1.16193	0.787734
SMESG000081089	0.578481	0.862874	0.688774	0.695467	0.686576	0.816089	0.58809	0.563618	0.611358	0.762901
SMESG000081090	0.0134536	0.0818564	0.025452	0.0174323	0.0265082	0.0186567	0.0151572	0.0144206	0.0206526	0.0321686
SMESG000081109	0.24939	0.413214	0.284705	0.318971	0.268935	0.28732	0.276868	0.409044	0.321293	0.380104
SMESG000081113	0.985168	0.874854	0.255706	0.371671	0.759283	0.310591	0.438305	2.71578	1.39056	0.537208
SMESG000081127	0.431962	0.631605	0.406718	0.366377	0.386403	0.425668	0.357534	0.860747	0.867686	0.557729
SMESG000081132	0.11807	0.247928	0.151815	0.160452	0.0880713	0.218743	0.415919	0.194236	0.255346	0.22827
SMESG000081135	0.0839544	0.136837	0.0853117	0.0640948	0.0296271	0.0736727	0.0409354	0.0499148	0.119553	0.0228757
SMESG000081136	0.693042	0.421259	0.673808	0.669308	0.783283	0.642016	0.413319	0.596221	0.696187	0.720806
SMESG000081137	0.315809	1.15045	0.511742	0.509745	0.468608	0.578802	0.661946	0.542429	0.610878	0.33351
SMESG000081140	3.49304	2.11954	4.6742	4.44504	4.66031	4.70968	3.6997	3.13166	4.61358	4.4881
SMESG000081143	0.120299	0.153798	0.227736	0.199874	0.220102	0.181772	0.213616	0.186132	0.148077	0.252538
SMESG000081151	3.17429	1.55454	2.02305	1.92261	2.07253	1.81329	1.41799	1.92989	2.31629	1.75074
SMESG000081165	0.212137	0.416655	0.301955	0.30078	0.294412	0.410437	0.31115	0.262572	0.301822	0.373352
SMESG000081167	0.676035	1.72545	0.900316	1.01546	0.824838	1.00942	0.845558	0.912035	0.650702	0.956725
SMESG000081180	0.357981	0.28928	0.425803	0.385868	0.315214	0.449118	0.453862	0.328318	0.417655	0.267552
SMESG000081184	1.17403	0.984183	1.28684	1.28401	1.35853	1.43321	1.24573	1.20837	1.20046	1.11245
SMESG000081186	0.777032	1.13182	1.22091	1.24503	1.1333	1.18463	1.23644	0.883071	1.05333	1.25375
SMESG000081188	0.158994	0.050889	0.181345	0.223867	0.434161	0.103748	0.312523	0.210744	0.190465	0.132969
SMESG000081190	0.456471	1.05607	0.601999	0.487317	0.701052	0.60333	0.513528	0.512625	0.794954	0.903027
SMESG000081204	0.0183626	0.515766	0.0736926	0.074187	0.0377352	0.0614936	0.160175	0.0897647	0.0822141	0.0102487
SMESG000081215	0.0686231	0.0469415	0.027292	0.00492888	0.00714486	0.00345016	0.0109712	0.0154478	0.370278	0.0448869
SMESG000081226	0.0462153	0.0540259	0.033885	0.0144955	0.0152241	0.0180542	0.02765	0.0361762	0.0706436	0.0340873
SMESG000081227	0.422826	0.822961	0.549147	0.287054	0.261139	0.460024	0.186928	0.358667	0.495316	0.301813
SMESG000081228	0.104526	0.231277	0.166789	0.103881	0.165612	0.120326	0.0679149	0.209308	0.197698	0.176095
SMESG000081231	0.0513915	0.0754894	0.0550558	0.0843064	0.0652383	0.0497477	0.0697406	0.0546331	0.0408187	0.0102713
SMESG000081232	0.33897	0.505193	0.504934	0.596987	0.568065	0.445504	0.407062	0.423638	0.47878	0.447436
SMESG000081245	0.105152	0.108288	0.114717	0.0450918	0.0342158	0.105829	0.187718	0.055524	0.10019	0.0200948
SMESG000081249	1.26958	0.290778	1.3096	1.16528	1.61258	1.05366	1.14077	1.22952	1.2094	1.31348
SMESG000081251	1.4048	0.479414	0.819416	0.758181	0.767424	0.73269	0.777266	0.753586	0.651637	0.732522
SMESG000081259	0.0774	0.320623	0.112692	0.278501	0.0565009	0.169961	0.0885741	0.123241	0.0550145	0.326381
SMESG000081260	0.108801	0.167925	0.104769	0.10317	0.0905064	0.117107	0.099265	0.0719896	0.107807	0.182278
SMESG000081261	0.0640643	0.0148038	0.0141594	0.0226542	0.00796628	0.0168878	0.0306173	0.0298398	0.0142856	0.0247543
SMESG000081265	0.148917	0.492188	0.284997	0.175818	0.17962	0.241782	0.176901	0.217092	0.31201	0.399567
SMESG000081269	0.0188267	0.0398474	0.0366832	0.047613	0.0229171	0.0465166	0.0475622	0.0359091	0.0479752	0.0192384
SMESG000081273	1.7131	1.38483	1.66423	1.68041	1.81578	1.59315	1.47045	1.90883	2.02083	1.90608
SMESG000081275	0.117539	0.328208	0.173483	0.167698	0.202258	0.147981	0.237437	0.169496	0.21891	0.240872
SMESG000081276	0.780756	3.52828	1.60112	1.82121	1.294	2.11959	2.52169	1.23065	1.30966	0.727778
SMESG000081278	1.51221	0.830085	1.69555	1.61942	1.63108	1.58143	1.53682	1.37451	1.68865	2.17814
SMESG000081287	0.381451	0.192321	0.178276	0.186058	0.158909	0.207332	0.294443	0.532021	0.266452	0.166136
SMESG000081288	0.264419	0.492374	0.249288	0.188888	0.239063	0.205608	0.162333	0.821257	0.456711	0.306218
SMESG000081300	0.0556928	0.0817673	0.0635935	0.0671307	0.0246683	0.122209	0.0575457	0.0560493	0.0188136	0.0468903
SMESG000081321	0.0390051	0.0110074	0.0297441	0.029401	0.0437743	0.0637603	0.0263573	0.0121873	0.130833	0.0218695
SMESG000081326	0.530782	0.50022	0.799692	0.812024	0.864978	0.675233	0.653956	0.510171	0.628672	0.625266
SMESG000081337	0.220443	0.253731	0.311613	0.28356	0.281634	0.324106	0.252526	0.222069	0.322355	0.31958
SMESG000081353	0.632311	1.07651	0.907564	0.898332	1.04401	0.808931	0.962555	0.772651	0.912292	1.40534
SMESG000081357	1.12732	0.165422	1.03604	0.991494	0.893079	1.12379	1.18778	0.810048	0.769104	1.00671
SMESG000081365	0.215669	0.445472	0.331839	0.248092	0.32223	0.304797	0.490372	0.338858	0.322607	0.369255
SMESG000081370	0.677659	0.469633	0.416757	0.193644	0.169764	0.251807	0.215985	0.410855	0.379175	0.115736
SMESG000081380	0.254128	0.195895	0.253978	0.265823	0.195246	0.313452	0.397727	0.239489	0.212392	0.13224
SMESG000081382	0.395357	0.486338	0.492321	0.418556	0.434046	0.504665	0.435906	0.292587	0.430838	0.405826
SMESG000081390	0.264509	0.324501	0.356507	0.389785	0.29129	0.365814	0.407744	0.4602	0.351988	0.418721
SMESG000081395	0.100302	0.098694	0.0837139	0.0380573	0.0227302	0.026381	0.0916056	0.072217	0.164858	0.0150438
SMESG000081400	0.20432	0.143157	0.243648	0.206508	0.197544	0.216547	0.238637	0.166853	0.234193	0.0601457
SMESG000081409	0.416378	0.113724	0.437315	0.506241	0.383459	0.380392	0.549882	0.404073	0.363797	0.412153
SMESG000081414	0.120486	0.180821	0.198254	0.11218	0.0983951	0.168021	0.170693	0.0873022	0.140867	0.0684845
SMESG000081416	0.468908	0.271015	0.531421	0.565546	0.466084	0.580383	0.47739	0.4149	0.380402	0.294636
SMESG000081421	2.02705	0.276508	1.73689	1.63339	1.63626	1.82545	1.43421	1.41983	1.79633	1.53021
SMESG000081422	0.0367826	0.0734561	0.0471759	0.0359299	0.018319	0.0961551	0.102238	0.0315346	0.0790451	0.0212647
SMESG000081424	0.202424	0.96453	0.484568	0.418852	0.402702	0.489975	0.396427	0.36128	0.483258	0.279666
SMESG000081425	0.200737	0.376118	0.251572	0.18856	0.228739	0.221075	0.180961	0.169359	0.180292	0.180595
SMESG000081428	0.205623	0.236112	0.131127	0.100654	0.10102	0.20764	0.915543	0.396275	0.204352	0.104257
SMESG000081434	0.200811	0.44904	0.212141	0.417988	0.160307	0.458009	0.591941	0.234419	0.197412	0.07573
SMESG000081436	2.04562	3.97973	3.61315	3.37998	3.15879	3.55635	3.93007	3.46074	3.9205	3.1851
SMESG000081443	0.69343	2.97042	1.68453	1.77615	1.4423	2.00939	1.97959	1.44874	1.27571	1.08639
SMESG000081459	0.707264	0.765589	0.206016	0.252342	0.178933	0.293763	0.253749	0.293717	0.102631	0.218247
SMESG000081460	0.718635	1.03718	0.234436	0.302444	0.190862	0.385769	0.176483	0.378513	0.270921	0.173592
SMESG000081465	0.454632	0.956314	0.554173	0.466035	0.359196	0.551472	0.359872	0.433451	0.500857	0.754363
SMESG000081478	0.118382	0.33122	0.327078	0.224873	0.163507	0.174387	0.140983	0.188075	0.248849	0.16476
SMESG000081487	0.535506	0.654025	0.537664	0.64402	0.460626	0.741323	0.485177	0.613659	0.406752	0.693353
SMESG000081490	0.223589	1.07147	0.475171	0.487409	0.432372	0.464566	0.558464	0.394148	0.388322	0.265736
SMESG000081526	0.940599	1.66239	0.780278	0.933343	0.742068	0.880796	0.778457	2.41157	0.579854	0.492985
SMESG000081544	0.09236	0.313388	0.150359	0.161553	0.14064	0.114275	0.190691	0.172736	0.234133	0.0815816
SMESG000081547	0.257522	0.704856	0.473627	0.422513	0.452473	0.448057	0.574708	0.467698	0.314395	0.445074
SMESG000081576	0.203549	0.144641	0.219958	0.193437	0.154773	0.20054	0.215731	0.21104	0.171188	0.185689
SMESG000081604	0.358168	1.24293	0.457646	0.449035	0.393879	0.457121	0.405113	0.45902	0.452629	0.503615
SMESG000081610	0.142118	0.226097	0.271547	0.28103	0.256331	0.350236	0.268912	0.227158	0.179604	0.0991288
SMESG000081615	1.19291	0.608615	1.36746	1.24085	1.44472	1.35307	0.923692	1.19092	1.4086	1.9708
SMESG000081627	0.540752	1.43068	0.732554	0.807219	0.552962	0.666047	0.631018	0.665797	0.643439	0.792049
SMESG000081647	0.517797	1.12198	0.742979	0.672542	0.73918	0.810468	0.593363	0.617393	0.687804	0.772797
SMESG000081676	0.290045	0.216999	0.360244	0.365691	0.301888	0.300208	0.360535	0.289534	0.438191	0.519344
SMESG000081715	0.0268345	0.0783123	0.0310615	0.0780644	0.0191216	0.055292	0.0108064	0.078974	0.0354748	0.0152579
SMESG000081731	0.164781	0.0393374	0.148401	0.175717	0.150314	0.160007	0.142286	0.118518	0.164176	0.104161
SMESG000081746	0.024148	0.126985	0.034284	0.212658	0.0534282	0.185046	0.0314417	0.0821398	0.00572999	0.0800105
SMESG000081754	1.49895	1.49766	1.70756	1.80739	1.63287	1.74224	1.89901	1.87968	1.94528	1.63556
SMESG000081781	0.208796	0.102803	0.142616	0.170494	0.0994974	0.17645	0.106492	0.109545	0.0660942	0.246599
SMESG000081828	0.129879	0.211417	0.196213	0.14874	0.172859	0.140604	0.161403	0.121381	0.103178	0.0472462
SMESG000081831	0.611281	0.840822	0.836464	0.803934	0.727122	0.88283	1.02423	0.607623	0.737052	0.753141
SMESG000081847	0.0518485	0.0923475	0.050715	0.0482776	0.0475188	0.0647067	0.0103614	0.0546552	0.114874	0.0152579
SMESG000081859	0.281935	0.0413694	0.157791	0.190638	0.171715	0.19561	0.143333	0.16881	0.137929	0.269425
SMESG000081864	2.08434	1.87262	2.4963	2.3347	3.00914	2.01022	2.37198	2.1046	2.37227	1.95538
SMESG000081883	0.236065	0.724794	0.340691	0.368504	0.301247	0.375555	0.497376	0.439361	0.329738	0.337081
SMESG000081891	0.25494	0.861776	0.491158	0.395439	0.477912	0.479729	0.664557	0.383735	0.558823	0.328354
SMESG000081906	0.978462	0.487982	0.69418	0.665478	0.687175	0.693608	0.825928	0.90815	0.753087	1.10037
SMESG000081920	0.0764177	0.0676713	0.0733451	0.0484597	0.03934	0.0270135	0.0386803	0.121331	0.0214732	0.0733887
SMESG000081921	0.291976	2.00598	0.769282	0.77902	0.581934	0.70266	0.876404	0.656074	0.801655	0.995068
SMESG000081946	0.54704	2.16406	1.47359	1.42239	1.21656	1.60307	1.74765	1.1986	1.09607	0.891668
SMESG000081966	0.489753	0.528233	0.642122	0.603324	0.537648	0.630974	0.526125	0.556421	0.516698	0.527831
SMESG000081970	19.8645	4.54012	22.8669	21.9553	19.0248	23.0281	22.6605	16.4265	19.5068	13.0555
SMESG000081975	0.319306	0.180363	0.464878	0.414607	0.478544	0.511541	0.467748	0.385604	0.332306	0.281596
SMESG000081983	0.675127	2.82609	1.28896	1.17701	1.02172	1.46003	0.878912	1.78833	1.28679	0.956916
SMESG000080928	0.626274	0.431057	0.689898	0.636465	0.584354	0.618809	0.684916	0.628702	0.733073	0.702417
SMESG000080939	0.03452	0.0737163	0.0490735	0.0429174	0.0313872	0.0422463	0.0585205	0.0248752	0.0487534	0.0194138
SMESG000080952	1.06868	0.188756	1.20848	1.12567	1.31053	1.06248	1.0663	1.05257	1.44813	1.02885
SMESG000080962	0.113338	0.0323606	0.135677	0.15049	0.0871319	0.14276	0.0364608	0.161017	0.135185	0.134693
SMESG000080969	0.0273208	0.123802	0.0543903	0.055918	0.030258	0.0515095	0.0854393	0.055838	0.0679172	0.0459854
SMESG000080981	0.286978	0.253362	0.49207	0.480663	0.469539	0.520871	0.577389	0.441728	0.483482	0.212261
SMESG000080982	0.163615	0.275459	0.186445	0.201072	0.185744	0.1945	0.241018	0.278313	0.237789	0.221943
SMESG000080985	0.100141	0.373286	0.262155	0.237266	0.212747	0.184221	0.315991	0.244969	0.188097	0.149556
SMESG000080997	0.106816	0.368807	0.204678	0.203128	0.21675	0.228562	0.280049	0.226813	0.220387	0.10923
SMESG000081003	0.389936	2.09502	0.867015	0.787317	0.768125	1.0812	1.24954	0.979946	0.86715	0.686759
SMESG000002751	3.44585	4.00767	4.6657	4.10099	3.9265	4.20784	4.61374	4.37928	4.68825	3.60741
SMESG000002973	0.431245	1.98011	0.645117	1.23186	0.37352	0.919452	0.834667	0.76636	0.724152	0.45428
SMESG000003195	0.102459	0.371135	0.204643	0.211862	0.150949	0.200448	0.211458	0.211067	0.17893	0.190735
SMESG000002573	0.00160596	0.012931	0.018343	0.0107258	0.00368987	0.0136061	0.00622491	0.00637763	0.0139346	0.0345796
SMESG000002617	0.113901	0.209648	0.0861212	0.119918	0.0930754	0.085492	0.0295851	0.318411	0.0475341	0.0391978
SMESG000002628	7.50347	6.99918	1.93448	2.51315	1.79459	2.94371	3.80907	33.8566	3.07281	3.40456
SMESG000002662	0.351653	1.25705	0.526252	0.463924	0.411579	0.552193	0.407052	0.620044	0.751771	0.585764
SMESG000002673	8.06232	3.91444	3.54909	3.79816	4.00469	3.24207	3.12017	3.69841	3.96527	5.93126
SMESG000002706	0.281845	0.249548	0.332448	0.401173	0.280296	0.366797	0.297604	0.345947	0.319817	0.189266
SMESG000002728	0.596493	0.476366	0.513009	0.549179	0.495844	0.469919	0.457029	0.551619	0.539181	0.384546
SMESG000002861	0.168682	0.385102	0.120906	0.102401	0.0853132	0.100354	0.0779667	0.242248	0.377166	0.178039
SMESG000003083	0.92035	5.43347	2.26368	2.30761	2.07078	2.25225	2.57998	1.61023	1.74686	1.92206
SMESG000003117	0.151725	0.1524	0.049098	0.0633286	0.0362045	0.060593	0.112037	0.785356	0.064749	0.0127263
SMESG000003128	0.5351	0.525848	0.408456	0.367676	0.436789	0.287281	0.377571	0.483802	0.31334	0.30328
SMESG000003172	0.310785	1.22588	0.621202	0.562921	0.485248	0.578558	0.722294	0.688268	0.634686	0.487676
SMESG000003228	0.2332	0.287362	0.0753315	0.0774766	0.295688	0.120442	0.0503367	0.584831	0.502563	0.159843
SMESG000003261	0.175267	0.676316	0.469904	0.354942	0.338411	0.322254	0.238059	0.256222	0.352498	0.111381
SMESG000003328	0.307797	0.261614	0.322272	0.308956	0.698231	0.180845	0.22704	0.436148	0.305808	0.814021
SMESG000002533	0.55651	1.32852	0.769747	1.41737	1.23326	1.39553	1.15308	0.919122	0.758613	0.703063
SMESG000002538	0.613239	0.296645	0.614264	0.534423	0.592307	0.58799	0.453847	0.591227	0.672742	0.824714
SMESG000002539	0.120739	0.161904	0.133266	0.114804	0.0465936	0.138635	0.114006	0.109437	0.161777	0.0179883
SMESG000002541	0.130771	0.30308	0.148241	0.129754	0.307089	0.136114	0.0765821	0.211768	0.264596	0.179012
SMESG000002557	0.120655	0.153165	0.0905134	0.232811	0.087433	0.152584	0.167186	0.128361	0.109088	0.0615689
SMESG000002561	0.386111	1.49333	0.733057	0.690345	0.647522	0.710751	0.678704	0.882066	0.675025	0.693788
SMESG000002563	0.266894	0.176733	0.226662	0.249203	0.218252	0.244769	0.231535	0.198229	0.120598	0.185012
SMESG000002571	0.626356	0.396997	0.710125	0.789604	0.748602	0.665966	0.711931	0.594533	0.592936	1.05009
SMESG000002574	0.556959	0.220289	0.332173	0.344306	0.341551	0.31364	0.472116	0.328477	0.283739	0.56665
SMESG000002586	0.59338	0.165881	0.48977	0.486268	0.559639	0.397661	0.225741	0.346082	0.389693	0.390759
SMESG000002587	1.8541	1.21674	2.6079	2.19424	2.08483	2.32319	1.90712	1.72692	2.30629	3.18914
SMESG000002589	0.760855	0.183354	0.442788	0.457879	0.547114	0.44644	0.3754	0.383177	0.398957	0.702297
SMESG000002613	0.43067	0.697916	0.586964	0.568738	0.515182	0.635364	0.76808	0.611711	0.444511	0.559766
SMESG000002626	0.740384	1.30914	1.10344	1.20736	0.896404	0.84774	1.17576	1.2462	0.899585	0.720306
SMESG000002631	0.861073	0.688348	0.851429	0.885012	0.8099	1.0457	0.911131	0.802728	1.06039	0.936997
SMESG000002633	1.70894	0.621799	1.22595	1.27417	1.0878	1.3604	1.54776	1.43479	1.14871	1.06316
SMESG000002648	0.104174	0.309521	0.119833	0.11859	0.07395	0.130365	0.0692979	0.0924593	0.077493	0.200345
SMESG000002665	0.320665	1.56147	0.721875	0.781235	0.695143	0.780389	1.15507	0.608199	0.800837	0.261983
SMESG000002668	0.448881	0.815234	0.549299	0.609153	0.470807	0.580333	0.641981	0.472884	0.712966	0.363349
SMESG000002680	0.235983	0.355822	0.409638	0.442781	0.439884	0.418536	0.42709	0.534947	0.449148	0.663154
SMESG000002681	0.147742	0.483371	0.230338	0.470764	0.240995	0.257254	0.664647	0.407103	0.33161	0.339384
SMESG000002694	0.308561	0.343326	0.0796724	0.077347	1.3441	0.0849164	0.146906	0.271697	0.830051	0.207798
SMESG000002697	0.597984	0.285449	0.0401638	3.78583	0.546363	1.30603	0.562941	0.833668	0.720466	0.114589
SMESG000002702	0.359705	0.0751646	0.456369	0.447348	0.549464	0.372896	0.37343	0.410582	0.26926	0.431799
SMESG000002703	0.0196038	0.00755002	0.0343474	0.0469911	0.0553065	0.0648764	0.0748085	0.0285697	0.0226501	0.07504
SMESG000002712	0.172882	0.305846	0.188105	0.340315	0.124672	0.178837	0.059582	0.412419	0.185923	0.072502
SMESG000002723	3.20496	0.751215	2.27958	2.07215	2.47818	2.16651	1.99929	2.0656	2.35696	2.61925
SMESG000002729	0.68297	0.115435	0.941492	0.983799	0.910642	0.835281	0.947658	0.75607	0.669483	0.524751
SMESG000002740	1.19644	0.365061	1.3085	1.38169	1.26036	1.27447	1.22633	1.00327	1.23291	0.855611
SMESG000002765	0.325093	0.511822	0.398002	0.385944	0.400913	0.393538	0.456605	0.425384	0.443615	0.398658
SMESG000002774	0.0268472	0.0339724	0.014506	0.0391561	0.00616177	0.150966	0.40398	0.00440343	0.0794259	0.136349
SMESG000002779	0.294249	0.766141	0.583148	0.688906	0.601343	0.645162	0.590485	0.501934	0.56434	0.734492
SMESG000002783	0.419139	0.198783	0.353692	0.370898	0.359813	0.336486	0.350466	0.28115	0.267615	0.470489
SMESG000002785	0.193296	0.160385	0.168799	0.197758	0.172358	0.169619	0.228644	0.173455	0.215091	0.384378
SMESG000002794	0.145746	0.12378	0.072281	0.0455901	0.0342588	0.0643394	0.0309626	0.0964151	0.0270616	0.068911
SMESG000002801	0.467776	0.526899	0.788652	0.748397	0.693368	0.782444	0.884795	0.692549	0.697481	0.718787
SMESG000002805	1.25201	2.47073	1.66314	1.33038	1.2217	1.72105	1.44863	1.45061	1.81717	1.41411
SMESG000002813	0.86893	0.931877	0.92276	0.899356	0.790131	0.9235	0.902791	0.77287	0.73879	0.532187
SMESG000002821	0.361812	0.707484	0.499972	0.525201	0.495156	0.565728	0.514674	0.553192	0.451745	0.38479
SMESG000002829	0.323178	0.598246	0.415061	0.321397	0.151013	0.362807	0.373815	0.303651	0.316347	0.190714
SMESG000002830	0.26553	0.34122	0.139558	0.146272	0.0739803	0.09469	0.262642	0.234187	0.390024	0.114167
SMESG000002834	0.140983	0.521387	0.307828	0.200616	0.105528	0.183881	0.0768374	0.245038	0.345535	0.0540102
SMESG000002835	0.113172	0.545948	0.186427	0.187053	0.197764	0.149695	0.228863	0.214099	0.118429	0.150726
SMESG000002836	0.0646773	0.100596	0.0567436	0.0675848	0.0430316	0.0856188	0.0451408	0.0513486	0.0384494	0.00604515
SMESG000002838	0.416378	1.61095	0.765907	0.835567	0.649943	0.716435	0.809921	0.705222	0.825149	0.606262
SMESG000002848	2.45113	0.740854	2.0346	1.85348	1.84817	1.74873	1.8017	1.63394	1.80901	1.59922
SMESG000002851	1.91139	1.35044	2.82482	2.62392	2.74983	3.07918	2.52209	2.08703	2.51912	3.03991
SMESG000002855	0.157373	0.614505	0.253737	0.220735	0.210975	0.267828	0.102306	0.18456	0.192257	0.164376
SMESG000002875	1.04531	0.342423	0.920124	0.921278	0.896808	0.856237	0.9835	0.808868	0.497061	0.569827
SMESG000002876	0.522514	0.106176	0.560313	0.553315	0.608444	0.645182	0.491914	0.431323	0.423217	0.740486
SMESG000002878	0.402599	1.34533	0.455043	0.430912	0.346238	0.921686	0.657361	0.39669	0.141007	0.474028
SMESG000002883	1.27609	1.44705	0.345933	0.493421	0.348094	0.591288	0.31235	0.548446	4.29724	0.482805
SMESG000002885	0.588952	0.0940907	0.304863	0.307398	0.348011	0.343395	0.31325	0.329197	0.307488	0.277804
SMESG000002890	0.0699299	0.108637	0.0319861	0.0686047	0.0373557	0.0448026	0.0814858	0.0664733	0.1556	0.0583686
SMESG000002897	0.81489	0.351956	0.871023	0.800358	0.814823	0.663794	0.652778	0.684083	0.891967	0.840823
SMESG000002898	0.0283342	0.0290983	0.0203547	0.0191246	0.0207211	0.0167618	0.00511795	0.0330975	0.0321829	0.00791216
SMESG000002900	0.200951	0.665816	0.368292	0.306584	0.277575	0.301158	0.392535	0.466396	0.527183	0.263734
SMESG000002904	1.92062	0.738355	1.48554	1.34049	2.03272	1.29632	1.10865	1.45535	1.31297	2.17579
SMESG000002905	0.0552884	0.0702254	0.0335393	0.0301163	0.0436653	0.128286	0.079397	0.0485766	0.037632	0.0205426
SMESG000002913	0.234938	0.105814	0.212864	0.193669	0.208302	0.232825	0.0748111	0.218861	0.223281	0.123225
SMESG000002914	0.164308	0.159599	0.0971997	0.0739193	0.0543789	0.0783721	0.161245	0.597122	0.126471	0.19405
SMESG000002915	0.376095	1.67997	0.992127	0.930415	0.805937	0.911548	1.34715	0.690682	0.85753	0.607487
SMESG000002923	0.177565	0.0998638	0.196416	0.159896	0.102952	0.173219	0.134857	0.105476	0.0738468	0.16901
SMESG000002927	0.137513	0.237459	0.162507	0.121733	0.127809	0.219444	0.168742	0.18199	0.151986	0.00604515
SMESG000002929	1.1967	0.528395	1.1579	1.06316	1.09989	1.28531	1.2176	0.937633	0.974924	1.54749
SMESG000002943	0.071762	0.156495	0.113279	0.178709	0.109923	0.150483	0.06153	0.123523	0.172953	0.0969638
SMESG000002944	0.362013	1.83712	0.934873	0.968252	0.755249	1.10667	0.885435	0.823492	0.887868	0.878805
SMESG000002945	1.66658	0.781885	1.61234	1.55416	1.58689	1.88543	1.91482	1.34577	1.59712	1.42875
SMESG000002948	1.12361	5.98972	2.85153	2.88126	2.57372	2.92253	3.78696	2.30858	2.01686	2.22233
SMESG000002953	0.168057	0.159552	0.196369	0.174951	0.185831	0.219595	0.123241	0.170209	0.12541	0.203983
SMESG000002956	1.07683	0.828483	0.9863	0.880915	1.13863	0.891851	0.597988	0.983572	1.12117	1.06417
SMESG000002960	0.143117	0.145949	0.179772	0.219226	0.175943	0.198743	0.212491	0.167253	0.162192	0.0724412
SMESG000002981	0.834074	0.370899	0.521931	0.572207	0.506133	0.598665	0.479388	0.473633	0.409007	0.468952
SMESG000002990	0.148136	0.119809	0.142393	0.12989	0.147594	0.157111	0.139351	0.149626	0.316675	0.363189
SMESG000002991	0.556873	0.106018	0.299908	0.27166	0.321382	0.208641	0.240363	0.317891	0.305995	0.312215
SMESG000002993	1.38766	0.418652	0.839971	0.870345	0.999821	0.835699	0.969958	0.914183	0.838656	0.702584
SMESG000002994	0.773936	0.241825	0.66067	0.531998	0.666494	0.608834	0.413491	0.542885	0.521175	0.772787
SMESG000003007	2.70327	2.68993	1.91453	1.98205	2.0199	1.86306	2.02342	2.48431	2.26734	2.71455
SMESG000003011	0.88741	2.9097	1.28894	1.45657	0.92003	1.37428	1.14897	1.31971	1.30245	0.800824
SMESG000003013	0.493117	1.10185	0.796593	0.777163	0.619031	0.75652	0.700854	0.720147	0.70064	0.767112
SMESG000003019	0.0231823	0.097254	0.0405669	0.0368826	0.0438595	0.0326809	0.0453697	0.0180988	0.0411248	0.03872
SMESG000003020	0.412439	1.50773	0.751843	0.66511	0.804958	0.744175	0.952337	0.719167	0.721028	0.845376
SMESG000003033	0.18855	0.227152	0.290289	0.231103	0.303993	0.20648	0.35104	0.229022	0.194546	0.326975
SMESG000003045	0.37832	0.152203	0.209314	0.205808	0.166424	0.232765	0.263004	0.400125	0.151309	0.32976
SMESG000003085	0.275392	0.958961	0.571879	0.465808	0.386844	0.555689	0.456767	0.318493	0.51538	0.235775
SMESG000003087	8.80453	8.05685	1.91773	2.77223	2.12047	3.59488	3.25582	17.0471	19.8014	3.90989
SMESG000003089	1.19882	1.15479	0.272222	2.07895	0.902927	0.414967	0.509008	5.95389	0.626984	0.647256
SMESG000003090	0.0624296	0.077093	0.0559776	0.0720973	0.100865	0.114316	0.224116	0.0611025	0.123518	0.0413661
SMESG000003093	0.288153	0.902401	0.56111	0.510236	0.455634	0.618246	0.691859	0.487579	0.423895	0.1989
SMESG000003098	0.0631492	0.0496546	0.0291859	0.029338	0.024643	0.0250999	0.100031	0.0706377	0.126843	0.0278173
SMESG000003099	1.54736	0.235923	0.876786	0.972877	0.964258	0.922433	0.860763	0.769251	0.85709	0.931844
SMESG000003109	0.739976	3.62941	1.71858	1.40792	2.07263	1.58928	2.04794	1.4873	1.28155	1.28958
SMESG000003115	0.262117	0.543996	0.322492	0.340982	0.299759	0.459181	0.3914	0.252776	0.283756	0.256966
SMESG000003119	0.104355	0.0528564	0.150512	0.119792	0.10361	0.157015	0.115966	0.120042	0.112749	0.0472457
SMESG000003121	3.69577	0.579991	2.11454	2.06077	2.07339	2.06897	1.86309	1.87396	1.95903	2.23324
SMESG000003144	3.33869	1.88156	2.81066	1.39861	2.84595	1.22767	1.14792	2.77083	3.59326	2.3095
SMESG000003146	0.0954235	0.08726	0.0294482	0.0430327	0.0236088	0.0565081	0.0545205	0.0588994	0.177753	0.0290415
SMESG000003156	0.0598808	0.189354	0.104506	0.10513	0.072632	0.0773943	0.0931631	0.135157	0.173523	0.0449804
SMESG000003158	0.566063	0.868327	0.712379	0.761368	0.722317	0.873843	1.04657	1.00656	0.754099	0.612788
SMESG000003160	0.365737	0.58374	0.403233	0.408496	0.356458	0.38059	0.511667	0.314572	0.417355	0.34426
SMESG000003163	0.109484	0.344208	0.144538	0.131685	0.0852156	0.183143	0.107457	0.342764	0.159371	0.034431
SMESG000003171	0.142235	0.347894	0.223879	0.235347	0.205568	0.24663	0.206201	0.210357	0.134986	0.301898
SMESG000003184	0.430796	1.69346	0.73945	0.633024	0.750255	0.74588	0.708995	0.902309	0.852039	1.45583
SMESG000003186	0.401653	0.465863	0.255	0.311358	0.205407	0.39525	0.52041	0.497498	0.380479	0.322618
transcript:SMEST003212001	0.0616852	0.0310414	0.0498242	0.0498526	0.0407524	0.040595	0.0334595	0.0583881	0.0351894	0.0577778
SMESG000003214	0.65918	0.249272	0.10401	0.10732	0.0781971	0.110991	0.107024	0.245222	0.066113	0.0570333
SMESG000003215	0.892516	0.436917	0.646017	0.848684	0.599605	0.833306	0.962236	0.600865	0.694863	0.555074
SMESG000003246	0.31997	1.03549	0.418668	0.464234	0.358784	0.415044	0.591457	0.386084	0.787475	0.300389
SMESG000003269	0.0978733	0.124825	0.158926	0.070101	0.0942937	0.0758706	0.107913	0.117933	0.079865	0.0263054
SMESG000003311	0.0160076	0.127047	0.105495	0.0732425	0.066466	0.129339	0.0894957	0.0740019	0.0828747	0.0622771
SMESG000003318	4.14358	1.67954	3.87866	3.96155	4.98176	2.87994	2.42906	2.99238	3.41428	5.48595
SMESG000003320	0.113722	0.182796	0.159582	0.19019	0.130268	0.124155	0.119668	0.137919	0.180283	0.074529
SMESG000003321	1.05311	1.73153	1.43629	1.25487	1.15195	1.34375	1.02367	1.01381	1.37955	1.33366
SMESG000003338	0.084923	0.0585336	0.03805	0.0419401	0.0128969	0.0282455	0.0829758	0.157197	0.0477572	0.0134761
SMESG000003347	2.20893	1.23484	2.41538	2.14006	2.31337	2.20633	2.20395	1.87167	2.04724	1.68664
SMESG000003359	0.0323117	0.0327533	0.0312759	0.0868371	0.0278813	0.0825001	0.0191263	0.0772986	0.0334266	0.0745364
SMESG000003363	0.389128	1.24098	0.602683	0.596491	0.634533	0.634619	0.495719	0.635502	0.718144	0.631221
SMESG000003366	0.105541	0.359744	0.242097	0.167209	0.206257	0.2169	0.213807	0.169346	0.147116	0.366912
SMESG000003375	0.574883	1.13956	0.704052	0.738725	0.716444	0.752484	1.00135	0.926992	0.636883	1.08409
SMESG000003398	1.3064	0.534196	0.880741	1.00872	0.931841	1.14921	1.22703	1.1435	1.31045	0.749679
SMESG000003402	0.0129333	0.0083717	0.00579098	0.0159716	0.00899303	0.0646631	0.403107	0.0404397	0.205419	0.0720382
SMESG000003404	0.626992	0.26398	0.683835	0.797166	0.663708	0.73647	0.987062	0.795557	0.610604	0.752913
SMESG000003408	0.375508	0.704183	0.38069	0.386617	0.366824	0.343671	0.360902	0.388146	0.428357	0.386778
SMESG000003419	0.1977	0.299367	0.227757	0.659176	0.453866	0.150719	0.193786	0.687382	0.436191	0.0483147
SMESG000003425	1.0715	2.48288	1.82391	1.71827	1.40579	1.88685	1.96501	1.43669	1.56369	1.50072
SMESG000003427	0.176469	0.267493	0.0691238	0.0624016	0.0551802	0.165489	0.0184144	0.180829	0.0172059	0.0452411
SMESG000003436	0.270525	0.833376	0.587344	0.324828	0.298081	0.342855	0.252335	0.342797	0.384177	0.0821794
SMESG000003449	0.161348	0.0289394	0.119288	0.124769	0.153692	0.0866328	0.109837	0.12154	0.0691115	0.204333
SMESG000003454	2.5045	0.612199	1.5693	1.60165	1.68946	1.49969	1.25547	1.43844	1.68133	1.50159
SMESG000003459	0.470737	0.357031	0.533406	0.578869	0.514598	0.580383	0.581293	0.490294	0.523984	0.827223
SMESG000003463	0.0805661	0.389699	0.195739	0.189591	0.180368	0.165423	0.234715	0.204322	0.120197	0.347102
SMESG000003467	0.442541	0.188049	0.334124	0.369007	0.327635	0.480357	0.475107	0.302653	0.307644	0.234882
SMESG000003471	0.678792	0.626795	0.723559	0.686942	0.928495	0.692792	0.58434	0.680583	0.761492	1.04161
SMESG000006554	0.357063	1.36438	0.619288	0.630576	0.572376	0.628861	0.626455	0.495853	0.470391	0.491841
SMESG000005684	0.165811	0.18609	0.074487	0.089462	0.0324656	0.0811452	0.0254258	0.351118	0.0695293	0.202011
SMESG000005739	0.993595	0.719512	0.769591	0.774279	0.77222	0.714961	0.607732	0.744782	0.933796	0.963863
SMESG000005762	0.32222	1.47174	0.652031	0.714061	0.667573	0.625282	0.578193	0.832984	0.951791	0.921291
SMESG000005773	2.13641	1.74023	3.40607	3.12077	2.8543	3.42291	3.12321	2.67586	3.50207	3.80342
SMESG000005995	0.258755	0.368503	0.641864	0.313939	0.405728	0.322145	0.613328	0.385293	0.428158	0.00668115
SMESG000006261	0.27554	0.37953	0.255753	0.272599	0.271808	0.213522	0.171494	0.193972	0.192363	0.292905
SMESG000006505	0.205758	0.471934	0.306908	0.226475	0.205734	0.271864	0.113784	0.268001	0.282719	0.185255
SMESG000005634	1.12409	0.396019	1.24982	1.36387	1.34083	1.30025	1.32179	1.0877	1.10741	1.12003
SMESG000005635	0.193125	0.584254	0.401179	0.187714	0.204753	0.232572	0.227936	0.190545	0.363808	0.111133
SMESG000005637	1.12162	0.480651	1.47758	1.65238	1.70023	1.20105	1.10886	1.15804	1.24346	2.18235
SMESG000005655	0.189127	0.379882	0.187628	0.178183	0.173755	0.24161	0.257514	0.201211	0.151173	0.0700671
SMESG000005677	0.755039	0.595184	0.966052	0.933043	1.0398	0.879892	0.843302	0.888961	0.824661	1.10669
SMESG000005685	0.089958	0.10662	0.0703706	0.0336335	0.0358775	0.0899503	0.0401543	0.0384111	0.0362684	0.0158804
SMESG000005697	0.337181	0.902531	0.600667	0.393298	0.299065	0.458183	0.523619	0.344399	0.424078	0.547952
SMESG000005698	0.422762	0.423293	0.493454	0.278952	0.201822	0.181833	0.361524	0.269105	0.472809	0.343702
SMESG000005712	0.0207124	0.060783	0.0239187	0.0210121	0.0103867	0.0112908	0.0123662	0.0113785	0.0108869	0.0200948
SMESG000005714	0.486776	1.2857	0.929276	0.973567	0.899695	1.01489	1.05958	0.911044	0.911603	0.765698
SMESG000005721	4.81899	2.38199	4.92238	1.26972	1.71085	1.9608	1.73424	3.40886	4.56902	2.19044
SMESG000005722	0.214357	0.197173	0.293685	0.0265292	0.05458	0.1593	0.250345	0.191904	0.213034	0.0473253
SMESG000005727	0.580597	0.77388	0.76365	0.625192	0.76705	0.655918	0.629435	0.613762	0.629219	0.893056
SMESG000005729	0.0369065	0.0362976	0.0306888	0.0265328	0.037047	0.0569335	0.0260562	0.256788	0.0495884	0.0452411
SMESG000005730	0.669169	1.03427	0.992366	0.959437	0.901242	0.960778	0.930249	0.880755	0.839261	0.709054
SMESG000005732	0.356112	0.418217	0.454678	0.525662	0.440331	0.467232	0.483142	0.417503	0.322222	0.383254
SMESG000005752	2.00112	2.37567	0.804894	0.880477	0.829804	1.02348	1.34866	2.10553	1.12107	0.293414
SMESG000005764	1.42161	0.484936	1.46314	1.49876	1.32303	1.59791	1.45847	1.19641	1.39601	1.26185
SMESG000005768	2.68556	0.64311	2.72099	2.72675	2.11314	2.72227	2.45902	1.8796	3.13329	2.93731
SMESG000005775	0.290428	0.631681	0.259791	0.24033	0.187926	0.178144	0.17753	0.608605	0.460999	0.208749
SMESG000005782	0.1855	0.659708	0.397949	0.394889	0.335876	0.444844	0.471081	0.439345	0.342252	0.233126
SMESG000005787	0.237998	0.179535	0.3019	0.277216	0.242607	0.365362	0.426812	0.28941	0.146577	0.494901
SMESG000005801	0.0401802	0.37183	0.20001	0.104488	0.0674531	0.165202	0.0972217	0.144445	0.12593	0.0256187
SMESG000005805	0.0554985	0.0673792	0.0661664	0.057034	0.0396579	0.0470734	0.0370907	0.0573903	0.10059	0.00791216
SMESG000005815	0.489362	1.94277	1.02654	1.02948	0.986982	1.11618	1.07706	0.6775	0.893829	0.99338
SMESG000005838	0.875725	2.82291	1.47778	1.49255	1.52341	1.41206	1.25988	1.38197	1.05027	1.08633
SMESG000005845	0.0586111	0.426631	0.274588	0.214006	0.166801	0.293374	0.227881	0.234298	0.233964	0.253204
SMESG000005854	0.327115	0.146414	0.341519	0.369083	0.385618	0.311538	0.219816	0.29182	0.337762	0.344794
SMESG000005857	0.961544	0.587784	0.756979	0.74572	0.798382	0.75948	0.615443	0.58513	0.656256	0.755971
SMESG000005863	2.43316	1.97143	2.39843	2.6485	2.6961	2.32913	1.87727	2.15117	2.33624	2.81557
SMESG000005868	0.677606	2.05222	1.0947	1.00442	0.915475	0.937715	1.17961	0.941775	1.00717	0.947553
SMESG000005878	0.920314	3.66283	1.90207	1.82358	1.78508	1.78339	1.62721	1.86433	1.81674	1.651
SMESG000005879	0.211383	1.35819	0.693973	0.618888	0.629546	0.594319	0.992558	0.510314	0.880394	0.778978
SMESG000005882	0.0583176	0.0943337	0.0344068	0.198152	0.06891	0.0572925	0.0754096	0.0908468	0.0751059	0.0763422
SMESG000005886	1.73229	4.59801	2.84204	2.91013	2.19153	3.20548	3.43397	2.22993	2.28126	1.90898
SMESG000005888	0.604061	0.951163	0.534539	0.579077	0.593733	0.490073	0.51511	0.484304	0.602451	0.583449
SMESG000005919	0.478275	0.385679	0.591216	0.653668	0.557467	0.572958	0.796648	0.475284	0.558994	0.941937
SMESG000005922	0.451058	1.71295	0.779026	0.940004	0.742645	1.08267	0.778843	0.66663	0.578594	0.503848
SMESG000005931	0.557658	0.317877	0.803851	0.754789	0.669121	0.864394	0.874761	0.558424	0.756641	0.374636
SMESG000005933	0.227452	0.863334	0.422267	0.374874	0.384473	0.409873	0.539776	0.419101	0.53388	0.440323
SMESG000005937	0.501745	1.12121	0.566248	0.530657	0.511083	0.541129	0.480182	0.996715	0.871992	0.618957
SMESG000005941	0.227566	0.194435	0.146366	0.293038	0.354455	0.127761	0.0868901	0.235124	0.114082	0.195991
SMESG000005945	0.325831	0.280383	0.379951	0.362354	0.344633	0.42286	0.365182	0.339365	0.484808	0.544615
SMESG000005947	0.410447	0.718541	0.225649	0.296741	1.09668	0.321913	0.403604	0.661421	0.46343	0.0271252
SMESG000005948	0.100246	0.263939	0.217444	0.202945	0.166091	0.156578	0.191408	0.148997	0.202546	0.22746
SMESG000005952	0.0741123	0.257815	0.0812154	0.115597	0.108431	0.087291	0.071138	0.160578	0.0865003	0.292397
SMESG000005963	0.30051	0.145105	0.389816	0.380811	0.378664	0.455902	0.423154	0.351367	0.570169	0.218452
SMESG000005969	2.56598	1.73509	3.56556	3.58918	3.52235	3.73809	4.15528	2.79079	3.23326	2.14129
SMESG000005970	0.0277216	0.102018	0.100666	0.121343	0.0772258	0.0831381	0.186514	0.0868752	0.120094	0.174134
SMESG000005979	0.24751	0.849142	0.443571	0.433019	0.387826	0.459784	0.690299	0.327593	0.482038	0.260861
SMESG000005987	0.205074	0.43868	0.284802	0.311776	0.257515	0.317367	0.290387	0.247097	0.261174	0.312172
SMESG000005994	0.129886	0.591773	0.257726	0.222078	0.240401	0.262291	0.289227	0.286367	0.196009	0.281816
SMESG000005997	0.154658	0.343794	0.257162	0.206194	0.188845	0.236887	0.214324	0.230347	0.169572	0.131636
SMESG000005998	0.357498	0.858353	0.402876	0.371138	0.399288	0.415186	0.294975	0.383527	0.488695	0.611772
transcript:SMEST006000001	1.14039	0.190814	0.956138	1.17211	0.712584	1.04668	0.971928	0.934776	0.893122	0.690678
SMESG000006007	0.355159	0.150811	0.435027	0.445118	0.401258	0.450095	0.515264	0.367592	0.227976	0.331179
SMESG000006008	0.0318283	0.0770631	0.0490163	0.0383866	0.0179801	0.0445404	0.101626	0.0552088	0.0599982	0.0429531
SMESG000006023	0.167746	0.957697	0.401196	0.39036	0.359252	0.326112	0.38657	0.292902	0.252826	0.377248
SMESG000006026	0.489395	0.193964	0.436616	0.373194	0.386241	0.371852	0.289913	0.389875	0.407424	0.43913
SMESG000006029	0.11006	0.0762765	0.0209749	0.163309	0.162869	0.0186418	0.03205	0.085802	0.0145856	0.0716302
SMESG000006030	0.45424	0.749192	0.542271	0.653883	0.728478	0.503674	0.437425	0.497074	0.38518	0.377286
SMESG000006038	0.328723	0.313779	0.0832032	0.12273	0.0854231	0.157995	0.157101	1.33359	0.133724	0.101346
SMESG000006040	3.34387	0.310887	1.10918	1.14341	1.02364	1.07562	1.2975	1.25525	0.937238	0.923089
SMESG000006046	0.196382	0.263602	0.195076	0.203046	0.173092	0.221786	0.206888	0.178166	0.10467	0.155432
SMESG000006055	0.347766	0.725798	0.417699	0.434772	0.416504	0.396808	0.461815	0.531738	0.614318	0.493743
SMESG000006056	2.78356	1.28936	1.92902	2.79529	1.85171	1.82722	2.10607	2.35849	2.71924	2.03116
SMESG000006057	0.674229	3.75176	1.23457	1.30507	0.891314	1.28726	1.21336	1.28772	1.21281	0.758883
SMESG000006062	1.12113	1.44184	1.3593	1.34636	1.26682	1.45908	1.26892	1.13972	1.18199	1.08347
SMESG000006065	1.51385	0.311926	1.38901	1.34446	1.61253	1.38302	1.533	1.20166	1.89071	1.35692
SMESG000006108	0.00992875	0.0341426	0.0557187	0.0364226	0.0465182	0.0274263	0.0757101	0.0447731	0.0519677	0.0849748
SMESG000006113	0.390241	0.207552	0.354054	0.397307	0.41697	0.270667	0.246758	0.306985	0.148255	0.506427
SMESG000006119	0.936998	1.77488	2.59585	0.483317	0.0545405	1.40087	1.85746	1.2055	1.56931	0.122047
SMESG000006146	0.00350472	0.035127	0.036531	0.0105344	0.00649057	0.0279871	0.0604509	0.0319304	0.0103383	0.0115691
SMESG000006147	0.238779	0.606331	0.315907	0.34712	0.263536	0.264719	0.248682	0.315077	0.337954	0.361773
SMESG000006154	0.173996	0.392212	0.364422	0.376675	0.311051	0.476045	0.461118	0.311314	0.365981	0.561037
SMESG000006164	0.371917	1.56661	0.844998	0.723493	0.711899	1.01211	1.01346	0.630991	1.01826	1.08924
SMESG000006168	1.18405	1.50484	1.31005	1.39894	1.40773	1.16308	1.05166	1.34461	1.38027	1.50433
SMESG000006174	2.45567	0.693113	2.72165	2.48945	2.39728	2.7586	2.59938	1.90008	2.16301	2.69609
SMESG000006186	0.0291731	0.0282357	0.0524596	0.0194422	0.0196175	0.0268918	0.0123635	0.031984	0.0532742	0.0553586
SMESG000006189	0.0570668	0.219655	0.136347	0.231851	0.0765648	0.151873	0.0477658	0.0905968	0.0725875	0.0659178
SMESG000006213	0.501168	2.31437	1.21439	1.18758	1.00641	1.34209	1.18698	0.865746	0.963722	0.732977
SMESG000006218	0.109394	0.0546003	0.0727017	0.109078	0.0975609	0.113477	0.24906	0.228647	0.115698	0.36103
SMESG000006229	0.500331	0.418475	0.569028	0.583068	0.612493	0.573625	0.61546	0.504897	0.400472	0.804519
SMESG000006230	0.910351	0.330906	0.879173	0.962698	0.866866	0.918159	1.22706	1.02021	0.814399	0.679094
SMESG000006235	0.446681	0.617552	0.467606	0.489364	0.43101	0.517768	0.506898	0.463473	0.345391	0.375692
SMESG000006246	0.850868	2.42484	1.07112	1.02507	1.14588	0.933756	1.18401	0.919233	1.11591	0.934889
SMESG000006273	0.20151	0.132385	0.0317674	0.12173	0.226892	0.0636362	0.0163171	0.727399	0.232095	0.0405209
SMESG000006275	0.0186888	0.0595645	0.0416918	0.0316287	0.0436708	0.0272616	0.0194528	0.0259844	0.0756612	0.0116646
SMESG000006276	0.759034	0.28639	0.907271	0.851135	0.817118	0.897088	0.839985	0.677899	0.867136	0.877013
SMESG000006277	0.13445	0.470043	0.14563	0.133384	0.151649	0.15817	0.141098	0.112602	0.280596	0.0804213
SMESG000006280	0.0628845	0.205498	0.181564	0.137826	0.138059	0.163279	0.164042	0.153438	0.127358	0.0406316
SMESG000006288	0.596929	0.996455	0.602058	0.573021	0.520258	0.656879	0.631186	0.594518	0.477585	0.778084
SMESG000006297	0.558329	0.207756	0.415593	0.467711	0.385419	0.396445	0.252526	0.383444	0.414699	0.307665
SMESG000006301	1.29003	0.307266	1.18478	1.16334	1.07733	1.18412	1.07886	0.983739	1.12157	0.772957
SMESG000006309	0.0306493	0.246727	0.147015	0.127267	0.116654	0.187833	0.107594	0.0991037	0.113585	0.076896
SMESG000006310	0.434036	0.0368461	0.318549	0.333513	0.362394	0.362391	0.25612	0.210204	0.388499	0.500782
SMESG000006311	0.188123	0.2247	0.209883	0.201553	0.205147	0.246959	0.153927	0.205433	0.198392	0.29867
SMESG000006318	1.33467	0.878402	1.66675	1.68483	1.56029	1.77498	1.42145	1.43873	1.65737	1.88279
SMESG000006322	0.075037	0.112858	0.107849	0.112683	0.126611	0.107911	0.0527751	0.169129	0.0730276	0.0102487
SMESG000006323	4.36463	1.61068	3.48689	3.40512	5.72556	3.08243	2.84769	3.41826	3.28657	3.23738
SMESG000006325	0.21296	0.411218	0.423775	0.0798102	0.0700623	0.178507	0.24132	0.212422	0.373102	0.0310098
SMESG000006336	0.374626	0.153872	0.404276	0.23203	0.116816	0.29465	0.192011	0.278118	0.374817	0.146186
SMESG000006345	0.275495	0.216027	0.324859	0.44196	0.0863054	0.404827	0.124444	0.191868	0.268179	0.0753975
SMESG000006351	0.457533	1.26573	0.709822	0.802914	0.672845	0.735259	0.895389	0.803773	0.684134	2.29004
SMESG000006354	0.134114	0.117994	0.15962	0.110532	0.116028	0.161759	0.204735	0.140717	0.122031	0.261038
SMESG000006368	0.319145	0.941555	0.509449	0.569388	0.528388	0.595346	0.587688	0.518306	0.579315	0.501453
SMESG000006377	4.88677	5.36367	7.64677	7.5022	6.93812	7.85101	8.26718	6.10504	7.99583	8.05621
SMESG000006379	0.619217	0.668374	0.753551	0.726593	0.646014	0.772453	0.725887	0.762705	0.92841	0.875002
SMESG000006390	0.0267113	0.229443	0.102847	0.070394	0.065305	0.146992	0.858207	0.21455	0.098786	0.0230716
SMESG000006407	0.0963204	0.011891	0.104213	0.144441	0.0993183	0.125866	0.0967246	0.107193	0.0849108	0.149259
SMESG000006408	0.735394	0.35199	0.810172	0.874113	0.686142	0.962605	0.725685	0.909603	0.663862	0.641999
SMESG000006412	0.00327729	0.0673711	0.0243164	0.0227967	0.0166833	0.03633	0.249881	0.0278546	0.0110726	0.0116646
SMESG000006416	0.288142	0.41262	0.489511	0.373076	0.22038	0.386973	0.351901	0.364522	0.399652	0.223782
SMESG000006424	0.032879	0.0748176	0.0584072	0.0174403	0.00758702	0.0285507	0.0123662	0.0153905	0.0233324	0.122607
SMESG000006432	2.7374	0.451788	2.64114	2.74636	3.15339	2.0899	2.43567	2.47652	2.78154	2.35092
SMESG000006443	0.349044	1.05347	0.622722	0.591408	0.591233	0.592772	0.559196	0.596521	0.75982	0.964772
SMESG000006448	0.304015	0.864865	0.514384	0.550149	0.494762	0.533996	0.707268	0.52126	0.273771	0.369778
SMESG000006478	0.0176503	0.0346151	0.0692941	0.0990001	0.0414024	0.0844764	0.047339	0.035973	0.0525303	0.0738733
SMESG000006480	2.73439	1.90583	3.15791	3.29433	2.80542	3.53523	3.72516	2.65068	3.12199	2.42647
[truncated: 9,502 more rows]

## Sheet: 5f
		neoblasts										progenitors
	gene	es-neo1	es-neo2	sigma	zeta	gamma	muscle	phi	secretory	gp1	cpeb1+	pro_6	neu_0	epi_5	epi_0	itst_2	mus_2	mus_10	cat_3	sec_0
	smedwi-1	0.955017	0.514	0.995327	0.999208	0.996832	0.99628	0.973479	1	1	0.965517	0.995516	0.447856	0.593146	0.123366	0.380952	0.523569	0.524064	0.619335	0.366483
	smedwi-2	0.0738178	0.144	0.246495	0.333201	0.336853	0.268444	0.318253	0.235955	0.233766	0.206897	0.251121	0.143992	0.122118	0.150123	0.285714	0.118687	0.120321	0.188318	0.167587
	smedwi-3	0.873126	0.42	0.983645	0.993661	0.996832	0.990701	0.967239	0.988764	1	0.982759	0.986547	0.695077	0.917757	0.868668	0.952991	0.777778	0.73262	0.721047	0.691529
	bruli	0.397924	0.128	0.689252	0.795959	0.812038	0.708617	0.661466	0.662921	0.831169	0.775862	0.726457	0.177872	0.194393	0.135621	0.1337	0.145623	0.160428	0.127895	0.131676
	vasa-1	0.845444	0.45	0.954439	0.980983	0.982049	0.969002	0.951638	0.955056	1	0.982759	0.955157	0.336686	0.545171	0.390523	0.623932	0.431818	0.403743	0.409533	0.39779
	mcm4	0.322953	0.152	0.546729	0.676704	0.680042	0.536888	0.522621	0.404494	0.701299	0.62069	0.502242	0.0105876	0.0299065	0.00612745	0.029304	0.026936	0.0106952	0.0104062	0.0184162
	mcm5	0.446367	0.2	0.702103	0.819731	0.833157	0.736516	0.703588	0.505618	0.844156	0.810345	0.721973	0.0127051	0.0884735	0.025531	0.0720391	0.0387205	0.0106952	0.0245049	0.0239411
	mcm7	0.476355	0.102	0.656542	0.72504	0.744456	0.654681	0.631825	0.533708	0.753247	0.689655	0.605381	0.0158814	0.0161994	0.0067402	0.0347985	0.0378788	0.0187166	0.0100705	0.0202578
	rad51	0.420992	0.066	0.587617	0.699683	0.751848	0.606944	0.539782	0.432584	0.74026	0.741379	0.55157	0.0148227	0.0859813	0.0251225	0.115995	0.0505051	0.0187166	0.0379322	0.0423573
	pcna	0.11534	0.198	0.280374	0.378764	0.370644	0.317421	0.304212	0.269663	0.428571	0.310345	0.26009	0.177343	0.187539	0.27451	0.413919	0.206229	0.221925	0.266532	0.303867
	mex3-1	0.457901	0.23	0.869159	0.892631	0.911299	0.879727	0.814353	0.898876	0.844156	0.896552	0.829596	0.681842	0.761994	0.844975	0.851038	0.744108	0.778075	0.612286	0.547882
	xbp-1	0.287197	0.13	0.559579	0.652536	0.696938	0.563546	0.705148	0.511236	0.714286	0.793103	0.538117	0.451032	0.801246	0.908701	0.843101	0.761785	0.735294	0.638469	0.657459
	calrecticulin	0.589389	0.324	0.761682	0.861331	0.876452	0.818351	0.875195	0.764045	0.857143	0.775862	0.802691	0.638962	0.745171	0.85866	0.926129	0.808923	0.770053	0.769386	0.660221
	p4hb	0.594002	0.392	0.780374	0.912837	0.935586	0.880347	0.903276	0.820225	0.974026	0.965517	0.860987	0.613552	0.952648	0.995507	0.974969	0.930976	0.90107	0.845586	0.86372

## Sheet: 5g
	Proportion of neoblasts in different cell cycle states
	sample	stage	cell type	G1	G2M	S
	5MO1	Young	es-neo1	0.207407	0.296296	0.496296
	5MO2	Young	es-neo1	0.21374	0.305344	0.480916
	5MO3	Young	es-neo1	0.16	0.38	0.46
	5MO4	Young	es-neo1	0.0882353	0.411765	0.5
	7MO1	Young	es-neo1	0.113636	0.363636	0.522727
	7MO2	Young	es-neo1	0.326087	0.217391	0.456522
	12MO	Older	es-neo1	0.185185	0.333333	0.481481
	18MO2	Older	es-neo1	0.188679	0.320755	0.490566
	18MO4	Older	es-neo1	0.277778	0.277778	0.444444
	18MO5	Older	es-neo1	0.0588235	0.382353	0.558824
	18MO3	Older	es-neo1	0.128205	0.230769	0.641026
	18MO1	Older	es-neo1	0.222222	0.296296	0.481481
	32MO	Older	es-neo1	0.189189	0.351351	0.459459
	Reg1	Reg	es-neo1	0.241935	0.451613	0.306452
	Reg2	Reg	es-neo1	0.25	0.214286	0.535714
	Reg3	Reg	es-neo1	0.392857	0.285714	0.321429
	5MO1	Young	es-neo2	0.458333	0.291667	0.25
	5MO2	Young	es-neo2	0.618421	0.263158	0.118421
	5MO3	Young	es-neo2	0.578947	0.263158	0.157895
	5MO4	Young	es-neo2	0.425532	0.404255	0.170213
	7MO1	Young	es-neo2	0.571429	0.214286	0.214286
	7MO2	Young	es-neo2	0.62069	0.241379	0.137931
	12MO	Older	es-neo2	0.307692	0.538462	0.153846
	18MO2	Older	es-neo2	0.642857	0.357143	0
	18MO4	Older	es-neo2	0.8125	0.125	0.0625
	18MO5	Older	es-neo2	0.574468	0.319149	0.106383
	18MO3	Older	es-neo2	0.653846	0.230769	0.115385
	18MO1	Older	es-neo2	0.533333	0.377778	0.0888889
	32MO	Older	es-neo2	0.777778	0.0555556	0.166667
	Reg1	Reg	es-neo2	0.653846	0.346154	0
	Reg2	Reg	es-neo2	0.5	0.34375	0.15625
	Reg3	Reg	es-neo2	0.4375	0.375	0.1875
	5MO1	Young	zeta	0.219672	0.403279	0.377049
	5MO2	Young	zeta	0.242331	0.392638	0.365031
	5MO3	Young	zeta	0.215278	0.388889	0.395833
	5MO4	Young	zeta	0.244275	0.412214	0.343511
	7MO1	Young	zeta	0.139535	0.457364	0.403101
	7MO2	Young	zeta	0.21875	0.40625	0.375
	12MO	Older	zeta	0.141593	0.530973	0.327434
	18MO2	Older	zeta	0.169811	0.459119	0.371069
	18MO4	Older	zeta	0.210526	0.473684	0.315789
	18MO5	Older	zeta	0.180328	0.532787	0.286885
	18MO3	Older	zeta	0.208333	0.489583	0.302083
	18MO1	Older	zeta	0.278351	0.391753	0.329897
	32MO	Older	zeta	0.137931	0.544061	0.318008
	Reg1	Reg	zeta	0.220779	0.461039	0.318182
	Reg2	Reg	zeta	0.219858	0.411348	0.368794
	Reg3	Reg	zeta	0.274648	0.34507	0.380282
	5MO1	Young	muscle	0.298969	0.438144	0.262887
	5MO2	Young	muscle	0.248869	0.420814	0.330317
	5MO3	Young	muscle	0.170732	0.45122	0.378049
	5MO4	Young	muscle	0.226087	0.478261	0.295652
	7MO1	Young	muscle	0.219512	0.5	0.280488
	7MO2	Young	muscle	0.232143	0.482143	0.285714
	12MO	Older	muscle	0.155172	0.5	0.344828
	18MO2	Older	muscle	0.15493	0.647887	0.197183
	18MO4	Older	muscle	0.246377	0.449275	0.304348
	18MO5	Older	muscle	0.178571	0.559524	0.261905
	18MO3	Older	muscle	0.193548	0.612903	0.193548
	18MO1	Older	muscle	0.189873	0.481013	0.329114
	32MO	Older	muscle	0.208633	0.568345	0.223022
	Reg1	Reg	muscle	0.237113	0.587629	0.175258
	Reg2	Reg	muscle	0.0990099	0.653465	0.247525
	Reg3	Reg	muscle	0.294872	0.435897	0.269231
	5MO1	Young	gamma	0.294737	0.4	0.305263
	5MO2	Young	gamma	0.267857	0.357143	0.375
	5MO3	Young	gamma	0.215385	0.307692	0.476923
	5MO4	Young	gamma	0.285714	0.285714	0.428571
	7MO1	Young	gamma	0.235294	0.294118	0.470588
	7MO2	Young	gamma	0.181818	0.431818	0.386364
	12MO	Older	gamma	0.214286	0.547619	0.238095
	18MO2	Older	gamma	0.168831	0.441558	0.38961
	18MO4	Older	gamma	0.24	0.32	0.44
	18MO5	Older	gamma	0.162162	0.540541	0.297297
	18MO3	Older	gamma	0.111111	0.518519	0.37037
	18MO1	Older	gamma	0.156863	0.490196	0.352941
	32MO	Older	gamma	0.122807	0.526316	0.350877
	Reg1	Reg	gamma	0.305556	0.407407	0.287037
	Reg2	Reg	gamma	0.210526	0.333333	0.45614
	Reg3	Reg	gamma	0.3	0.3	0.4
	5MO1	Young	sigma	0.208	0.528	0.264
	5MO2	Young	sigma	0.134454	0.504202	0.361345
	5MO3	Young	sigma	0.125	0.475	0.4
	5MO4	Young	sigma	0.204545	0.522727	0.272727
	7MO1	Young	sigma	0.0634921	0.634921	0.301587
	7MO2	Young	sigma	0.153846	0.487179	0.358974
	12MO	Older	sigma	0.116279	0.604651	0.27907
	18MO2	Older	sigma	0.0434783	0.695652	0.26087
	18MO4	Older	sigma	0.157895	0.421053	0.421053
	18MO5	Older	sigma	0.0714286	0.642857	0.285714
	18MO3	Older	sigma	0.125	0.5625	0.3125
	18MO1	Older	sigma	0.190476	0.547619	0.261905
	32MO	Older	sigma	0.0882353	0.632353	0.279412
	Reg1	Reg	sigma	0.231707	0.536585	0.231707
	Reg2	Reg	sigma	0.148936	0.574468	0.276596
	Reg3	Reg	sigma	0.171429	0.514286	0.314286
	5MO1	Young	secretory	0.304348	0.565217	0.130435
	5MO2	Young	secretory	0.484848	0.333333	0.181818
	5MO3	Young	secretory	0.285714	0.428571	0.285714
	5MO4	Young	secretory	0.5	0.3	0.2
	7MO1	Young	secretory	0.333333	0.333333	0.333333
	7MO2	Young	secretory	0.428571	0.571429	0
	12MO	Older	secretory	0.181818	0.545455	0.272727
	18MO2	Older	secretory	0.2	0.6	0.2
	18MO4	Older	secretory	0.666667	0.333333	0
	18MO5	Older	secretory	0.125	0.75	0.125
	18MO3	Older	secretory	0.333333	0	0.666667
	18MO1	Older	secretory	0.230769	0.692308	0.0769231
	32MO	Older	secretory	0.166667	0.666667	0.166667
	Reg1	Reg	secretory	0.571429	0.285714	0.142857
	Reg2	Reg	secretory	0.375	0.5625	0.0625
	Reg3	Reg	secretory	0.2	0.6	0.2
	5MO1	Young	phi	0.416667	0.297619	0.285714
	5MO2	Young	phi	0.466102	0.322034	0.211864
	5MO3	Young	phi	0.6	0.2	0.2
	5MO4	Young	phi	0.407407	0.296296	0.296296
	7MO1	Young	phi	0.318182	0.318182	0.363636
	7MO2	Young	phi	0.68	0.26	0.06
	12MO	Older	phi	0.5625	0.4375	0
	18MO2	Older	phi	0.47619	0.333333	0.190476
	18MO4	Older	phi	0.52	0.4	0.08
	18MO5	Older	phi	0.388889	0.5	0.111111
	18MO3	Older	phi	0.368421	0.263158	0.368421
	18MO1	Older	phi	0.472222	0.305556	0.222222
	32MO	Older	phi	0.461538	0.269231	0.269231
	Reg1	Reg	phi	0.515152	0.181818	0.30303
	Reg2	Reg	phi	0.473684	0.315789	0.210526
	Reg3	Reg	phi	0.513514	0.216216	0.27027
	5MO1	Young	gp1	0.2	0.4	0.4
	5MO2	Young	gp1	0.4	0.2	0.4
	5MO3	Young	gp1	0.75	0	0.25
	5MO4	Young	gp1	0.333333	0	0.666667
	7MO1	Young	gp1	0	1	0
	7MO2	Young	gp1	0.75	0.25	0
	12MO	Older	gp1	0.5	0	0.5
	18MO2	Older	gp1	0.25	0.25	0.5
	18MO4	Older	gp1	0	1	0
	18MO5	Older	gp1	0	1	0
	18MO3	Older	gp1	1	0	0
	18MO1	Older	gp1	0	0.25	0.75
	32MO	Older	gp1	0.4	0.5	0.1
	Reg1	Reg	gp1	0.25	0.25	0.5
	Reg2	Reg	gp1	0.5	0.5	0
	Reg3	Reg	gp1	0.333333	0.333333	0.333333
	5MO1	Young	cpeb1+	0.571429	0.142857	0.285714
	5MO2	Young	cpeb1+	0.384615	0.307692	0.307692
	5MO4	Young	cpeb1+	0	0.5	0.5
	7MO1	Young	cpeb1+	0	0	1
	7MO2	Young	cpeb1+	0.25	0.25	0.5
	12MO	Older	cpeb1+	0	0.5	0.5
	18MO2	Older	cpeb1+	0.272727	0.545455	0.181818
	18MO5	Older	cpeb1+	0.5	0.5	0
	18MO1	Older	cpeb1+	0.5	0.5	0
	32MO	Older	cpeb1+	0.25	0.25	0.5
	Reg1	Reg	cpeb1+	0.5	0.5	0
	Reg2	Reg	cpeb1+	0.5	0.5	0
