# Supplementary material for: Regeneration leads to global tissue rejuvenation in aging sexual planarians
Source: Nat Aging. 2025 Apr 3;5(5):780–98. doi: 10.1038/s43587-025-00847-9 (PMC12092299; doi:10.1038/s43587-025-00847-9)
Supplement: Supplementary file 29 — Statistical source data. [file 43587_2025_847_MOESM29_ESM.xlsx]

## Sheet: 8b
	cell	tert expression level	cell_type
	AAAGGATAGCCTCTGG-1_1	0.895706	sigma
	AAAGGATGTCCGTTTC-1_1	0.389895	zeta
	AAAGGATTCGTGGCTG-1_1	1.03547	phi
	AAATGGACATCCTTGC-1_1	0.527711	zeta
	AAATGGAGTAACACGG-1_1	0.443766	zeta
	AAATGGATCCCTCTAG-1_1	0.406083	gamma
	AACAGGGAGCTTGTGT-1_1	0.732972	zeta
	AACCTTTCACGTACAT-1_1	0.677713	zeta
	AACTTCTAGCTCGAAG-1_1	0.452214	zeta
	AAGACTCAGTGAGTGC-1_1	1.9983	muscle
	AAGTCGTAGGTGCTAG-1_1	0.53062	sigma
	AAGTCGTTCTAGTGTG-1_1	0.487196	zeta
	AATCGTGGTCCGACGT-1_1	1.02336	muscle
	ACAAAGATCCATACAG-1_1	0.57759	zeta
	ACAAAGATCTATGTGG-1_1	1.02776	muscle
	ACAACCAGTGTGAGCA-1_1	1.0541	zeta
	ACAAGCTGTCGTTGGC-1_1	1.06485	sigma
	ACATCCCCACGACGTC-1_1	0.63235	zeta
	ACATTTCGTTGCAACT-1_1	0.68054	sigma
	ACCAAACGTATGAGCG-1_1	0.63027	muscle
	ACCATTTGTAGTTACC-1_1	0.394633	zeta
	ACCTACCTCGGCCCAA-1_1	0.47126	zeta
	ACCTGAAGTTCGAACT-1_1	0.832491	zeta
	ACGCACGAGTAGTCAA-1_1	0.734576	zeta
	ACTACGAAGAAATCCA-1_1	0.95247	Nb12
	ACTTATCAGCAAGTCG-1_1	1.16793	zeta
	AGAAGTATCATTCCTA-1_1	0.62117	muscle
	AGACACTGTCGGCTAC-1_1	0.650307	gamma
	AGAGCAGAGCTAATGA-1_1	0.84536	zeta
	AGATCCAAGTACTCGT-1_1	0.691153	muscle
	AGATCCAGTACTTGTG-1_1	0.702322	muscle
	AGATGAAGTGCCTATA-1_1	0.622108	zeta
	AGGACTTGTTGCATGT-1_1	0.719528	muscle
	AGGGAGTTCGCACGGT-1_1	0.534044	muscle
	AGGTGTTAGAATTCAG-1_1	0.630886	sigma
	AGGTGTTTCAAGGCTT-1_1	0.342203	gamma
	AGGTTACTCTTACGGA-1_1	0.413802	gamma
	AGTAGCTCACAACCGC-1_1	1.73186	es-neo2
	AGTAGTCTCAAGAATG-1_1	0.950908	es-neo1
	AGTCAACGTGGTTTGT-1_1	0.601961	muscle
	AGTCATGAGGGTGAGG-1_1	0.5154	zeta
	AGTTCCCCATGGAACG-1_1	0.74436	sigma
	ATACTTCTCTCTTCAA-1_1	0.753706	muscle
	ATAGAGACAATCGTCA-1_1	1.69933	es-neo2
	ATATCCTAGAGATTCA-1_1	0.632412	zeta
	ATCCGTCAGGCATGGT-1_1	0.7532	zeta
	ATCCTATGTTGTGGCC-1_1	0.417819	zeta
	ATCGATGAGTCTCTGA-1_1	0.563642	gamma
	ATGACCAAGGAGTACC-1_1	0.515021	gamma
	ATTCCTAGTACCAGAG-1_1	0.601905	zeta
	ATTCTACTCTCCATAT-1_1	0.673329	phi
	ATTTACCAGTCACAGG-1_1	0.924208	zeta
	ATTTACCTCGTAGCTA-1_1	0.85205	es-neo2
	CAAGACTCAGCTATAC-1_1	0.501355	muscle
	CAAGGGAGTGGAACAC-1_1	1.74059	zeta
	CACACAATCACAAGGG-1_1	0.813194	zeta
	CAGATCAGTAGTCGGA-1_1	1.20273	muscle
	CAGGCCACAGTGCGCT-1_1	0.535978	muscle
	CAGGCCAGTTTCGTGA-1_1	0.658763	sigma
	CAGTTCCGTTGTTGAC-1_1	1.07292	gamma
	CATCCGTGTCATAACC-1_1	0.604813	zeta
	CATCGCTCAGAGGAAA-1_1	0.603346	sigma
	CATGAGTGTGTAGCAG-1_1	1.03391	zeta
	CATGCAACAGCTGAGA-1_1	0.732869	gamma
	CCACTTGAGTGCACCC-1_1	0.543257	zeta
	CCATCACAGTAGAGTT-1_1	0.658269	sigma
	CCATCACCATGTGGCC-1_1	0.705938	zeta
	CCCATTGAGGCTCTAT-1_1	0.637961	gamma
	CCGATGGCAACGACAG-1_1	0.959434	gamma
	CCTCCAATCCGTACGG-1_1	0.811834	zeta
	CCTTCAGTCACCATGA-1_1	0.394129	sigma
	CGAAGTTAGTACGTCT-1_1	0.777514	phi
	CGAAGTTCAATTCTCT-1_1	0.672976	zeta
	CGGAGAAGTACAAGCG-1_1	1.67881	es-neo2
	CGTAGTACACGACTAT-1_1	0.597919	muscle
	CGTGATAAGAGAGTTT-1_1	1.65068	es-neo2
	CGTTCTGTCGACACCG-1_1	0.718853	zeta
	CTAACCCTCCATAGGT-1_1	0.516435	secretory
	CTAACTTCAAGTTGGG-1_1	1.09536	sigma
	CTATCCGGTCACTCGG-1_1	0.792394	muscle
	CTCAAGAAGCACTCCG-1_1	0.714032	sigma
	CTCAGAACACTGTCCT-1_1	0.719501	zeta
	CTCCCTCAGGATACAT-1_1	0.708493	muscle
	CTCGAGGCATCCGATA-1_1	0.533213	gamma
	CTGGACGAGGAGGTTC-1_1	0.903626	muscle
	CTTAGGAGTAGTCTGT-1_1	0.688776	zeta
	CTTGAGATCGCTTAAG-1_1	1.61104	zeta
	CTTTCAACACGCTTAA-1_1	0.554468	zeta
	GAAACCTTCCAGCCTT-1_1	0.701279	gamma
	GAAGCGAGTGTTCGTA-1_1	0.426408	zeta
	GAAGGACCAACAGCCC-1_1	0.625827	gamma
	GACGCTGCATTGAAGA-1_1	0.582119	zeta
	GAGCCTGGTTACACTG-1_1	0.319229	sigma
	GAGTTGTAGAGGGTAA-1_1	1.22831	es-neo2
	GATAGCTTCTTTCCGG-1_1	0.974656	muscle
	GATCGTAGTCCCTGTT-1_1	0.45311	muscle
	GATGACTAGAGGATGA-1_1	0.422585	muscle
	GATGAGGTCTCTATAC-1_1	0.347939	gamma
	GATTCGACAGCGTTTA-1_1	0.436987	sigma
	GCAACCGTCACACGAT-1_1	0.606553	zeta
	GCAGTTACATGAGGGT-1_1	0.702888	zeta
	GCATCGGCATCCGTGG-1_1	0.79964	zeta
	GCATTAGGTCATCCCT-1_1	1.21285	zeta
	GCTACAAAGTTTCGGT-1_1	0.737466	secretory
	GCTCAAAGTCTTAGTG-1_1	0.514235	muscle
	GCTGAATCAGTCAACT-1_1	0.433122	muscle
	GGAACCCCACATATCG-1_1	0.579949	muscle
	GGAATCTAGCGGGTTA-1_1	0.391007	gamma
	GGACGTCTCCGACATA-1_1	0.396759	sigma
	GGAGCAAAGGGCCTCT-1_1	0.786607	zeta
	GGATCTAAGTGCAGCA-1_1	1.02443	phi
	GGGAAGTGTGCTCTCT-1_1	0.791469	muscle
	GGGATCCGTGCGCTCA-1_1	0.547341	muscle
	GGGCTACCACCGGAAA-1_1	0.912825	zeta
	GGGTATTCACCAGCTG-1_1	0.93804	muscle
	GGGTTATGTTGCGGAA-1_1	0.517939	zeta
	GGGTTTATCTCTATGT-1_1	0.63691	zeta
	GGTAATCGTGGCATCC-1_1	0.901548	muscle
	GGTCTGGTCGGACGTC-1_1	0.523597	gamma
	GGTGTTATCCCAGGCA-1_1	0.482997	zeta
	GGTTCTCCAACCCTCT-1_1	0.675075	gamma
	GGTTCTCTCCTGGGAC-1_1	0.863783	gamma
	GGTTCTCTCGTCTACC-1_1	0.841249	zeta
	GTAACACGTTGCGGAA-1_1	0.528324	zeta
	GTAATCGAGACATCAA-1_1	0.645094	muscle
	GTCACTCTCCAACCAA-1_1	0.820089	gamma
	GTCATGAAGAAACCAT-1_1	0.515699	zeta
	GTCATTTAGGCTTCCG-1_1	0.789003	muscle
	GTCCACTTCTGTAAGC-1_1	0.945292	gamma
	GTGCACGGTGATAGTA-1_1	0.490954	muscle
	GTGCACGGTTCTCGTC-1_1	0.364875	zeta
	GTGGCGTCAAGGTCAG-1_1	0.860149	zeta
	GTGGGAAGTACCTGTA-1_1	0.756455	zeta
	TAAGCCACAAGGTCGA-1_1	2.01179	es-neo1
	TACAACGCAGCTCATA-1_1	0.595973	zeta
	TACAGGTGTCGACGCT-1_1	0.47523	gamma
	TACAGGTTCAACTGAC-1_1	1.06779	zeta
	TACCTCGCATTAAAGG-1_1	1.64593	es-neo2
	TACCTGCCACCTGAAT-1_1	0.895107	zeta
	TACGTCCGTAGCGATG-1_1	0.745814	zeta
	TAGACCAAGAAGGCTC-1_1	0.879437	zeta
	TAGACTGCATCTATCT-1_1	0.53704	zeta
	TAGGGTTCACAGCCTG-1_1	1.15288	secretory
	TAGGTTGTCATGCCGG-1_1	0.615194	zeta
	TATTCCAGTATGCGTT-1_1	0.638635	sigma
	TCAAGCACAACACACT-1_1	0.546605	es-neo1
	TCAAGTGGTACCTAAC-1_1	0.538194	phi
	TCAATCTTCCCATAAG-1_1	1.81937	es-neo2
	TCAATTCCATTGAGCT-1_1	0.923643	zeta
	TCACACCCAGAACTTC-1_1	0.830478	muscle
	TCACATTTCGTCTCAC-1_1	1.13898	muscle
	TCACGGGCAATAGTCC-1_1	0.53858	zeta
	TCACGGGTCTCTGCTG-1_1	0.814313	zeta
	TCAGCCTCAGAAACCG-1_1	0.990036	sigma
	TCATTACCAAACCATC-1_1	0.780385	phi
	TCCATGCGTTGGCCTG-1_1	1.18594	es-neo2
	TCCCACATCCGTGTAA-1_1	0.367971	zeta
	TCCTCGACAACGACTT-1_1	1.71746	es-neo2
	TCCTTCTAGAAGCTGC-1_1	1.36017	secretory
	TCGAACACATATCTGG-1_1	1.15244	sigma
	TCGAAGTGTATCGCTA-1_1	0.551894	muscle
	TCGCACTAGCTCCACG-1_1	0.644685	muscle
	TCGCAGGTCGTCTCAC-1_1	0.888018	muscle
	TCGGATACATCGGCCA-1_1	0.680612	zeta
	TCGGTCTGTACCATAC-1_1	0.790185	gamma
	TCTGTCGTCCACTGAA-1_1	0.95709	muscle
	TCTTTGAAGACATGCG-1_1	0.55252	zeta
	TCTTTGACAGCGACAA-1_1	1.36918	muscle
	TGAACGTCATCTGTTT-1_1	1.04581	muscle
	TGAATGCGTAGTAAGT-1_1	0.432399	muscle
	TGAGACTGTCGTGTTA-1_1	1.00025	gamma
	TGCATCCCATCGTTCC-1_1	0.426888	gamma
	TGCATCCTCACCTTGC-1_1	0.573402	sigma
	TGCGACGTCCATTCAT-1_1	1.03627	muscle
	TGCGGCATCATTCTTG-1_1	0.420924	muscle
	TGGGAAGCACATATCG-1_1	1.00654	gamma
	TGGGAGATCTTCCACG-1_1	0.588641	zeta
	TGGTGATGTCGCTTGG-1_1	0.574248	gamma
	TGTAACGGTAACGGTG-1_1	1.67793	es-neo2
	TGTACAGTCGTGACTA-1_1	0.411694	gamma
	TTACCGCAGTATGTAG-1_1	0.813648	sigma
	TTAGTCTTCCTTCTAA-1_1	1.17818	es-neo1
	TTCCAATAGAATCCCT-1_1	0.427388	muscle
	TTCCAATGTTTACGAC-1_1	0.482285	sigma
	TTCCTTCTCCTACACC-1_1	0.812113	gamma
	TTCGCTGTCGCACGAC-1_1	1.22237	phi
	TTGACCCAGCCTAGGA-1_1	1.29407	es-neo1
	TTGCTGCCAAGAGTTA-1_1	0.384357	sigma
	TTGGGCGAGAAGCCAC-1_1	0.973032	zeta
	TTGTTTGAGGTAAGGA-1_1	0.425652	zeta
	TTTACCATCGGTCATA-1_1	0.619006	muscle
	TTTCACAAGCCGTTAT-1_1	0.921512	sigma
	TTTCGATAGCATCAGG-1_1	0.719933	muscle
	TTTGTTGTCCCGATCT-1_1	0.412832	zeta
	AAACGCTAGGATACGC-1_2	0.461363	zeta
	AACCAACGTTGCATGT-1_2	1.12707	zeta
	AACTTCTCAGGGACTA-1_2	1.82023	es-neo2
	AACTTCTGTCGAACAG-1_2	0.871354	zeta
	AAGAACATCTCCGAAA-1_2	0.757657	zeta
	AAGACTCGTCCAGCCA-1_2	0.61168	zeta
	AAGCCATTCTTGCAAG-1_2	1.20242	zeta
	AAGTTCGGTCGTATTG-1_2	1.13496	zeta
	ACGGGTCTCCGCTGTT-1_2	0.513264	zeta
	ACTATCTCACCACTGG-1_2	0.441337	zeta
	AGACTCAAGAATTTGG-1_2	2.29061	es-neo1
	AGATGCTTCGCCAGAC-1_2	0.907884	zeta
	AGCTACATCGGACAAG-1_2	0.715845	zeta
	AGGAGGTCATCCTTGC-1_2	0.528096	zeta
	AGGGTTTAGGCATCAG-1_2	0.725112	zeta
	AGGTGTTGTGCATGTT-1_2	1.22355	cpeb1+
	AGTCACAAGTCCGCCA-1_2	0.532297	zeta
	AGTCATGGTCTCAAGT-1_2	1.05183	zeta
	AGTCTCCGTCGCACAC-1_2	2.22877	es-neo2
	ATCAGGTCACGGTGCT-1_2	1.33771	gamma
	ATCCACCCATGACGGA-1_2	0.956004	sigma
	ATCGTCCGTTCCGCAG-1_2	0.779362	muscle
	ATTCCATAGCACCAGA-1_2	1.13182	zeta
	ATTCCCGAGGGCATGT-1_2	1.04978	muscle
	CAACCTCGTCAAAGTA-1_2	0.572357	zeta
	CAATACGGTGGGCTCT-1_2	1.00698	Nb12
	CACAGATCACGTTGGC-1_2	0.942797	zeta
	CACGAATGTAACAAGT-1_2	1.15975	secretory
	CACGTGGAGTTGGCGA-1_2	0.789528	zeta
	CAGCACGGTAACACCT-1_2	0.63813	phi
	CAGGCCAGTCAAAGCG-1_2	0.841174	sigma
	CATAAGCCATGTGGCC-1_2	0.859284	gamma
	CATCCACTCCTCAGGG-1_2	2.0984	es-neo2
	CATCGCTAGTCACAGG-1_2	0.852127	gamma
	CATTCCGGTGCGAACA-1_2	0.732775	muscle
	CATTCCGGTGGCACTC-1_2	0.822204	muscle
	CATTCTAAGTACAGCG-1_2	0.787891	muscle
	CCAATGACATCTCCCA-1_2	0.365671	gamma
	CCACGTTAGGTAGGCT-1_2	0.826229	muscle
	CCATCACTCGGCACTG-1_2	0.977301	muscle
	CCGCAAGCAACAAAGT-1_2	0.928122	muscle
	CCGGTGAAGCGGATCA-1_2	0.754779	zeta
	CCTAACCGTGCGCTCA-1_2	0.65103	gamma
	CCTTGTGAGACTACGG-1_2	0.624898	secretory
	CGAAGGAGTATTGGCT-1_2	0.885375	zeta
	CGAGGAACATAGATGA-1_2	0.611063	muscle
	CGCATAACAACCGTAT-1_2	0.671334	zeta
	CGGAACCAGCTAATGA-1_2	1.34539	zeta
	CTACATTTCTGGTCAA-1_2	0.574486	zeta
	CTATCTACAAGAATGT-1_2	0.804867	muscle
	CTCAACCGTGGGTCAA-1_2	0.821062	muscle
	CTCAAGAAGATGTTAG-1_2	1.05842	muscle
	CTCAGTCCACAGACGA-1_2	1.32163	es-neo2
	CTCATCGTCGCTCCTA-1_2	1.55627	Nb12
	CTCCTTTGTGTCCATA-1_2	1.18863	sigma
	CTCGAGGGTCAGTCTA-1_2	0.859441	zeta
	CTGAGGCAGCGTCTGC-1_2	0.687152	muscle
	CTGATCCTCTCATAGG-1_2	1.169	sigma
	CTGCAGGTCCAAGCTA-1_2	1.13877	phi
	CTGCCTAGTCAATCTG-1_2	1.28776	muscle
	CTGTCGTGTGAGTAGC-1_2	1.55054	zeta
	CTTCTCTTCCTCATAT-1_2	0.529097	muscle
	GAAGAATCAAACGGCA-1_2	1.17546	muscle
	GACCTTCTCAGACCTA-1_2	1.05092	muscle
	GACGCTGTCCATCCGT-1_2	0.599914	zeta
	GAGGCAACAGGTGACA-1_2	0.546054	gamma
	GAGGGTAGTCATCTAG-1_2	0.844564	muscle
	GATCGTACAAGTCGTT-1_2	0.920693	zeta
	GATTCTTTCGAGCCAC-1_2	0.893782	muscle
	GCCAGGTCATCCAATG-1_2	0.770338	zeta
	GCGATCGAGTTACTCG-1_2	1.18996	gamma
	GCTACAACAACTGGTT-1_2	1.68166	muscle
	GCTGGGTAGAAATCCA-1_2	0.9494	muscle
	GGCAGTCTCTTGGTGA-1_2	0.565015	zeta
	GGCTGTGTCAGTCCGG-1_2	0.841699	muscle
	GGCTTGGGTGTGATGG-1_2	0.63965	gamma
	GGGTCTGGTATTTCGG-1_2	0.790975	gamma
	GGTAACTAGGTGCTTT-1_2	0.884539	phi
	GGTCACGCAATACGAA-1_2	0.745406	zeta
	GGTGTTAGTTCAGTAC-1_2	0.679243	sigma
	GTAATCGTCCTTCTGG-1_2	0.590322	zeta
	GTAATGCGTTAAGTCC-1_2	0.771462	zeta
	GTAGTACTCTTCCCGA-1_2	1.1795	muscle
	GTCAGCGTCGAGAGCA-1_2	1.00423	zeta
	GTCATTTCACATAGCT-1_2	1.7993	muscle
	GTCCCATCAGGATCTT-1_2	1.40465	zeta
	GTCGCGAGTATGGAGC-1_2	1.05323	muscle
	GTGCTTCAGGCCGCTT-1_2	0.811486	sigma
	GTGGCGTTCTCTGGTC-1_2	1.01876	zeta
	GTGGGAAGTCAGCTTA-1_2	0.606325	phi
	GTGGTTAGTCGGTGAA-1_2	0.816738	muscle
	GTGTGGCGTTACCCAA-1_2	1.10586	zeta
	GTTCATTGTGAGTCAG-1_2	0.961958	muscle
	TAACGACCACGGGTAA-1_2	0.714085	phi
	TAAGCACCAAATTGCC-1_2	1.12707	gamma
	TAGACTGGTGTGCCTG-1_2	0.852435	Nb12
	TCAATTCAGTTGGCGA-1_2	0.553744	gamma
	TCACGGGCATGGGTTT-1_2	0.674154	muscle
	TCCAGAATCGCTGACG-1_2	0.854292	zeta
	TCCGAAAAGTTGAAAC-1_2	0.766432	muscle
	TCTACCGGTGGGATTG-1_2	0.659574	Nb12
	TCTATCATCAATCAGC-1_2	0.63691	zeta
	TGACCCTCAGCTGAAG-1_2	1.48693	sigma
	TGATGGTAGCCGATCC-1_2	0.810791	zeta
	TGATGGTCAGCTACCG-1_2	0.881296	zeta
	TGCACGGTCTGCTCTG-1_2	0.908325	phi
	TGCATCCTCAGATTGC-1_2	0.90332	zeta
	TGCGGGTCACTGGACC-1_2	0.613383	zeta
	TGCGGGTGTCTGTGGC-1_2	0.485412	zeta
	TGGAGAGGTAACTTCG-1_2	0.926552	zeta
	TGGCGTGTCCAAGCTA-1_2	2.00509	es-neo1
	TGGGAAGAGAGAGCGG-1_2	0.837588	sigma
	TGTAGACTCTATACGG-1_2	0.73143	zeta
	TTACTGTTCAACCTTT-1_2	1.00368	zeta
	TTCATGTCAGAGGGTT-1_2	0.759892	gamma
	TTCTAACTCACCTTGC-1_2	0.839526	zeta
	TTGAGTGTCGTAACCA-1_2	1.24672	sigma
	TTGAGTGTCTCCCATG-1_2	0.963058	zeta
	TTGATGGCAGGTGACA-1_2	0.595644	muscle
	TTTACGTCACTTCTCG-1_2	0.596449	zeta
	TTTCACACAATAGTCC-1_2	0.920602	muscle
	TTTGACTGTCCAGAAG-1_2	0.862753	sigma
	TTTGACTTCTCATAGG-1_2	0.742105	phi
	AACCAACCACGGCCAT-1_3	0.295077	muscle
	AACCATGGTAACTTCG-1_3	0.922881	gamma
	AAGCGTTCAGAATGTA-1_3	0.341932	zeta
	AAGTCGTCAGCACCCA-1_3	0.536214	muscle
	AAGTGAAGTCTCAAGT-1_3	0.963292	zeta
	AAGTTCGGTCTAACTG-1_3	0.74965	muscle
	AATGCCAAGGACTTCT-1_3	1.42805	sigma
	ACAAAGAAGCCTCAAT-1_3	0.745988	zeta
	ACAGCCGTCTTAGCTT-1_3	0.658269	sigma
	ACCCTTGGTTGACGGA-1_3	0.322563	gamma
	ACCGTTCCATTAGGAA-1_3	0.621588	zeta
	ACGGTTACAAGAAATC-1_3	0.421014	phi
	ACTATCTTCATCGCCT-1_3	0.327454	zeta
	ACTATTCCACAGTGTT-1_3	0.423111	zeta
	AGAACCTCAGTTGTTG-1_3	0.555147	zeta
	AGAAGTAAGTGGTTAA-1_3	0.810653	es-neo2
	AGACCCGTCGGTGTAT-1_3	1.52816	secretory
	AGAGCCCGTTCCCACT-1_3	1.10899	zeta
	AGCTCAAGTAAGGCTG-1_3	0.893682	sigma
	AGGGCCTCAGACATCT-1_3	0.332944	gamma
	AGGTCTAAGAAACTCA-1_3	0.682084	zeta
	AGTTCGAGTCCGACGT-1_3	0.34897	zeta
	ATACCTTGTGTGTACT-1_3	0.297589	muscle
	ATCACTTGTCCATAGT-1_3	0.446769	zeta
	ATCCACCGTCGCTTAA-1_3	0.801623	gamma
	ATCCATTAGGCATGGT-1_3	0.400722	sigma
	ATCCTATCAAGACGAC-1_3	1.40775	gamma
	ATCGTAGCATCCGATA-1_3	0.716917	zeta
	ATGCATGCATCCGGTG-1_3	0.525596	sigma
	ATTGGGTCATGTCAGT-1_3	0.858892	zeta
	ATTGGGTGTCCAGGTC-1_3	0.431112	phi
	ATTGTTCAGTGATGGC-1_3	0.58184	zeta
	ATTTCTGCATGTGGCC-1_3	0.630167	muscle
	CAACAGTGTACGGGAT-1_3	1.00408	zeta
	CACAACACACTCTGCT-1_3	0.609756	secretory
	CACAGATGTGTTTACG-1_3	0.706926	muscle
	CACAGGCCAAGGTCTT-1_3	0.959815	zeta
	CACCAAAAGATTGACA-1_3	0.390682	zeta
	CACGTGGGTGGCGCTT-1_3	0.517994	secretory
	CACTGAAGTACGAAAT-1_3	0.821419	sigma
	CAGAGCCCATGCGGTC-1_3	0.834773	sigma
	CAGATACGTGCGAGTA-1_3	0.51498	zeta
	CAGATCATCGACATAC-1_3	0.6944	muscle
	CAGATTGAGAGAGGTA-1_3	0.513372	muscle
	CATAGACGTAGCTGTT-1_3	0.649803	muscle
	CATCCGTTCCACTTTA-1_3	0.680203	muscle
	CATCGTCTCTGCATAG-1_3	0.63266	muscle
	CATGCGGCAAAGGATT-1_3	0.635425	zeta
	CATTGTTTCACCTCAC-1_3	0.980413	es-neo2
	CCAATGAAGTTAGTAG-1_3	0.459164	zeta
	CCACGTTTCGTTAGAC-1_3	0.423967	zeta
	CCCGGAAGTTAAGGAT-1_3	0.56765	zeta
	CCGGACACACCCTTGT-1_3	0.402422	muscle
	CCGTGAGCAAAGCGTG-1_3	0.582049	zeta
	CGACAGCAGCACGTCC-1_3	0.619105	muscle
	CGACAGCAGTATGGAT-1_3	0.664895	muscle
	CGAGGAAAGATCCCGC-1_3	0.752339	gamma
	CGAGGCTTCTGTGTGA-1_3	0.79991	zeta
	CGCAGGTGTACTCAAC-1_3	0.618196	zeta
	CGCCATTAGAGCTTTC-1_3	0.522478	muscle
	CGGAACCGTTCCGCAG-1_3	0.875185	muscle
	CGGGTCAAGTGTTGTC-1_3	1.09178	zeta
	CGTGAATCAACGACAG-1_3	0.495146	phi
	CGTGTCTGTACAGTCT-1_3	0.87723	gamma
	CTACCCATCATCTATC-1_3	0.409285	zeta
	CTATCCGGTTATGTCG-1_3	0.756996	muscle
	CTCATCGTCCGATTAG-1_3	0.692248	zeta
	CTCCTTTCATGACGTT-1_3	0.529355	muscle
	CTGCATCAGGTCCAGA-1_3	0.915272	zeta
	CTGTGGGGTAGCTGTT-1_3	0.648995	zeta
	CTGTGGGTCATCGCTC-1_3	0.787629	sigma
	CTTTCGGTCTTTGATC-1_3	0.724015	zeta
	GACAGCCAGGCGCTCT-1_3	1.04725	zeta
	GAGTCATCAAGATTGA-1_3	0.592158	zeta
	GATCCCTGTCTGTGTA-1_3	0.713793	sigma
	GATTCTTTCTAACACG-1_3	0.60344	sigma
	GATTGGTTCAAGTAAG-1_3	1.42277	es-neo2
	GCAGCTGCACTGAGGA-1_3	0.439484	muscle
	GCATCGGCAAGGGCAT-1_3	0.518488	zeta
	GCCAGGTAGCGCCTCA-1_3	0.463519	zeta
	GCCAGGTTCGACGCGT-1_3	0.965166	sigma
	GCCGTGATCGTTAGTG-1_3	0.943659	zeta
	GGAACCCCACTAGTAC-1_3	0.369249	gamma
	GGAATCTAGCGTCAAG-1_3	0.45788	gamma
	GGAATCTGTCTGGTTA-1_3	0.554216	sigma
	GGCAGTCCAACAGCTT-1_3	0.999107	sigma
	GGGCCATTCGGATAAA-1_3	1.17243	muscle
	GGGTAGATCCTCACTG-1_3	0.807611	zeta
	GGGTCACTCAAGGACG-1_3	0.731906	sigma
	GGTGGCTGTCTTAGTG-1_3	0.655496	gamma
	GGTGTTATCTGACCCT-1_3	0.931325	zeta
	GTCACGGCATACAGAA-1_3	1.28209	sigma
	GTCTACCAGGGTGAGG-1_3	0.757657	muscle
	GTCTACCCAGCTCTGG-1_3	0.797287	muscle
	GTGCAGCAGGGTTTCT-1_3	0.766062	zeta
	GTGCAGCCAAAGGAGA-1_3	0.799842	muscle
	GTGGGAAAGTGGTTGG-1_3	0.512404	zeta
	GTTCATTTCGACGAGA-1_3	0.685242	sigma
	GTTCTATAGGTAAACT-1_3	0.622048	muscle
	GTTGCTCTCGCAGATT-1_3	0.357685	zeta
	TAACACGGTTTCGTAG-1_3	0.840611	zeta
	TACAACGAGAGAATCT-1_3	0.736898	muscle
	TACAACGTCAGTCTTT-1_3	0.931488	zeta
	TACAGGTAGCGCCTCA-1_3	0.514722	zeta
	TACGCTCGTTAAACAG-1_3	0.526815	zeta
	TAGATCGAGTTCCTGA-1_3	0.336438	zeta
	TAGGTTGGTCTCGACG-1_3	0.642328	zeta
	TATCCTATCGTAACTG-1_3	0.689196	sigma
	TATTCCATCATGCCAA-1_3	0.573876	phi
	TATTGCTTCACCTCAC-1_3	0.846689	phi
	TCAAGCAGTCTGTGAT-1_3	0.498497	gamma
	TCAGCAATCCACTGAA-1_3	1.06411	zeta
	TCATACTCAATATCCG-1_3	1.90327	es-neo2
	TCATCCGCATGGGTCC-1_3	0.934177	es-neo1
	TCCTAATAGGTAACTA-1_3	0.70651	gamma
	TCGAAGTGTGAGTTGG-1_3	1.10384	cpeb1+
	TCGCTCAGTTGCGGAA-1_3	0.309429	phi
	TCGGGTGTCCAGTGCG-1_3	0.548264	zeta
	TCTAACTAGGGCATGT-1_3	0.45464	gamma
	TCTAACTCAGGTTACT-1_3	1.0231	zeta
	TCTCAGCCACCAGGTC-1_3	1.0351	gamma
	TCTCAGCTCTGATTCT-1_3	0.470582	zeta
	TCTGCCAAGCTCAGAG-1_3	0.376435	gamma
	TGACCCTAGCTCGCAC-1_3	0.795649	zeta
	TGACGCGTCCGATCTC-1_3	0.891526	secretory
	TGATCTTAGCCATTTG-1_3	0.30256	muscle
	TGATGCATCGGCATAT-1_3	0.562567	zeta
	TGCAGTACAATCGTCA-1_3	0.5216	gamma
	TGCCGAGAGGAGGGTG-1_3	0.336461	zeta
	TGCTTCGAGTCAATCC-1_3	0.785448	gamma
	TGGAACTAGTAGTCAA-1_3	0.427481	zeta
	TGGATCACAAGAGGTC-1_3	0.428318	gamma
	TGGATCATCAGTGTTG-1_3	0.373208	zeta
	TGGGAGAGTAGCGTTT-1_3	0.55252	zeta
	TGGGCTGTCTTGATTC-1_3	0.399134	muscle
	TGGTTAGGTCCAATCA-1_3	0.436057	zeta
	TGTAAGCCAAATTAGG-1_3	0.632557	Nb12
	TGTACAGGTTTGCAGT-1_3	0.735254	zeta
	TGTGCGGGTGCGGATA-1_3	0.921831	muscle
	TGTTTGTGTTGATGTC-1_3	0.603534	es-neo1
	TTACCATAGGAGGTTC-1_3	0.428616	gamma
	TTACGTTTCGAGCCTG-1_3	0.301916	gamma
	TTCAATCTCCATCTCG-1_3	0.326441	zeta
	TTCATTGCAGATAAAC-1_3	0.903778	zeta
	TTCCGTGGTTAAACAG-1_3	0.581562	gamma
	TTCCTAATCGCTCTAC-1_3	0.538848	zeta
	TTCCTCTCAAGAGCTG-1_3	0.620136	Nb12
	TTCCTTCGTCGTCAGC-1_3	0.909741	muscle
	TTCGATTCACCACTGG-1_3	0.497005	muscle
	TTGCTGCCAAAGGTTA-1_3	0.932351	zeta
	AAACGCTCAACTTGCA-1_4	1.8691	es-neo2
	AAAGGGCCAATCTAGC-1_4	0.733225	secretory
	AAAGGTAAGTGATGGC-1_4	0.475414	zeta
	AAAGGTACACCCTAGG-1_4	1.11736	sigma
	AAAGTCCCACCAAATC-1_4	0.950908	muscle
	AACGGGACATGGATCT-1_4	0.469098	phi
	AAGATAGAGGGTCTTT-1_4	0.74593	sigma
	AAGGTAAAGCGCTGCT-1_4	0.665308	muscle
	AAGTCGTAGCACGTCC-1_4	0.581145	gamma
	AATGCCAGTGTCTAAC-1_4	1.11432	zeta
	AATGGAAGTCACTCAA-1_4	0.419973	cpeb1+
	ACAAAGAGTAGTAAGT-1_4	1.17763	muscle
	ACCAAACAGCGATGGT-1_4	0.435999	zeta
	ACCACAAAGTCCGTCG-1_4	0.693447	zeta
	ACCTACCCAGCGGTCT-1_4	1.14324	zeta
	ACGTAACAGGCAGTCA-1_4	1.15344	gamma
	ACGTACATCCGTGGCA-1_4	0.882416	gamma
	ACGTAGTCACCTCTAC-1_4	1.06923	zeta
	ACTATGGTCTCAGAAC-1_4	0.623289	zeta
	ACTCTCGAGCAGGGAG-1_4	0.850242	zeta
	ACTGCAAAGAGTCGAC-1_4	0.890424	zeta
	ACTTATCTCCTACGGG-1_4	0.915272	gamma
	AGAACAACAAAGACTA-1_4	0.725002	zeta
	AGAACAACAGGTCTCG-1_4	0.522478	zeta
	AGATCCACACGCGTCA-1_4	1.07619	zeta
	AGCCAATTCAAAGGTA-1_4	1.12933	phi
	AGCTTCCCACAATGTC-1_4	0.477356	gamma
	AGGGTCCTCCCACAGG-1_4	0.928184	gamma
	AGGTCATTCCTACGGG-1_4	0.860542	sigma
	AGGTGTTAGAGTCAGC-1_4	1.18436	sigma
	AGTAACCCAGTAGTTC-1_4	0.933427	es-neo1
	AGTCATGTCGCCAGAC-1_4	0.891696	muscle
	AGTCATGTCGTCACCT-1_4	1.10344	zeta
	AGTGATCGTAGGATAT-1_4	1.07743	zeta
	AGTGCCGCACAGCTGC-1_4	0.687201	gamma
	ATAGGCTAGATACAGT-1_4	0.475414	muscle
	ATCACGAAGAGCAACC-1_4	0.681504	phi
	ATCATTCAGTCGAGGT-1_4	0.713076	zeta
	ATCGTGAGTGTTCATG-1_4	0.419633	cpeb1+
	ATCTTCACAACAAAGT-1_4	1.37958	zeta
	ATGAAAGTCAAACTGC-1_4	1.06798	zeta
	ATTCAGGGTTTGGAAA-1_4	0.879726	sigma
	ATTTCACAGTAACCTC-1_4	0.815998	zeta
	CAAAGAAGTCTTACTT-1_4	0.900015	zeta
	CAATACGAGCTGTTAC-1_4	0.479526	gamma
	CACACAATCACTGAAC-1_4	0.531949	muscle
	CACTAAGGTTAGAGAT-1_4	0.574655	zeta
	CAGCGTGCAGTAACCT-1_4	0.645633	zeta
	CATGAGTAGGTTACAA-1_4	0.651162	zeta
	CATGCTCTCTATTGTC-1_4	0.737779	zeta
	CATTCTACAGCAGAAC-1_4	1.28606	sigma
	CATTTCAGTCCACATA-1_4	1.17284	gamma
	CCACGAGCAACAGATA-1_4	1.00128	zeta
	CCCAACTCAAACTCGT-1_4	0.450577	muscle
	CCCAACTCACACAGAG-1_4	0.701988	gamma
	CCCTCTCAGGTCGACA-1_4	1.03212	zeta
	CCGATGGGTTTAGTCG-1_4	0.928029	zeta
	CCTCACACAGTTGCGC-1_4	0.648233	zeta
	CCTCCAACAGGTCCCA-1_4	0.720069	muscle
	CGAGGCTAGGGTAGCT-1_4	1.41247	zeta
	CGATCGGGTACGGATG-1_4	1.26322	es-neo1
	CGGAGAATCCCTTCCC-1_4	0.57711	muscle
	CGGGTGTTCAATCCGA-1_4	0.905157	gamma
	CGTAATGAGTGAGTGC-1_4	1.19181	zeta
	CGTGCTTGTGTCATCA-1_4	0.816879	sigma
	CTAAGTGCACGTAGAG-1_4	1.11913	zeta
	CTACGGGCATCTTTCA-1_4	1.13898	zeta
	CTATAGGAGACGACGT-1_4	0.463497	zeta
	CTCATCGCACTGTTCC-1_4	0.394902	zeta
	CTGCAGGCAGGGATAC-1_4	0.770619	gamma
	CTGCAGGTCGGCTGAC-1_4	0.610794	zeta
	CTGCATCAGAGGGCGA-1_4	0.481858	gamma
	CTGTCGTCACTGCTTC-1_4	0.444468	phi
	CTTACCGTCTCTTAAC-1_4	0.71861	muscle
	CTTGATTTCAGGGATG-1_4	1.11552	gamma
	CTTTCGGCAAATTAGG-1_4	0.844262	es-neo1
	GAAATGACAACACGAG-1_4	0.587006	zeta
	GAAGCCCGTGCTATTG-1_4	0.936906	sigma
	GACAGCCCAAGACAAT-1_4	0.777069	zeta
	GACCCTTTCATCGCAA-1_4	0.496753	zeta
	GACCGTGAGCATATGA-1_4	0.633904	cpeb1+
	GACCTTCTCTACTATC-1_4	0.447807	zeta
	GACTCAATCGAACGGA-1_4	1.39051	zeta
	GACTCTCAGACTTCGT-1_4	0.631504	zeta
	GACTGATGTAGATTAG-1_4	0.818504	muscle
	GATGGAGCAGCGATTT-1_4	1.49452	secretory
	GATGTTGGTACAAACA-1_4	1.38547	zeta
	GCAACATCATCTGTTT-1_4	1.84135	es-neo2
	GCAACATGTCTGTGAT-1_4	0.528954	zeta
	GCACGGTAGCATCTTG-1_4	0.62349	zeta
	GCCCGAAAGCTAGTTC-1_4	0.459658	muscle
	GCCGTGAAGGATCATA-1_4	0.985331	zeta
	GGAACCCCATGACGTT-1_4	1.84673	es-neo2
	GGAGGTACATGCCGCA-1_4	0.813019	zeta
	GGAGGTATCGTGTGGC-1_4	0.918607	gamma
	GGATGTTCAGCGTACC-1_4	1.14217	phi
	GGCTTGGGTGCAGGAT-1_4	0.736812	muscle
	GGGACAAGTATGTCTG-1_4	0.526049	muscle
	GGGCCATGTTCCGCTT-1_4	1.08706	zeta
	GGGCTCAGTAAGCAAT-1_4	1.23088	zeta
	GGGTTTAGTCATAACC-1_4	1.27803	sigma
	GGTAGAGGTGAAAGTT-1_4	2.39699	es-neo1
	GGTCACGAGTTTGCTG-1_4	1.04671	muscle
	GTACAACTCCGGACGT-1_4	0.733337	gamma
	GTATTTCTCGCCTTGT-1_4	0.572727	sigma
	GTCACTCAGCCACAAG-1_4	0.688529	zeta
	GTCATGATCAATCAGC-1_4	0.67026	muscle
	GTCATGATCAGACCCG-1_4	1.11144	gamma
	GTCGAATTCGGAAGGT-1_4	0.938134	gamma
	GTCTACCCAATGCAAA-1_4	0.564164	zeta
	GTCTGTCAGCTGGCCT-1_4	0.3876	zeta
	GTCTTTAAGTCTACCA-1_4	0.862674	sigma
	GTGACGCAGTCACTCA-1_4	0.798697	muscle
	GTGATGTCAAATAAGC-1_4	0.882582	sigma
	GTGCACGGTTTCCAAG-1_4	1.11496	zeta
	GTGCACGTCTATTCGT-1_4	0.502952	zeta
	GTGCTGGAGCGTATAA-1_4	0.794949	gamma
	GTGCTGGGTCAGTCGC-1_4	0.606477	zeta
	GTGGAAGCAAGCACCC-1_4	0.608838	Nb12
	GTGGAGACAAGCCTGC-1_4	1.79385	es-neo2
	GTGTTAGAGCAGATAT-1_4	1.53536	sigma
	GTGTTCCCACTATGTG-1_4	0.810375	muscle
	GTTACCCGTTCTAACG-1_4	0.52078	gamma
	GTTACGACACCACTGG-1_4	0.612801	Nb12
	GTTGCTCAGTAGTGCG-1_4	0.378598	es-neo1
	GTTTACTTCAGACCCG-1_4	0.722813	sigma
	GTTTGGAGTAACTTCG-1_4	0.96577	muscle
	TAACCAGCACCTCGTT-1_4	0.643826	zeta
	TAAGCACCACACACTA-1_4	0.869377	zeta
	TAATCTCCAACGCCCA-1_4	0.922455	zeta
	TAGATCGCACAAGCAG-1_4	1.70244	sigma
	TATCAGGAGAAATCCA-1_4	1.57941	es-neo2
	TATCGCCGTGACTCGC-1_4	0.709961	zeta
	TATGTTCTCAACGAGG-1_4	0.715365	sigma
	TATGTTCTCTTCGTGC-1_4	1.10844	cpeb1+
	TATTCCATCACCGGTG-1_4	1.03974	sigma
	TATTGCTTCACCACAA-1_4	0.528496	gamma
	TATTTCGCATGTGGCC-1_4	0.704849	zeta
	TCAAGCATCGTTCTAT-1_4	1.10042	zeta
	TCAATCTAGATGCCGA-1_4	0.789102	muscle
	TCACTATTCGGCCAAC-1_4	0.418617	gamma
	TCATTACTCCGTAGGC-1_4	1.03694	gamma
	TCCATCGCAGGCGATA-1_4	0.849322	gamma
	TCCATCGGTCAGATTC-1_4	0.9534	zeta
	TCCTCGATCGCATTAG-1_4	0.560883	zeta
	TCCTTCTAGCTAATCC-1_4	0.548233	gamma
	TCGCAGGTCGGCGATC-1_4	0.719123	gamma
	TCGTAGATCACAACCA-1_4	1.06089	zeta
	TCTAACTCACGTTCGG-1_4	1.00687	zeta
	TCTACATCACTGGACC-1_4	2.06222	es-neo2
	TCTACCGAGACTAAGT-1_4	0.583639	zeta
	TCTATCAAGGGCAACT-1_4	0.62855	zeta
	TCTATCAGTCTCTCAC-1_4	0.454094	muscle
	TCTTGCGGTCTGTAAC-1_4	0.939462	zeta
	TGAACGTGTGCACAAG-1_4	0.634071	zeta
	TGAGGAGTCCTCTTTC-1_4	0.892064	gamma
	TGATTCTCATACTGAC-1_4	1.7763	sigma
	TGCAGATAGGCATCAG-1_4	0.802686	gamma
	TGCAGGCAGATCGCCC-1_4	0.678668	sigma
	TGCGACGGTCACAATC-1_4	1.03551	muscle
	TGCGATACATGAAGGC-1_4	1.30887	muscle
	TGCTCCACAAACCATC-1_4	1.17469	gamma
	TGCTCGTTCTAGCAAC-1_4	0.417518	gamma
	TGGAACTTCTCTCGAC-1_4	0.630845	muscle
	TGGGCTGAGACCACGA-1_4	0.996368	zeta
	TGGGCTGTCGTAGGGA-1_4	0.895535	muscle
	TGGTGATCAGATCACT-1_4	0.668771	Nb12
	TGTAACGCAGGTATGG-1_4	1.82962	gamma
	TGTCCACCAGTGCGCT-1_4	0.443166	zeta
	TGTCCACGTGGACAGT-1_4	0.499259	gamma
	TTCAATCGTGTGTCCG-1_4	0.702219	zeta
	TTCACCGCACTAGAGG-1_4	1.09688	zeta
	TTCCTTCCACCGGTCA-1_4	0.873204	gamma
	TTCTTCCTCTCACCCA-1_4	1.21133	sigma
	TTCTTGACAAAGGATT-1_4	0.536774	zeta
	TTCTTGAGTGTCATCA-1_4	1.17207	gamma
	TTGGATGTCCTGTACC-1_4	1.65569	secretory
	TTGTGGATCTTTACAC-1_4	0.506045	muscle
	TTTACTGAGGGCAGTT-1_4	0.48016	gamma
	TTTCAGTTCATGTCAG-1_4	1.32527	zeta
	AAACCCAGTATACAGA-1_5	0.753378	zeta
	AAACGCTTCTCTTCAA-1_5	0.408369	zeta
	AAAGGTACAAATCAAG-1_5	0.625706	muscle
	AAAGGTACAAGCGATG-1_5	0.963609	zeta
	AAAGTGAAGATGTTGA-1_5	0.763055	zeta
	AACAACCCAGGTCCCA-1_5	0.448501	zeta
	AACACACTCAGTGTCA-1_5	0.775612	muscle
	AACCTGACATGGCGCT-1_5	1.23761	zeta
	AACCTTTAGGTCCTGC-1_5	1.17927	sigma
	AACGAAAAGGGTATAT-1_5	0.893398	zeta
	AACGTCACAGTCGGTC-1_5	0.935539	gamma
	AAGAACACATAGGCGA-1_5	0.852667	es-neo1
	AAGACTCTCCACGGAC-1_5	0.6391	zeta
	AATCACGGTCGTTATG-1_5	0.75015	zeta
	AATCGACGTTACGCCG-1_5	0.868614	zeta
	AATGACCAGTAAACTG-1_5	0.608914	phi
	AATGGAAGTTGTCATG-1_5	0.627979	zeta
	AATGGCTGTCGATGCC-1_5	0.482024	zeta
	ACAGCCGTCTATTGTC-1_5	1.62752	phi
	ACAGGGAGTATCAAGA-1_5	0.40971	zeta
	ACATCGAAGCTCCGAC-1_5	1.27202	muscle
	ACCATTTGTCTGCATA-1_5	0.703093	zeta
	ACCATTTTCAGACTGT-1_5	1.0937	sigma
	ACCCTTGGTCTAACTG-1_5	0.490046	zeta
	ACCTGAATCAAGCGTT-1_5	0.588142	phi
	ACGATGTCATAGATGA-1_5	0.838184	zeta
	ACGGTCGCAAGTGGTG-1_5	0.776435	muscle
	ACGTAACCATCGAAGG-1_5	1.98749	es-neo2
	ACGTACAGTACGTGAG-1_5	0.800923	sigma
	ACGTAGTTCCAGCCTT-1_5	0.728728	zeta
	ACGTCCTAGATTGTGA-1_5	1.06679	phi
	ACGTCCTGTACTGCGC-1_5	0.695204	muscle
	ACTATCTCAAACAGGC-1_5	0.497257	sigma
	ACTTATCTCGAGGCAA-1_5	0.650679	zeta
	ACTTTCACAGGTTACT-1_5	0.6919	zeta
	AGAACCTAGCATCAGG-1_5	0.836252	muscle
	AGAACCTAGTTGAAAC-1_5	1.12146	zeta
	AGAACCTTCAGTGATC-1_5	0.792494	muscle
	AGACACTTCATTGAGC-1_5	0.861725	gamma
	AGACCATAGGAAAGGT-1_5	0.832161	muscle
	AGCCAATGTCGATGCC-1_5	0.986278	es-neo1
	AGCCACGAGCTACGTT-1_5	0.654207	zeta
	AGCCAGCCATTGCCTC-1_5	1.17017	zeta
	AGCGTATCATTAGGCT-1_5	0.807818	zeta
	AGCGTATTCCGATAAC-1_5	0.695556	zeta
	AGCTACAAGTAGTCAA-1_5	0.897339	muscle
	AGGACGAGTGGAAGTC-1_5	0.447807	muscle
	AGGACTTTCGACGTCG-1_5	0.832344	zeta
	AGGGAGTCAAAGAGTT-1_5	0.865374	phi
	AGGGCTCGTTGTCATG-1_5	0.5154	zeta
	AGGGTTTAGCACTTTG-1_5	0.96386	gamma
	AGGGTTTAGCTGTGCC-1_5	1.44939	sigma
	AGGGTTTCAAGGTCTT-1_5	0.711119	zeta
	AGGTTACAGAGGATGA-1_5	0.704694	zeta
	AGTACTGAGTAAGAGG-1_5	0.488532	muscle
	AGTCAACGTCTACACA-1_5	0.40729	zeta
	AGTGCCGGTAGCTTGT-1_5	1.02165	zeta
	AGTGCCGGTCGGCCTA-1_5	0.418706	zeta
	AGTTCCCCATGAAAGT-1_5	1.14086	sigma
	ATACTTCAGATCCTAC-1_5	1.16816	muscle
	ATAGACCAGCCTCGTG-1_5	1.83812	muscle
	ATAGACCGTCTTACAG-1_5	0.691452	zeta
	ATAGAGATCTGACCCT-1_5	0.820919	muscle
	ATCACTTGTCTTCAAG-1_5	0.917793	muscle
	ATCATTCCAATGGCAG-1_5	0.58545	zeta
	ATCATTCCACTAGAGG-1_5	0.725744	zeta
	ATCTTCACAACAAAGT-1_5	0.960362	es-neo1
	ATGAAAGCAGGTCAAG-1_5	0.70263	sigma
	ATGCCTCGTCCGATCG-1_5	0.747448	secretory
	ATGGAGGAGAACGCGT-1_5	1.18641	es-neo1
	ATGGGAGCACGTCGGT-1_5	0.780962	muscle
	ATGGTTGGTCTCAAGT-1_5	0.7208	muscle
	ATGTCTTAGTATCCTG-1_5	0.913614	sigma
	ATGTCTTTCCCGAAAT-1_5	0.643654	sigma
	ATTACTCCACAGGATG-1_5	0.737068	gamma
	ATTCCCGGTCAACATC-1_5	1.01234	zeta
	ATTCTACAGTTGCGAG-1_5	0.673211	sigma
	ATTTCACTCCCTTGGT-1_5	1.07849	phi
	ATTTCTGTCAGCGCAC-1_5	0.501047	zeta
	CAAAGAACACTGCACG-1_5	0.640243	gamma
	CAACAACAGATTGCGG-1_5	0.885291	zeta
	CAACCTCCAAAGCTAA-1_5	0.533431	zeta
	CAACCTCTCGGTGCAC-1_5	0.934458	muscle
	CAAGACTAGCATGGGT-1_5	0.401946	muscle
	CAATGACAGCTTCGTA-1_5	0.703093	sigma
	CACAACAAGATGCCGA-1_5	0.593678	zeta
	CACAACACATCATTGG-1_5	0.780834	muscle
	CACGTTCTCTGGCCTT-1_5	0.739721	muscle
	CACTGGGTCGATTCCC-1_5	0.506385	zeta
	CACTTCGGTGTTTACG-1_5	0.486689	zeta
	CAGCCAGGTTCTCCTG-1_5	0.426648	zeta
	CATAGACGTCCCGCAA-1_5	0.610294	zeta
	CATAGACTCGAAGCCC-1_5	0.562178	phi
	CATCCGTTCGACATAC-1_5	1.0298	secretory
	CATCGGGGTCGTCGGT-1_5	1.38233	Nb12
	CATGAGTTCTGCGGCA-1_5	0.465297	zeta
	CATGCCTTCCAGTACA-1_5	0.403492	zeta
	CATGCCTTCCCGATCT-1_5	1.20564	zeta
	CATTTCACAGACACAG-1_5	0.766031	zeta
	CCAATGACAATAGTAG-1_5	0.535361	zeta
	CCACACTCAATGTCTG-1_5	1.03691	gamma
	CCACGAGTCAGATGCT-1_5	0.534658	muscle
	CCCGAAGGTTACCTGA-1_5	0.828984	zeta
	CCGAACGGTAAGTTGA-1_5	1.16314	Nb12
	CCGCAAGAGGAGGTTC-1_5	0.415616	phi
	CCGCAAGGTCCCTAAA-1_5	1.95923	es-neo2
	CCGTAGGAGGATGAGA-1_5	0.906958	zeta
	CCTATCGCATCTTAGG-1_5	0.702065	zeta
	CCTCAACCAGCATACT-1_5	0.505209	muscle
	CCTCACATCGCTTTAT-1_5	1.07719	zeta
	CCTCCTCGTGAGTCAG-1_5	1.15855	sigma
	CCTCCTCTCCGTAGTA-1_5	0.573943	muscle
	CCTTTGGAGCCTGGAA-1_5	0.693297	Nb12
	CGACAGCGTATCTTCT-1_5	0.46171	zeta
	CGAGTGCGTGAGTAAT-1_5	0.782956	zeta
	CGATCGGCATATCTGG-1_5	0.632082	zeta
	CGGAATTCATCTAGAC-1_5	0.659033	muscle
	CGGCAGTCAAGATTGA-1_5	0.42342	zeta
	CGGCAGTTCGCACGGT-1_5	0.436367	gamma
	CGGGACTTCGGTCTAA-1_5	0.9494	zeta
	CGTAATGAGTCGGCAA-1_5	1.18705	es-neo1
	CGTAGTATCCATCACC-1_5	1.09245	zeta
	CGTGAATAGGCCTTGC-1_5	0.948188	secretory
	CGTTCTGAGACGATAT-1_5	0.607731	sigma
	CTACATTTCCGCGATG-1_5	0.990621	gamma
	CTACCCAAGTCTCCTC-1_5	1.13549	sigma
	CTCCACAAGAGTTGAT-1_5	1.44806	zeta
	CTCCACAAGGTGCCAA-1_5	0.638678	zeta
	CTCCATGAGAGCTTTC-1_5	0.658988	zeta
	CTCCTCCCACGCGCTA-1_5	0.820563	zeta
	CTCTCAGAGCTCCACG-1_5	0.890255	cpeb1+
	CTCTCGATCTGCGGGT-1_5	0.826301	sigma
	CTGATCCAGCAAGGAA-1_5	0.835142	zeta
	CTGATCCAGCGCACAA-1_5	0.581527	es-neo1
	CTGATCCAGTATAGGT-1_5	0.851318	gamma
	CTGCAGGAGCCAAGCA-1_5	0.593351	zeta
	CTGCTCACAAGTAGTA-1_5	0.800382	muscle
	CTGTAGATCTTCGTGC-1_5	0.799236	zeta
	CTGTCGTGTAAGTAGT-1_5	1.56849	zeta
	CTGTGAAAGACCAAAT-1_5	1.296	muscle
	CTTAGGAAGATCGCTT-1_5	1.16096	zeta
	CTTCAATCAATCTAGC-1_5	0.474931	phi
	CTTCCTTAGCACTCCG-1_5	0.752517	sigma
	CTTCCTTTCACTGCTC-1_5	0.792427	phi
	CTTCGGTCAGGCACAA-1_5	0.783925	gamma
	GAAACCTTCTATTCGT-1_5	0.865719	cpeb1+
	GAAACCTTCTCGCCTA-1_5	0.968119	zeta
	GAAATGACATGACTTG-1_5	1.1734	zeta
	GAAATGAGTACGTAGG-1_5	1.23037	muscle
	GAACGTTAGGACAGCT-1_5	0.699049	gamma
	GAACGTTTCGGTCTGG-1_5	1.25803	zeta
	GAAGCGAGTCCGGACT-1_5	0.464923	gamma
	GAATCACTCACGTAGT-1_5	0.996081	gamma
	GACTCTCCAGCGGTTC-1_5	0.984595	sigma
	GACTGATCATCCCACT-1_5	0.56436	zeta
	GAGAAATCACTTACAG-1_5	0.739663	zeta
	GAGCTGCGTCTGCGCA-1_5	0.705834	muscle
	GAGGGATCAAGAGCTG-1_5	0.916711	zeta
	GAGGGTACACAAAGCG-1_5	0.614667	zeta
	GATCACACAATACCCA-1_5	1.16408	muscle
	GATCCCTAGTGCCGAA-1_5	0.518378	gamma
	GATGCTAAGTGAATAC-1_5	0.453361	zeta
	GATGGAGAGATGCGAC-1_5	0.804321	muscle
	GATGGAGTCCGCGAGT-1_5	0.755526	zeta
	GATGTTGTCGGCAGTC-1_5	1.30226	zeta
	GCACTAAAGTCTCGTA-1_5	0.597956	zeta
	GCAGCTGGTGTCACAT-1_5	1.30893	gamma
	GCAGGCTCATCAACCA-1_5	0.426888	zeta
	GCAGTTATCAGGGATG-1_5	0.500996	zeta
	GCCATGGCATACCGTA-1_5	1.40095	muscle
	GCCCAGACAGCATCTA-1_5	0.487439	gamma
	GCGAGAATCATTACCT-1_5	0.377845	zeta
	GCGGATCGTCAGCTTA-1_5	1.00407	muscle
	GCTGGGTAGAACCCGA-1_5	1.30768	es-neo2
	GGAACCCGTGCGACAA-1_5	0.911073	sigma
	GGAGAACAGCGCCTTG-1_5	0.655719	zeta
	GGAGAACCAGATACTC-1_5	0.716006	zeta
	GGCTGTGGTGAATGTA-1_5	1.10899	gamma
	GGGAGTAGTGGAAATT-1_5	0.606705	zeta
	GGGATCCGTGTGTGGA-1_5	0.801431	zeta
	GGGATGATCGCATTAG-1_5	0.883289	muscle
	GGGTCACTCTCTAGGA-1_5	0.867291	zeta
	GGGTCTGAGACGCCCT-1_5	0.555638	zeta
	GGGTGTCAGACGACGT-1_5	1.2804	sigma
	GGGTTATAGCACTCGC-1_5	1.05536	secretory
	GGTAACTCAAACGAGC-1_5	0.51846	zeta
	GGTAGAGAGGTCCCGT-1_5	1.44547	gamma
	GGTGGCTGTATGTCAC-1_5	1.30677	zeta
	GGTGGCTTCTGTCGCT-1_5	0.604851	gamma
	GTAACACCATGGCACC-1_5	1.13338	zeta
	GTAGGTTAGGACTTCT-1_5	0.636365	zeta
	GTATTTCTCGTGCAGC-1_5	1.02199	es-neo1
	GTCAAGTCAGGGTCTC-1_5	0.563609	zeta
	GTCCTCAAGCAGGGAG-1_5	1.3354	muscle
	GTCTAGATCCTCGCAT-1_5	0.635112	zeta
	GTCTGTCGTGATAGTA-1_5	1.03282	gamma
	GTGATGTGTTATTCCT-1_5	0.714085	sigma
	GTGATGTGTTGATCGT-1_5	0.667613	muscle
	GTGCAGCGTGATGTAA-1_5	0.858579	muscle
	GTGTGGCAGTTGCCCG-1_5	0.64667	sigma
	GTGTTAGGTCCAAATC-1_5	1.00544	zeta
	GTTATGGAGAGGTCAC-1_5	0.503391	zeta
	GTTCCGTGTCATGGCC-1_5	1.03323	zeta
	GTTGTCCAGTACCATC-1_5	1.21315	sigma
	GTTGTGATCAGCCCAG-1_5	0.694902	muscle
	GTTTGGACAGCCGTTG-1_5	0.59415	zeta
	TAACCAGAGAGGTTAT-1_5	0.353633	zeta
	TAACGACTCGACACTA-1_5	0.678238	zeta
	TAAGCACTCCACATAG-1_5	1.12926	gamma
	TAAGTCGTCGCCAGTG-1_5	0.979373	sigma
	TACATTCCAGCAATTC-1_5	0.49703	zeta
	TACCGGGAGAGTGAAG-1_5	0.500945	zeta
	TACCTCGCAAGTATAG-1_5	0.605417	zeta
	TACCTGCAGAGAATCT-1_5	0.433885	zeta
	TACGGTAAGCCTATTG-1_5	0.732551	zeta
	TAGCACAAGCAATTAG-1_5	0.460391	gamma
	TAGCACATCCCGAGTG-1_5	1.08241	gamma
	TATCTGTTCTTCGATT-1_5	1.32133	muscle
	TATTGGGTCACTGTCC-1_5	0.749708	zeta
	TCAAGACCATGATAGA-1_5	0.481551	gamma
	TCACACCAGTCTGGTT-1_5	0.548172	zeta
	TCACACCCAGAGGACT-1_5	0.874845	muscle
	TCACGGGGTAGGCAGT-1_5	0.679699	phi
	TCACTATTCCATCTAT-1_5	0.973083	zeta
	TCAGCAAAGGCCTAGA-1_5	0.435171	zeta
	TCAGTGAGTAATGATG-1_5	1.32771	sigma
	TCAGTTTCACCGAATT-1_5	1.11849	zeta
	TCAGTTTTCTGCGTCT-1_5	0.876602	muscle
	TCATCCGCATTGACCA-1_5	1.02714	muscle
	TCCATCGCAGACCAAG-1_5	1.1321	zeta
	TCCCATGGTCCAAATC-1_5	1.25187	zeta
	TCCTCTTGTCAAATCC-1_5	1.48613	es-neo1
	TCCTGCATCTATACTC-1_5	0.464703	zeta
	TCGGGACGTGAGTAGC-1_5	1.40496	zeta
	TCGGGCACAAGGTCAG-1_5	1.92046	es-neo2
	TCTAACTCAAGAGCTG-1_5	0.603009	zeta
	TCTCCGATCGACATCA-1_5	1.35481	zeta
	TCTGCCAGTATCTCTT-1_5	0.929419	es-neo1
	TCTGCCAGTTCGATTG-1_5	0.782827	zeta
	TCTGCCATCCTAAGTG-1_5	0.414393	zeta
	TCTGTCGCAAATGGTA-1_5	1.03189	gamma
	TCTTCCTTCGATACGT-1_5	0.836549	muscle
	TCTTGCGCAGCTCGGT-1_5	1.22968	sigma
	TGACAGTTCCGTAGTA-1_5	1.44417	es-neo1
	TGCGATATCGTTCTGC-1_5	0.816597	cpeb1+
	TGCGGCAAGACTGAGC-1_5	1.02876	sigma
	TGCTGAACAGTTAGAA-1_5	0.828257	zeta
	TGGAGGAGTGGCCACT-1_5	0.614706	Nb12
	TGGCGTGCAGTGTGCC-1_5	0.667381	zeta
	TGGGAGAAGGGTTAGC-1_5	0.621928	zeta
	TGGTGATGTACGATGG-1_5	1.18966	es-neo2
	TGTTACTAGACAAGCC-1_5	1.0499	zeta
	TGTTTGTAGAGCAGAA-1_5	0.940888	zeta
	TTACGCCCACAGTCGC-1_5	0.811243	zeta
	TTCACCGTCCATAGGT-1_5	0.805517	zeta
	TTCTAACAGGTACATA-1_5	0.838743	zeta
	TTCTTCCTCGTCAGAT-1_5	0.70625	zeta
	TTGCATTCAATTTCGG-1_5	0.434422	sigma
	TTGCTGCAGCATCCCG-1_5	0.502616	gamma
	TTTACCAAGGCGACAT-1_5	0.998998	zeta
	TTTACTGCAAGGTCAG-1_5	0.358553	zeta
	TTTCACAGTGGACCAA-1_5	1.19877	zeta
	TTTGTTGTCCATTCAT-1_5	0.699966	muscle
	AACAAAGAGCTTTCTT-1_6	0.607274	zeta
	AACTTCTTCCGTCAAA-1_6	0.513103	gamma
	AAGACAATCGGCTGTG-1_6	1.20666	zeta
	AAGCATCTCGACACCG-1_6	0.780513	zeta
	AAGGAATCAATCTCGA-1_6	1.12693	zeta
	AATGGAATCTGCAGCG-1_6	0.892461	zeta
	ACACGCGTCTAACACG-1_6	0.681215	gamma
	ACATCGACAGGTCTCG-1_6	0.6598	gamma
	ACCCTCATCGGCGATC-1_6	0.871313	zeta
	ACGATGTCACCGGCTA-1_6	0.767111	gamma
	ACTATCTAGTCACACT-1_6	0.642841	gamma
	ACTCTCGCAGTGTATC-1_6	2.00287	es-neo1
	ACTGATGAGCGGACAT-1_6	0.881628	es-neo1
	ACTGTCCCAGAGACTG-1_6	0.77065	zeta
	AGACACTAGCTCATAC-1_6	0.503754	zeta
	AGACAGGGTTCCTAAG-1_6	1.01174	muscle
	AGACTCATCACCTTAT-1_6	1.87702	sigma
	AGCATCACACTCGATA-1_6	0.935586	sigma
	AGCATCATCTTCACAT-1_6	0.740294	zeta
	AGCGCTGCACGCTATA-1_6	1.05544	zeta
	AGCTTCCCAGTCTGGC-1_6	0.965871	zeta
	AGGAAATCAAACCGGA-1_6	0.842489	zeta
	AGGACTTCAAGAGTTA-1_6	1.25125	muscle
	AGGCCACGTTAGGCCC-1_6	0.761288	phi
	AGGGAGTAGGCTCACC-1_6	0.753289	zeta
	AGGGCCTAGACCAAGC-1_6	1.08429	zeta
	AGGGTTTCACTGATTG-1_6	1.04374	gamma
	AGGTCATTCACATACG-1_6	1.3495	muscle
	AGTAACCAGCTGGCCT-1_6	0.539682	muscle
	AGTCATGCAAACACCT-1_6	0.629819	zeta
	AGTTCGACAATGGCCC-1_6	0.916081	sigma
	ATACTTCAGCATCTTG-1_6	0.452172	muscle
	ATAGGCTGTGGCTAGA-1_6	0.983511	gamma
	ATCACTTGTTCTGACA-1_6	0.48023	muscle
	ATCCGTCCACTTTAGG-1_6	0.465143	zeta
	ATCGGCGGTAAGGAGA-1_6	1.31173	muscle
	ATCGTCCCATATGGCT-1_6	0.510852	gamma
	ATCGTGAGTGCGAGTA-1_6	0.96688	muscle
	ATGTCTTGTGAACTAA-1_6	0.775675	gamma
	ATTATCCAGAGATCGC-1_6	1.45031	muscle
	ATTATCCGTTCGAACT-1_6	1.31302	es-neo2
	ATTCCATAGCGGTATG-1_6	0.630311	zeta
	ATTCCATGTGAATTAG-1_6	0.716434	zeta
	ATTCGTTAGGTACAAT-1_6	1.85882	sigma
	ATTTCACCATGTGGTT-1_6	0.726378	phi
	CAATCGATCGAACCAT-1_6	2.24483	es-neo2
	CACACAACATCCGATA-1_6	0.428262	zeta
	CACAGATAGGCATCGA-1_6	0.914375	gamma
	CACATGAAGTTTCTTC-1_6	0.926644	gamma
	CACGAATAGTAAAGCT-1_6	0.621888	phi
	CACTGAACACAGGATG-1_6	1.13296	es-neo1
	CACTGGGAGGTGGGTT-1_6	0.719123	muscle
	CACTGTCCAACACGTT-1_6	0.722786	zeta
	CACTGTCGTGTGAATA-1_6	1.58586	sigma
	CAGATTGCATGGGTTT-1_6	1.21055	phi
	CATAAGCGTTAACAGA-1_6	0.818469	phi
	CATAAGCGTTCTCTCG-1_6	1.25045	sigma
	CATCAAGGTGCTGATT-1_6	1.20116	gamma
	CATGGATAGCGTTACT-1_6	0.992541	zeta
	CATTCATTCACTCTTA-1_6	1.16148	zeta
	CATTCTAAGTCATCCA-1_6	0.907796	zeta
	CCACGTTGTGCCTTCT-1_6	0.572222	zeta
	CCCGAAGCATCGGTTA-1_6	1.07913	muscle
	CCGAACGCAAGTGGAC-1_6	0.915003	muscle
	CCGTTCAGTACATACC-1_6	1.03592	zeta
	CCTAACCCAGTACTAC-1_6	1.03962	phi
	CCTAACCTCGTGGAAG-1_6	0.926737	zeta
	CCTCAACCAGATCCTA-1_6	1.08338	zeta
	CCTGCATTCAAGCTTG-1_6	0.77284	gamma
	CCTTGTGGTCTCACGG-1_6	0.463694	zeta
	CGAGAAGCAATGGCAG-1_6	0.858109	gamma
	CGAGTGCTCCGACATA-1_6	1.00396	zeta
	CGCAGGTAGCCATGCC-1_6	0.785902	zeta
	CGCATAATCTAGTGTG-1_6	0.933895	muscle
	CGCGTGAGTAGATGTA-1_6	0.617251	sigma
	CGGAGAACAATTCTCT-1_6	0.807818	phi
	CGTAAGTAGTCTACCA-1_6	0.912319	muscle
	CGTAAGTGTATGTCTG-1_6	0.672882	es-neo1
	CGTCAAACAAATGAGT-1_6	1.01471	gamma
	CGTGCTTAGTTCCGTA-1_6	2.21812	es-neo2
	CGTTGGGTCCGACGGT-1_6	1.36711	phi
	CTAACCCCAGAGGCAT-1_6	0.80255	gamma
	CTAACCCGTTCTCAGA-1_6	0.447582	gamma
	CTATAGGGTAGGGAGG-1_6	0.503365	zeta
	CTCAAGAGTGTAAACA-1_6	0.651954	sigma
	CTCAGAACAGCGTGCT-1_6	0.483116	zeta
	CTCCTCCTCCCTAGGG-1_6	0.507672	es-neo1
	CTCTCGAGTCGAAACG-1_6	0.61958	zeta
	CTGCCTACACAGTGAG-1_6	0.779362	zeta
	CTGTACCTCAAGTGTC-1_6	1.0351	zeta
	CTGTGAACAGCAGACA-1_6	0.530044	gamma
	CTGTGAATCTTTCGAT-1_6	0.716381	zeta
	CTTACCGGTCGCATTA-1_6	0.801295	muscle
	CTTAGGAGTGTGTCCG-1_6	0.666228	zeta
	CTTCTCTGTATTGACC-1_6	1.2923	muscle
	CTTCTCTTCGGCAGTC-1_6	0.555195	gamma
	GACACGCCAATTCGTG-1_6	0.951737	zeta
	GACTTCCGTACTGACT-1_6	0.444448	gamma
	GAGAGGTCACTCCCTA-1_6	1.26422	phi
	GAGGGTAGTCGAACGA-1_6	0.782054	sigma
	GAGTCATAGGAGAATG-1_6	0.96111	muscle
	GATAGAATCGGCTTCT-1_6	0.917703	phi
	GATAGAATCTATACTC-1_6	1.45427	zeta
	GATCAGTTCCCTCTTT-1_6	0.948898	gamma
	GATGGAGAGGCGCTTC-1_6	0.74468	gamma
	GCACATAAGTAGGATT-1_6	0.682761	muscle
	GCACATAGTATGAAGT-1_6	1.00204	cpeb1+
	GCAGCTGGTATTGCCA-1_6	0.712546	muscle
	GCATGATCATCTTCGC-1_6	1.11357	zeta
	GCCGATGTCTGCATGA-1_6	0.705238	gamma
	GGAACCCCAGTCACGC-1_6	0.711753	muscle
	GGAGAACGTTACCTTT-1_6	1.15118	zeta
	GGCGTCATCTGAGGCC-1_6	0.54202	gamma
	GGGAGATAGTTGCTGT-1_6	0.489874	gamma
	GGGCTACGTGTGATGG-1_6	0.681359	gamma
	GGTGGCTGTACAGCGA-1_6	0.769031	muscle
	GGTTCTCTCGTACACA-1_6	0.605077	gamma
	GTAGGTTCACCTTCGT-1_6	0.838109	es-neo1
	GTATTGGGTAATGATG-1_6	0.67491	muscle
	GTCCCATTCTGGTGGC-1_6	0.7582	es-neo1
	GTCGTAACAGACCCGT-1_6	1.05026	zeta
	GTCTAGATCCATTTGT-1_6	0.67657	muscle
	GTGAGTTGTAAGCTCT-1_6	0.699354	sigma
	GTGAGTTTCTGGCCAG-1_6	1.29806	zeta
	GTGGAGATCACGGGCT-1_6	0.607236	zeta
	GTGGAGATCCGTAGGC-1_6	1.31961	gamma
	GTTATGGGTCTAGGTT-1_6	1.11819	zeta
	GTTCATTCAAGTGGTG-1_6	0.502719	zeta
	TACAACGAGGTGCCAA-1_6	0.538372	gamma
	TACACCCCACGCAAAG-1_6	0.47673	zeta
	TACAGGTAGTTGGAAT-1_6	1.17015	zeta
	TACCTCGAGTTTAGGA-1_6	0.940983	zeta
	TACCTCGCAACCACAT-1_6	0.410153	zeta
	TACGGGCAGTTTCTTC-1_6	0.690756	zeta
	TACGTCCTCGTTCTAT-1_6	0.923659	zeta
	TAGACCATCAGCTTCC-1_6	0.636743	zeta
	TAGACCATCCTTATCA-1_6	0.718583	zeta
	TAGATCGCACACCTGG-1_6	0.680829	zeta
	TAGCACACATCTCAAG-1_6	1.0388	zeta
	TAGGGTTCATGTGTCA-1_6	0.5914	muscle
	TATATCCGTTCGAGCC-1_6	0.963409	sigma
	TATCAGGTCTGTCAGA-1_6	2.57535	es-neo2
	TCAATTCCAAATGCTC-1_6	0.874112	sigma
	TCATCATCACCGTGCA-1_6	0.886464	muscle
	TCATGTTAGGATATGT-1_6	1.09028	muscle
	TCCCACACAGGTGAGT-1_6	0.590897	gamma
	TCCGATCAGGAACTCG-1_6	0.972674	muscle
	TCGCTCAAGTTAACAG-1_6	1.03856	es-neo1
	TCGGTCTTCATCCTAT-1_6	0.883164	sigma
	TCGTCCACACCGAATT-1_6	0.748973	gamma
	TCTCAGCTCGAGAATA-1_6	0.515319	gamma
	TCTGTCGCAAGACCTT-1_6	0.981559	es-neo1
	TGAATCGGTACAGAAT-1_6	1.05859	zeta
	TGAATGCGTACGTGAG-1_6	1.0027	sigma
	TGAGTCAAGGCGACAT-1_6	1.06138	sigma
	TGATCTTTCTGCCTCA-1_6	1.31921	zeta
	TGATTCTGTAACACCT-1_6	0.746134	gamma
	TGCAGATGTAGCTGCC-1_6	0.942415	zeta
	TGCATGACAATTGTGC-1_6	0.755257	sigma
	TGCTCGTGTCACTTAG-1_6	1.07568	zeta
	TGCTTGCGTCGATTTG-1_6	1.01723	zeta
	TGGATCAGTCCACATA-1_6	0.547925	gamma
	TGGGAGAAGCCTTTGA-1_6	0.782698	sigma
	TGGGCTGGTTTACGTG-1_6	1.22559	sigma
	TGTCCACTCTGCGGGT-1_6	1.03235	es-neo1
	TGTGGCGGTGAGATAT-1_6	0.672506	gamma
	TGTTCTAGTCGTGCCA-1_6	0.729367	muscle
	TTACAGGAGAGGCGGA-1_6	0.810306	es-neo1
	TTCCAATGTACGATCT-1_6	0.668817	phi
	TTCTTCCAGCAGCCTC-1_6	1.32284	sigma
	TTGACCCGTGCTCCGA-1_6	0.489141	zeta
	TTGATGGTCGAGAATA-1_6	0.885961	muscle
	TTGCGTCCAACCGACC-1_6	0.733562	zeta
	TTTCATGTCGTTCGCT-1_6	0.464901	zeta
	TTTGTTGCACATACGT-1_6	1.51815	muscle
	AAAGAACTCGGTTGTA-1_7	0.727925	zeta
	AAAGGGCCACTTTATC-1_7	1.05475	secretory
	AAAGGGCTCTTGGATG-1_7	0.615917	gamma
	AAAGTGACACTTACAG-1_7	0.538402	gamma
	AACCCAAAGGCTTAGG-1_7	1.00248	phi
	AACTTCTCAGTAACAA-1_7	0.733618	muscle
	AAGAACACACAGCGCT-1_7	1.00106	zeta
	AAGCCATTCAAGTCGT-1_7	0.566989	gamma
	AAGCGTTCAACTCCCT-1_7	0.819568	zeta
	AAGCGTTCAAGTGGTG-1_7	0.490095	zeta
	AATCACGAGGTCACCC-1_7	0.648494	zeta
	AATTCCTAGAATAGTC-1_7	1.12841	phi
	AATTTCCGTCCCGCAA-1_7	0.800957	gamma
	ACATTTCAGGTCGTAG-1_7	0.806511	muscle
	ACCAAACGTTGGACTT-1_7	1.2159	zeta
	ACCCTTGTCTACGGGC-1_7	0.837886	muscle
	ACCGTTCTCGATGGAG-1_7	1.17539	gamma
	ACGATGTCACTACGGC-1_7	0.43722	zeta
	ACGTACAAGCACTCGC-1_7	1.20857	muscle
	ACGTAGTCAAGACGGT-1_7	1.17392	sigma
	ACTTATCGTGAGATCG-1_7	0.744476	sigma
	ACTTCCGCAAGGTCGA-1_7	0.918969	muscle
	AGAGCCCAGACTTAAG-1_7	1.22635	zeta
	AGATGAATCACGAGGA-1_7	1.05353	muscle
	AGGTCATTCAATCCAG-1_7	0.756095	zeta
	AGGTTACAGACGCCCT-1_7	0.797723	zeta
	AGTAGCTAGAGCAGCT-1_7	0.589463	muscle
	AGTCACAGTCGCATGC-1_7	0.821954	gamma
	AGTGTTGTCTTACGTT-1_7	0.996297	sigma
	AGTTCCCTCGGCACTG-1_7	0.713501	sigma
	ATACCTTGTGACATCT-1_7	1.10391	muscle
	ATCGCCTCACATTCGA-1_7	0.701142	zeta
	ATCGCCTGTACAAACA-1_7	0.83718	zeta
	ATCGCCTGTCGTATTG-1_7	0.896909	muscle
	ATCGGCGCACGAGAAC-1_7	0.981803	zeta
	ATGGATCAGTCCGCCA-1_7	1.93165	phi
	ATGTCCCCAGGAAGTC-1_7	0.740896	zeta
	ATTCCATTCATCAGTG-1_7	1.4038	zeta
	CAACCAACATAGCACT-1_7	0.433389	zeta
	CAACCAAGTGGATCAG-1_7	0.823924	muscle
	CAACCAATCGATACAC-1_7	1.2244	gamma
	CACACAACATCGTTCC-1_7	0.826735	zeta
	CACAGGCAGTGGTTAA-1_7	1.56736	muscle
	CACATGATCGTCCTCA-1_7	1.00654	muscle
	CACGTTCAGTGAGGCT-1_7	1.06015	sigma
	CACTAAGGTTATAGAG-1_7	0.528267	muscle
	CAGAGCCAGCTGGCCT-1_7	0.824571	muscle
	CAGATCAAGCGACTAG-1_7	1.47174	muscle
	CAGCCAGAGCAAATGT-1_7	0.7917	muscle
	CAGTGCGCATATCTGG-1_7	0.647147	sigma
	CATCCACTCTTAGCTT-1_7	0.443007	zeta
	CATCCCAGTCAGACGA-1_7	1.26999	zeta
	CATCGTCCAAATGAAC-1_7	0.416178	muscle
	CATGAGTCAATAGAGT-1_7	1.39202	zeta
	CATGCAAAGGCGTCCT-1_7	0.842225	muscle
	CATGCTCTCTTAAGGC-1_7	0.642328	zeta
	CATTCATTCTGCGAGC-1_7	0.774286	muscle
	CATTGAGCAGCACCCA-1_7	1.50217	phi
	CATTGAGGTAGTCACT-1_7	0.972572	muscle
	CATTGCCTCGAGCTGC-1_7	0.665354	sigma
	CATTGCCTCGTAACCA-1_7	0.488897	zeta
	CCACACTTCACTGCTC-1_7	0.698287	phi
	CCCTGATTCCGTCCTA-1_7	1.19325	es-neo2
	CCGGACATCGTTCTCG-1_7	0.451052	muscle
	CCGGTAGAGACTCAAA-1_7	0.975205	gamma
	CCTAACCCAGCAGTGA-1_7	1.97992	es-neo2
	CCTCTAGGTATTCCGA-1_7	1.68882	es-neo2
	CCTGTTGTCACTTGGA-1_7	0.453277	gamma
	CCTTGTGCACTCAAGT-1_7	0.670073	zeta
	CGAGTTATCATCTGTT-1_7	0.618631	zeta
	CGCATGGCATTGAAAG-1_7	0.569343	phi
	CGGAATTAGTGACCTT-1_7	1.34766	zeta
	CGGAGAATCGAAACAA-1_7	1.21849	gamma
	CGGCAGTTCGGAACTT-1_7	0.807439	muscle
	CGTAGTAAGCCATTTG-1_7	0.825219	zeta
	CGTCAAATCGTCTACC-1_7	1.07792	zeta
	CTAACTTAGGGTAATT-1_7	0.504195	sigma
	CTATCCGGTAATTAGG-1_7	0.757266	phi
	CTCAACCCAAGGCCTC-1_7	0.671194	gamma
	CTCAACCCATGACGGA-1_7	1.79636	es-neo2
	CTCATCGCATTGTGCA-1_7	1.16641	sigma
	CTGCTCACATTGAAAG-1_7	0.859363	sigma
	CTGGACGCATTGACCA-1_7	0.832491	muscle
	CTTAGGATCCACTTTA-1_7	0.727925	zeta
	CTTGAGACAGTAGGAC-1_7	1.13668	zeta
	CTTTCAAGTCCGATCG-1_7	1.27647	muscle
	GAAGTAATCGACATCA-1_7	0.466491	zeta
	GAATCACTCTCATTAC-1_7	0.872852	muscle
	GAGAAATGTAAGCAAT-1_7	0.681118	gamma
	GAGATGGAGGCTAACG-1_7	0.515373	zeta
	GAGATGGGTCACTCGG-1_7	0.495372	muscle
	GAGGCCTCACGACCTG-1_7	0.760164	zeta
	GAGTCTAAGAGTAACT-1_7	0.456816	sigma
	GAGTGTTGTGGCATCC-1_7	0.636868	zeta
	GATCAGTGTTAGAAAC-1_7	0.838258	zeta
	GATGAGGCACGTACTA-1_7	0.673494	sigma
	GATGTTGCAGTGGTGA-1_7	0.760498	zeta
	GCACGTGAGTTTCTTC-1_7	0.619422	zeta
	GCAGCCATCATACAGC-1_7	2.37547	phi
	GCATTAGCACATATGC-1_7	0.50174	zeta
	GCCAACGCAAAGGCTG-1_7	0.694651	muscle
	GCCAGCAGTGGCTCTG-1_7	0.548819	gamma
	GCCATTCCAGACCGCT-1_7	0.465055	muscle
	GCGAGAAGTTCTCCCA-1_7	0.862199	gamma
	GCGGAAATCGAGAAAT-1_7	0.539771	zeta
	GCTGAATCAACGGGTA-1_7	1.70686	phi
	GCTGCAGCAAACTGCT-1_7	0.740667	phi
	GCTTTCGGTTCGTTCC-1_7	0.65125	zeta
	GGAGGTATCTCCTACG-1_7	0.432342	zeta
	GGATGTTAGCTAAGTA-1_7	0.96096	es-neo1
	GGCACGTGTTTACCTT-1_7	0.48773	zeta
	GGCGTCACAGTCAGCC-1_7	1.96395	es-neo2
	GGCTTTCCAAGACAAT-1_7	0.803537	gamma
	GGGCCATAGGAACTAT-1_7	1.59316	zeta
	GGGCCATTCCCGTTCA-1_7	0.995435	muscle
	GGGCGTTAGTCCGCGT-1_7	1.25977	zeta
	GGGCTCACACAAATGA-1_7	2.57032	es-neo2
	GGGTGTCAGCGAAACC-1_7	0.793288	sigma
	GTACAACCAGCACGAA-1_7	0.983389	zeta
	GTAGCTAGTAATGCGG-1_7	1.07883	gamma
	GTCACTCCAGAGCGTA-1_7	0.788217	muscle
	GTCACTCTCTCATTAC-1_7	0.580728	gamma
	GTCATCCAGATGGTAT-1_7	0.620215	muscle
	GTCATTTTCCCTCGTA-1_7	0.65191	phi
	GTCATTTTCGTAGGGA-1_7	1.10756	zeta
	GTCGCGACAGGAATCG-1_7	0.633572	gamma
	GTGCACGGTGGGACAT-1_7	2.36143	es-neo2
	GTGGTTACAGTGTATC-1_7	0.671194	zeta
	GTGTAACGTTAAGTCC-1_7	1.28021	zeta
	GTGTTCCAGGATGTTA-1_7	0.744767	zeta
	GTTCATTAGCACACCC-1_7	0.629286	muscle
	GTTGCTCCACGGTGTC-1_7	0.664987	muscle
	GTTGCTCTCCCAATAG-1_7	1.23831	muscle
	GTTGTAGCAGCTTTCC-1_7	0.411625	zeta
	GTTTGGAGTCAACATC-1_7	0.558376	zeta
	TAACCAGCATCTATCT-1_7	0.752101	zeta
	TAAGCACCACCGGCTA-1_7	0.463387	gamma
	TAAGCCATCAGTGATC-1_7	0.888144	phi
	TACATTCAGCACCTGC-1_7	0.979581	muscle
	TACTTACGTTTCAGAC-1_7	0.899756	zeta
	TAGCACAGTCAAAGCG-1_7	0.944571	zeta
	TAGCACAGTCAGTCTA-1_7	0.803094	gamma
	TAGTGCAGTTCTCACC-1_7	1.0839	gamma
	TATATCCGTGCAATGG-1_7	0.55012	sigma
	TATGTTCGTTCAAGGG-1_7	0.467179	gamma
	TATTCCAGTGCATGTT-1_7	0.532936	gamma
	TATTCCAGTGCTCCGA-1_7	0.468025	Nb12
	TCAATCTCACAGCCTG-1_7	0.568745	zeta
	TCACGCTTCTATCGGA-1_7	1.21799	muscle
	TCACGGGCAGCTGCCA-1_7	1.51676	es-neo2
	TCACTATCAAGAGGCT-1_7	0.942128	muscle
	TCATACTCAAATGGTA-1_7	0.428262	phi
	TCATGAGGTGTAGCAG-1_7	0.692947	muscle
	TCATTGTCAGGCACTC-1_7	1.48613	es-neo2
	TCATTGTGTGGATCAG-1_7	0.503521	zeta
	TCCTCTTAGATACATG-1_7	1.7763	zeta
	TCCTGCACAAACTAGA-1_7	1.66826	sigma
	TCGACCTAGAATTGCA-1_7	0.469188	zeta
	TCGATTTTCCATTTAC-1_7	1.58756	sigma
	TCGCTCAGTATGACAA-1_7	1.74072	es-neo2
	TCGGATACAGGCATTT-1_7	2.17479	es-neo2
	TCGGGACTCACATCAG-1_7	1.34803	es-neo2
	TCGGTCTGTCGGCACT-1_7	0.647451	zeta
	TCGTAGATCCCTTCCC-1_7	0.925172	zeta
	TCTAACTCATCAGCTA-1_7	0.590609	gamma
	TCTGTCGAGGGAACAA-1_7	1.26249	muscle
	TGACAGTGTCTGTAGT-1_7	3.09243	es-neo2
	TGAGCATCACTCACTC-1_7	2.08102	phi
	TGAGGTTCAGGCCCTA-1_7	0.97293	zeta
	TGATTTCTCCTTCTTC-1_7	1.22452	zeta
	TGCATCCTCGAGTGAG-1_7	1.54496	muscle
	TGCGATAGTTGGGAAC-1_7	0.806031	muscle
	TGCGGGTTCCTAAACG-1_7	0.466513	gamma
	TGCTCGTCACTGAATC-1_7	0.642285	zeta
	TGGAGGAAGCGTGAAC-1_7	0.639396	sigma
	TGGGAGAGTGGAACAC-1_7	0.574316	zeta
	TGGGAGAGTGTGAATA-1_7	1.18895	Nb12
	TGGGATTAGTATTGCC-1_7	0.69455	gamma
	TGGTGATGTGATTCTG-1_7	1.10492	zeta
	TGGTGATGTTCTCCTG-1_7	1.26583	zeta
	TGGTTAGCAGCTTTCC-1_7	0.679579	zeta
	TGGTTAGCATTGGGAG-1_7	0.809336	sigma
	TGTGAGTCACGCTATA-1_7	1.02835	zeta
	TTAATCCAGCCGGATA-1_7	0.786488	phi
	TTCCAATTCGAACGCC-1_7	2.45918	es-neo2
	TTCCTTCGTTTAGTCG-1_7	0.517336	gamma
	TTCGATTGTGGATCGA-1_7	1.24686	phi
	TTCTAGTAGGGCCCTT-1_7	0.849628	zeta
	TTGAGTGCAGGTCTCG-1_7	0.801871	zeta
	TTGCCTGGTCACCACG-1_7	0.592483	zeta
	TTGGGATGTCATTGCA-1_7	1.01648	zeta
	TTGTGTTTCATGTCTT-1_7	0.554942	gamma
	TTGTTTGTCGGTAGGA-1_7	0.861725	muscle
	TTTAGTCCAGAACGCA-1_7	0.703196	zeta
	TTTCAGTTCATGCCGG-1_7	0.591436	zeta
	TTTCGATTCTGCATAG-1_7	0.48919	zeta
	TTTGATCTCGCTGTCT-1_7	1.18752	zeta
	TTTGGAGCATGACAGG-1_7	1.34725	zeta
	AAAGTGAGTTAGTTCG-1_8	0.695606	zeta
	AACACACGTTTACGAC-1_8	0.414185	gamma
	AACAGGGGTCGGCACT-1_8	0.708964	zeta
	AATGACCGTTGTGCCG-1_8	1.22338	muscle
	ACACAGTGTCTTTCTA-1_8	0.738378	sigma
	ACACCAACAACTGTGT-1_8	0.856157	muscle
	ACACTGAAGGAGAATG-1_8	0.682665	gamma
	ACATTTCCATTCACCC-1_8	0.465584	zeta
	ACGTAGTGTGGTCTGC-1_8	0.427036	sigma
	ACTACGAGTTATAGCC-1_8	1.07721	es-neo2
	ACTATCTAGCTTACGT-1_8	1.17053	zeta
	ACTTATCTCGTGCGAC-1_8	1.33944	zeta
	ACTTTGTTCATCACCC-1_8	0.824823	gamma
	AGCCACGCAACGTATC-1_8	1.05111	zeta
	AGGACTTGTACCAGAG-1_8	0.711964	muscle
	AGGATAAGTGAGTAAT-1_8	1.30402	phi
	AGGTTACAGGCACAAC-1_8	0.590789	phi
	AGTAGTCGTGGTCAAG-1_8	0.827241	muscle
	ATAGGCTCATGTCTAG-1_8	0.599359	zeta
	ATCCACCCACTGCGAC-1_8	1.30611	zeta
	ATCCGTCCACTTGAAC-1_8	0.495798	zeta
	ATGCGATGTGTTGCCG-1_8	1.20018	muscle
	ATTCACTCATCGGAAG-1_8	1.30926	secretory
	ATTTACCAGTCACACT-1_8	0.472257	phi
	CAAGCTAAGGTAAGGA-1_8	0.808093	muscle
	CAATACGTCCAGTACA-1_8	0.415879	gamma
	CACAACAGTAGGACCA-1_8	0.584183	muscle
	CACTAAGCAATCGCGC-1_8	0.845019	sigma
	CACTGAAAGACATAAC-1_8	0.567617	zeta
	CACTTCGTCAGTGGGA-1_8	0.83692	zeta
	CAGATTGAGCCGATCC-1_8	0.606932	zeta
	CAGCACGTCAATCAGC-1_8	0.519728	zeta
	CAGCAGCGTTCATCTT-1_8	1.60196	muscle
	CAGGCCAAGCCTGTGC-1_8	0.483497	zeta
	CAGTGCGAGACTAGAT-1_8	1.25276	muscle
	CATCCACTCCCAACTC-1_8	0.726047	zeta
	CATGCCTAGTTTGGCT-1_8	0.695858	phi
	CATGGATGTACTCCCT-1_8	0.98871	zeta
	CATTCCGAGGAATTAC-1_8	0.863387	muscle
	CCCTGATCAAACCATC-1_8	0.423548	gamma
	CCGAACGTCTGAGTCA-1_8	0.599803	muscle
	CCTACGTGTGCATTAC-1_8	0.780449	zeta
	CGAGGAATCTCCAATT-1_8	0.627653	zeta
	CGATGCGCAGAACTCT-1_8	0.972129	zeta
	CGGACACTCCGAGTGC-1_8	0.480066	gamma
	CGGCAGTCACAGCTGC-1_8	0.454703	zeta
	CGTAGTAGTGGCCTCA-1_8	0.977922	zeta
	CGTGAATGTCTGATAC-1_8	0.604361	gamma
	CTAAGTGCAACACTAC-1_8	0.488995	phi
	CTACGGGTCTCAACCC-1_8	0.661928	zeta
	CTATAGGAGACGATAT-1_8	0.732214	zeta
	CTCATCGAGGATACCG-1_8	0.996728	zeta
	CTCCAACGTAGATCCT-1_8	1.00731	muscle
	CTCCGATCATCCGGCA-1_8	0.606591	zeta
	CTGCATCTCTGTGCTC-1_8	0.463125	zeta
	CTTCTCTGTTATAGCC-1_8	1.287	zeta
	CTTGATTGTTCTCCTG-1_8	0.414411	gamma
	CTTTCGGAGGTTAGTA-1_8	0.711014	zeta
	GAACACTTCAAGTGGG-1_8	0.669328	gamma
	GACCCTTTCTCTATAC-1_8	0.798495	zeta
	GAGACCCAGCATTTGC-1_8	0.795016	zeta
	GAGACCCGTGATAGTA-1_8	0.782634	muscle
	GAGGGTACAGATCCAT-1_8	0.961209	gamma
	GAGTCTAAGGGTTAAT-1_8	0.763117	muscle
	GAGTTGTCATCCAACA-1_8	0.745697	zeta
	GATAGAACACCAGCCA-1_8	0.949351	secretory
	GATGAGGAGTCCTACA-1_8	0.856702	muscle
	GATGGAGCAGTAACGG-1_8	0.505784	gamma
	GATTCGAGTATGGAAT-1_8	0.796953	sigma
	GATTTCTGTGGTCTGC-1_8	0.428206	gamma
	GCATCGGCAAATGAGT-1_8	1.37999	sigma
	GCCCGAAGTAGAGTTA-1_8	0.888903	zeta
	GCCTGTTTCTACCAGA-1_8	0.717292	muscle
	GCGGATCCACGACTAT-1_8	0.590502	gamma
	GCGGATCCAGTAACAA-1_8	0.746397	gamma
	GCGTGCATCCGGCAAC-1_8	0.453131	zeta
	GGAAGTGCAAGAGTAT-1_8	0.631917	zeta
	GGAGGTATCACGGGCT-1_8	0.818646	gamma
	GGCTTGGTCGCTAATG-1_8	0.989346	muscle
	GGGACTCTCGGTGTTA-1_8	0.95443	zeta
	GGTCTGGAGACGCCCT-1_8	0.85499	zeta
	GGTTAACTCTACGCGG-1_8	0.593896	zeta
	GTAGATCAGTATAACG-1_8	0.785285	sigma
	GTAGGTTTCTTAGCCC-1_8	0.554059	zeta
	GTAGTACGTGGCCCAT-1_8	0.758863	gamma
	GTATTGGTCTTGAACG-1_8	0.954135	muscle
	GTCATGATCCATTTGT-1_8	0.752339	zeta
	GTCGTAAAGGTTCTAC-1_8	0.69606	muscle
	GTCTACCCATCGGCCA-1_8	0.57098	zeta
	GTGCTGGAGATCCTAC-1_8	0.645288	zeta
	GTGGAAGCACAGCTGC-1_8	0.753944	sigma
	GTGGAGAGTATAGGAT-1_8	0.427518	zeta
	GTGTCCTTCCCGTTCA-1_8	0.802958	zeta
	GTTACAGCATGTACGT-1_8	0.443906	gamma
	GTTACCCTCTTGGCTC-1_8	1.19464	gamma
	GTTAGACAGTCATGCT-1_8	0.676332	gamma
	GTTGCGGGTTGACGGA-1_8	0.722322	zeta
	GTTGTGATCTACTCAT-1_8	0.989912	zeta
	GTTTGGATCGAACTCA-1_8	0.712229	gamma
	TAACTTCAGACGCCCT-1_8	0.496854	zeta
	TACAACGAGAACTCCT-1_8	1.16625	zeta
	TACAGGTGTACTAAGA-1_8	0.578036	gamma
	TACCGAACACATAACC-1_8	1.37589	zeta
	TACGTCCCATCCTCAC-1_8	1.43826	zeta
	TACTTCATCATTTGTC-1_8	0.572828	zeta
	TAGACCAGTGGGTCAA-1_8	1.03299	zeta
	TAGATCGTCGGACTTA-1_8	1.38659	muscle
	TAGCACATCATGCAGT-1_8	0.984945	zeta
	TATCTTGCAGACATCT-1_8	0.444127	gamma
	TCACGCTCACCTGCTT-1_8	0.437472	zeta
	TCACGGGAGTGATTCC-1_8	0.569743	zeta
	TCACTCGAGTCATTGC-1_8	0.927475	zeta
	TCATGAGGTTGCATGT-1_8	0.910096	zeta
	TCATTCATCAATGTCG-1_8	0.728035	phi
	TCATTCATCTGATTCT-1_8	0.556972	muscle
	TCATTTGTCAGCAGAG-1_8	1.90936	es-neo2
	TCCCAGTGTATCAAGA-1_8	0.577041	sigma
	TCCTAATCAACCGATT-1_8	0.858814	zeta
	TCGGGCAGTTACCGTA-1_8	1.07118	zeta
	TCTACCGGTAAGATCA-1_8	0.706926	zeta
	TCTGGCTGTCATCCGG-1_8	0.489997	phi
	TCTTGCGCATAGATCC-1_8	0.689962	zeta
	TGACGCGAGAGATGCC-1_8	1.26541	zeta
	TGACGCGAGCGAACTG-1_8	0.912676	muscle
	TGAGGGAAGCATCAAA-1_8	0.730704	zeta
	TGAGGGAAGTGATCGG-1_8	0.755377	zeta
	TGCAGATAGGGTCACA-1_8	0.806237	muscle
	TGCAGTAGTTTGAAAG-1_8	0.527213	zeta
	TGTCCACCAGCACAGA-1_8	0.745028	gamma
	TGTCCTGCAAATTGGA-1_8	0.515102	zeta
	TGTGAGTCAAGTTCCA-1_8	0.756695	zeta
	TGTTCATGTCGAAACG-1_8	0.743607	zeta
	TTACCATAGAAGCGCT-1_8	1.06479	sigma
	TTACCGCTCGGTGAAG-1_8	0.525229	zeta
	TTAGGGTGTCCATCTC-1_8	0.886548	zeta
	TTAGTCTGTACACGCC-1_8	1.29648	sigma
	TTATTGCGTGCCTGCA-1_8	0.629696	muscle
	TTCCGGTCACCCTATC-1_8	0.557163	zeta
	TTCCTAAAGGTTCAGG-1_8	0.957386	zeta
	TTCGGTCTCTGCGAGC-1_8	0.974879	gamma
	TTGAGTGTCTCATAGG-1_8	2.76095	es-neo2
	TTGGTTTAGCACCGTC-1_8	0.940602	phi
	TTTATGCTCGTTCATT-1_8	0.767235	zeta
	5MOa.AACAGGGCACATAGCT-1_9	1.91749	muscle
	5MOa.AACCAACTCCGCGATG-1_9	1.54689	zeta
	5MOa.AACCTTTTCGAAATCC-1_9	0.941079	phi
	5MOa.AACGTCAAGTATAACG-1_9	1.84613	muscle
	5MOa.AAGCGAGAGAAAGCGA-1_9	1.35695	zeta
	5MOa.AAGTACCAGGAATTAC-1_9	1.13971	sigma
	5MOa.AATCGACGTGACGCCT-1_9	0.936811	phi
	5MOa.AATTTCCAGCAGCCCT-1_9	0.908767	zeta
	5MOa.ACACAGTGTTTGATCG-1_9	0.899409	zeta
	5MOa.ACATCGATCCCAAGCG-1_9	1.4417	zeta
	5MOa.ACATTTCCAGACCTAT-1_9	0.693998	phi
	5MOa.ACCACAACATCCTATT-1_9	1.40072	gamma
	5MOa.ACCACAATCATCCCGT-1_9	1.23002	zeta
	5MOa.ACCCTTGTCCCAAGTA-1_9	1.78019	sigma
	5MOa.ACCTGAACAACTCATG-1_9	1.12679	gamma
	5MOa.ACCTGAATCTATCACT-1_9	1.4295	muscle
	5MOa.ACGATCATCGGTGTAT-1_9	1.52094	gamma
	5MOa.ACGGTCGTCTCTAAGG-1_9	1.75601	zeta
	5MOa.ACGGTTACAGTCCGTG-1_9	1.97243	es-neo2
	5MOa.ACTATGGAGACTAAGT-1_9	0.808162	sigma
	5MOa.ACTCTCGGTAACGGTG-1_9	1.09133	sigma
	5MOa.AGACCATAGAGCCATG-1_9	1.87937	sigma
	5MOa.AGATCCAGTGCGACAA-1_9	1.07836	zeta
	5MOa.AGATGAACACAAGCTT-1_9	2.06613	gamma
	5MOa.AGCCAATCATTGACAC-1_9	0.906738	muscle
	5MOa.AGGGAGTAGTAGCAAT-1_9	1.52995	zeta
	5MOa.AGGGCCTAGGTCACAG-1_9	1.53298	muscle
	5MOa.AGTACTGGTCAAGCCC-1_9	1.75028	zeta
	5MOa.ATACTTCGTACGGATG-1_9	1.11172	zeta
	5MOa.ATAGAGAGTTGGAGAC-1_9	1.14043	sigma
	5MOa.ATCACTTAGCAGCGAT-1_9	1.5902	gamma
	5MOa.ATCCACCAGCGATCGA-1_9	1.35824	sigma
	5MOa.ATCCATTAGCCGCACT-1_9	1.02968	zeta
	5MOa.ATCTTCACAATGAAAC-1_9	0.843657	Nb12
	5MOa.ATCTTCATCTCGACCT-1_9	0.955708	zeta
	5MOa.ATGACCACATGGCACC-1_9	0.760984	phi
	5MOa.ATGGATCTCCCGAGAC-1_9	1.5274	zeta
	5MOa.ATGGTTGTCCTATGGA-1_9	1.26031	muscle
	5MOa.ATTATCCGTCCTCCTA-1_9	1.38547	sigma
	5MOa.ATTCAGGGTAGTGCGA-1_9	1.1486	zeta
	5MOa.ATTCCCGGTCTTCAAG-1_9	1.2533	sigma
	5MOa.ATTCGTTCACTCTCGT-1_9	1.27239	gamma
	5MOa.CAACCAACAGTTCTAG-1_9	0.770213	zeta
	5MOa.CAAGACTCAGTGGTGA-1_9	1.08119	zeta
	5MOa.CAATTTCAGAGGGCGA-1_9	0.849284	phi
	5MOa.CACACAACAGTTTGGT-1_9	1.49654	gamma
	5MOa.CACAGATCACCAGCTG-1_9	1.03363	gamma
	5MOa.CACCGTTAGTGGATAT-1_9	1.05086	muscle
	5MOa.CACGTGGCACGCAGTC-1_9	1.03539	muscle
	5MOa.CAGATACAGGCATGCA-1_9	1.09028	zeta
	5MOa.CAGCCAGGTATGCTTG-1_9	1.65546	muscle
	5MOa.CAGGTATTCTGCAGCG-1_9	1.39773	muscle
	5MOa.CAGTTAGAGGCGCTTC-1_9	0.915721	zeta
	5MOa.CAGTTCCGTATCGTTG-1_9	0.977922	phi
	5MOa.CAGTTCCTCACCTACC-1_9	1.41525	gamma
	5MOa.CATAGACCAGCTATTG-1_9	1.00095	muscle
	5MOa.CATTCATCATGCACTA-1_9	1.38829	zeta
	5MOa.CATTGAGTCGGCACTG-1_9	0.946159	phi
	5MOa.CCACACTCATCGGAGA-1_9	1.18436	muscle
	5MOa.CCCAACTCACAGGATG-1_9	2.44849	es-neo2
	5MOa.CCCAACTTCCTACTGC-1_9	1.06052	zeta
	5MOa.CCGGTAGTCGAAGTGG-1_9	1.33354	zeta
	5MOa.CCTATCGAGACCAGCA-1_9	0.986489	zeta
	5MOa.CCTCACAGTTGCCATA-1_9	1.02086	phi
	5MOa.CCTGTTGAGCTGTTCA-1_9	1.03762	gamma
	5MOa.CCTGTTGGTGAATGAT-1_9	1.26852	sigma
	5MOa.CGATCGGAGGCGTTGA-1_9	2.03341	es-neo1
	5MOa.CGATGCGAGCAGCAGT-1_9	0.84936	cpeb1+
	5MOa.CGATGCGAGCGCTGAA-1_9	1.20376	zeta
	5MOa.CGATGGCAGTGATAGT-1_9	1.30926	gamma
	5MOa.CGCGTGACAGTTGTTG-1_9	1.43924	zeta
	5MOa.CGGCAGTGTCCTCCTA-1_9	1.58299	zeta
	5MOa.CGGGACTCAACCGCCA-1_9	1.10994	zeta
	5MOa.CGGGTGTAGCGGTAAC-1_9	0.834478	phi
	5MOa.CGTGAATGTTGGCCTG-1_9	0.882458	zeta
	5MOa.CGTTAGAGTCGCAGTC-1_9	1.50958	zeta
	5MOa.CGTTAGAGTCTGCGCA-1_9	1.04128	gamma
	5MOa.CTACATTCAAGCGAAC-1_9	1.07226	zeta
	5MOa.CTACTATCACATATGC-1_9	1.60513	sigma
	5MOa.CTACTATGTGCCGAAA-1_9	0.999432	sigma
	5MOa.CTAGGTAAGCATGCAG-1_9	1.49158	muscle
	5MOa.CTATCTACAACAACAA-1_9	1.51871	gamma
	5MOa.CTCAACCTCCTACACC-1_9	0.985541	sigma
	5MOa.CTCATCGTCCAAGCCG-1_9	0.970531	zeta
	5MOa.CTCCGATTCTCTGACC-1_9	1.11213	muscle
	5MOa.CTGAGGCAGAGTTGAT-1_9	1.0715	gamma
	5MOa.CTGGACGAGAGTACCG-1_9	1.17284	zeta
	5MOa.CTGTACCAGACGATAT-1_9	0.689567	zeta
	5MOa.CTGTGGGGTGACCTGC-1_9	1.2933	phi
	5MOa.CTTCCTTCACGTACTA-1_9	1.54197	muscle
	5MOa.CTTCGGTCACTTCTCG-1_9	0.901577	zeta
	5MOa.CTTCTAACAATGGCCC-1_9	0.839676	zeta
	5MOa.CTTCTCTTCTTCTGGC-1_9	0.821633	sigma
	5MOa.CTTTCGGGTATGCTTG-1_9	0.946351	zeta
	5MOa.CTTTCGGTCTACGGTA-1_9	1.03738	zeta
	5MOa.GAAACCTAGCATTTCG-1_9	1.65993	es-neo1
	5MOa.GAACTGTAGTACCGGA-1_9	2.44016	es-neo1
	5MOa.GAAGGGTAGACAGCGT-1_9	1.60022	gamma
	5MOa.GACATCACAGTTTCGA-1_9	0.81702	zeta
	5MOa.GACCTTCAGTCCTGCG-1_9	1.662	es-neo1
	5MOa.GACGTTAAGCCAAGGT-1_9	0.99158	zeta
	5MOa.GACTATGCACTAGGTT-1_9	1.13011	zeta
	5MOa.GAGGCAAGTCAATGGG-1_9	2.09121	muscle
	5MOa.GAGGCCTCAGAATGTA-1_9	0.950226	zeta
	5MOa.GAGGCCTGTGCCTTTC-1_9	2.23508	zeta
	5MOa.GAGTGTTCACAAGTGG-1_9	0.803503	cpeb1+
	5MOa.GCACATATCACGTCCT-1_9	1.00963	zeta
	5MOa.GCCATTCAGTCCGCCA-1_9	1.0187	muscle
	5MOa.GCCATTCTCCTCTGCA-1_9	0.986278	gamma
	5MOa.GCCATTCTCCTGGGAC-1_9	1.2364	muscle
	5MOa.GCCGTGATCTTCTGTA-1_9	1.07036	zeta
	5MOa.GCCTGTTCAGACCTGC-1_9	1.55617	zeta
	5MOa.GCGGAAAGTTAACAGA-1_9	2.0468	phi
	5MOa.GCGTTTCCAGACGCTC-1_9	1.71915	zeta
	5MOa.GCTCAAATCGGCTTGG-1_9	1.15229	zeta
	5MOa.GCTTGGGGTCGAATGG-1_9	1.46301	sigma
	5MOa.GGAGGTAGTACCCAGC-1_9	0.860857	zeta
	5MOa.GGATCTAAGTTTGAGA-1_9	1.40627	sigma
	5MOa.GGATCTAGTTAGGACG-1_9	0.917703	zeta
	5MOa.GGCTTGGTCTGCATAG-1_9	1.26349	gamma
	5MOa.GGCTTTCTCTGGCCAG-1_9	1.43289	sigma
	5MOa.GGGAAGTAGACCCTTA-1_9	1.52896	gamma
	5MOa.GGGAAGTTCCAGCTCT-1_9	1.53952	muscle
	5MOa.GGGACTCAGTGCCAGA-1_9	1.52262	zeta
	5MOa.GGGATGAGTGGCCACT-1_9	1.7572	es-neo1
	5MOa.GGGTAGAGTCATCTAG-1_9	2.75818	es-neo2
	5MOa.GGTAATCAGCACTCCG-1_9	1.08132	es-neo1
	5MOa.GGTGTTACATCCAATG-1_9	1.24215	zeta
	5MOa.GTATTGGGTTCACGAT-1_9	1.04069	muscle
	5MOa.GTCAAGTCAATGACCT-1_9	1.11487	phi
	5MOa.GTCAGCGTCGAACGGA-1_9	1.72919	gamma
	5MOa.GTCATCCGTATGTCAC-1_9	0.941555	muscle
	5MOa.GTCATGACACCGTGGT-1_9	0.862199	zeta
	5MOa.GTCCCATCAACGGGTA-1_9	0.949254	zeta
	5MOa.GTCCTCAAGCCAACCC-1_9	1.08545	muscle
	5MOa.GTCGCGACAAACGGCA-1_9	1.3273	sigma
	5MOa.GTCTGTCAGCATAGGC-1_9	1.42661	zeta
	5MOa.GTGCGTGGTCGAAGCA-1_9	1.1225	sigma
	5MOa.GTGGAAGGTAGCTGCC-1_9	1.52938	muscle
	5MOa.GTGGGAAAGGGTAGCT-1_9	1.00919	muscle
	5MOa.GTTACCCAGTACCATC-1_9	1.57575	phi
	5MOa.GTTAGACAGTGGATTA-1_9	1.03803	muscle
	5MOa.GTTAGTGGTAGAGACC-1_9	1.0808	zeta
	5MOa.GTTAGTGGTGGTAATA-1_9	0.839676	zeta
	5MOa.GTTATGGCATACCGTA-1_9	1.20213	muscle
	5MOa.TAATTCCAGTTGTACC-1_9	1.12629	zeta
	5MOa.TACCCACCAGCATACT-1_9	1.45026	zeta
	5MOa.TACCTCGAGCAAGCCA-1_9	1.16277	zeta
	5MOa.TACGGGCCAAAGGCAC-1_9	1.16534	sigma
	5MOa.TACGTCCGTCACCGCA-1_9	1.01409	zeta
	5MOa.TACTGCCAGTACAACA-1_9	1.03962	phi
	5MOa.TACTTCACAACGGGTA-1_9	1.26376	zeta
	5MOa.TAGACCACACTCCGGA-1_9	0.972469	phi
	5MOa.TAGATCGGTTTACACG-1_9	1.67387	gamma
	5MOa.TAGCACAAGAGATTCA-1_9	1.07606	sigma
	5MOa.TAGGTTGTCTTGTTAC-1_9	1.75839	phi
	5MOa.TAGTGCACAATCGCAT-1_9	1.35931	es-neo1
	5MOa.TATACCTCAAGTATAG-1_9	0.814769	zeta
	5MOa.TATACCTGTATGATCC-1_9	2.37062	muscle
	5MOa.TATGTTCCACCCAATA-1_9	1.05002	zeta
	5MOa.TATTGGGTCACACGAT-1_9	1.23131	zeta
	5MOa.TCAAGACAGCAGTACG-1_9	1.40095	zeta
	5MOa.TCACGCTAGCGTCAAG-1_9	1.03247	zeta
	5MOa.TCAGGGCCACCCTTAC-1_9	1.10505	zeta
	5MOa.TCAGTTTAGACCTGGA-1_9	1.42397	gamma
	5MOa.TCAGTTTAGGCGCTCT-1_9	1.91231	muscle
	5MOa.TCATGAGAGCTGTTAC-1_9	1.88173	sigma
	5MOa.TCATTACCAAAGCTAA-1_9	1.35503	gamma
	5MOa.TCCGAAAAGTATGTAG-1_9	2.02404	Nb12
	5MOa.TCCGATCTCCATCAGA-1_9	0.90709	zeta
	5MOa.TCCGGGATCGCATTGA-1_9	0.92279	zeta
	5MOa.TCTATACCATAGGTAA-1_9	0.945003	zeta
	5MOa.TCTCAGCGTGTAACGG-1_9	1.06113	phi
	5MOa.TCTGCCAGTAACTTCG-1_9	2.16626	zeta
	5MOa.TCTGTCGCAGCTTCGG-1_9	1.75206	muscle
	5MOa.TCTTCCTGTCACTTCC-1_9	1.24303	zeta
	5MOa.TGACCCTCAAGAAACT-1_9	0.912944	gamma
	5MOa.TGATGGTCACGCCACA-1_9	1.39316	sigma
	5MOa.TGATTCTAGAACTGAT-1_9	1.08519	zeta
	5MOa.TGCATCCAGGCCACTC-1_9	1.41991	zeta
	5MOa.TGCCGAGTCCAACACA-1_9	1.28322	muscle
	5MOa.TGCGACGAGCGAGGAG-1_9	1.01678	gamma
	5MOa.TGCTTGCTCACTCGAA-1_9	1.81591	phi
	5MOa.TGGAGGAAGCCTGACC-1_9	0.940602	zeta
	5MOa.TGGCGTGTCGTCGCTT-1_9	1.82524	gamma
	5MOa.TGGGCGTTCACCGGTG-1_9	1.00836	sigma
	5MOa.TGGTAGTTCATCGCAA-1_9	0.982081	gamma
	5MOa.TGTAAGCTCCGTAATG-1_9	1.17453	gamma
	5MOa.TGTGCGGGTCCGTACG-1_9	1.43472	zeta
	5MOa.TGTGTGAGTGAGTGAC-1_9	1.13267	zeta
	5MOa.TGTGTGAGTTCGAACT-1_9	0.857093	gamma
	5MOa.TGTTCATAGACTTGTC-1_9	1.21531	sigma
	5MOa.TGTTTGTCAGGTTCAT-1_9	1.2912	zeta
	5MOa.TTAATCCTCGTTACCC-1_9	1.18736	zeta
	5MOa.TTACAGGAGACCCGCT-1_9	2.12456	es-neo2
	5MOa.TTACGCCGTAAGGCTG-1_9	0.906123	phi
	5MOa.TTCAGGAAGTTTGTCG-1_9	0.956497	zeta
	5MOa.TTCGGTCGTGGTCAAG-1_9	1.45164	sigma
	5MOa.TTCTAGTGTGCGCTCA-1_9	1.99313	gamma
	5MOa.TTGCGTCCATATCTGG-1_9	0.815893	muscle
	5MOa.TTGGGATAGGCCCACT-1_9	2.29301	es-neo1
	5MOa.TTGGGTACAGTAGAAT-1_9	1.33241	phi
	5MOa.TTGGGTATCTTTCCGG-1_9	1.11736	zeta
	5MOa.TTGGTTTTCGCTATTT-1_9	2.02996	es-neo1
	5MOa.TTGTTCATCTCGACCT-1_9	0.969107	zeta
	5MOa.TTTACTGGTGATTCTG-1_9	1.82284	es-neo2
	5MOa.TTTATGCGTAACCCGC-1_9	0.944235	zeta
	5MOa.TTTCAGTCACGAGGTA-1_9	2.33489	es-neo2
	5MOa.TTTCCTCAGACTGAGC-1_9	1.18911	muscle
	5MOa.TTTCGATCACCACATA-1_9	1.80734	muscle
	5MOa.TTTGACTAGAATGTTG-1_9	0.982708	phi
	5MOa.TTTGATCTCGCATTGA-1_9	0.768659	zeta
	5MOb.AAAGGGCAGTGATCGG-1_10	1.15126	gamma
	5MOb.AAAGTCCCATACAGCT-1_10	1.21866	zeta
	5MOb.AACAAGACATTAGGAA-1_10	1.2404	sigma
	5MOb.AACCAACCAACATACC-1_10	0.783085	zeta
	5MOb.AACCCAATCCATTTGT-1_10	2.06132	sigma
	5MOb.AACGTCACAGCTATAC-1_10	1.00478	sigma
	5MOb.AAGAACAAGCGAGGAG-1_10	1.09995	zeta
	5MOb.AAGACAACATTCTCCG-1_10	0.802211	zeta
	5MOb.AAGACAAGTTGCCATA-1_10	1.9401	zeta
	5MOb.AAGTGAACAACACACT-1_10	0.915003	gamma
	5MOb.AATCACGGTAGGCTCC-1_10	0.824283	zeta
	5MOb.AATCACGGTCGAGCTC-1_10	1.1661	muscle
	5MOb.AATGGCTAGACCTGGA-1_10	1.45819	zeta
	5MOb.ACAAAGAAGAGCCGAT-1_10	0.960163	muscle
	5MOb.ACAACCATCTCTATAC-1_10	0.821633	zeta
	5MOb.ACACTGAAGTGAGGTC-1_10	1.30552	muscle
	5MOb.ACATCCCTCTGAACGT-1_10	1.005	gamma
	5MOb.ACCAACAAGTATGGCG-1_10	0.991687	zeta
	5MOb.ACCTACCGTCCATAGT-1_10	0.625059	muscle
	5MOb.ACGTTCCAGACTGAGC-1_10	1.32102	phi
	5MOb.ACTCTCGAGGCATGCA-1_10	0.959865	zeta
	5MOb.ACTTTGTGTGACTCTA-1_10	1.58865	gamma
	5MOb.AGAACAAGTACATACC-1_10	1.70557	zeta
	5MOb.AGAAGTAGTTCGGCGT-1_10	0.60735	phi
	5MOb.AGAAGTATCACTGAAC-1_10	1.36667	muscle
	5MOb.AGACACTGTAAGATTG-1_10	0.911073	zeta
	5MOb.AGACCCGTCGATCCCT-1_10	1.032	muscle
	5MOb.AGAGCAGAGTTGCTCA-1_10	0.949157	phi
	5MOb.AGATCCATCAAGCTGT-1_10	1.52967	zeta
	5MOb.AGCTCAACATGGCTGC-1_10	1.14801	sigma
	5MOb.AGGAGGTGTCGTCATA-1_10	0.937851	muscle
	5MOb.AGGCCACGTGCTGATT-1_10	1.32476	zeta
	5MOb.AGGTTGTTCAGCGCGT-1_10	0.980621	zeta
	5MOb.AGTAACCCATCACGGC-1_10	2.27794	es-neo2
	5MOb.AGTCTCCAGGGCGAGA-1_10	1.07454	zeta
	5MOb.ATCATTCCAGACCATT-1_10	0.946159	zeta
	5MOb.ATCCACCCATACACCA-1_10	0.947124	zeta
	5MOb.ATCTTCAAGCAGGTCA-1_10	1.61813	sigma
	5MOb.ATCTTCAGTTCCTAGA-1_10	0.977508	zeta
	5MOb.ATGAAAGTCACATTGG-1_10	1.27834	sigma
	5MOb.ATGAGTCTCAAGCTTG-1_10	1.14934	zeta
	5MOb.ATGCCTCCATATCGGT-1_10	1.07289	sigma
	5MOb.ATGGATCAGAAGATCT-1_10	2.67886	es-neo2
	5MOb.ATGTCCCTCGCCGATG-1_10	1.07824	zeta
	5MOb.ATTCACTGTATCGTAC-1_10	0.68725	Nb12
	5MOb.ATTCCTACATTGACTG-1_10	1.88741	muscle
	5MOb.ATTTCACGTGACAGGT-1_10	0.790053	zeta
	5MOb.CAAAGAACACGTATAC-1_10	1.08871	zeta
	5MOb.CAACCTCGTACTGCGC-1_10	1.31064	muscle
	5MOb.CAACGATTCCTTACCG-1_10	1.05658	phi
	5MOb.CACAACAGTAACGTTC-1_10	1.71728	muscle
	5MOb.CACATGAAGGAAGTAG-1_10	0.991793	zeta
	5MOb.CACCAAAAGCGTTACT-1_10	1.35077	sigma
	5MOb.CACTAAGAGGCCTGCT-1_10	1.81505	gamma
	5MOb.CAGGGCTCAGAACTTC-1_10	1.78719	secretory
	5MOb.CAGTTAGAGTACTCGT-1_10	0.929419	zeta
	5MOb.CATCCGTCAAGCCATT-1_10	0.947607	zeta
	5MOb.CATGAGTTCGAGTCCG-1_10	0.895192	muscle
	5MOb.CATTGCCTCAGTCTTT-1_10	0.970429	sigma
	5MOb.CATTGTTAGGGTTTCT-1_10	1.229	muscle
	5MOb.CCACCATCAGTCCGTG-1_10	1.94625	phi
	5MOb.CCACGAGAGAAGGTAG-1_10	1.19245	muscle
	5MOb.CCACGTTAGCATTGAA-1_10	1.26861	zeta
	5MOb.CCCTCAAGTCGAGATG-1_10	1.17191	zeta
	5MOb.CCGGGTAGTCAAAGTA-1_10	1.67106	sigma
	5MOb.CCGTAGGCAACGATTC-1_10	1.18863	zeta
	5MOb.CCGTAGGTCGAGAATA-1_10	1.06548	zeta
	5MOb.CCGTGAGGTGAATATG-1_10	2.06582	es-neo1
	5MOb.CCGTTCAGTTATCTGG-1_10	2.23434	zeta
	5MOb.CCTACGTTCTGTCGTC-1_10	1.30906	muscle
	5MOb.CCTCCAATCAGCGCAC-1_10	1.49681	zeta
	5MOb.CCTTGTGGTAATGCTC-1_10	1.21249	muscle
	5MOb.CGAGGAATCTTAATCC-1_10	1.25258	zeta
	5MOb.CGATGGCCACTACCGG-1_10	0.839004	zeta
	5MOb.CGATGGCGTCGTCATA-1_10	1.9711	sigma
	5MOb.CGCATAACATGACGAG-1_10	1.19373	zeta
	5MOb.CGCCAGACAGTACTAC-1_10	0.805688	muscle
	5MOb.CGCGTGAGTATGTCAC-1_10	1.02428	phi
	5MOb.CGGAACCAGCGCCGTT-1_10	1.51676	phi
	5MOb.CGGGCATCAAGTGTCT-1_10	1.18436	muscle
	5MOb.CGTAGTATCGGCAGTC-1_10	1.1037	muscle
	5MOb.CGTCAAAAGCTGGCCT-1_10	0.963659	sigma
	5MOb.CGTCCATCATGAGGGT-1_10	2.39517	sigma
	5MOb.CTACGGGTCCACGAAT-1_10	1.28209	zeta
	5MOb.CTACTATGTGTTCAGT-1_10	0.747039	zeta
	5MOb.CTCAGGGTCTACTGAG-1_10	1.21191	zeta
	5MOb.CTGCCATTCGAGCCTG-1_10	1.01938	secretory
	5MOb.CTGCTCACACGTCGTG-1_10	1.1599	zeta
	5MOb.CTTACCGGTCGCACGT-1_10	1.45427	zeta
	5MOb.CTTAGGAGTTTACACG-1_10	1.39111	sigma
	5MOb.GAAATGATCTACTGAG-1_10	0.96086	muscle
	5MOb.GAACGTTCATAATCGC-1_10	0.949254	es-neo1
	5MOb.GAACTGTCACTCTCGT-1_10	0.714991	phi
	5MOb.GAAGGACGTGTCATGT-1_10	1.63821	zeta
	5MOb.GACATCACAACAAGAT-1_10	1.55819	gamma
	5MOb.GACCCAGAGCACTGGA-1_10	0.990621	zeta
	5MOb.GACCGTGAGCGATGGT-1_10	0.552207	phi
	5MOb.GACCGTGAGTAGACCG-1_10	1.1464	zeta
	5MOb.GACTATGCACTTGTGA-1_10	2.25241	muscle
	5MOb.GAGGCAAGTATGAAAC-1_10	1.18594	zeta
	5MOb.GAGTCTATCAACGCTA-1_10	0.948769	gamma
	5MOb.GAGTTGTCATCGGAAG-1_10	1.72349	es-neo1
	5MOb.GATGACTAGACCGTTT-1_10	1.01286	zeta
	5MOb.GATGCTACAGGGTTGA-1_10	1.38953	zeta
	5MOb.GATTCGAAGGGTACGT-1_10	1.24717	zeta
	5MOb.GATTCGACACTTGTGA-1_10	0.877258	zeta
	5MOb.GATTCTTTCAGTCAGT-1_10	1.77732	es-neo2
	5MOb.GATTGGTAGGAACTAT-1_10	1.23675	es-neo1
	5MOb.GCAGCCACACGACGTC-1_10	1.16656	zeta
	5MOb.GCATCGGGTGAATGTA-1_10	1.47421	gamma
	5MOb.GCCAGGTCAGTCTGGC-1_10	0.701142	zeta
	5MOb.GCCAGGTCATCCCGTT-1_10	0.942702	muscle
	5MOb.GCCGATGCAATTGTGC-1_10	2.56532	es-neo2
	5MOb.GCCGATGCAGGAATAT-1_10	2.1604	muscle
	5MOb.GCCGTGACACGTACAT-1_10	1.37854	zeta
	5MOb.GCCTGTTGTATCGTGT-1_10	1.21715	muscle
	5MOb.GCGGAAAGTGCGGATA-1_10	1.30513	muscle
	5MOb.GCTACAACAACGACTT-1_10	0.947607	gamma
	5MOb.GCTACCTAGCACCTGC-1_10	0.836846	gamma
	5MOb.GCTGAATCAAGAGTAT-1_10	1.48362	zeta
	5MOb.GCTTCACTCCTTCAGC-1_10	1.84898	muscle
	5MOb.GGAGAACTCGGCGATC-1_10	0.822705	cpeb1+
	5MOb.GGAGGATCATGCCATA-1_10	1.70483	muscle
	5MOb.GGAGGTAGTGGCTTAT-1_10	1.12041	zeta
	5MOb.GGCACGTGTGCCGGTT-1_10	1.25887	zeta
	5MOb.GGCACGTTCGAGTCTA-1_10	1.86586	zeta
	5MOb.GGCTGTGGTACTCAAC-1_10	1.07926	gamma
	5MOb.GGCTTGGCAAGAGATT-1_10	1.00008	zeta
	5MOb.GGCTTTCCAGCTGTAT-1_10	1.65993	zeta
	5MOb.GGGACTCAGGTGCTGA-1_10	1.26468	muscle
	5MOb.GGGAGATTCTCACCCA-1_10	1.19663	sigma
	5MOb.GGGAGTATCTCTCGCA-1_10	1.18405	zeta
	5MOb.GGGCGTTTCTGAGGCC-1_10	1.291	zeta
	5MOb.GGGCTCAGTTGCCATA-1_10	1.26231	zeta
	5MOb.GGGTTTATCTTTCCGG-1_10	1.22865	muscle
	5MOb.GGTGATTAGTATGTAG-1_10	0.987228	zeta
	5MOb.GGTTCTCCACCTGATA-1_10	1.18468	zeta
	5MOb.GGTTGTACAATCACGT-1_10	1.19622	gamma
	5MOb.GTACAACCATGGGTTT-1_10	1.08976	zeta
	5MOb.GTACAACTCTAACACG-1_10	1.32405	sigma
	5MOb.GTATTGGCAGCTCGGT-1_10	0.94251	gamma
	5MOb.GTCAAACGTACATACC-1_10	0.954233	zeta
	5MOb.GTCATTTTCTCTAGGA-1_10	1.09199	muscle
	5MOb.GTCCACTGTGTATTGC-1_10	1.04966	muscle
	5MOb.GTCTACCCAGCAATTC-1_10	1.54617	zeta
	5MOb.GTGACGCAGGGAGGGT-1_10	0.807405	gamma
	5MOb.GTGAGTTAGCGTGCTC-1_10	1.1596	zeta
	5MOb.GTGGTTAAGTCTGTAC-1_10	1.20393	muscle
	5MOb.GTGTAACTCCAAACCA-1_10	0.956004	zeta
	5MOb.GTGTGATAGATCCCGC-1_10	1.25366	muscle
	5MOb.GTGTGATTCATCACAG-1_10	1.3658	zeta
	5MOb.GTGTGGCGTATGGTTC-1_10	1.06237	gamma
	5MOb.GTTATGGTCGTGGCTG-1_10	0.996081	zeta
	5MOb.GTTCCGTTCAATCAGC-1_10	1.22695	zeta
	5MOb.GTTCGCTCAAGTGGTG-1_10	0.797556	muscle
	5MOb.GTTGCGGAGTATCTGC-1_10	1.28473	muscle
	5MOb.GTTTACTGTGGACCAA-1_10	1.39111	sigma
	5MOb.TAACTTCCACTGCTTC-1_10	0.412849	cpeb1+
	5MOb.TAATTCCCAAATGAAC-1_10	0.743318	zeta
	5MOb.TAATTCCCAAGGGCAT-1_10	1.38044	gamma
	5MOb.TACCTCGCAAGCGAAC-1_10	1.31681	gamma
	5MOb.TACCTCGCAAGTATAG-1_10	0.999975	zeta
	5MOb.TACTGCCCACATCCCT-1_10	2.44175	es-neo2
	5MOb.TAGAGTCCACGCTGCA-1_10	0.914196	zeta
	5MOb.TATATCCCATTGACCA-1_10	0.878408	zeta
	5MOb.TATTTCGTCACCTCGT-1_10	0.865454	sigma
	5MOb.TCATGTTCATACAGCT-1_10	1.31025	zeta
	5MOb.TCCACCAAGAACTTCC-1_10	1.46775	zeta
	5MOb.TCCAGAACACGAAAGC-1_10	1.71038	gamma
	5MOb.TCCGATCAGTCCCGGT-1_10	1.56409	muscle
	5MOb.TCCTAATCACCCTTAC-1_10	0.860464	gamma
	5MOb.TCGGGACAGAACTGAT-1_10	1.16747	gamma
	5MOb.TCGGGTGAGCATGATA-1_10	1.44927	gamma
	5MOb.TCTGTCGGTTGTGTAC-1_10	1.94728	zeta
	5MOb.TCTTAGTTCAGGAACG-1_10	1.45089	secretory
	5MOb.TCTTCCTAGGTTGTTC-1_10	1.5014	sigma
	5MOb.TCTTCCTGTCTGCGCA-1_10	1.07327	phi
	5MOb.TGAGACTCACTACACA-1_10	1.35524	muscle
	5MOb.TGAGGTTGTAATCAAG-1_10	1.70483	muscle
	5MOb.TGATGCACACCGCTAG-1_10	1.64273	zeta
	5MOb.TGCATGAAGTGGACGT-1_10	0.782698	gamma
	5MOb.TGCGGGTCAGCACGAA-1_10	1.67669	muscle
	5MOb.TGCTGAATCTTTCTAG-1_10	1.44765	zeta
	5MOb.TGGAGGAAGACTCCGC-1_10	1.16292	zeta
	5MOb.TGGGCTGCAACGGCCT-1_10	0.973801	zeta
	5MOb.TGTGAGTGTCTTCTAT-1_10	1.2278	sigma
	5MOb.TGTGGCGCAGAACTTC-1_10	1.00106	sigma
	5MOb.TGTGTGATCGAGTTGT-1_10	2.04387	muscle
	5MOb.TGTGTGATCGGTGAAG-1_10	1.45089	gamma
	5MOb.TGTTCCGCAATTGGTC-1_10	1.07302	gamma
	5MOb.TGTTCCGCAGTCTTCC-1_10	1.74189	gamma
	5MOb.TGTTGAGGTCTGCGCA-1_10	1.13826	zeta
	5MOb.TTACCGCAGGTCACCC-1_10	1.0661	zeta
	5MOb.TTACGCCAGAGTTGAT-1_10	1.05317	zeta
	5MOb.TTCACCGTCAGTGTCA-1_10	1.91848	secretory
	5MOb.TTCAGGACACTACGGC-1_10	1.86725	phi
	5MOb.TTCCTCTAGTAACGTA-1_10	1.56161	sigma
	5MOb.TTCGCTGAGCGTCAAG-1_10	1.12898	phi
	5MOb.TTCTAACTCGGACTGC-1_10	1.34403	zeta
	5MOb.TTCTGTACAAGTGGGT-1_10	1.12573	muscle
	5MOb.TTCTGTATCTGACGCG-1_10	1.21833	es-neo1
	5MOb.TTCTTCCGTGATAGTA-1_10	0.989346	zeta
	5MOb.TTGAACGTCACCGCTT-1_10	1.9262	zeta
	5MOb.TTGGTTTCATCGCTGG-1_10	0.74821	gamma
	5MOb.TTGTGGAAGTTGGCTT-1_10	0.870425	muscle
	5MOb.TTGTTTGCACTAAACC-1_10	0.811764	muscle
	5MOb.TTTACCAAGTCAGCCC-1_10	0.591833	phi
	5MOb.TTTCAGTCAAGAGGTC-1_10	1.85109	zeta
	5MOc.AAACCCACACGGTCTG-1_11	1.00808	gamma
	5MOc.AAGATAGTCCGGCTTT-1_11	0.820563	sigma
	5MOc.AAGGTAAGTAGCACGA-1_11	1.20728	gamma
	5MOc.AAGTGAATCTACTGCC-1_11	1.41094	zeta
	5MOc.AATCGTGCAGTAACAA-1_11	1.44121	gamma
	5MOc.AATCGTGGTACACGCC-1_11	1.32608	muscle
	5MOc.ACAGAAAGTACCAATC-1_11	1.12125	zeta
	5MOc.ACATCGACAAACCGGA-1_11	0.676189	gamma
	5MOc.ACATGCAGTGGCAACA-1_11	1.57895	zeta
	5MOc.ACCTACCGTGCAAGAC-1_11	0.842075	muscle
	5MOc.ACGATCATCCTTCTGG-1_11	1.03317	sigma
	5MOc.ACGTCCTCAGCGACCT-1_11	1.03305	zeta
	5MOc.ACTATCTCAGGACATG-1_11	1.38772	zeta
	5MOc.ACTCCCAGTCTGCGCA-1_11	1.4223	zeta
	5MOc.AGAGCCCTCACCGGTG-1_11	1.58355	muscle
	5MOc.AGATGCTTCCAGTGTA-1_11	1.00786	zeta
	5MOc.AGCCAATGTTAGGCCC-1_11	1.08093	zeta
	5MOc.AGCGCTGAGCGTGAGT-1_11	0.738264	gamma
	5MOc.AGGCTGCCAAGGTCGA-1_11	1.18547	zeta
	5MOc.AGGTTGTCAGTAACAA-1_11	1.12306	zeta
	5MOc.AGTACTGGTCCAGCCA-1_11	0.859913	muscle
	5MOc.AGTCATGTCCGACGGT-1_11	0.62945	gamma
	5MOc.ATCATTCTCAAACTGC-1_11	1.17779	muscle
	5MOc.ATCATTCTCAACGCTA-1_11	1.62744	zeta
	5MOc.ATCCACCTCCACTTTA-1_11	1.26641	zeta
	5MOc.ATCCCTGCAGCCATTA-1_11	1.09232	gamma
	5MOc.ATGACCACACTCTAGA-1_11	0.633199	gamma
	5MOc.ATGAGGGCAAGAGTTA-1_11	1.00731	zeta
	5MOc.ATGCATGAGTGATAGT-1_11	1.16656	zeta
	5MOc.ATGTCTTTCGCGTAGC-1_11	1.32547	zeta
	5MOc.ATTACTCGTTTGGGTT-1_11	1.69569	sigma
	5MOc.ATTATCCGTGACCGTC-1_11	1.60022	zeta
	5MOc.ATTCAGGTCTAGAGCT-1_11	1.77203	zeta
	5MOc.CAAAGAAAGTGCACAG-1_11	0.865693	zeta
	5MOc.CAAAGAACAACTCCCT-1_11	1.44023	sigma
	5MOc.CAACCAACACGTTGGC-1_11	1.16717	gamma
	5MOc.CAATACGAGCCATTCA-1_11	1.06027	zeta
	5MOc.CAGCAATGTATCGCAT-1_11	0.595316	zeta
	5MOc.CATCAAGTCCGTGTGG-1_11	1.1955	gamma
	5MOc.CATGCGGTCGAACCAT-1_11	1.09701	sigma
	5MOc.CATGGATGTCCAAAGG-1_11	0.67562	gamma
	5MOc.CATTCATTCGAACACT-1_11	0.682374	phi
	5MOc.CATTCCGCATCCGGTG-1_11	0.838482	zeta
	5MOc.CCCGAAGTCCATTGGA-1_11	2.56865	es-neo1
	5MOc.CCCTCTCAGGCCCACT-1_11	2.20222	es-neo2
	5MOc.CCGGACAGTGACATCT-1_11	1.44442	muscle
	5MOc.CCTATCGGTCAACACT-1_11	0.858109	zeta
	5MOc.CCTTCAGAGCATCCCG-1_11	1.56191	zeta
	5MOc.CGAATTGGTTCCACGG-1_11	0.774539	muscle
	5MOc.CGGAGAAGTCGACTTA-1_11	1.36428	muscle
	5MOc.CGGTCAGAGCATGTTC-1_11	1.23709	zeta
	5MOc.CGGTCAGTCCCATTTA-1_11	1.22729	es-neo1
	5MOc.CGGTCAGTCCCTGTTG-1_11	1.60159	gamma
	5MOc.CGTGCTTAGCGCACAA-1_11	1.33468	Nb12
	5MOc.CTACGGGCAATTTCGG-1_11	1.01085	gamma
	5MOc.CTCAGAATCTAATTCC-1_11	1.13153	sigma
	5MOc.CTCCACACACCGTGAC-1_11	1.31312	sigma
	5MOc.CTCTCAGCATCACGGC-1_11	1.46021	Nb12
	5MOc.CTGGTCTTCCGATCGG-1_11	1.07226	phi
	5MOc.CTGTGGGTCCTACAAG-1_11	1.38233	zeta
	5MOc.GACAGCCTCTGTCGTC-1_11	1.41565	sigma
	5MOc.GACCAATCAGTCAACT-1_11	1.02749	gamma
	5MOc.GACTCAACACCCAAGC-1_11	1.15855	muscle
	5MOc.GACTCTCAGAAGTATC-1_11	1.83912	zeta
	5MOc.GAGTTACAGGTTAAAC-1_11	2.02139	muscle
	5MOc.GATCACATCCGTCCTA-1_11	0.902274	gamma
	5MOc.GATCATGGTACCGTGC-1_11	0.887808	muscle
	5MOc.GATGGAGTCGTTGCCT-1_11	1.36508	phi
	5MOc.GCACGTGAGTCGGCAA-1_11	1.18911	zeta
	5MOc.GCGATCGGTAACCCTA-1_11	1.31282	zeta
	5MOc.GGCAGTCCAAGAATGT-1_11	1.57362	sigma
	5MOc.GGGAAGTCATGTACGT-1_11	1.09955	muscle
	5MOc.GGGACCTTCCACTTTA-1_11	1.28511	zeta
	5MOc.GGGCTACAGGTCGAGT-1_11	1.45768	zeta
	5MOc.GGGCTACCAAAGAACT-1_11	0.909121	zeta
	5MOc.GGGTATTTCATGCAGT-1_11	1.14	zeta
	5MOc.GGTGATTCAGGAAGTC-1_11	0.670633	phi
	5MOc.GGTGTTATCGTTCTAT-1_11	1.07594	zeta
	5MOc.GTCAAACTCCAAAGGG-1_11	1.53736	es-neo1
	5MOc.GTCACGGGTACTCGTA-1_11	1.35642	zeta
	5MOc.GTCGCGACACGAAAGC-1_11	1.17161	zeta
	5MOc.GTGAGCCGTCCTCCTA-1_11	0.769902	muscle
	5MOc.GTTACCCCAGCGTGCT-1_11	1.7928	phi
	5MOc.GTTGCGGGTAACCCGC-1_11	1.61458	zeta
	5MOc.TAACTTCTCCGCGAGT-1_11	1.11487	gamma
	5MOc.TACTGCCTCCGGACGT-1_11	1.27257	phi
	5MOc.TATATCCCAAATGAAC-1_11	0.714724	phi
	5MOc.TCAAGCATCGAGTGGA-1_11	1.16793	zeta
	5MOc.TCAAGTGGTAAGCAAT-1_11	1.72066	sigma
	5MOc.TCACATTGTTTGTTCT-1_11	1.05341	sigma
	5MOc.TCACTATTCGAATCCA-1_11	0.873827	zeta
	5MOc.TCAGGTACAATGCAAA-1_11	1.46327	zeta
	5MOc.TCAGTGACAACGACAG-1_11	1.58309	es-neo1
	5MOc.TCCCATGGTCCGGTGT-1_11	1.03305	muscle
	5MOc.TCGGGACTCTAGGAAA-1_11	1.19711	zeta
	5MOc.TCTACCGGTTCAACGT-1_11	0.979269	zeta
	5MOc.TCTGTCGGTTGTAAAG-1_11	1.08806	muscle
	5MOc.TGACTCCCATATAGCC-1_11	0.999649	phi
	5MOc.TGAGACTCAACAAAGT-1_11	1.00841	gamma
	5MOc.TGAGCATTCTTCGGTC-1_11	1.03844	zeta
	5MOc.TGAGGAGCACGTTGGC-1_11	1.36973	zeta
	5MOc.TGCACGGCAGGTTTAC-1_11	1.16171	zeta
	5MOc.TGCAGTATCTAATTCC-1_11	1.51857	phi
	5MOc.TGTGGCGTCTTCGTGC-1_11	0.841099	gamma
	5MOc.TTCAGGATCCATGAGT-1_11	0.81288	muscle
	5MOc.TTCTAACGTATTCCGA-1_11	1.13396	zeta
	5MOc.TTGGATGGTTTGAACC-1_11	0.605719	zeta
	5MOc.TTGGGTAGTCCAGGTC-1_11	1.71112	zeta
	5MOc.TTGTTTGCACGGTCTG-1_11	1.12264	gamma
	5MOc.TTTCACACAGGAAGTC-1_11	1.08897	muscle
	5MOc.TTTGACTAGCGTTGTT-1_11	1.26104	gamma
	5MOd.AACAGGGCAGTAACAA-1_12	0.890848	muscle
	5MOd.AACCATGTCTTGGAAC-1_12	0.520697	zeta
	5MOd.AACCTGAAGTTTCTTC-1_12	0.958673	zeta
	5MOd.AAGTCGTAGTTGCTGT-1_12	1.0039	phi
	5MOd.AAGTCGTTCCACAAGT-1_12	0.954921	zeta
	5MOd.ACAACCAAGTTAGAAC-1_12	1.31402	sigma
	5MOd.ACCACAAAGGTCGTAG-1_12	0.983336	sigma
	5MOd.ACCCTCATCGACACTA-1_12	1.15363	zeta
	5MOd.ACCCTTGGTTTGAACC-1_12	0.582328	gamma
	5MOd.ACCTGAACAGCTGTAT-1_12	0.615018	sigma
	5MOd.ACCTGAAGTGCGGTAA-1_12	1.28625	sigma
	5MOd.ACGTCCTAGTCCGCCA-1_12	0.653808	zeta
	5MOd.ACTGCAATCTTTGATC-1_12	2.12846	es-neo2
	5MOd.AGAACAATCCGTGTAA-1_12	1.20802	zeta
	5MOd.AGACCATAGCTAGAGC-1_12	0.782376	phi
	5MOd.AGATAGACACAAATCC-1_12	0.583272	phi
	5MOd.AGCGCTGTCCTCTTTC-1_12	0.906474	gamma
	5MOd.AGCGTATAGAGCATTA-1_12	0.88479	muscle
	5MOd.AGGGCTCTCTAGTCAG-1_12	0.699762	Nb12
	5MOd.AGTCACATCCGAACGC-1_12	1.21083	sigma
	5MOd.ATCCATTTCTTTGGAG-1_12	1.01611	zeta
	5MOd.ATCGTAGGTTTCCATT-1_12	1.17966	muscle
	5MOd.ATGAGTCGTAATTGGA-1_12	1.45616	sigma
	5MOd.ATGATCGCAACAGCTT-1_12	0.807887	sigma
	5MOd.ATGCGATCACCATATG-1_12	1.08793	sigma
	5MOd.ATGTCTTCAGTAACGG-1_12	0.880056	muscle
	5MOd.ATTCTTGGTAATCAGA-1_12	0.791502	muscle
	5MOd.ATTTCTGAGGCAGCTA-1_12	1.31372	gamma
	5MOd.CAATGACGTTCCTAGA-1_12	0.862832	zeta
	5MOd.CACTAAGCAGCTCATA-1_12	0.777641	muscle
	5MOd.CATACAGGTCGCACAC-1_12	1.71859	zeta
	5MOd.CATACTTGTCACTACA-1_12	1.36711	zeta
	5MOd.CATACTTTCCATCTCG-1_12	1.24849	muscle
	5MOd.CCACAAATCTGGCCGA-1_12	0.52904	phi
	5MOd.CCACACTCAAATGGCG-1_12	0.649497	zeta
	5MOd.CCACACTTCGGTCGAC-1_12	0.655318	sigma
	5MOd.CCGGTGAAGCTTCATG-1_12	1.03119	zeta
	5MOd.CCTTGTGCAAAGGGTC-1_12	1.06089	zeta
	5MOd.CGAGAAGTCATCCTGC-1_12	1.10088	muscle
	5MOd.CGTGAATTCTCAATCT-1_12	0.681456	gamma
	5MOd.CTAGACACACAGAGAC-1_12	1.13224	muscle
	5MOd.CTCAACCAGGACACTG-1_12	1.56729	zeta
[truncated: 489 more rows]

## Sheet: 8d
	group	stage	% of Tert_high cells			average	SEM
	scRNA-seq	Young	0.549652		scRNA-seq	0.244758	0.0608017
	scRNA-seq	Young	0.350318		HCR	0.409279	0.138956
	scRNA-seq	Young	0.216138
	scRNA-seq	Young	0.264784
	scRNA-seq	Young	0.069735
	scRNA-seq	Young	0.284697
	scRNA-seq	Older	0
	scRNA-seq	Older	0.166113
	scRNA-seq	Older	0.10929
	scRNA-seq	Older	0.549451
	scRNA-seq	Older	0
	scRNA-seq	Older	0.62167
	scRNA-seq	Older	0
	HCR	Young	0.414479
	HCR	Young	0.56391
	HCR	Young	1.15878
	HCR	Older	0.133583
	HCR	Older	0.252286
	HCR	Older	0.245198
	HCR	Older	0.0967118
