# Supplementary material for: Regeneration leads to global tissue rejuvenation in aging sexual planarians
Source: Nat Aging. 2025 Apr 3;5(5):780–98. doi: 10.1038/s43587-025-00847-9 (PMC12092299; doi:10.1038/s43587-025-00847-9)
Supplement: Supplementary file 30 — Statistical source data. [file 43587_2025_847_MOESM30_ESM.xlsx]

## Sheet: 10a
	log2FoldChange	pvalue	padj	versus	gene
	-8.35334	2.43285e-10	2.4288e-08	15MO_vs_4MO	SMESG000034377
	-7.6785	3.42668e-33	3.50147e-30	15MO_vs_4MO	SMESG000039707
	-7.42366	5.89357e-36	6.82515e-33	15MO_vs_4MO	SMESG000076420
	-7.18988	0.000304758	0.00567568	15MO_vs_4MO	SMESG000038600
	-7.08043	0.000558192	0.00902826	15MO_vs_4MO	SMESG000030489
	-6.86011	5.31287e-10	5.01575e-08	15MO_vs_4MO	SMESG000000158
	-6.80272	1.60643e-08	1.17249e-06	15MO_vs_4MO	transcript:SMEST068632001
	-6.59536	0.00448421	0.0436877	15MO_vs_4MO	SMESG000044008
	-6.45523	1.02534e-30	8.90556e-28	15MO_vs_4MO	SMESG000076513
	-6.25668	2.3117e-19	8.72967e-17	15MO_vs_4MO	SMESG000076519
	-6.25154	0.000282086	0.00534363	15MO_vs_4MO	SMESG000050249
	-6.04657	2.66282e-07	1.47311e-05	15MO_vs_4MO	SMESG000039269
	-5.62519	0.000208541	0.00427349	15MO_vs_4MO	SMESG000014441
	-5.46638	1.81402e-07	1.06457e-05	15MO_vs_4MO	SMESG000067128
	-5.41264	3.86763e-05	0.00104812	15MO_vs_4MO	SMESG000066357
	-5.28301	0.000304254	0.00567568	15MO_vs_4MO	SMESG000021652
	-4.92447	5.85459e-11	6.43672e-09	15MO_vs_4MO	SMESG000010661
	-4.8938	9.62496e-27	7.26935e-24	15MO_vs_4MO	SMESG000028029
	-4.81839	6.99911e-79	4.05272e-75	15MO_vs_4MO	SMESG000010770
	-4.77053	1.13601e-101	1.97336e-97	15MO_vs_4MO	SMESG000000228
	-4.6415	4.16695e-05	0.00111532	15MO_vs_4MO	SMESG000077439
	-4.62876	1.99866e-08	1.44702e-06	15MO_vs_4MO	SMESG000048005
	-4.59575	4.27704e-05	0.00113777	15MO_vs_4MO	SMESG000077431
	-4.59392	1.84976e-05	0.000565707	15MO_vs_4MO	SMESG000076741
	-4.45477	0.000145135	0.00315143	15MO_vs_4MO	SMESG000077421
	-4.41579	0.000608869	0.00965024	15MO_vs_4MO	SMESG000076470
	-4.34187	5.76537e-11	6.37899e-09	15MO_vs_4MO	SMESG000039690
	-4.31657	3.06997e-08	2.13314e-06	15MO_vs_4MO	SMESG000048416
	-4.30109	3.52719e-08	2.3921e-06	15MO_vs_4MO	SMESG000020775
	-4.27939	0.00237479	0.0275568	15MO_vs_4MO	SMESG000014770
	-4.26835	0.000391969	0.00684999	15MO_vs_4MO	SMESG000024646
	-4.24259	1.12577e-05	0.000378986	15MO_vs_4MO	SMESG000026361
	-4.16746	0.00106105	0.0148761	15MO_vs_4MO	SMESG000061107
	-4.16026	3.44271e-06	0.000138114	15MO_vs_4MO	SMESG000077446
	-4.07629	0.00205978	0.0247103	15MO_vs_4MO	SMESG000057616
	-4.04739	0.000555373	0.00899942	15MO_vs_4MO	SMESG000048473
	-4.03567	0.00284867	0.0314185	15MO_vs_4MO	SMESG000026362
	-3.96917	1.80021e-21	9.77232e-19	15MO_vs_4MO	SMESG000023734
	-3.95804	1.02754e-06	4.83726e-05	15MO_vs_4MO	SMESG000028811
	-3.90281	7.87994e-07	3.79176e-05	15MO_vs_4MO	SMESG000076777
	-3.87657	1.15725e-07	7.05354e-06	15MO_vs_4MO	SMESG000056635
	-3.8026	1.34615e-19	5.43814e-17	15MO_vs_4MO	SMESG000014544
	-3.7772	0.000247798	0.00487485	15MO_vs_4MO	SMESG000058601
	-3.74893	0.00171664	0.0216085	15MO_vs_4MO	SMESG000077449
	-3.73114	0.000115101	0.00261363	15MO_vs_4MO	SMESG000023733
	-3.57243	0.00397235	0.0400253	15MO_vs_4MO	SMESG000069376
	-3.5656	0.000859552	0.0126322	15MO_vs_4MO	SMESG000054032
	-3.50989	0.000280628	0.00532182	15MO_vs_4MO	SMESG000063633
	-3.49871	4.84779e-05	0.00127773	15MO_vs_4MO	SMESG000048714
	-3.4956	3.91163e-19	1.44572e-16	15MO_vs_4MO	SMESG000039287
	-3.46654	0.00110072	0.0153333	15MO_vs_4MO	SMESG000018762
	-3.41522	0.000288654	0.00543164	15MO_vs_4MO	SMESG000049064
	-3.33868	0.00291671	0.0319056	15MO_vs_4MO	SMESG000067697
	-3.25376	1.76382e-12	2.45115e-10	15MO_vs_4MO	SMESG000028039
	-3.18952	1.07573e-05	0.000364284	15MO_vs_4MO	SMESG000076174
	-3.18096	0.000262354	0.00506373	15MO_vs_4MO	SMESG000066844
	-3.17434	0.00199844	0.0242085	15MO_vs_4MO	SMESG000024645
	-3.1491	5.73353e-05	0.00146562	15MO_vs_4MO	SMESG000001665
	-3.14284	0.00500651	0.0471883	15MO_vs_4MO	SMESG000027903
	-3.1248	0.000663611	0.0103572	15MO_vs_4MO	SMESG000035036
	-3.11689	0.000381717	0.00672496	15MO_vs_4MO	SMESG000048717
	-3.02276	0.000322015	0.00590678	15MO_vs_4MO	SMESG000024982
	-2.93025	4.20011e-06	0.000165068	15MO_vs_4MO	SMESG000058203
	-2.90776	8.0202e-09	6.33268e-07	15MO_vs_4MO	SMESG000063468
	-2.82615	2.1938e-17	6.24729e-15	15MO_vs_4MO	SMESG000007253
	-2.81662	0.000908936	0.0132237	15MO_vs_4MO	SMESG000030298
	-2.74482	0.000352181	0.00634619	15MO_vs_4MO	SMESG000074843
	-2.73409	0.000235614	0.00470443	15MO_vs_4MO	SMESG000001654
	-2.71711	0.000624402	0.00985978	15MO_vs_4MO	SMESG000003282
	-2.67776	1.21297e-51	4.2141e-48	15MO_vs_4MO	SMESG000020638
	-2.671	0.00158144	0.0203637	15MO_vs_4MO	SMESG000007460
	-2.66625	1.7607e-05	0.000544218	15MO_vs_4MO	SMESG000034935
	-2.63588	0.0033459	0.0354646	15MO_vs_4MO	SMESG000077305
	-2.62471	9.61055e-06	0.000334559	15MO_vs_4MO	SMESG000017039
	-2.61404	0.000211886	0.00431496	15MO_vs_4MO	SMESG000036682
	-2.59315	0.000322959	0.00591161	15MO_vs_4MO	SMESG000004892
	-2.58718	0.000411014	0.0070901	15MO_vs_4MO	SMESG000003290
	-2.56994	5.22328e-14	9.97072e-12	15MO_vs_4MO	SMESG000000234
	-2.53733	2.18574e-07	1.24897e-05	15MO_vs_4MO	SMESG000076409
	-2.50763	0.00294655	0.0321713	15MO_vs_4MO	SMESG000006262
	-2.47495	0.00209276	0.0250367	15MO_vs_4MO	SMESG000078056
	-2.45672	1.28036e-07	7.7766e-06	15MO_vs_4MO	SMESG000069007
	-2.45318	3.72195e-06	0.000147949	15MO_vs_4MO	SMESG000014539
	-2.44626	0.000403702	0.00699173	15MO_vs_4MO	SMESG000068578
	-2.41392	7.21229e-14	1.30505e-11	15MO_vs_4MO	SMESG000070072
	-2.3736	0.00430843	0.0425264	15MO_vs_4MO	SMESG000003648
	-2.36824	4.16553e-14	8.03994e-12	15MO_vs_4MO	SMESG000058793
	-2.3349	4.56267e-05	0.0012082	15MO_vs_4MO	SMESG000003988
	-2.28988	0.000407638	0.00705287	15MO_vs_4MO	SMESG000028190
	-2.27838	0.00188653	0.0232253	15MO_vs_4MO	SMESG000012868
	-2.25088	4.45814e-40	7.04021e-37	15MO_vs_4MO	SMESG000057989
	-2.24436	6.07603e-07	2.99849e-05	15MO_vs_4MO	SMESG000019754
	-2.24078	2.97211e-10	2.91686e-08	15MO_vs_4MO	SMESG000048842
	-2.23312	0.000670016	0.0104104	15MO_vs_4MO	SMESG000027231
	-2.22504	0.000551767	0.00896362	15MO_vs_4MO	SMESG000025383
	-2.2223	7.84164e-08	4.95335e-06	15MO_vs_4MO	SMESG000000212
	-2.20786	0.0025653	0.0292018	15MO_vs_4MO	SMESG000051944
	-2.15628	0.00278452	0.0309865	15MO_vs_4MO	SMESG000064828
	-2.1176	1.90586e-18	6.13087e-16	15MO_vs_4MO	SMESG000017706
	-2.11443	1.09016e-08	8.30577e-07	15MO_vs_4MO	SMESG000016214
	-2.10503	0.000109388	0.00252012	15MO_vs_4MO	SMESG000018757
	-2.10272	8.52053e-08	5.3241e-06	15MO_vs_4MO	SMESG000076421
	-2.0876	8.44741e-06	0.000298252	15MO_vs_4MO	SMESG000030252
	-2.08417	2.14403e-07	1.22918e-05	15MO_vs_4MO	SMESG000069008
	-2.0774	5.13878e-07	2.5725e-05	15MO_vs_4MO	SMESG000014523
	-2.06393	3.78781e-05	0.0010297	15MO_vs_4MO	SMESG000069225
	-2.06025	1.54363e-09	1.39658e-07	15MO_vs_4MO	SMESG000020999
	-2.05608	9.36823e-09	7.23269e-07	15MO_vs_4MO	SMESG000049967
	-2.054	9.48013e-08	5.86047e-06	15MO_vs_4MO	SMESG000056575
	-2.05105	3.25629e-06	0.000132471	15MO_vs_4MO	SMESG000052435
	-2.04901	3.65166e-06	0.000145823	15MO_vs_4MO	SMESG000050528
	-2.03593	0.00184535	0.0228438	15MO_vs_4MO	SMESG000068579
	-2.0338	0.00128622	0.0172029	15MO_vs_4MO	SMESG000053553
	-2.0211	0.00168057	0.0212623	15MO_vs_4MO	SMESG000044463
	-2.01629	0.000265447	0.00510312	15MO_vs_4MO	SMESG000045327
	-2.01521	0.00306861	0.033183	15MO_vs_4MO	SMESG000043190
	-1.97222	4.83088e-09	3.99605e-07	15MO_vs_4MO	SMESG000049082
	-1.90672	0.00128299	0.0171834	15MO_vs_4MO	SMESG000050244
	-1.89585	0.00114274	0.0157419	15MO_vs_4MO	SMESG000020095
	-1.8949	0.000252023	0.00492895	15MO_vs_4MO	SMESG000076410
	-1.8844	2.33817e-08	1.65781e-06	15MO_vs_4MO	SMESG000073008
	-1.88166	5.9651e-07	2.96057e-05	15MO_vs_4MO	SMESG000067889
	-1.87328	0.000275556	0.00525431	15MO_vs_4MO	SMESG000035883
	-1.86126	0.00476241	0.0454299	15MO_vs_4MO	SMESG000049236
	-1.85318	1.20392e-06	5.48906e-05	15MO_vs_4MO	SMESG000067500
	-1.83118	1.88219e-05	0.000571601	15MO_vs_4MO	SMESG000009488
	-1.8297	6.25669e-07	3.0702e-05	15MO_vs_4MO	SMESG000066360
	-1.8246	1.92179e-06	8.36676e-05	15MO_vs_4MO	SMESG000036477
	-1.81848	0.000128317	0.00285403	15MO_vs_4MO	SMESG000025545
	-1.81587	0.00022479	0.00451424	15MO_vs_4MO	SMESG000064127
	-1.81104	3.21685e-06	0.000131482	15MO_vs_4MO	SMESG000045326
	-1.79895	4.24479e-06	0.00016599	15MO_vs_4MO	SMESG000072127
	-1.77872	1.32071e-06	5.97447e-05	15MO_vs_4MO	SMESG000060667
	-1.77399	9.21506e-05	0.00217005	15MO_vs_4MO	SMESG000076635
	-1.76578	1.95599e-07	1.13637e-05	15MO_vs_4MO	SMESG000003297
	-1.76338	6.95551e-06	0.000252243	15MO_vs_4MO	SMESG000024281
	-1.75034	8.13099e-06	0.000288841	15MO_vs_4MO	SMESG000066984
	-1.74704	1.17213e-06	5.41325e-05	15MO_vs_4MO	SMESG000038387
	-1.7308	4.26277e-07	2.18432e-05	15MO_vs_4MO	SMESG000067729
	-1.72298	0.000678347	0.0104857	15MO_vs_4MO	SMESG000008858
	-1.71912	5.13719e-06	0.000195517	15MO_vs_4MO	SMESG000062919
	-1.70669	8.35126e-13	1.27254e-10	15MO_vs_4MO	SMESG000014542
	-1.70103	1.86857e-05	0.000568458	15MO_vs_4MO	SMESG000010593
	-1.70079	0.00309079	0.0333863	15MO_vs_4MO	SMESG000050805
	-1.69104	5.5382e-08	3.60315e-06	15MO_vs_4MO	SMESG000059029
	-1.69099	0.004196	0.0417025	15MO_vs_4MO	SMESG000068032
	-1.68844	2.24061e-07	1.27612e-05	15MO_vs_4MO	SMESG000052110
	-1.68618	1.0758e-05	0.000364284	15MO_vs_4MO	SMESG000023276
	-1.68064	0.000417379	0.00715725	15MO_vs_4MO	SMESG000006982
	-1.67965	3.01987e-05	0.000854367	15MO_vs_4MO	SMESG000072576
	-1.67691	2.51865e-07	1.40549e-05	15MO_vs_4MO	SMESG000073430
	-1.67221	6.96457e-11	7.51438e-09	15MO_vs_4MO	SMESG000074186
	-1.67079	1.64596e-06	7.23845e-05	15MO_vs_4MO	SMESG000011749
	-1.66863	7.32332e-05	0.0017968	15MO_vs_4MO	SMESG000076267
	-1.66565	4.11568e-07	2.12147e-05	15MO_vs_4MO	SMESG000009421
	-1.66156	0.000643904	0.0101041	15MO_vs_4MO	SMESG000059887
	-1.66015	6.48737e-07	3.16551e-05	15MO_vs_4MO	SMESG000016878
	-1.65977	7.26444e-05	0.0017874	15MO_vs_4MO	SMESG000072061
	-1.65686	0.000490616	0.0081555	15MO_vs_4MO	SMESG000076011
	-1.6522	0.00051187	0.0084122	15MO_vs_4MO	SMESG000038124
	-1.65171	3.31304e-08	2.28376e-06	15MO_vs_4MO	SMESG000067844
	-1.65104	2.32113e-05	0.00068572	15MO_vs_4MO	SMESG000072873
	-1.65015	3.61714e-07	1.91565e-05	15MO_vs_4MO	SMESG000043792
	-1.64693	0.000443561	0.00753187	15MO_vs_4MO	SMESG000076389
	-1.6436	8.62115e-08	5.36767e-06	15MO_vs_4MO	SMESG000003551
	-1.6406	0.00109475	0.0152747	15MO_vs_4MO	SMESG000066348
	-1.63854	3.24871e-06	0.000132471	15MO_vs_4MO	SMESG000027405
	-1.63722	1.64117e-06	7.23574e-05	15MO_vs_4MO	SMESG000014919
	-1.63101	0.000655239	0.010245	15MO_vs_4MO	SMESG000066354
	-1.62721	1.61432e-05	0.000505017	15MO_vs_4MO	SMESG000068796
	-1.62505	7.22117e-07	3.49412e-05	15MO_vs_4MO	SMESG000048011
	-1.62289	0.000360581	0.00647072	15MO_vs_4MO	SMESG000068771
	-1.60808	0.000160844	0.00342405	15MO_vs_4MO	SMESG000023233
	-1.60722	5.04796e-07	2.53434e-05	15MO_vs_4MO	SMESG000027003
	-1.60095	0.00258995	0.0294165	15MO_vs_4MO	SMESG000001671
	-1.59938	0.00220504	0.0260216	15MO_vs_4MO	SMESG000078683
	-1.59767	4.85281e-12	6.38623e-10	15MO_vs_4MO	SMESG000060610
	-1.59592	0.000169453	0.00358098	15MO_vs_4MO	SMESG000023723
	-1.59094	2.65208e-05	0.000767821	15MO_vs_4MO	SMESG000067876
	-1.58769	5.18144e-07	2.5864e-05	15MO_vs_4MO	SMESG000026402
	-1.58178	2.73506e-06	0.000113935	15MO_vs_4MO	SMESG000080395
	-1.57675	5.28771e-08	3.45311e-06	15MO_vs_4MO	SMESG000020631
	-1.56484	0.00261793	0.0296261	15MO_vs_4MO	SMESG000036145
	-1.55911	0.000488989	0.00815184	15MO_vs_4MO	SMESG000027393
	-1.55882	2.04604e-07	1.17688e-05	15MO_vs_4MO	SMESG000078557
	-1.55444	2.20484e-05	0.00065492	15MO_vs_4MO	SMESG000052436
	-1.54714	8.77972e-05	0.00209208	15MO_vs_4MO	SMESG000049083
	-1.54581	4.22433e-07	2.17103e-05	15MO_vs_4MO	SMESG000013460
	-1.54116	5.00982e-06	0.000191686	15MO_vs_4MO	SMESG000068580
	-1.52955	1.14885e-06	5.35033e-05	15MO_vs_4MO	SMESG000014266
	-1.5285	1.85745e-06	8.107e-05	15MO_vs_4MO	SMESG000024797
	-1.52535	2.83683e-05	0.000809173	15MO_vs_4MO	SMESG000014578
	-1.51995	1.57515e-08	1.15451e-06	15MO_vs_4MO	SMESG000038919
	-1.51703	1.94378e-15	4.50205e-13	15MO_vs_4MO	SMESG000011334
	-1.51685	8.86175e-07	4.25242e-05	15MO_vs_4MO	SMESG000065669
	-1.51625	0.000598485	0.00952245	15MO_vs_4MO	SMESG000046233
	-1.51268	2.89509e-06	0.00011974	15MO_vs_4MO	SMESG000048946
	-1.50982	0.00127033	0.0170665	15MO_vs_4MO	SMESG000000227
	-1.50889	1.58758e-07	9.44447e-06	15MO_vs_4MO	SMESG000050684
	-1.50778	7.46232e-08	4.73095e-06	15MO_vs_4MO	SMESG000058958
	-1.50572	0.000388797	0.00681513	15MO_vs_4MO	transcript:SMEST023232002
	-1.50524	5.38223e-06	0.000203249	15MO_vs_4MO	SMESG000026160
	-1.50441	7.41148e-07	3.57625e-05	15MO_vs_4MO	SMESG000052537
	-1.49516	5.74112e-05	0.00146562	15MO_vs_4MO	SMESG000051575
	-1.4914	3.85272e-06	0.00015245	15MO_vs_4MO	SMESG000010480
	-1.49004	6.61397e-06	0.000242899	15MO_vs_4MO	SMESG000030623
	-1.48944	0.0013109	0.017461	15MO_vs_4MO	SMESG000014741
	-1.48912	2.00589e-05	0.000604937	15MO_vs_4MO	SMESG000052515
	-1.48708	2.20556e-05	0.00065492	15MO_vs_4MO	SMESG000072257
	-1.48614	9.8305e-08	6.05552e-06	15MO_vs_4MO	SMESG000047762
	-1.48131	0.0012265	0.0166189	15MO_vs_4MO	SMESG000023025
	-1.4786	1.10171e-05	0.00037233	15MO_vs_4MO	SMESG000017294
	-1.47476	4.96014e-05	0.0012957	15MO_vs_4MO	SMESG000030589
	-1.47274	3.73018e-09	3.20777e-07	15MO_vs_4MO	SMESG000077815
	-1.46567	0.00427956	0.0422869	15MO_vs_4MO	SMESG000005899
	-1.46317	1.15751e-06	5.37624e-05	15MO_vs_4MO	SMESG000066362
	-1.46143	9.49792e-05	0.00223259	15MO_vs_4MO	SMESG000020524
	-1.46032	1.30685e-06	5.92721e-05	15MO_vs_4MO	SMESG000037364
	-1.45297	0.00127294	0.0170751	15MO_vs_4MO	SMESG000067510
	-1.44002	0.000132993	0.00293548	15MO_vs_4MO	SMESG000035882
	-1.43792	0.00034403	0.00623815	15MO_vs_4MO	SMESG000014373
	-1.43334	1.2869e-20	6.57491e-18	15MO_vs_4MO	SMESG000056591
	-1.42384	2.10855e-05	0.000629339	15MO_vs_4MO	SMESG000028674
	-1.42315	4.52088e-11	5.06659e-09	15MO_vs_4MO	SMESG000034318
	-1.42247	0.000703556	0.0107406	15MO_vs_4MO	SMESG000069029
	-1.42216	3.08045e-05	0.000865865	15MO_vs_4MO	SMESG000062650
	-1.42021	0.000424873	0.00726398	15MO_vs_4MO	SMESG000051639
	-1.41679	1.39417e-05	0.00044437	15MO_vs_4MO	SMESG000056461
	-1.40369	0.000734631	0.0111064	15MO_vs_4MO	SMESG000079509
	-1.39595	0.00527799	0.0490027	15MO_vs_4MO	SMESG000041912
	-1.38799	3.11165e-06	0.000127482	15MO_vs_4MO	SMESG000041178
	-1.38731	0.000977837	0.0140264	15MO_vs_4MO	SMESG000024818
	-1.3836	1.95064e-06	8.47113e-05	15MO_vs_4MO	SMESG000013708
	-1.38148	2.95498e-05	0.000840113	15MO_vs_4MO	SMESG000017770
	-1.37968	2.93877e-06	0.00012112	15MO_vs_4MO	SMESG000065975
	-1.37819	6.66422e-05	0.00166328	15MO_vs_4MO	SMESG000026133
	-1.37028	0.00113286	0.0156555	15MO_vs_4MO	SMESG000065653
	-1.36841	7.65116e-06	0.000272912	15MO_vs_4MO	SMESG000041861
	-1.36661	0.000210949	0.00430094	15MO_vs_4MO	SMESG000039976
	-1.36582	3.61174e-05	0.00098647	15MO_vs_4MO	SMESG000038811
	-1.36559	4.91185e-06	0.000188353	15MO_vs_4MO	SMESG000052523
	-1.36209	1.01982e-05	0.000350105	15MO_vs_4MO	SMESG000022747
	-1.36077	0.000286479	0.00541009	15MO_vs_4MO	SMESG000010434
	-1.35706	0.000137703	0.00302024	15MO_vs_4MO	SMESG000025507
	-1.35571	2.31663e-17	6.49067e-15	15MO_vs_4MO	SMESG000028069
	-1.35555	0.000186989	0.0038947	15MO_vs_4MO	SMESG000016915
	-1.35293	2.28273e-06	9.69517e-05	15MO_vs_4MO	SMESG000072894
	-1.35153	3.31263e-06	0.000133822	15MO_vs_4MO	SMESG000014566
	-1.35115	0.000103142	0.00239209	15MO_vs_4MO	SMESG000009939
	-1.35049	0.00175851	0.0219763	15MO_vs_4MO	SMESG000075755
	-1.34868	2.7655e-05	0.000792731	15MO_vs_4MO	SMESG000028231
	-1.34572	0.000317116	0.00584159	15MO_vs_4MO	SMESG000017276
	-1.34472	3.16876e-05	0.000880713	15MO_vs_4MO	SMESG000030545
	-1.34004	0.00059082	0.00943351	15MO_vs_4MO	SMESG000045165
	-1.3344	0.000528502	0.00864465	15MO_vs_4MO	SMESG000051038
	-1.32841	0.000503986	0.00832199	15MO_vs_4MO	SMESG000062787
	-1.32639	0.00330459	0.0351309	15MO_vs_4MO	SMESG000031780
	-1.32364	0.000476003	0.00799677	15MO_vs_4MO	SMESG000076169
	-1.32236	0.00383114	0.0389641	15MO_vs_4MO	SMESG000073231
	-1.32037	0.000478524	0.00803135	15MO_vs_4MO	SMESG000009915
	-1.31898	3.94059e-05	0.00106623	15MO_vs_4MO	SMESG000080324
	-1.31728	1.2929e-31	1.18205e-28	15MO_vs_4MO	SMESG000000175
	-1.31381	3.88976e-10	3.76699e-08	15MO_vs_4MO	SMESG000000229
	-1.31163	3.68235e-06	0.000146711	15MO_vs_4MO	SMESG000025353
	-1.31047	3.29597e-05	0.000910243	15MO_vs_4MO	SMESG000072903
	-1.30211	7.41706e-14	1.32827e-11	15MO_vs_4MO	SMESG000029612
	-1.29861	0.000988168	0.0141396	15MO_vs_4MO	SMESG000058498
	-1.29263	1.04622e-06	4.91185e-05	15MO_vs_4MO	SMESG000014563
	-1.28953	0.00104803	0.0147651	15MO_vs_4MO	SMESG000050468
	-1.28754	9.29091e-09	7.20502e-07	15MO_vs_4MO	SMESG000017711
	-1.28549	0.000286528	0.00541009	15MO_vs_4MO	SMESG000003547
	-1.27961	0.00210612	0.0251274	15MO_vs_4MO	SMESG000081194
	-1.27798	0.000188472	0.00390686	15MO_vs_4MO	SMESG000031845
	-1.27162	0.00136233	0.01801	15MO_vs_4MO	SMESG000048970
	-1.27123	0.000242994	0.00480757	15MO_vs_4MO	SMESG000055839
	-1.26983	0.00174796	0.0218917	15MO_vs_4MO	SMESG000008835
	-1.26827	2.68992e-07	1.48338e-05	15MO_vs_4MO	SMESG000056364
	-1.26804	6.19062e-06	0.000227833	15MO_vs_4MO	SMESG000065026
	-1.26568	9.04114e-05	0.00214262	15MO_vs_4MO	SMESG000009510
	-1.2653	0.000158979	0.00339559	15MO_vs_4MO	SMESG000000960
	-1.2643	0.0020739	0.0248454	15MO_vs_4MO	SMESG000031441
	-1.25948	0.000329684	0.00602201	15MO_vs_4MO	SMESG000015360
	-1.25889	7.07876e-05	0.00174419	15MO_vs_4MO	SMESG000002846
	-1.25848	0.000515076	0.00844094	15MO_vs_4MO	SMESG000046035
	-1.25758	0.00280296	0.031112	15MO_vs_4MO	SMESG000018072
	-1.25678	0.00202252	0.024415	15MO_vs_4MO	SMESG000038690
	-1.25588	0.00211052	0.0251625	15MO_vs_4MO	SMESG000031800
	-1.24601	0.00438628	0.0429747	15MO_vs_4MO	SMESG000000044
	-1.24235	0.000388227	0.00681513	15MO_vs_4MO	SMESG000034286
	-1.24207	0.000595783	0.00949482	15MO_vs_4MO	SMESG000059792
	-1.2379	0.00149085	0.019347	15MO_vs_4MO	SMESG000014841
	-1.23596	0.000573241	0.0092287	15MO_vs_4MO	SMESG000019346
	-1.23482	7.03913e-06	0.000254214	15MO_vs_4MO	SMESG000031073
	-1.23235	6.29092e-05	0.00157918	15MO_vs_4MO	SMESG000066725
	-1.23039	1.79377e-06	7.84877e-05	15MO_vs_4MO	SMESG000030612
	-1.22839	0.00112788	0.0155991	15MO_vs_4MO	SMESG000051039
	-1.22709	0.000418016	0.00716111	15MO_vs_4MO	SMESG000060655
	-1.22319	0.000244392	0.00482425	15MO_vs_4MO	SMESG000026563
	-1.22142	0.000929375	0.0134985	15MO_vs_4MO	SMESG000061669
	-1.22055	0.00294912	0.0321792	15MO_vs_4MO	SMESG000075620
	-1.21909	2.40572e-06	0.00010164	15MO_vs_4MO	SMESG000051726
	-1.21799	0.0019719	0.0239537	15MO_vs_4MO	SMESG000071150
	-1.21768	2.79067e-05	0.000798629	15MO_vs_4MO	SMESG000052363
	-1.2176	0.00252198	0.0288129	15MO_vs_4MO	SMESG000063499
	-1.21703	1.33083e-08	9.87941e-07	15MO_vs_4MO	SMESG000014562
	-1.2168	1.35317e-05	0.000436914	15MO_vs_4MO	SMESG000034079
	-1.21659	0.000486057	0.00813419	15MO_vs_4MO	SMESG000042122
	-1.21268	1.86364e-05	0.000567954	15MO_vs_4MO	SMESG000043405
	-1.19923	1.01102e-05	0.000348461	15MO_vs_4MO	SMESG000040121
	-1.19625	1.22703e-05	0.000404453	15MO_vs_4MO	SMESG000070153
	-1.19611	0.00274648	0.0307042	15MO_vs_4MO	SMESG000067136
	-1.19539	0.000599007	0.00952245	15MO_vs_4MO	SMESG000017224
	-1.19512	0.00283143	0.0312992	15MO_vs_4MO	SMESG000001054
	-1.19464	0.000376398	0.00666324	15MO_vs_4MO	SMESG000037829
	-1.19004	0.00138428	0.0182446	15MO_vs_4MO	SMESG000065664
	-1.18711	0.000463108	0.0077952	15MO_vs_4MO	SMESG000049670
	-1.18408	0.0018618	0.022986	15MO_vs_4MO	SMESG000055984
	-1.1838	0.00246403	0.0283535	15MO_vs_4MO	SMESG000037969
	-1.18372	0.00040002	0.00694875	15MO_vs_4MO	SMESG000033194
	-1.17585	0.00395661	0.0399131	15MO_vs_4MO	SMESG000044348
	-1.17452	2.03131e-05	0.000611539	15MO_vs_4MO	SMESG000027812
	-1.17347	0.000296307	0.00555248	15MO_vs_4MO	SMESG000072038
	-1.16981	0.000354906	0.00638206	15MO_vs_4MO	SMESG000068317
	-1.16929	0.00011463	0.00260974	15MO_vs_4MO	SMESG000050966
	-1.16914	0.00226819	0.0265682	15MO_vs_4MO	SMESG000027395
	-1.16784	2.57827e-06	0.000107921	15MO_vs_4MO	SMESG000030962
	-1.16773	0.000366139	0.0065166	15MO_vs_4MO	SMESG000077813
	-1.16657	7.55616e-05	0.00184719	15MO_vs_4MO	SMESG000026024
	-1.16626	0.00116033	0.0159085	15MO_vs_4MO	SMESG000013144
	-1.16548	2.60027e-05	0.000756605	15MO_vs_4MO	SMESG000045994
	-1.1654	0.000410204	0.00708315	15MO_vs_4MO	SMESG000009515
	-1.16535	4.27146e-08	2.83204e-06	15MO_vs_4MO	SMESG000026848
	-1.16284	4.13691e-05	0.00110898	15MO_vs_4MO	SMESG000054822
	-1.15702	5.1796e-05	0.00134693	15MO_vs_4MO	SMESG000017699
	-1.15619	8.68607e-06	0.000306056	15MO_vs_4MO	SMESG000051649
	-1.15586	0.000351686	0.00634619	15MO_vs_4MO	SMESG000071076
	-1.1549	7.14889e-07	3.46881e-05	15MO_vs_4MO	SMESG000018259
	-1.14854	0.00292533	0.0319798	15MO_vs_4MO	SMESG000033305
	-1.148	0.000284476	0.00538304	15MO_vs_4MO	SMESG000067198
	-1.14335	0.00225001	0.0264624	15MO_vs_4MO	SMESG000017288
	-1.13984	0.00286527	0.0315416	15MO_vs_4MO	SMESG000023196
	-1.13977	4.51007e-05	0.0011961	15MO_vs_4MO	SMESG000025924
	-1.13859	0.00380048	0.038743	15MO_vs_4MO	SMESG000077553
	-1.13692	2.33859e-05	0.000688537	15MO_vs_4MO	SMESG000009547
	-1.13533	0.000305993	0.00569101	15MO_vs_4MO	SMESG000002927
	-1.13003	0.000413802	0.00710995	15MO_vs_4MO	SMESG000069482
	-1.12978	0.00338714	0.0357243	15MO_vs_4MO	SMESG000016838
	-1.12928	0.000208892	0.00427349	15MO_vs_4MO	SMESG000067327
	-1.12914	0.000199328	0.00410252	15MO_vs_4MO	SMESG000077536
	-1.12818	0.000752951	0.0113636	15MO_vs_4MO	SMESG000001583
	-1.12595	0.000351073	0.00634599	15MO_vs_4MO	SMESG000037910
	-1.12477	0.000541934	0.00883937	15MO_vs_4MO	SMESG000075258
	-1.12336	6.17056e-07	3.03651e-05	15MO_vs_4MO	SMESG000056365
	-1.1203	0.00276796	0.0308961	15MO_vs_4MO	SMESG000046339
	-1.12021	5.78001e-06	0.000215924	15MO_vs_4MO	SMESG000003495
	-1.11999	2.26577e-10	2.28829e-08	15MO_vs_4MO	SMESG000009500
	-1.11563	0.000394499	0.00688728	15MO_vs_4MO	SMESG000038343
	-1.10723	0.00264307	0.0298135	15MO_vs_4MO	SMESG000057754
	-1.10682	0.00238675	0.0276586	15MO_vs_4MO	SMESG000030859
	-1.10682	0.00204201	0.0245689	15MO_vs_4MO	SMESG000002177
	-1.10584	0.00245532	0.0282834	15MO_vs_4MO	SMESG000032754
	-1.10271	2.75838e-05	0.000791996	15MO_vs_4MO	SMESG000073595
	-1.10061	0.00210264	0.0251166	15MO_vs_4MO	SMESG000051036
	-1.09964	0.00156534	0.0202167	15MO_vs_4MO	SMESG000003369
	-1.09919	0.000222239	0.00447855	15MO_vs_4MO	SMESG000003747
	-1.09695	0.000333531	0.00605967	15MO_vs_4MO	SMESG000039107
	-1.09596	0.00500162	0.0471883	15MO_vs_4MO	SMESG000041593
	-1.09589	0.000157921	0.00337838	15MO_vs_4MO	SMESG000002858
	-1.09515	0.00141362	0.0185749	15MO_vs_4MO	SMESG000050971
	-1.09344	0.000224539	0.00451424	15MO_vs_4MO	SMESG000018070
	-1.09199	0.000852148	0.0125637	15MO_vs_4MO	SMESG000053709
	-1.0909	0.00145208	0.0189512	15MO_vs_4MO	SMESG000023012
	-1.09076	0.000812383	0.0120925	15MO_vs_4MO	SMESG000054819
	-1.08864	0.0022407	0.0263707	15MO_vs_4MO	SMESG000068855
	-1.08641	0.000288622	0.00543164	15MO_vs_4MO	SMESG000046915
	-1.08639	0.000136895	0.00300633	15MO_vs_4MO	SMESG000056674
	-1.08544	0.000127309	0.00283888	15MO_vs_4MO	SMESG000007289
	-1.08433	0.000304842	0.00567568	15MO_vs_4MO	SMESG000051618
	-1.08177	0.00101269	0.0144429	15MO_vs_4MO	SMESG000080402
	-1.08161	0.00181845	0.0225923	15MO_vs_4MO	SMESG000046223
	-1.0811	1.34744e-06	6.06381e-05	15MO_vs_4MO	SMESG000034925
	-1.07849	3.58844e-12	4.8699e-10	15MO_vs_4MO	SMESG000010367
	-1.07689	1.17065e-05	0.000390313	15MO_vs_4MO	SMESG000025491
	-1.07687	0.000699413	0.0107233	15MO_vs_4MO	SMESG000080881
	-1.07628	0.00490052	0.0465253	15MO_vs_4MO	SMESG000079965
	-1.07536	0.00258426	0.0293983	15MO_vs_4MO	SMESG000053042
	-1.0736	0.00124318	0.0168057	15MO_vs_4MO	SMESG000019657
	-1.07193	0.000248863	0.00488475	15MO_vs_4MO	SMESG000054803
	-1.0717	1.37521e-05	0.000443207	15MO_vs_4MO	SMESG000011426
	-1.07007	1.81267e-05	0.000556324	15MO_vs_4MO	SMESG000071508
	-1.06747	9.65232e-12	1.17252e-09	15MO_vs_4MO	SMESG000006505
	-1.06631	0.000242638	0.00480601	15MO_vs_4MO	SMESG000052728
	-1.06621	0.0042773	0.0422869	15MO_vs_4MO	SMESG000030143
	-1.06506	0.000776784	0.0116223	15MO_vs_4MO	SMESG000022351
	-1.0628	2.38756e-07	1.34221e-05	15MO_vs_4MO	SMESG000061507
	-1.05874	3.28585e-07	1.76713e-05	15MO_vs_4MO	SMESG000027520
	-1.0553	1.78398e-05	0.000550434	15MO_vs_4MO	SMESG000022949
	-1.05518	0.000488229	0.00815184	15MO_vs_4MO	SMESG000003991
	-1.05154	1.06044e-07	6.48622e-06	15MO_vs_4MO	SMESG000068215
	-1.05066	0.000788338	0.0117749	15MO_vs_4MO	SMESG000025456
	-1.04861	0.00230426	0.0268821	15MO_vs_4MO	SMESG000066311
	-1.04703	0.00452711	0.04392	15MO_vs_4MO	SMESG000074140
	-1.04603	0.00189905	0.0233204	15MO_vs_4MO	SMESG000076962
	-1.04551	0.000191667	0.00395891	15MO_vs_4MO	SMESG000026107
	-1.04388	4.19812e-05	0.00112022	15MO_vs_4MO	SMESG000007013
	-1.04017	0.00017102	0.0036097	15MO_vs_4MO	SMESG000068121
	-1.03797	0.000191554	0.00395891	15MO_vs_4MO	SMESG000076841
	-1.03793	0.00486471	0.046304	15MO_vs_4MO	SMESG000014858
	-1.03789	8.98155e-05	0.00213724	15MO_vs_4MO	SMESG000027271
	-1.03382	0.00531563	0.0492469	15MO_vs_4MO	SMESG000045177
	-1.03315	0.000720931	0.0109757	15MO_vs_4MO	SMESG000051933
	-1.03299	0.000139798	0.00305211	15MO_vs_4MO	SMESG000048844
	-1.02802	3.10785e-05	0.000870749	15MO_vs_4MO	SMESG000045786
	-1.02724	1.74594e-05	0.000540618	15MO_vs_4MO	SMESG000072747
	-1.02623	0.000827998	0.0122723	15MO_vs_4MO	SMESG000008613
	-1.02532	4.96024e-05	0.0012957	15MO_vs_4MO	SMESG000051697
	-1.02514	0.00518311	0.0484324	15MO_vs_4MO	SMESG000065400
	-1.02305	0.000390155	0.00682758	15MO_vs_4MO	SMESG000016766
	-1.02093	1.00299e-05	0.00034638	15MO_vs_4MO	SMESG000044256
	-1.02039	0.000817465	0.0121369	15MO_vs_4MO	SMESG000037818
	-1.01913	0.000832735	0.012332	15MO_vs_4MO	SMESG000080877
	-1.01767	0.000312067	0.00577922	15MO_vs_4MO	SMESG000036898
	-1.01606	0.000362143	0.00648059	15MO_vs_4MO	SMESG000051239
	-1.01556	0.000102462	0.00238269	15MO_vs_4MO	SMESG000009544
	-1.01314	0.00532121	0.0492723	15MO_vs_4MO	SMESG000061668
	-1.00729	0.00149243	0.019347	15MO_vs_4MO	SMESG000016220
	-1.00707	5.40593e-05	0.00139534	15MO_vs_4MO	SMESG000002926
	-1.00607	0.000777808	0.0116276	15MO_vs_4MO	SMESG000078620
	-1.0057	0.00070363	0.0107406	15MO_vs_4MO	SMESG000011757
	-1.00384	0.000491691	0.00815774	15MO_vs_4MO	SMESG000023095
	-1.00358	0.000506466	0.00834708	15MO_vs_4MO	SMESG000000720
	-1.00296	8.09499e-05	0.00195847	15MO_vs_4MO	SMESG000076407
	8.7878	6.01939e-14	1.13655e-11	15MO_vs_4MO	SMESG000057976
	8.7573	1.34589e-14	2.71853e-12	15MO_vs_4MO	SMESG000008635
	8.73151	3.70978e-08	2.48813e-06	15MO_vs_4MO	SMESG000057926
	8.26053	3.14727e-40	6.07459e-37	15MO_vs_4MO	SMESG000028073
	7.90418	3.96484e-17	1.04353e-14	15MO_vs_4MO	SMESG000068087
	7.72722	7.73966e-09	6.16723e-07	15MO_vs_4MO	SMESG000076126
	7.65458	5.0885e-12	6.63261e-10	15MO_vs_4MO	SMESG000008798
	7.51146	3.87226e-07	2.02528e-05	15MO_vs_4MO	SMESG000059232
	6.9627	1.06679e-06	4.99492e-05	15MO_vs_4MO	SMESG000020884
	6.77452	1.33691e-07	8.06373e-06	15MO_vs_4MO	SMESG000003218
	6.72104	2.87338e-06	0.000119125	15MO_vs_4MO	SMESG000030745
	6.69501	0.000664735	0.0103654	15MO_vs_4MO	SMESG000022974
	6.67045	3.15644e-08	2.18449e-06	15MO_vs_4MO	SMESG000078450
	6.65599	0.00010443	0.00241873	15MO_vs_4MO	SMESG000042052
	6.50932	3.58698e-40	6.23094e-37	15MO_vs_4MO	SMESG000041014
	6.41397	5.738e-22	3.21531e-19	15MO_vs_4MO	SMESG000010462
	6.3944	1.388e-05	0.00044413	15MO_vs_4MO	SMESG000042755
	6.34586	1.44011e-06	6.44772e-05	15MO_vs_4MO	SMESG000043074
	6.31476	6.85671e-06	0.00025	15MO_vs_4MO	SMESG000042059
	6.20857	3.41817e-06	0.000137447	15MO_vs_4MO	SMESG000042071
	6.13866	1.60676e-89	1.39555e-85	15MO_vs_4MO	SMESG000055624
	6.11989	6.97586e-14	1.27556e-11	15MO_vs_4MO	SMESG000033629
	5.91911	0.000143166	0.00311647	15MO_vs_4MO	SMESG000039666
	5.86708	1.04472e-05	0.000356011	15MO_vs_4MO	SMESG000030689
	5.74625	8.51305e-05	0.00203411	15MO_vs_4MO	SMESG000032165
	5.70867	1.15563e-05	0.000387539	15MO_vs_4MO	SMESG000004375
	5.6178	2.56591e-07	1.42404e-05	15MO_vs_4MO	SMESG000011864
	5.52842	1.17483e-06	5.41325e-05	15MO_vs_4MO	SMESG000035058
	5.31828	1.04643e-09	9.56714e-08	15MO_vs_4MO	SMESG000043650
	5.26584	4.82769e-05	0.0012745	15MO_vs_4MO	SMESG000075750
	5.25245	2.06204e-05	0.000618648	15MO_vs_4MO	SMESG000078551
	5.24629	0.00226632	0.0265643	15MO_vs_4MO	SMESG000033798
	5.10934	0.00232692	0.0270737	15MO_vs_4MO	SMESG000070788
	5.09585	7.4583e-09	5.97042e-07	15MO_vs_4MO	SMESG000068089
	4.99852	1.42498e-08	1.04887e-06	15MO_vs_4MO	SMESG000070956
	4.95651	0.000112187	0.00256758	15MO_vs_4MO	SMESG000072346
	4.90641	8.73019e-06	0.000306988	15MO_vs_4MO	SMESG000033054
	4.8805	2.28079e-22	1.32065e-19	15MO_vs_4MO	SMESG000005966
	4.8489	0.000586159	0.00938183	15MO_vs_4MO	SMESG000014788
	4.65695	3.81134e-35	4.13793e-32	15MO_vs_4MO	SMESG000008022
	4.6322	2.39253e-36	2.96862e-33	15MO_vs_4MO	SMESG000020501
	4.61164	0.000119836	0.00270698	15MO_vs_4MO	SMESG000005115
	4.60346	1.04522e-05	0.000356011	15MO_vs_4MO	SMESG000039778
	4.59856	0.000458338	0.00773741	15MO_vs_4MO	SMESG000026775
	4.53085	1.67624e-05	0.000521828	15MO_vs_4MO	SMESG000017600
	4.529	2.29484e-05	0.000679109	15MO_vs_4MO	SMESG000042372
	4.52437	2.99591e-05	0.000850359	15MO_vs_4MO	SMESG000005874
	4.47624	0.000132837	0.00293548	15MO_vs_4MO	SMESG000033053
	4.47564	1.18653e-50	3.43521e-47	15MO_vs_4MO	SMESG000073892
	4.47009	0.000280348	0.00532182	15MO_vs_4MO	SMESG000035059
	4.42494	6.5976e-39	9.55057e-36	15MO_vs_4MO	SMESG000057988
	4.41448	4.66036e-06	0.000180703	15MO_vs_4MO	SMESG000057298
	4.41063	2.79309e-71	1.21297e-67	15MO_vs_4MO	SMESG000046541
	4.40269	1.38486e-05	0.00044413	15MO_vs_4MO	SMESG000003474
	4.3966	5.48126e-05	0.00141059	15MO_vs_4MO	SMESG000043652
	4.39524	0.000543019	0.00884401	15MO_vs_4MO	SMESG000068086
	4.37077	0.00254887	0.0290514	15MO_vs_4MO	SMESG000030667
	4.34192	4.53733e-50	1.12597e-46	15MO_vs_4MO	SMESG000014791
	4.30067	1.70125e-07	1.00519e-05	15MO_vs_4MO	SMESG000058307
	4.25888	4.69971e-18	1.45771e-15	15MO_vs_4MO	SMESG000039672
	4.21524	0.000362251	0.00648059	15MO_vs_4MO	SMESG000068445
	4.18534	0.00240345	0.027812	15MO_vs_4MO	SMESG000020012
	4.13106	0.00467313	0.044874	15MO_vs_4MO	SMESG000052426
	4.12072	0.0011081	0.0154019	15MO_vs_4MO	SMESG000011517
	4.11641	5.93514e-10	5.57294e-08	15MO_vs_4MO	SMESG000009906
	4.08617	6.99516e-08	4.48387e-06	15MO_vs_4MO	SMESG000059290
	4.07979	0.00443056	0.0432621	15MO_vs_4MO	SMESG000005245
	4.05962	0.00493145	0.0467855	15MO_vs_4MO	SMESG000051573
	3.9881	3.0663e-08	2.13314e-06	15MO_vs_4MO	SMESG000044522
	3.95856	3.74592e-05	0.00101991	15MO_vs_4MO	SMESG000021837
	3.93722	2.51223e-18	7.93452e-16	15MO_vs_4MO	SMESG000020882
	3.91414	3.42103e-08	2.33963e-06	15MO_vs_4MO	SMESG000003896
	3.88783	0.00075831	0.0114147	15MO_vs_4MO	SMESG000062471
	3.83349	0.000731329	0.0110758	15MO_vs_4MO	SMESG000033062
	3.83276	0.000133865	0.00295097	15MO_vs_4MO	SMESG000075605
	3.82041	5.61578e-19	1.99085e-16	15MO_vs_4MO	SMESG000015527
	3.81458	1.80846e-05	0.000556012	15MO_vs_4MO	SMESG000076632
	3.81422	2.09115e-06	8.96924e-05	15MO_vs_4MO	SMESG000056526
	3.80979	1.88566e-11	2.22829e-09	15MO_vs_4MO	SMESG000069017
	3.79283	0.000488717	0.00815184	15MO_vs_4MO	SMESG000030634
	3.72608	0.00126139	0.0170094	15MO_vs_4MO	SMESG000061017
	3.71227	2.33292e-05	0.000688034	15MO_vs_4MO	SMESG000018900
	3.67101	4.83639e-37	6.46254e-34	15MO_vs_4MO	SMESG000077910
	3.65528	0.00412124	0.0412148	15MO_vs_4MO	SMESG000066331
	3.64617	0.00302632	0.0328153	15MO_vs_4MO	SMESG000056366
	3.59503	0.00520351	0.0484926	15MO_vs_4MO	SMESG000066328
	3.57503	1.03497e-16	2.64389e-14	15MO_vs_4MO	SMESG000016959
	3.53166	0.000680518	0.0104985	15MO_vs_4MO	SMESG000020556
	3.52165	6.64444e-19	2.26315e-16	15MO_vs_4MO	SMESG000049067
	3.51601	1.66059e-13	2.82805e-11	15MO_vs_4MO	SMESG000063815
	3.51326	0.00152507	0.019726	15MO_vs_4MO	SMESG000051915
	3.50207	6.11211e-14	1.14165e-11	15MO_vs_4MO	SMESG000063803
	3.45845	0.000427788	0.0072997	15MO_vs_4MO	SMESG000055011
	3.4361	1.32647e-20	6.58345e-18	15MO_vs_4MO	SMESG000046671
	3.43048	0.0012723	0.0170751	15MO_vs_4MO	SMESG000014169
	3.39908	6.21912e-05	0.00156569	15MO_vs_4MO	SMESG000058721
	3.39524	3.70614e-09	3.20295e-07	15MO_vs_4MO	SMESG000033177
	3.37305	5.61533e-06	0.000211592	15MO_vs_4MO	SMESG000024136
	3.34929	6.16163e-05	0.00155346	15MO_vs_4MO	SMESG000022517
	3.33884	1.2855e-08	9.66688e-07	15MO_vs_4MO	SMESG000057600
	3.33034	0.00252015	0.0288129	15MO_vs_4MO	SMESG000073847
	3.3302	0.000247449	0.00487351	15MO_vs_4MO	SMESG000031088
	3.31496	2.40539e-11	2.7856e-09	15MO_vs_4MO	SMESG000018611
	3.30489	1.4123e-05	0.000448501	15MO_vs_4MO	SMESG000016235
	3.29425	1.83862e-09	1.64633e-07	15MO_vs_4MO	SMESG000051728
	3.28058	0.00406792	0.040752	15MO_vs_4MO	SMESG000010795
	3.27749	0.00338129	0.0357063	15MO_vs_4MO	SMESG000068085
	3.26874	0.00142593	0.0186942	15MO_vs_4MO	SMESG000000761
	3.26741	1.49184e-07	8.90542e-06	15MO_vs_4MO	SMESG000007281
	3.25094	0.00205165	0.0246467	15MO_vs_4MO	SMESG000048937
	3.24071	0.00160388	0.0205367	15MO_vs_4MO	SMESG000032327
	3.23338	5.00018e-23	3.10208e-20	15MO_vs_4MO	SMESG000020039
	3.20124	3.16044e-05	0.000879809	15MO_vs_4MO	SMESG000062639
	3.19025	1.39505e-07	8.38528e-06	15MO_vs_4MO	SMESG000022971
	3.16288	0.0036669	0.0378253	15MO_vs_4MO	SMESG000033055
	3.12683	1.67494e-06	7.34731e-05	15MO_vs_4MO	SMESG000027392
	3.07908	0.00345023	0.036192	15MO_vs_4MO	SMESG000012131
	3.05505	0.000274773	0.00524514	15MO_vs_4MO	SMESG000053105
	3.02094	2.26228e-29	1.78628e-26	15MO_vs_4MO	SMESG000023690
	2.9951	0.00145883	0.0190108	15MO_vs_4MO	SMESG000013540
	2.98475	6.06922e-05	0.00153789	15MO_vs_4MO	SMESG000043068
	2.96749	2.0319e-09	1.81006e-07	15MO_vs_4MO	SMESG000008014
	2.94634	0.000236049	0.0047077	15MO_vs_4MO	SMESG000024103
	2.94603	0.00274678	0.0307042	15MO_vs_4MO	SMESG000066997
	2.93547	3.73055e-07	1.96971e-05	15MO_vs_4MO	SMESG000032554
	2.91571	0.00279156	0.0310439	15MO_vs_4MO	SMESG000049779
	2.90222	3.09844e-05	0.000869514	15MO_vs_4MO	SMESG000003622
	2.89003	0.0034772	0.0363651	15MO_vs_4MO	SMESG000081966
	2.88805	8.54751e-13	1.29112e-10	15MO_vs_4MO	SMESG000009904
	2.86344	0.0040709	0.0407583	15MO_vs_4MO	SMESG000000719
	2.85524	0.00282591	0.0312992	15MO_vs_4MO	SMESG000055550
	2.83904	0.00366628	0.0378253	15MO_vs_4MO	SMESG000020534
	2.81313	8.53285e-09	6.70698e-07	15MO_vs_4MO	SMESG000057951
	2.81059	0.000446084	0.00755255	15MO_vs_4MO	SMESG000016995
	2.77406	4.78323e-18	1.45771e-15	15MO_vs_4MO	SMESG000013786
	2.77394	0.00268776	0.0302092	15MO_vs_4MO	SMESG000020613
	2.75483	5.35514e-09	4.40872e-07	15MO_vs_4MO	SMESG000066596
	2.69441	5.26488e-05	0.00136298	15MO_vs_4MO	SMESG000031839
	2.68195	8.62547e-12	1.07024e-09	15MO_vs_4MO	SMESG000074782
	2.64178	3.78778e-09	3.22537e-07	15MO_vs_4MO	SMESG000014715
	2.61845	8.1762e-24	5.26033e-21	15MO_vs_4MO	SMESG000067105
	2.60124	1.96218e-06	8.47886e-05	15MO_vs_4MO	SMESG000000555
	2.60016	2.29252e-07	1.30142e-05	15MO_vs_4MO	SMESG000066166
	2.58647	9.96806e-20	4.12274e-17	15MO_vs_4MO	SMESG000055179
	2.55925	1.21919e-05	0.000403402	15MO_vs_4MO	SMESG000055536
	2.54195	3.18174e-05	0.000882909	15MO_vs_4MO	SMESG000002021
	2.5377	0.00238558	0.0276586	15MO_vs_4MO	SMESG000022055
	2.53467	2.4063e-14	4.69662e-12	15MO_vs_4MO	SMESG000021171
	2.48086	0.00357598	0.0370635	15MO_vs_4MO	SMESG000006785
	2.45913	5.21023e-20	2.32069e-17	15MO_vs_4MO	SMESG000021290
	2.44429	2.47599e-17	6.82706e-15	15MO_vs_4MO	SMESG000017178
	2.43879	3.26883e-06	0.00013267	15MO_vs_4MO	SMESG000079496
	2.42654	0.000409333	0.00707515	15MO_vs_4MO	SMESG000022932
	2.41808	1.98088e-07	1.14699e-05	15MO_vs_4MO	SMESG000015274
	2.41617	8.83059e-19	2.94993e-16	15MO_vs_4MO	SMESG000056569
	2.37899	7.61818e-10	7.07676e-08	15MO_vs_4MO	SMESG000045553
	2.3692	0.00024349	0.0048119	15MO_vs_4MO	SMESG000050123
	2.35616	1.00126e-12	1.47397e-10	15MO_vs_4MO	SMESG000064560
	2.34395	6.50048e-25	4.5168e-22	15MO_vs_4MO	SMESG000053214
	2.33701	0.000425276	0.00726398	15MO_vs_4MO	SMESG000056837
	2.32719	0.00215164	0.0255301	15MO_vs_4MO	SMESG000054249
	2.32095	0.0002137	0.00434682	15MO_vs_4MO	SMESG000055914
	2.31402	0.000103029	0.00239209	15MO_vs_4MO	SMESG000011359
	2.29647	4.71435e-42	1.02366e-38	15MO_vs_4MO	SMESG000024438
	2.29125	9.01825e-05	0.00214262	15MO_vs_4MO	SMESG000051917
	2.28269	0.00172265	0.0216528	15MO_vs_4MO	SMESG000006744
	2.27748	0.00131751	0.0175107	15MO_vs_4MO	SMESG000036544
	2.27464	4.78608e-09	3.97794e-07	15MO_vs_4MO	SMESG000014778
	2.27265	3.58306e-30	2.96387e-27	15MO_vs_4MO	SMESG000012423
	2.24655	0.000854536	0.0125691	15MO_vs_4MO	SMESG000023959
	2.24493	0.00106412	0.0149072	15MO_vs_4MO	SMESG000066858
	2.2422	0.000314824	0.00581789	15MO_vs_4MO	SMESG000036670
	2.22806	0.000726955	0.0110276	15MO_vs_4MO	SMESG000004911
	2.2278	0.00145022	0.0189412	15MO_vs_4MO	SMESG000044371
	2.21541	0.00012778	0.00284573	15MO_vs_4MO	SMESG000020661
	2.17906	0.000267461	0.00513378	15MO_vs_4MO	SMESG000019444
	2.17582	6.92661e-24	4.62778e-21	15MO_vs_4MO	SMESG000014532
	2.17538	2.58223e-17	7.00874e-15	15MO_vs_4MO	SMESG000080027
	2.16518	0.00157358	0.0202904	15MO_vs_4MO	SMESG000066923
	2.164	7.116e-20	3.0903e-17	15MO_vs_4MO	SMESG000046103
	2.16098	1.81044e-20	8.49977e-18	15MO_vs_4MO	SMESG000035931
	2.15258	7.23783e-33	6.9849e-30	15MO_vs_4MO	SMESG000041066
	2.14777	0.000491419	0.00815774	15MO_vs_4MO	SMESG000013963
	2.13296	0.000668777	0.0104013	15MO_vs_4MO	SMESG000009387
	2.12735	2.43709e-05	0.000712705	15MO_vs_4MO	SMESG000043376
	2.12059	0.000167079	0.00353943	15MO_vs_4MO	SMESG000034316
	2.10574	0.00475692	0.0454024	15MO_vs_4MO	SMESG000013816
	2.10553	1.44168e-14	2.87855e-12	15MO_vs_4MO	SMESG000044972
	2.09308	9.01827e-18	2.70097e-15	15MO_vs_4MO	SMESG000022899
	2.08854	0.00276929	0.0308961	15MO_vs_4MO	SMESG000028016
	2.06985	2.16228e-15	4.8155e-13	15MO_vs_4MO	SMESG000051913
	2.05613	0.000299801	0.00560586	15MO_vs_4MO	SMESG000040018
	2.04396	8.37126e-05	0.00200576	15MO_vs_4MO	SMESG000059879
	2.0327	0.003494	0.0364749	15MO_vs_4MO	SMESG000076358
	2.0313	6.26734e-11	6.84717e-09	15MO_vs_4MO	SMESG000007247
	2.02808	1.62807e-06	7.19626e-05	15MO_vs_4MO	SMESG000058575
	2.02145	0.000151298	0.00326485	15MO_vs_4MO	SMESG000021243
	2.01828	0.00169944	0.0214697	15MO_vs_4MO	SMESG000081862
	2.01176	1.34513e-18	4.40872e-16	15MO_vs_4MO	SMESG000035214
	2.00144	0.00184633	0.0228438	15MO_vs_4MO	SMESG000078733
	1.997	1.12009e-10	1.17211e-08	15MO_vs_4MO	SMESG000026493
	1.99479	2.04006e-15	4.66287e-13	15MO_vs_4MO	SMESG000039127
	1.98921	6.15863e-08	3.99185e-06	15MO_vs_4MO	SMESG000055655
	1.98398	0.00201171	0.0243202	15MO_vs_4MO	SMESG000038225
	1.98047	5.1164e-12	6.63261e-10	15MO_vs_4MO	SMESG000042387
	1.97949	2.81098e-10	2.79026e-08	15MO_vs_4MO	SMESG000046088
	1.97608	7.73255e-12	9.73349e-10	15MO_vs_4MO	SMESG000023003
	1.96901	1.72272e-07	1.01442e-05	15MO_vs_4MO	SMESG000018920
	1.95905	0.00101747	0.0144636	15MO_vs_4MO	SMESG000059367
	1.95021	2.7444e-13	4.49745e-11	15MO_vs_4MO	SMESG000026221
	1.94035	3.86502e-07	2.02528e-05	15MO_vs_4MO	SMESG000035936
	1.90631	0.00249198	0.0286108	15MO_vs_4MO	SMESG000074058
	1.89452	1.23098e-14	2.54564e-12	15MO_vs_4MO	SMESG000061850
	1.89251	0.00206584	0.0247659	15MO_vs_4MO	SMESG000078452
	1.88154	0.000363887	0.00649649	15MO_vs_4MO	SMESG000052331
	1.88021	3.02657e-12	4.13972e-10	15MO_vs_4MO	SMESG000061700
	1.86443	1.6162e-19	6.3807e-17	15MO_vs_4MO	SMESG000036295
	1.84895	4.41151e-12	5.8948e-10	15MO_vs_4MO	SMESG000033219
	1.84345	1.10236e-12	1.59576e-10	15MO_vs_4MO	SMESG000005044
	1.8266	6.57774e-13	1.01117e-10	15MO_vs_4MO	SMESG000039124
	1.82494	0.00514999	0.0482007	15MO_vs_4MO	SMESG000000171
	1.81109	2.30721e-08	1.64256e-06	15MO_vs_4MO	SMESG000013396
	1.8098	0.000365436	0.00651076	15MO_vs_4MO	SMESG000011028
	1.79392	2.33322e-16	5.87397e-14	15MO_vs_4MO	SMESG000040243
	1.79365	0.00037738	0.00666324	15MO_vs_4MO	SMESG000007206
	1.78387	1.37172e-13	2.38281e-11	15MO_vs_4MO	SMESG000050854
	1.78224	1.34867e-25	9.76156e-23	15MO_vs_4MO	SMESG000023836
	1.77498	7.90702e-16	1.90768e-13	15MO_vs_4MO	SMESG000021962
	1.77469	4.10532e-15	8.80415e-13	15MO_vs_4MO	SMESG000058473
	1.76578	8.79271e-14	1.55855e-11	15MO_vs_4MO	SMESG000040239
	1.76044	8.82872e-06	0.000309201	15MO_vs_4MO	SMESG000006741
	1.74358	9.88672e-12	1.19265e-09	15MO_vs_4MO	SMESG000067564
	1.73705	1.0428e-17	3.07024e-15	15MO_vs_4MO	SMESG000043645
	1.7267	7.66301e-16	1.87485e-13	15MO_vs_4MO	SMESG000064425
	1.72157	2.07122e-13	3.45954e-11	15MO_vs_4MO	SMESG000080362
	1.70944	0.000503893	0.00832199	15MO_vs_4MO	SMESG000040019
	1.7047	1.00068e-10	1.05351e-08	15MO_vs_4MO	SMESG000041900
	1.68187	5.20724e-15	1.10311e-12	15MO_vs_4MO	SMESG000005952
	1.68032	9.03578e-07	4.32398e-05	15MO_vs_4MO	SMESG000000587
	1.67656	2.75603e-15	5.98437e-13	15MO_vs_4MO	SMESG000048936
	1.66511	1.04234e-09	9.56714e-08	15MO_vs_4MO	SMESG000026219
	1.66203	1.95601e-06	8.4733e-05	15MO_vs_4MO	SMESG000029274
	1.64736	0.00113819	0.0157042	15MO_vs_4MO	SMESG000076036
	1.63666	2.73679e-07	1.50445e-05	15MO_vs_4MO	SMESG000080213
	1.62745	6.03689e-23	3.6161e-20	15MO_vs_4MO	SMESG000058604
	1.62703	1.13525e-09	1.03249e-07	15MO_vs_4MO	SMESG000058514
	1.62346	0.000375378	0.00666056	15MO_vs_4MO	SMESG000064723
	1.6009	0.000124017	0.00278332	15MO_vs_4MO	SMESG000033795
	1.59387	0.00358491	0.0371339	15MO_vs_4MO	SMESG000023745
	1.59353	9.77453e-13	1.45123e-10	15MO_vs_4MO	SMESG000066260
	1.58672	2.91646e-11	3.31123e-09	15MO_vs_4MO	SMESG000038877
	1.57025	0.00103718	0.0146597	15MO_vs_4MO	SMESG000000287
	1.56842	4.86595e-19	1.76097e-16	15MO_vs_4MO	SMESG000040169
	1.56744	3.90339e-10	3.76699e-08	15MO_vs_4MO	SMESG000039310
	1.54919	8.74649e-09	6.84393e-07	15MO_vs_4MO	SMESG000051762
	1.54353	2.4256e-16	6.0193e-14	15MO_vs_4MO	SMESG000036976
	1.54218	0.00020761	0.00426288	15MO_vs_4MO	SMESG000079144
	1.54168	2.18026e-06	9.28266e-05	15MO_vs_4MO	SMESG000059487
	1.53841	3.72707e-12	5.01883e-10	15MO_vs_4MO	SMESG000024663
	1.52903	0.000624074	0.00985978	15MO_vs_4MO	SMESG000031061
	1.52837	0.00255035	0.0290514	15MO_vs_4MO	SMESG000009856
	1.52539	4.08991e-10	3.92518e-08	15MO_vs_4MO	SMESG000077798
	1.52038	9.89535e-05	0.00231973	15MO_vs_4MO	SMESG000043375
	1.52014	2.54623e-11	2.91064e-09	15MO_vs_4MO	SMESG000019723
	1.5163	2.84783e-10	2.81078e-08	15MO_vs_4MO	SMESG000079340
	1.51272	6.47034e-12	8.26443e-10	15MO_vs_4MO	SMESG000016934
	1.5092	4.62264e-12	6.12976e-10	15MO_vs_4MO	SMESG000058605
	1.50659	0.00413973	0.0412822	15MO_vs_4MO	SMESG000023215
	1.49645	9.11964e-12	1.11561e-09	15MO_vs_4MO	SMESG000081400
	1.49134	7.97512e-09	6.32584e-07	15MO_vs_4MO	SMESG000034315
	1.48379	3.78776e-10	3.69647e-08	15MO_vs_4MO	SMESG000005104
	1.48315	3.06935e-17	8.20271e-15	15MO_vs_4MO	SMESG000063814
	1.47936	2.27999e-14	4.50064e-12	15MO_vs_4MO	SMESG000070282
	1.47503	1.21892e-12	1.7499e-10	15MO_vs_4MO	SMESG000032342
	1.47023	6.80735e-10	6.35755e-08	15MO_vs_4MO	SMESG000079297
	1.46879	1.5613e-20	7.53371e-18	15MO_vs_4MO	SMESG000036637
	1.46545	1.66402e-10	1.7104e-08	15MO_vs_4MO	SMESG000052528
	1.45483	2.18796e-08	1.56407e-06	15MO_vs_4MO	SMESG000016243
	1.45464	4.08362e-07	2.11121e-05	15MO_vs_4MO	SMESG000041494
	1.44241	2.63372e-15	5.79118e-13	15MO_vs_4MO	SMESG000017208
	1.44131	0.00179722	0.0223636	15MO_vs_4MO	SMESG000030105
	1.43892	4.61096e-07	2.33519e-05	15MO_vs_4MO	SMESG000002025
	1.43557	0.000395408	0.00689621	15MO_vs_4MO	SMESG000006040
	1.42406	9.65815e-13	1.44631e-10	15MO_vs_4MO	SMESG000068583
	1.42033	0.00228317	0.0266897	15MO_vs_4MO	SMESG000018381
	1.41127	0.00313693	0.0336986	15MO_vs_4MO	SMESG000080985
	1.40551	8.71598e-11	9.28866e-09	15MO_vs_4MO	SMESG000049500
	1.40083	0.00385813	0.039147	15MO_vs_4MO	SMESG000041431
	1.39863	4.41533e-13	7.10174e-11	15MO_vs_4MO	SMESG000054393
	1.39603	1.7755e-19	6.85381e-17	15MO_vs_4MO	SMESG000015161
	1.37068	5.14633e-11	5.73057e-09	15MO_vs_4MO	SMESG000035060
	1.36788	0.00349129	0.0364686	15MO_vs_4MO	SMESG000078415
	1.36388	2.85711e-05	0.000813622	15MO_vs_4MO	SMESG000058684
	1.36179	9.99642e-12	1.19757e-09	15MO_vs_4MO	SMESG000077964
	1.35691	0.000113593	0.00258954	15MO_vs_4MO	SMESG000049776
	1.35584	3.27686e-09	2.86042e-07	15MO_vs_4MO	SMESG000048292
	1.35444	0.00111717	0.0154894	15MO_vs_4MO	SMESG000018676
	1.35377	3.39636e-06	0.000136887	15MO_vs_4MO	SMESG000062986
	1.34717	0.0018316	0.02271	15MO_vs_4MO	SMESG000003494
	1.34636	0.000166347	0.00352823	15MO_vs_4MO	SMESG000010347
	1.34476	1.351e-17	3.91138e-15	15MO_vs_4MO	SMESG000046042
	1.34454	7.85743e-05	0.00190365	15MO_vs_4MO	SMESG000059819
	1.33954	8.92058e-08	5.53427e-06	15MO_vs_4MO	SMESG000063883
	1.33778	1.28647e-11	1.53063e-09	15MO_vs_4MO	SMESG000041607
	1.32888	1.30989e-08	9.77186e-07	15MO_vs_4MO	SMESG000009882
	1.29731	0.00333199	0.0353574	15MO_vs_4MO	SMESG000010549
	1.29496	2.56304e-13	4.24024e-11	15MO_vs_4MO	SMESG000033082
	1.29127	1.34354e-13	2.35745e-11	15MO_vs_4MO	SMESG000059645
	1.28381	4.48693e-06	0.000174759	15MO_vs_4MO	SMESG000052481
	1.28047	9.68035e-09	7.42228e-07	15MO_vs_4MO	SMESG000020475
	1.28021	2.79014e-20	1.27546e-17	15MO_vs_4MO	SMESG000010732
	1.27038	9.30868e-11	9.85982e-09	15MO_vs_4MO	SMESG000050871
	1.26241	4.0353e-09	3.41937e-07	15MO_vs_4MO	SMESG000007068
	1.25612	2.87096e-13	4.66089e-11	15MO_vs_4MO	SMESG000007133
	1.24663	0.000701462	0.0107406	15MO_vs_4MO	SMESG000036334
	1.24279	2.09478e-15	4.72577e-13	15MO_vs_4MO	SMESG000022923
	1.24184	0.00237078	0.0275287	15MO_vs_4MO	SMESG000030111
	1.23021	9.18879e-05	0.00217005	15MO_vs_4MO	SMESG000023359
	1.22852	5.00303e-07	2.51906e-05	15MO_vs_4MO	SMESG000072719
	1.2229	7.21725e-12	9.15116e-10	15MO_vs_4MO	SMESG000023454
	1.22109	2.29092e-06	9.70624e-05	15MO_vs_4MO	SMESG000041433
	1.21838	0.00011711	0.00265536	15MO_vs_4MO	SMESG000069697
	1.20129	3.68277e-08	2.47959e-06	15MO_vs_4MO	SMESG000026494
	1.19493	1.16917e-05	0.000390313	15MO_vs_4MO	SMESG000039406
	1.19183	5.51287e-12	7.09363e-10	15MO_vs_4MO	SMESG000075885
	1.18805	4.84408e-06	0.000186165	15MO_vs_4MO	SMESG000066540
	1.18743	6.27046e-13	9.81298e-11	15MO_vs_4MO	SMESG000005922
	1.18259	2.9827e-06	0.000122488	15MO_vs_4MO	SMESG000005021
	1.17908	1.93139e-07	1.12616e-05	15MO_vs_4MO	SMESG000014105
	1.17698	7.96363e-06	0.000283476	15MO_vs_4MO	SMESG000026952
	1.17626	8.45358e-20	3.58164e-17	15MO_vs_4MO	SMESG000052600
	1.16514	0.00458373	0.044309	15MO_vs_4MO	SMESG000066564
	1.16181	6.95838e-05	0.00172185	15MO_vs_4MO	SMESG000026714
	1.1599	7.41472e-05	0.00181666	15MO_vs_4MO	SMESG000038692
	1.15926	9.92658e-06	0.000343495	15MO_vs_4MO	SMESG000058089
	1.15725	6.46083e-13	1.00206e-10	15MO_vs_4MO	SMESG000068185
	1.14577	1.1929e-06	5.48199e-05	15MO_vs_4MO	SMESG000069407
	1.14477	0.00290094	0.0318497	15MO_vs_4MO	SMESG000067658
	1.14336	9.21937e-05	0.00217005	15MO_vs_4MO	SMESG000059798
	1.14214	1.83118e-12	2.52456e-10	15MO_vs_4MO	SMESG000061853
	1.14097	8.37118e-10	7.73488e-08	15MO_vs_4MO	SMESG000025075
	1.13119	1.44017e-06	6.44772e-05	15MO_vs_4MO	SMESG000046751
	1.12379	4.79591e-10	4.55244e-08	15MO_vs_4MO	SMESG000064098
	1.12296	1.51884e-06	6.73054e-05	15MO_vs_4MO	SMESG000015163
	1.12182	3.2504e-21	1.71099e-18	15MO_vs_4MO	SMESG000041575
	1.11798	0.00209464	0.0250419	15MO_vs_4MO	SMESG000001542
	1.11363	2.33052e-07	1.31868e-05	15MO_vs_4MO	SMESG000023227
	1.09636	0.00126217	0.0170094	15MO_vs_4MO	SMESG000053453
	1.09181	1.01719e-14	2.12887e-12	15MO_vs_4MO	SMESG000008532
	1.08982	0.000241002	0.00478452	15MO_vs_4MO	SMESG000077687
	1.08493	7.29504e-05	0.00179239	15MO_vs_4MO	SMESG000052499
	1.08432	3.0273e-05	0.000855075	15MO_vs_4MO	SMESG000034323
	1.08408	0.000209111	0.00427349	15MO_vs_4MO	SMESG000023554
	1.08374	2.74986e-07	1.50687e-05	15MO_vs_4MO	SMESG000079384
	1.07962	3.28909e-06	0.000133181	15MO_vs_4MO	SMESG000026020
	1.07423	3.6404e-05	0.000992736	15MO_vs_4MO	SMESG000068918
	1.07042	1.12307e-08	8.51914e-07	15MO_vs_4MO	SMESG000074719
	1.06585	0.00460337	0.0444434	15MO_vs_4MO	SMESG000004481
	1.06209	6.87929e-06	0.00025	15MO_vs_4MO	SMESG000012954
	1.06046	9.02226e-12	1.11153e-09	15MO_vs_4MO	SMESG000016361
	1.05437	0.000260432	0.00503222	15MO_vs_4MO	SMESG000023216
	1.05304	0.00230806	0.0269082	15MO_vs_4MO	SMESG000010546
	1.05122	0.00349666	0.0364808	15MO_vs_4MO	SMESG000077543
	1.04765	4.79504e-06	0.000184689	15MO_vs_4MO	SMESG000069906
	1.04572	9.53059e-06	0.000332442	15MO_vs_4MO	SMESG000030921
	1.04471	1.79409e-13	3.02573e-11	15MO_vs_4MO	SMESG000049775
	1.03376	8.21812e-12	1.02703e-09	15MO_vs_4MO	SMESG000015713
	1.03272	0.000401352	0.00696491	15MO_vs_4MO	SMESG000058251
	1.03224	8.3043e-08	5.20772e-06	15MO_vs_4MO	SMESG000059614
	1.03014	2.10763e-10	2.14357e-08	15MO_vs_4MO	SMESG000043657
	1.02727	0.00195153	0.0237895	15MO_vs_4MO	SMESG000013715
	1.02651	2.54687e-11	2.91064e-09	15MO_vs_4MO	SMESG000026178
	1.02649	6.74968e-14	1.24733e-11	15MO_vs_4MO	SMESG000009912
	1.01873	3.51761e-09	3.05522e-07	15MO_vs_4MO	SMESG000039275
	1.00477	3.13505e-09	2.75045e-07	15MO_vs_4MO	SMESG000027587
	1.00426	0.00164195	0.0208798	15MO_vs_4MO	SMESG000050535
	-9.30921	4.30241e-07	8.19633e-05	15MO-reg_vs_4MO	SMESG000073947
	-8.49632	9.35546e-11	4.36186e-08	15MO-reg_vs_4MO	SMESG000034377
	-8.41463	2.03749e-28	3.60982e-25	15MO-reg_vs_4MO	SMESG000039707
	-7.24076	0.000652798	0.0196694	15MO-reg_vs_4MO	SMESG000030489
	-7.23632	3.42737e-06	0.000449798	15MO-reg_vs_4MO	SMESG000067697
	-7.21466	2.77703e-35	8.20012e-32	15MO-reg_vs_4MO	SMESG000076420
	-7.00557	2.276e-25	3.36033e-22	15MO-reg_vs_4MO	SMESG000076513
	-6.95784	9.14591e-09	2.79376e-06	15MO-reg_vs_4MO	transcript:SMEST068632001
	-6.8233	1.39768e-34	3.09534e-31	15MO-reg_vs_4MO	SMESG000025001
	-6.76761	3.63077e-09	1.2137e-06	15MO-reg_vs_4MO	SMESG000003624
	-6.5193	2.83402e-24	3.86234e-21	15MO-reg_vs_4MO	SMESG000075970
	-6.23908	0.000311622	0.0121075	15MO-reg_vs_4MO	SMESG000024574
	-6.19629	7.9215e-08	1.82266e-05	15MO-reg_vs_4MO	SMESG000039269
	-6.10216	0.000366657	0.0134773	15MO-reg_vs_4MO	SMESG000004159
	-6.05465	0.000100828	0.00538064	15MO-reg_vs_4MO	SMESG000009187
	-5.99253	0.00011646	0.00594615	15MO-reg_vs_4MO	SMESG000041041
	-5.91293	1.44902e-10	6.26153e-08	15MO-reg_vs_4MO	SMESG000048655
	-5.74233	0.00100729	0.0261674	15MO-reg_vs_4MO	SMESG000064338
	-5.61266	0.000909298	0.0249381	15MO-reg_vs_4MO	SMESG000063074
	-5.51555	3.77995e-27	6.08813e-24	15MO-reg_vs_4MO	SMESG000028029
	-5.30144	0.000240983	0.0101375	15MO-reg_vs_4MO	SMESG000066650
	-5.11628	5.18833e-20	5.40715e-17	15MO-reg_vs_4MO	SMESG000076519
	-5.11416	2.88017e-06	0.000398656	15MO-reg_vs_4MO	SMESG000063361
	-5.04074	0.000274836	0.0111161	15MO-reg_vs_4MO	SMESG000000723
	-4.86059	7.35209e-05	0.00422912	15MO-reg_vs_4MO	SMESG000010457
	-4.85865	1.3819e-65	2.44831e-61	15MO-reg_vs_4MO	SMESG000000228
	-4.84586	4.13876e-24	5.23761e-21	15MO-reg_vs_4MO	SMESG000039287
	-4.82816	6.9539e-05	0.0040693	15MO-reg_vs_4MO	SMESG000014410
	-4.73768	0.000734499	0.0214384	15MO-reg_vs_4MO	SMESG000042423
	-4.73314	0.000115822	0.00594615	15MO-reg_vs_4MO	SMESG000073970
	-4.64326	0.00130855	0.0312869	15MO-reg_vs_4MO	SMESG000000209
	-4.60717	0.000418559	0.0149207	15MO-reg_vs_4MO	SMESG000032056
	-4.6052	0.00178002	0.0384124	15MO-reg_vs_4MO	SMESG000033066
	-4.60363	9.04491e-06	0.000942639	15MO-reg_vs_4MO	SMESG000056366
	-4.59906	9.78878e-07	0.000166757	15MO-reg_vs_4MO	SMESG000054893
	-4.59064	1.9309e-63	1.71049e-59	15MO-reg_vs_4MO	SMESG000010770
	-4.57479	0.000110283	0.00578074	15MO-reg_vs_4MO	SMESG000036322
	-4.48957	4.32011e-15	3.06158e-12	15MO-reg_vs_4MO	SMESG000023734
	-4.37897	0.000322542	0.0123423	15MO-reg_vs_4MO	SMESG000025383
	-4.32073	0.000543981	0.0174852	15MO-reg_vs_4MO	SMESG000074695
	-4.24915	4.41413e-05	0.00298493	15MO-reg_vs_4MO	SMESG000076470
	-4.22716	0.000349725	0.0130719	15MO-reg_vs_4MO	SMESG000002138
	-4.22019	0.00127912	0.0308748	15MO-reg_vs_4MO	SMESG000020556
	-4.21444	4.64886e-15	3.16784e-12	15MO-reg_vs_4MO	SMESG000028039
	-4.15886	9.9552e-05	0.00532859	15MO-reg_vs_4MO	SMESG000052336
	-4.14727	1.00104e-08	2.90744e-06	15MO-reg_vs_4MO	SMESG000036682
	-4.14215	0.000915633	0.0249695	15MO-reg_vs_4MO	SMESG000014425
	-4.07591	3.78763e-06	0.000482773	15MO-reg_vs_4MO	SMESG000007460
	-4.06308	0.00049591	0.0165462	15MO-reg_vs_4MO	SMESG000061017
	-4.0332	0.000473944	0.0160682	15MO-reg_vs_4MO	SMESG000033177
	-4.01657	5.96355e-10	2.29687e-07	15MO-reg_vs_4MO	SMESG000039690
	-3.97967	7.18413e-05	0.00415952	15MO-reg_vs_4MO	SMESG000056439
	-3.97869	0.000216735	0.00929757	15MO-reg_vs_4MO	SMESG000019085
	-3.93723	0.000155412	0.00736212	15MO-reg_vs_4MO	SMESG000055918
	-3.9135	0.000148564	0.00717379	15MO-reg_vs_4MO	SMESG000055728
	-3.88528	0.000524707	0.0171201	15MO-reg_vs_4MO	SMESG000062564
	-3.88296	0.00021467	0.0092538	15MO-reg_vs_4MO	SMESG000000719
	-3.8349	0.0012818	0.0308976	15MO-reg_vs_4MO	SMESG000052058
	-3.77945	6.98529e-19	6.5136e-16	15MO-reg_vs_4MO	SMESG000041448
	-3.68558	0.000297433	0.0116843	15MO-reg_vs_4MO	SMESG000049779
	-3.62708	1.01136e-05	0.00100186	15MO-reg_vs_4MO	SMESG000013911
	-3.58212	0.0021218	0.0429621	15MO-reg_vs_4MO	SMESG000066328
	-3.57247	1.3365e-05	0.00121429	15MO-reg_vs_4MO	SMESG000074843
	-3.53643	0.000818852	0.0231013	15MO-reg_vs_4MO	SMESG000029913
	-3.5112	0.00222624	0.0443022	15MO-reg_vs_4MO	SMESG000027903
	-3.46255	0.0016872	0.037087	15MO-reg_vs_4MO	SMESG000032825
	-3.45824	0.000201268	0.00897817	15MO-reg_vs_4MO	SMESG000078683
	-3.4495	0.0022025	0.0439883	15MO-reg_vs_4MO	SMESG000046665
	-3.38195	0.00138576	0.0326049	15MO-reg_vs_4MO	SMESG000035059
	-3.36629	0.00184899	0.0395635	15MO-reg_vs_4MO	SMESG000035925
	-3.35083	1.09344e-06	0.000181051	15MO-reg_vs_4MO	SMESG000010661
	-3.30673	2.95725e-15	2.18307e-12	15MO-reg_vs_4MO	SMESG000058675
	-3.29573	0.000205389	0.00897976	15MO-reg_vs_4MO	SMESG000006262
	-3.1967	0.00204566	0.042192	15MO-reg_vs_4MO	SMESG000001654
	-3.0715	9.14806e-05	0.00497166	15MO-reg_vs_4MO	SMESG000056635
	-3.06499	3.04378e-05	0.00223762	15MO-reg_vs_4MO	SMESG000068578
	-3.05208	0.000112211	0.0058472	15MO-reg_vs_4MO	SMESG000055550
	-3.04356	0.000716192	0.0210427	15MO-reg_vs_4MO	SMESG000072897
	-3.03261	5.26499e-05	0.00334336	15MO-reg_vs_4MO	SMESG000076174
	-3.00118	0.000562037	0.0177814	15MO-reg_vs_4MO	SMESG000012931
	-2.93218	0.00214373	0.0432192	15MO-reg_vs_4MO	SMESG000058163
	-2.91315	0.000765884	0.0220318	15MO-reg_vs_4MO	SMESG000079304
	-2.90756	1.75159e-05	0.00149918	15MO-reg_vs_4MO	SMESG000025495
	-2.90503	6.81925e-05	0.00404069	15MO-reg_vs_4MO	SMESG000028811
	-2.83302	0.000201688	0.00897817	15MO-reg_vs_4MO	SMESG000005510
	-2.7875	0.00129197	0.0309741	15MO-reg_vs_4MO	SMESG000020887
	-2.77374	5.79528e-05	0.00358097	15MO-reg_vs_4MO	SMESG000073893
	-2.77096	3.36052e-55	1.48846e-51	15MO-reg_vs_4MO	SMESG000020638
	-2.76575	0.00130017	0.0311284	15MO-reg_vs_4MO	SMESG000043150
	-2.73435	2.8295e-10	1.17826e-07	15MO-reg_vs_4MO	SMESG000026004
	-2.73095	0.000173431	0.00796029	15MO-reg_vs_4MO	SMESG000043190
	-2.67367	4.70677e-12	2.38257e-09	15MO-reg_vs_4MO	SMESG000007253
	-2.66796	0.00111323	0.0280402	15MO-reg_vs_4MO	SMESG000048694
	-2.64202	0.00133263	0.0316066	15MO-reg_vs_4MO	SMESG000078056
	-2.60045	6.9594e-05	0.0040693	15MO-reg_vs_4MO	SMESG000040596
	-2.59737	0.000290444	0.0115238	15MO-reg_vs_4MO	SMESG000035905
	-2.55004	0.0022431	0.0444531	15MO-reg_vs_4MO	SMESG000000247
	-2.53908	1.12459e-05	0.00108876	15MO-reg_vs_4MO	SMESG000076410
	-2.51843	0.000837465	0.0233079	15MO-reg_vs_4MO	SMESG000076175
	-2.40892	0.00131326	0.0312991	15MO-reg_vs_4MO	SMESG000069801
	-2.37974	0.00210005	0.0429485	15MO-reg_vs_4MO	SMESG000014076
	-2.37727	1.43823e-10	6.26153e-08	15MO-reg_vs_4MO	SMESG000073008
	-2.37286	0.00116177	0.0289494	15MO-reg_vs_4MO	SMESG000047814
	-2.29839	0.000143461	0.00702126	15MO-reg_vs_4MO	SMESG000041850
	-2.27977	6.07373e-05	0.00369788	15MO-reg_vs_4MO	SMESG000009621
	-2.27504	2.9737e-06	0.000408411	15MO-reg_vs_4MO	SMESG000076409
	-2.25872	0.00035486	0.013155	15MO-reg_vs_4MO	SMESG000060788
	-2.21757	1.58063e-05	0.00137951	15MO-reg_vs_4MO	SMESG000000212
	-2.11289	0.000370647	0.0135397	15MO-reg_vs_4MO	SMESG000031269
	-2.09274	0.00155589	0.0353406	15MO-reg_vs_4MO	SMESG000062612
	-1.99023	0.00175598	0.0380327	15MO-reg_vs_4MO	SMESG000058203
	-1.98082	0.00117251	0.0290943	15MO-reg_vs_4MO	SMESG000004892
	-1.97373	1.74653e-19	1.71907e-16	15MO-reg_vs_4MO	SMESG000057989
	-1.97059	0.000501114	0.0165948	15MO-reg_vs_4MO	SMESG000011356
	-1.94989	0.000350693	0.0130805	15MO-reg_vs_4MO	SMESG000071859
	-1.94459	0.000605716	0.0187586	15MO-reg_vs_4MO	SMESG000076389
	-1.91433	7.96741e-06	0.000845262	15MO-reg_vs_4MO	SMESG000076267
	-1.88913	0.000654818	0.0196851	15MO-reg_vs_4MO	SMESG000022021
	-1.874	0.00124164	0.0301759	15MO-reg_vs_4MO	SMESG000020882
	-1.8566	1.71573e-12	9.21137e-10	15MO-reg_vs_4MO	SMESG000009510
	-1.76298	0.000199622	0.00894793	15MO-reg_vs_4MO	SMESG000046233
	-1.74356	1.62705e-06	0.000248504	15MO-reg_vs_4MO	SMESG000069225
	-1.7228	0.00264077	0.0499547	15MO-reg_vs_4MO	SMESG000018665
	-1.7203	1.33894e-09	4.84121e-07	15MO-reg_vs_4MO	SMESG000058958
	-1.70962	0.00108486	0.027517	15MO-reg_vs_4MO	SMESG000069045
	-1.7089	4.05748e-13	2.31892e-10	15MO-reg_vs_4MO	SMESG000017711
	-1.70766	4.4728e-06	0.000542771	15MO-reg_vs_4MO	SMESG000058793
	-1.70753	2.24048e-37	7.93892e-34	15MO-reg_vs_4MO	SMESG000000175
	-1.68224	0.000355661	0.013155	15MO-reg_vs_4MO	SMESG000027393
	-1.66435	0.00055522	0.0176287	15MO-reg_vs_4MO	SMESG000005085
	-1.65822	2.93205e-05	0.00216446	15MO-reg_vs_4MO	SMESG000043362
	-1.65616	0.000471672	0.0160396	15MO-reg_vs_4MO	SMESG000017233
	-1.64154	2.82127e-08	7.24412e-06	15MO-reg_vs_4MO	SMESG000003747
	-1.62218	0.000397988	0.0143316	15MO-reg_vs_4MO	SMESG000035882
	-1.59167	2.00213e-14	1.26685e-11	15MO-reg_vs_4MO	SMESG000059029
	-1.58434	0.000878676	0.0243242	15MO-reg_vs_4MO	SMESG000007289
	-1.58129	5.60521e-06	0.000628529	15MO-reg_vs_4MO	SMESG000076421
	-1.55816	2.26696e-08	5.9946e-06	15MO-reg_vs_4MO	SMESG000064435
	-1.53283	1.16342e-05	0.00111418	15MO-reg_vs_4MO	SMESG000049082
	-1.51325	0.00069215	0.0205752	15MO-reg_vs_4MO	SMESG000069853
	-1.50625	4.29885e-06	0.000528908	15MO-reg_vs_4MO	SMESG000000227
	-1.50407	0.000291577	0.011531	15MO-reg_vs_4MO	SMESG000058221
	-1.49731	2.57524e-05	0.00200112	15MO-reg_vs_4MO	SMESG000037364
	-1.49535	6.08676e-07	0.000108928	15MO-reg_vs_4MO	SMESG000009515
	-1.49385	0.000934671	0.0251283	15MO-reg_vs_4MO	SMESG000018757
	-1.49344	4.42899e-12	2.30789e-09	15MO-reg_vs_4MO	SMESG000044678
	-1.48313	0.000554264	0.0176287	15MO-reg_vs_4MO	SMESG000041914
	-1.48011	2.60014e-05	0.00200371	15MO-reg_vs_4MO	SMESG000008958
	-1.47404	0.000147644	0.00716661	15MO-reg_vs_4MO	SMESG000018616
	-1.47235	2.62302e-05	0.00201168	15MO-reg_vs_4MO	transcript:SMEST039041002
	-1.47091	0.000585666	0.0183326	15MO-reg_vs_4MO	SMESG000008069
	-1.45023	0.000625954	0.0190223	15MO-reg_vs_4MO	SMESG000044680
	-1.43838	0.000730109	0.0213662	15MO-reg_vs_4MO	SMESG000065266
	-1.37083	9.58204e-09	2.87737e-06	15MO-reg_vs_4MO	SMESG000005000
	-1.35935	4.33873e-05	0.00297943	15MO-reg_vs_4MO	SMESG000036683
	-1.35583	2.03594e-06	0.000298106	15MO-reg_vs_4MO	SMESG000074186
	-1.34656	0.000273092	0.0110886	15MO-reg_vs_4MO	SMESG000008282
	-1.3424	4.99758e-05	0.00326724	15MO-reg_vs_4MO	SMESG000042676
	-1.33285	0.00180209	0.0387471	15MO-reg_vs_4MO	SMESG000006982
	-1.33224	1.13238e-06	0.000185763	15MO-reg_vs_4MO	SMESG000073257
	-1.32964	2.88814e-05	0.00214996	15MO-reg_vs_4MO	SMESG000066099
	-1.32622	1.18835e-06	0.000191401	15MO-reg_vs_4MO	SMESG000054716
	-1.32302	0.00194529	0.0406904	15MO-reg_vs_4MO	SMESG000021913
	-1.30165	0.000117984	0.00600669	15MO-reg_vs_4MO	SMESG000012688
	-1.29376	0.0023991	0.0466574	15MO-reg_vs_4MO	SMESG000031800
	-1.28882	5.25135e-05	0.00334336	15MO-reg_vs_4MO	SMESG000013910
	-1.28103	0.000188778	0.00853209	15MO-reg_vs_4MO	SMESG000017900
	-1.25095	1.23318e-05	0.00116214	15MO-reg_vs_4MO	SMESG000007013
	-1.24811	1.30836e-05	0.00119803	15MO-reg_vs_4MO	SMESG000008990
	-1.18129	1.966e-05	0.00162765	15MO-reg_vs_4MO	SMESG000024476
	-1.16569	0.00120108	0.029596	15MO-reg_vs_4MO	SMESG000023074
	-1.15974	0.000728528	0.0213662	15MO-reg_vs_4MO	SMESG000018637
	-1.13087	2.1114e-06	0.000306621	15MO-reg_vs_4MO	SMESG000057985
	-1.128	0.000891349	0.0245305	15MO-reg_vs_4MO	SMESG000009547
	-1.11825	1.69231e-05	0.00146257	15MO-reg_vs_4MO	SMESG000030962
	-1.11462	5.99825e-06	0.000664194	15MO-reg_vs_4MO	SMESG000045328
	-1.10544	0.00197427	0.0411149	15MO-reg_vs_4MO	SMESG000023748
	-1.10085	0.00109568	0.0276527	15MO-reg_vs_4MO	SMESG000029574
	-1.08907	0.000199999	0.00894793	15MO-reg_vs_4MO	SMESG000025353
	-1.08349	0.00132212	0.0313996	15MO-reg_vs_4MO	SMESG000003551
	-1.08009	4.73367e-05	0.00312934	15MO-reg_vs_4MO	SMESG000009500
	-1.07796	0.000111169	0.00580999	15MO-reg_vs_4MO	SMESG000074229
	-1.07535	0.00154254	0.0352181	15MO-reg_vs_4MO	SMESG000075258
	-1.05361	0.0016172	0.0362049	15MO-reg_vs_4MO	SMESG000057808
	-1.03166	4.56425e-10	1.797e-07	15MO-reg_vs_4MO	SMESG000026416
	-1.01766	3.63539e-07	7.15646e-05	15MO-reg_vs_4MO	SMESG000022739
	-1.01572	0.000330004	0.0125561	15MO-reg_vs_4MO	SMESG000009985
	-1.0097	0.000581907	0.0182472	15MO-reg_vs_4MO	SMESG000020909
	1.00202	0.00107636	0.0274414	15MO-reg_vs_4MO	SMESG000047778
	1.00818	0.000434167	0.0152218	15MO-reg_vs_4MO	SMESG000006020
	1.00913	9.9304e-06	0.000994961	15MO-reg_vs_4MO	SMESG000020939
	1.01879	0.00138055	0.0325255	15MO-reg_vs_4MO	SMESG000023554
	1.02132	0.000766022	0.0220318	15MO-reg_vs_4MO	SMESG000043998
	1.02206	1.30491e-06	0.000206421	15MO-reg_vs_4MO	SMESG000000502
	1.02824	0.000137047	0.0068013	15MO-reg_vs_4MO	SMESG000068881
	1.04135	0.000149092	0.0071779	15MO-reg_vs_4MO	SMESG000069202
	1.04342	0.00143847	0.0335891	15MO-reg_vs_4MO	SMESG000040592
	1.04769	0.000483208	0.0162448	15MO-reg_vs_4MO	SMESG000023444
	1.07	0.00104274	0.026852	15MO-reg_vs_4MO	SMESG000023123
	1.08138	0.00122261	0.0298772	15MO-reg_vs_4MO	SMESG000016812
	1.08723	4.8401e-06	0.000571681	15MO-reg_vs_4MO	SMESG000065959
	1.10496	0.000568925	0.0179673	15MO-reg_vs_4MO	SMESG000020537
	1.10701	0.00211929	0.0429621	15MO-reg_vs_4MO	SMESG000026655
	1.11111	0.000314295	0.0121315	15MO-reg_vs_4MO	transcript:SMEST043595003
	1.12	0.00166526	0.0369254	15MO-reg_vs_4MO	SMESG000010546
	1.12077	4.88886e-05	0.00321992	15MO-reg_vs_4MO	SMESG000051904
	1.12448	0.00143963	0.0335891	15MO-reg_vs_4MO	SMESG000051567
	1.12491	0.000925514	0.0250341	15MO-reg_vs_4MO	SMESG000051541
	1.13601	0.000120957	0.00612285	15MO-reg_vs_4MO	SMESG000051670
	1.14143	0.000837507	0.0233079	15MO-reg_vs_4MO	SMESG000069697
	1.14714	5.48276e-07	0.000100142	15MO-reg_vs_4MO	SMESG000042374
	1.15615	4.92104e-08	1.19433e-05	15MO-reg_vs_4MO	SMESG000065612
	1.17164	1.82243e-05	0.00154488	15MO-reg_vs_4MO	SMESG000048745
	1.18189	0.000952594	0.0253791	15MO-reg_vs_4MO	SMESG000040823
	1.19603	3.28983e-13	1.94286e-10	15MO-reg_vs_4MO	SMESG000008954
	1.19853	0.000553737	0.0176287	15MO-reg_vs_4MO	SMESG000020604
	1.21654	1.16522e-06	0.000189397	15MO-reg_vs_4MO	SMESG000036217
	1.22622	6.53891e-05	0.00391385	15MO-reg_vs_4MO	SMESG000047057
	1.22797	0.00219902	0.0439729	15MO-reg_vs_4MO	SMESG000021280
	1.22914	0.00193066	0.0405279	15MO-reg_vs_4MO	SMESG000080909
	1.24699	9.75357e-09	2.88007e-06	15MO-reg_vs_4MO	SMESG000041927
	1.26551	7.12206e-13	3.94317e-10	15MO-reg_vs_4MO	SMESG000033082
	1.26782	6.1276e-06	0.000674303	15MO-reg_vs_4MO	SMESG000069999
	1.28627	0.000417946	0.0149207	15MO-reg_vs_4MO	SMESG000059203
	1.29311	2.92454e-05	0.00216446	15MO-reg_vs_4MO	SMESG000015001
	1.29818	1.37864e-08	3.87703e-06	15MO-reg_vs_4MO	SMESG000079384
	1.29857	2.28234e-14	1.39435e-11	15MO-reg_vs_4MO	SMESG000014746
	1.30047	0.000715568	0.0210427	15MO-reg_vs_4MO	SMESG000009922
	1.30599	0.00181368	0.038949	15MO-reg_vs_4MO	SMESG000041894
	1.31788	2.77387e-05	0.00208262	15MO-reg_vs_4MO	SMESG000013972
	1.32541	4.69729e-05	0.00311692	15MO-reg_vs_4MO	SMESG000048749
	1.32946	0.0017188	0.037688	15MO-reg_vs_4MO	SMESG000010400
	1.3326	3.15598e-06	0.000426828	15MO-reg_vs_4MO	SMESG000058089
	1.33563	0.000958646	0.0254256	15MO-reg_vs_4MO	SMESG000010347
	1.38623	0.00148319	0.0342158	15MO-reg_vs_4MO	SMESG000000150
	1.39308	8.77985e-11	4.20412e-08	15MO-reg_vs_4MO	SMESG000016292
	1.4169	0.000454438	0.0157252	15MO-reg_vs_4MO	SMESG000002023
	1.42707	2.03394e-06	0.000298106	15MO-reg_vs_4MO	SMESG000002211
	1.43028	6.66009e-06	0.000723907	15MO-reg_vs_4MO	SMESG000065902
	1.43512	0.000497815	0.0165786	15MO-reg_vs_4MO	SMESG000004302
	1.44502	1.48425e-05	0.00132143	15MO-reg_vs_4MO	SMESG000070747
	1.44779	2.58723e-08	6.74087e-06	15MO-reg_vs_4MO	SMESG000063883
	1.46471	0.00174991	0.0379999	15MO-reg_vs_4MO	SMESG000072719
	1.466	8.65528e-05	0.00480707	15MO-reg_vs_4MO	SMESG000029910
	1.48101	0.000612266	0.0188053	15MO-reg_vs_4MO	SMESG000038777
	1.5211	0.00157139	0.0355105	15MO-reg_vs_4MO	SMESG000001845
	1.54663	0.00207903	0.0426322	15MO-reg_vs_4MO	SMESG000016391
	1.62359	5.18133e-05	0.00333809	15MO-reg_vs_4MO	SMESG000065495
	1.62755	0.00082505	0.0232022	15MO-reg_vs_4MO	SMESG000053473
	1.6278	0.000838018	0.0233079	15MO-reg_vs_4MO	SMESG000009925
	1.66066	2.59497e-06	0.000364882	15MO-reg_vs_4MO	SMESG000042601
	1.66381	8.79253e-12	4.32714e-09	15MO-reg_vs_4MO	SMESG000034315
	1.69724	1.1331e-07	2.47841e-05	15MO-reg_vs_4MO	SMESG000009120
	1.70983	0.000964242	0.0255358	15MO-reg_vs_4MO	SMESG000000287
	1.74674	5.51378e-06	0.000622214	15MO-reg_vs_4MO	SMESG000068004
	1.82224	0.00112086	0.0280882	15MO-reg_vs_4MO	SMESG000034316
	1.85817	0.000242215	0.010145	15MO-reg_vs_4MO	SMESG000003505
	1.92664	0.00111879	0.0280759	15MO-reg_vs_4MO	SMESG000049425
	1.94994	5.10002e-05	0.00330978	15MO-reg_vs_4MO	SMESG000016290
	1.96365	7.27306e-06	0.000785712	15MO-reg_vs_4MO	SMESG000007247
	1.97414	0.000982734	0.0258709	15MO-reg_vs_4MO	SMESG000030694
	2.02189	0.000831929	0.0232848	15MO-reg_vs_4MO	SMESG000052331
	2.06347	0.000681152	0.0202823	15MO-reg_vs_4MO	SMESG000045562
	2.19755	3.88927e-08	9.84373e-06	15MO-reg_vs_4MO	SMESG000059367
	2.24547	0.00166436	0.0369254	15MO-reg_vs_4MO	SMESG000020839
	2.25282	4.01057e-06	0.00050146	15MO-reg_vs_4MO	SMESG000051917
	2.26924	5.79964e-08	1.37003e-05	15MO-reg_vs_4MO	SMESG000003494
	2.31781	0.000813184	0.022978	15MO-reg_vs_4MO	SMESG000081859
	2.37226	0.000761817	0.0220318	15MO-reg_vs_4MO	SMESG000034452
	2.40718	3.31204e-09	1.12845e-06	15MO-reg_vs_4MO	SMESG000058575
	2.41752	2.11012e-16	1.78024e-13	15MO-reg_vs_4MO	SMESG000051913
	2.42441	5.66694e-05	0.00352627	15MO-reg_vs_4MO	SMESG000079496
	2.4783	0.000359733	0.0132779	15MO-reg_vs_4MO	SMESG000065944
	2.5357	3.18943e-10	1.28425e-07	15MO-reg_vs_4MO	SMESG000045553
	2.54047	0.000664824	0.0198964	15MO-reg_vs_4MO	SMESG000022055
	2.64024	0.00120617	0.029639	15MO-reg_vs_4MO	SMESG000024136
	2.67677	0.000680339	0.0202823	15MO-reg_vs_4MO	SMESG000043068
	2.7499	5.08883e-06	0.000585447	15MO-reg_vs_4MO	SMESG000014554
	2.84434	7.3179e-06	0.000785765	15MO-reg_vs_4MO	SMESG000077064
	2.90393	0.00020555	0.00897976	15MO-reg_vs_4MO	SMESG000081966
	3.00303	0.000754282	0.0219076	15MO-reg_vs_4MO	SMESG000058721
	3.01229	1.12756e-21	1.3318e-18	15MO-reg_vs_4MO	SMESG000057951
	3.08159	9.47493e-05	0.0051179	15MO-reg_vs_4MO	SMESG000006785
	3.11798	0.000510876	0.0168103	15MO-reg_vs_4MO	SMESG000049880
	3.17589	3.52909e-06	0.000456386	15MO-reg_vs_4MO	SMESG000007281
	3.39782	0.000763972	0.0220318	15MO-reg_vs_4MO	SMESG000023378
	3.46336	1.33225e-08	3.80702e-06	15MO-reg_vs_4MO	SMESG000002021
	3.55114	1.46218e-08	4.04771e-06	15MO-reg_vs_4MO	SMESG000029204
	3.5669	0.00214425	0.0432192	15MO-reg_vs_4MO	SMESG000003513
	3.58623	0.00194308	0.0406904	15MO-reg_vs_4MO	SMESG000007159
	3.60897	0.000347193	0.0130047	15MO-reg_vs_4MO	SMESG000075230
	3.61399	1.71958e-05	0.00147893	15MO-reg_vs_4MO	SMESG000012131
	3.70591	0.000210085	0.00910042	15MO-reg_vs_4MO	SMESG000020501
	3.95245	1.14076e-05	0.00109842	15MO-reg_vs_4MO	SMESG000002022
	3.97247	1.86316e-05	0.00157188	15MO-reg_vs_4MO	SMESG000051915
	4.07474	2.92939e-21	3.24375e-18	15MO-reg_vs_4MO	SMESG000039672
	4.15213	3.38912e-35	8.57787e-32	15MO-reg_vs_4MO	SMESG000014791
	4.44524	8.61684e-05	0.00480077	15MO-reg_vs_4MO	SMESG000075443
	4.45892	1.39805e-57	8.25639e-54	15MO-reg_vs_4MO	SMESG000046541
	4.6518	9.03253e-08	2.05166e-05	15MO-reg_vs_4MO	SMESG000052426
	4.68693	0.00152485	0.0349461	15MO-reg_vs_4MO	SMESG000023082
	4.98399	6.55257e-09	2.07307e-06	15MO-reg_vs_4MO	SMESG000058307
	5.00952	0.00168477	0.0370796	15MO-reg_vs_4MO	SMESG000058962
	5.52372	0.000480656	0.0161897	15MO-reg_vs_4MO	SMESG000011448
	5.73673	0.000337543	0.0127239	15MO-reg_vs_4MO	SMESG000043905
	5.74501	0.00179168	0.038617	15MO-reg_vs_4MO	SMESG000040673
	5.8969	0.000421534	0.0149366	15MO-reg_vs_4MO	SMESG000059479
	5.93137	8.74049e-05	0.00482415	15MO-reg_vs_4MO	SMESG000001775
	5.97376	8.72193e-18	7.72632e-15	15MO-reg_vs_4MO	SMESG000052389
	6.05616	1.69128e-14	1.10979e-11	15MO-reg_vs_4MO	SMESG000041898
	6.3309	9.7643e-06	0.000990091	15MO-reg_vs_4MO	SMESG000022974
	6.52584	2.73555e-05	0.00207118	15MO-reg_vs_4MO	SMESG000043074
	6.75799	6.50514e-07	0.000114257	15MO-reg_vs_4MO	SMESG000039666
	7.33123	1.4554e-05	0.00130229	15MO-reg_vs_4MO	SMESG000059232
	7.55639	4.09398e-09	1.3432e-06	15MO-reg_vs_4MO	SMESG000076126
	7.6153	3.2353e-30	6.36886e-27	15MO-reg_vs_4MO	SMESG000028073
	8.48077	6.28947e-16	5.06502e-13	15MO-reg_vs_4MO	SMESG000057976

## Sheet: 10d
	log2FoldChange	versus	gene
	-4.77053	15MO_vs_4MO	SMESG000000228
	6.13866	15MO_vs_4MO	SMESG000055624
	-4.81839	15MO_vs_4MO	SMESG000010770
	4.41063	15MO_vs_4MO	SMESG000046541
	-2.67776	15MO_vs_4MO	SMESG000020638
	4.47564	15MO_vs_4MO	SMESG000073892
	4.34192	15MO_vs_4MO	SMESG000014791
	2.29647	15MO_vs_4MO	SMESG000024438
	8.26053	15MO_vs_4MO	SMESG000028073
	6.50932	15MO_vs_4MO	SMESG000041014
	-2.25088	15MO_vs_4MO	SMESG000057989
	4.42494	15MO_vs_4MO	SMESG000057988
	3.67101	15MO_vs_4MO	SMESG000077910
	4.6322	15MO_vs_4MO	SMESG000020501
	-7.42366	15MO_vs_4MO	SMESG000076420
	4.65695	15MO_vs_4MO	SMESG000008022
	-7.6785	15MO_vs_4MO	SMESG000039707
	2.15258	15MO_vs_4MO	SMESG000041066
	-1.31728	15MO_vs_4MO	SMESG000000175
	-6.45523	15MO_vs_4MO	SMESG000076513
	2.27265	15MO_vs_4MO	SMESG000012423
	3.02094	15MO_vs_4MO	SMESG000023690
	-4.8938	15MO_vs_4MO	SMESG000028029
	1.78224	15MO_vs_4MO	SMESG000023836
	2.34395	15MO_vs_4MO	SMESG000053214
	2.17582	15MO_vs_4MO	SMESG000014532
	2.61845	15MO_vs_4MO	SMESG000067105
	3.23338	15MO_vs_4MO	SMESG000020039
	1.62745	15MO_vs_4MO	SMESG000058604
	4.8805	15MO_vs_4MO	SMESG000005966
	6.41397	15MO_vs_4MO	SMESG000010462
	-3.96917	15MO_vs_4MO	SMESG000023734
	1.12182	15MO_vs_4MO	SMESG000041575
	-1.43334	15MO_vs_4MO	SMESG000056591
	3.4361	15MO_vs_4MO	SMESG000046671
	1.46879	15MO_vs_4MO	SMESG000036637
	2.16098	15MO_vs_4MO	SMESG000035931
	1.28021	15MO_vs_4MO	SMESG000010732
	2.45913	15MO_vs_4MO	SMESG000021290
	2.164	15MO_vs_4MO	SMESG000046103
	1.17626	15MO_vs_4MO	SMESG000052600
	2.58647	15MO_vs_4MO	SMESG000055179
	-3.8026	15MO_vs_4MO	SMESG000014544
	1.86443	15MO_vs_4MO	SMESG000036295
	1.39603	15MO_vs_4MO	SMESG000015161
	-6.25668	15MO_vs_4MO	SMESG000076519
	-3.4956	15MO_vs_4MO	SMESG000039287
	1.56842	15MO_vs_4MO	SMESG000040169
	3.82041	15MO_vs_4MO	SMESG000015527
	3.52165	15MO_vs_4MO	SMESG000049067
	2.41617	15MO_vs_4MO	SMESG000056569
	2.01176	15MO_vs_4MO	SMESG000035214
	-2.1176	15MO_vs_4MO	SMESG000017706
	3.93722	15MO_vs_4MO	SMESG000020882
	4.25888	15MO_vs_4MO	SMESG000039672
	2.77406	15MO_vs_4MO	SMESG000013786
	2.09308	15MO_vs_4MO	SMESG000022899
	1.73705	15MO_vs_4MO	SMESG000043645
	1.34476	15MO_vs_4MO	SMESG000046042
	-2.82615	15MO_vs_4MO	SMESG000007253
	-1.35571	15MO_vs_4MO	SMESG000028069
	2.44429	15MO_vs_4MO	SMESG000017178
	2.17538	15MO_vs_4MO	SMESG000080027
	1.48315	15MO_vs_4MO	SMESG000063814
	7.90418	15MO_vs_4MO	SMESG000068087
	3.57503	15MO_vs_4MO	SMESG000016959
	1.79392	15MO_vs_4MO	SMESG000040243
	1.54353	15MO_vs_4MO	SMESG000036976
	1.7267	15MO_vs_4MO	SMESG000064425
	1.77498	15MO_vs_4MO	SMESG000021962
	-1.51703	15MO_vs_4MO	SMESG000011334
	1.99479	15MO_vs_4MO	SMESG000039127
	1.24279	15MO_vs_4MO	SMESG000022923
	2.06985	15MO_vs_4MO	SMESG000051913
	1.44241	15MO_vs_4MO	SMESG000017208
	1.67656	15MO_vs_4MO	SMESG000048936
	1.77469	15MO_vs_4MO	SMESG000058473
	1.68187	15MO_vs_4MO	SMESG000005952
	1.09181	15MO_vs_4MO	SMESG000008532
	1.89452	15MO_vs_4MO	SMESG000061850
	8.7573	15MO_vs_4MO	SMESG000008635
	2.10553	15MO_vs_4MO	SMESG000044972
	1.47936	15MO_vs_4MO	SMESG000070282
	2.53467	15MO_vs_4MO	SMESG000021171
	-2.36824	15MO_vs_4MO	SMESG000058793
	-2.56994	15MO_vs_4MO	SMESG000000234
	8.7878	15MO_vs_4MO	SMESG000057976
	3.50207	15MO_vs_4MO	SMESG000063803
	1.02649	15MO_vs_4MO	SMESG000009912
	6.11989	15MO_vs_4MO	SMESG000033629
	-2.41392	15MO_vs_4MO	SMESG000070072
	-1.30211	15MO_vs_4MO	SMESG000029612
	1.76578	15MO_vs_4MO	SMESG000040239
	1.29127	15MO_vs_4MO	SMESG000059645
	1.78387	15MO_vs_4MO	SMESG000050854
	3.51601	15MO_vs_4MO	SMESG000063815
	1.04471	15MO_vs_4MO	SMESG000049775
	1.72157	15MO_vs_4MO	SMESG000080362
	1.29496	15MO_vs_4MO	SMESG000033082
	1.95021	15MO_vs_4MO	SMESG000026221
	1.25612	15MO_vs_4MO	SMESG000007133
	1.39863	15MO_vs_4MO	SMESG000054393
	1.18743	15MO_vs_4MO	SMESG000005922
	1.15725	15MO_vs_4MO	SMESG000068185
	1.8266	15MO_vs_4MO	SMESG000039124
	-1.70669	15MO_vs_4MO	SMESG000014542
	2.88805	15MO_vs_4MO	SMESG000009904
	1.42406	15MO_vs_4MO	SMESG000068583
	1.59353	15MO_vs_4MO	SMESG000066260
	2.35616	15MO_vs_4MO	SMESG000064560
	1.84345	15MO_vs_4MO	SMESG000005044
	1.47503	15MO_vs_4MO	SMESG000032342
	-3.25376	15MO_vs_4MO	SMESG000028039
	1.14214	15MO_vs_4MO	SMESG000061853
	1.88021	15MO_vs_4MO	SMESG000061700
	-1.07849	15MO_vs_4MO	SMESG000010367
	1.53841	15MO_vs_4MO	SMESG000024663
	1.84895	15MO_vs_4MO	SMESG000033219
	1.5092	15MO_vs_4MO	SMESG000058605
	-1.59767	15MO_vs_4MO	SMESG000060610
	7.65458	15MO_vs_4MO	SMESG000008798
	1.98047	15MO_vs_4MO	SMESG000042387
	1.19183	15MO_vs_4MO	SMESG000075885
	1.51272	15MO_vs_4MO	SMESG000016934
	1.2229	15MO_vs_4MO	SMESG000023454
	1.97608	15MO_vs_4MO	SMESG000023003
	1.03376	15MO_vs_4MO	SMESG000015713
	2.68195	15MO_vs_4MO	SMESG000074782
	1.06046	15MO_vs_4MO	SMESG000016361
	1.49645	15MO_vs_4MO	SMESG000081400
	-1.06747	15MO_vs_4MO	SMESG000006505
	1.74358	15MO_vs_4MO	SMESG000067564
	1.36179	15MO_vs_4MO	SMESG000077964
	1.33778	15MO_vs_4MO	SMESG000041607
	3.80979	15MO_vs_4MO	SMESG000069017
	3.31496	15MO_vs_4MO	SMESG000018611
	1.52014	15MO_vs_4MO	SMESG000019723
	1.02651	15MO_vs_4MO	SMESG000026178
	1.58672	15MO_vs_4MO	SMESG000038877
	-1.42315	15MO_vs_4MO	SMESG000034318
	1.37068	15MO_vs_4MO	SMESG000035060
	-4.34187	15MO_vs_4MO	SMESG000039690
	-4.92447	15MO_vs_4MO	SMESG000010661
	2.0313	15MO_vs_4MO	SMESG000007247
	-1.67221	15MO_vs_4MO	SMESG000074186
	1.40551	15MO_vs_4MO	SMESG000049500
	1.27038	15MO_vs_4MO	SMESG000050871
	1.7047	15MO_vs_4MO	SMESG000041900
	1.997	15MO_vs_4MO	SMESG000026493
	1.46545	15MO_vs_4MO	SMESG000052528
	1.03014	15MO_vs_4MO	SMESG000043657
	-1.11999	15MO_vs_4MO	SMESG000009500
	-8.35334	15MO_vs_4MO	SMESG000034377
	1.97949	15MO_vs_4MO	SMESG000046088
	1.5163	15MO_vs_4MO	SMESG000079340
	-2.24078	15MO_vs_4MO	SMESG000048842
	1.48379	15MO_vs_4MO	SMESG000005104
	-1.31381	15MO_vs_4MO	SMESG000000229
	1.56744	15MO_vs_4MO	SMESG000039310
	1.52539	15MO_vs_4MO	SMESG000077798
	1.12379	15MO_vs_4MO	SMESG000064098
	-6.86011	15MO_vs_4MO	SMESG000000158
	4.11641	15MO_vs_4MO	SMESG000009906
	1.47023	15MO_vs_4MO	SMESG000079297
	2.37899	15MO_vs_4MO	SMESG000045553
	1.14097	15MO_vs_4MO	SMESG000025075
	1.66511	15MO_vs_4MO	SMESG000026219
	5.31828	15MO_vs_4MO	SMESG000043650
	1.62703	15MO_vs_4MO	SMESG000058514
	-2.06025	15MO_vs_4MO	SMESG000020999
	3.29425	15MO_vs_4MO	SMESG000051728
	2.96749	15MO_vs_4MO	SMESG000008014
	1.00477	15MO_vs_4MO	SMESG000027587
	1.35584	15MO_vs_4MO	SMESG000048292
	1.01873	15MO_vs_4MO	SMESG000039275
	3.39524	15MO_vs_4MO	SMESG000033177
	-1.47274	15MO_vs_4MO	SMESG000077815
	2.64178	15MO_vs_4MO	SMESG000014715
	1.26241	15MO_vs_4MO	SMESG000007068
	2.27464	15MO_vs_4MO	SMESG000014778
	-1.97222	15MO_vs_4MO	SMESG000049082
	2.75483	15MO_vs_4MO	SMESG000066596
	5.09585	15MO_vs_4MO	SMESG000068089
	7.72722	15MO_vs_4MO	SMESG000076126
	1.49134	15MO_vs_4MO	SMESG000034315
	-2.90776	15MO_vs_4MO	SMESG000063468
	2.81313	15MO_vs_4MO	SMESG000057951
	1.54919	15MO_vs_4MO	SMESG000051762
	-1.28754	15MO_vs_4MO	SMESG000017711
	-2.05608	15MO_vs_4MO	SMESG000049967
	1.28047	15MO_vs_4MO	SMESG000020475
	-2.11443	15MO_vs_4MO	SMESG000016214
	1.07042	15MO_vs_4MO	SMESG000074719
	3.33884	15MO_vs_4MO	SMESG000057600
	1.32888	15MO_vs_4MO	SMESG000009882
	-1.21703	15MO_vs_4MO	SMESG000014562
	4.99852	15MO_vs_4MO	SMESG000070956
	-1.51995	15MO_vs_4MO	SMESG000038919
	-6.80272	15MO_vs_4MO	transcript:SMEST068632001
	-4.62876	15MO_vs_4MO	SMESG000048005
	1.45483	15MO_vs_4MO	SMESG000016243
	1.81109	15MO_vs_4MO	SMESG000013396
	-1.8844	15MO_vs_4MO	SMESG000073008
	3.9881	15MO_vs_4MO	SMESG000044522
	-4.31657	15MO_vs_4MO	SMESG000048416
	6.67045	15MO_vs_4MO	SMESG000078450
	-1.65171	15MO_vs_4MO	SMESG000067844
	3.91414	15MO_vs_4MO	SMESG000003896
	-4.30109	15MO_vs_4MO	SMESG000020775
	1.20129	15MO_vs_4MO	SMESG000026494
	8.73151	15MO_vs_4MO	SMESG000057926
	-1.16535	15MO_vs_4MO	SMESG000026848
	-1.57675	15MO_vs_4MO	SMESG000020631
	-1.69104	15MO_vs_4MO	SMESG000059029
	1.98921	15MO_vs_4MO	SMESG000055655
	4.08617	15MO_vs_4MO	SMESG000059290
	-1.50778	15MO_vs_4MO	SMESG000058958
	-2.2223	15MO_vs_4MO	SMESG000000212
	1.03224	15MO_vs_4MO	SMESG000059614
	-2.10272	15MO_vs_4MO	SMESG000076421
	-1.6436	15MO_vs_4MO	SMESG000003551
	1.33954	15MO_vs_4MO	SMESG000063883
	-2.054	15MO_vs_4MO	SMESG000056575
	-1.48614	15MO_vs_4MO	SMESG000047762
	-1.05154	15MO_vs_4MO	SMESG000068215
	-3.87657	15MO_vs_4MO	SMESG000056635
	-2.45672	15MO_vs_4MO	SMESG000069007
	6.77452	15MO_vs_4MO	SMESG000003218
	3.19025	15MO_vs_4MO	SMESG000022971
	3.26741	15MO_vs_4MO	SMESG000007281
	-1.50889	15MO_vs_4MO	SMESG000050684
	4.30067	15MO_vs_4MO	SMESG000058307
	1.96901	15MO_vs_4MO	SMESG000018920
	-5.46638	15MO_vs_4MO	SMESG000067128
	1.17908	15MO_vs_4MO	SMESG000014105
	-1.76578	15MO_vs_4MO	SMESG000003297
	2.41808	15MO_vs_4MO	SMESG000015274
	-1.55882	15MO_vs_4MO	SMESG000078557
	-2.08417	15MO_vs_4MO	SMESG000069008
	-2.53733	15MO_vs_4MO	SMESG000076409
	-1.68844	15MO_vs_4MO	SMESG000052110
	2.60016	15MO_vs_4MO	SMESG000066166
	1.11363	15MO_vs_4MO	SMESG000023227
	-1.0628	15MO_vs_4MO	SMESG000061507
	-1.67691	15MO_vs_4MO	SMESG000073430
	5.6178	15MO_vs_4MO	SMESG000011864
	-6.04657	15MO_vs_4MO	SMESG000039269
	-1.26827	15MO_vs_4MO	SMESG000056364
	1.63666	15MO_vs_4MO	SMESG000080213
	1.08374	15MO_vs_4MO	SMESG000079384
	-1.05874	15MO_vs_4MO	SMESG000027520
	-1.65015	15MO_vs_4MO	SMESG000043792
	2.93547	15MO_vs_4MO	SMESG000032554
	1.94035	15MO_vs_4MO	SMESG000035936
	7.51146	15MO_vs_4MO	SMESG000059232
	1.45464	15MO_vs_4MO	SMESG000041494
	-1.66565	15MO_vs_4MO	SMESG000009421
	-1.54581	15MO_vs_4MO	SMESG000013460
	-1.7308	15MO_vs_4MO	SMESG000067729
	1.43892	15MO_vs_4MO	SMESG000002025
	1.22852	15MO_vs_4MO	SMESG000072719
	-1.60722	15MO_vs_4MO	SMESG000027003
	-2.0774	15MO_vs_4MO	SMESG000014523
	-1.58769	15MO_vs_4MO	SMESG000026402
	-1.88166	15MO_vs_4MO	SMESG000067889
	-2.24436	15MO_vs_4MO	SMESG000019754
	-1.12336	15MO_vs_4MO	SMESG000056365
	-1.8297	15MO_vs_4MO	SMESG000066360
	-1.66015	15MO_vs_4MO	SMESG000016878
	-1.1549	15MO_vs_4MO	SMESG000018259
	-1.62505	15MO_vs_4MO	SMESG000048011
	-1.50441	15MO_vs_4MO	SMESG000052537
	-3.90281	15MO_vs_4MO	SMESG000076777
	-1.51685	15MO_vs_4MO	SMESG000065669
	1.68032	15MO_vs_4MO	SMESG000000587
	-3.95804	15MO_vs_4MO	SMESG000028811
	-1.29263	15MO_vs_4MO	SMESG000014563
	6.9627	15MO_vs_4MO	SMESG000020884
	-1.52955	15MO_vs_4MO	SMESG000014266
	-1.46317	15MO_vs_4MO	SMESG000066362
	-1.74704	15MO_vs_4MO	SMESG000038387
	5.52842	15MO_vs_4MO	SMESG000035058
	1.14577	15MO_vs_4MO	SMESG000069407
	-1.85318	15MO_vs_4MO	SMESG000067500
	-1.46032	15MO_vs_4MO	SMESG000037364
	-1.77872	15MO_vs_4MO	SMESG000060667
	-1.0811	15MO_vs_4MO	SMESG000034925
	6.34586	15MO_vs_4MO	SMESG000043074
	1.13119	15MO_vs_4MO	SMESG000046751
	1.12296	15MO_vs_4MO	SMESG000015163
	2.02808	15MO_vs_4MO	SMESG000058575
	-1.63722	15MO_vs_4MO	SMESG000014919
	-1.67079	15MO_vs_4MO	SMESG000011749
	3.12683	15MO_vs_4MO	SMESG000027392
	-1.23039	15MO_vs_4MO	SMESG000030612
	-1.5285	15MO_vs_4MO	SMESG000024797
	-1.8246	15MO_vs_4MO	SMESG000036477
	-1.3836	15MO_vs_4MO	SMESG000013708
	1.66203	15MO_vs_4MO	SMESG000029274
	2.60124	15MO_vs_4MO	SMESG000000555
	3.81422	15MO_vs_4MO	SMESG000056526
	1.54168	15MO_vs_4MO	SMESG000059487
	-1.35293	15MO_vs_4MO	SMESG000072894
	1.22109	15MO_vs_4MO	SMESG000041433
	-1.21909	15MO_vs_4MO	SMESG000051726
	-1.16784	15MO_vs_4MO	SMESG000030962
	-1.58178	15MO_vs_4MO	SMESG000080395
	6.72104	15MO_vs_4MO	SMESG000030745
	-1.51268	15MO_vs_4MO	SMESG000048946
	-1.37968	15MO_vs_4MO	SMESG000065975
	1.18259	15MO_vs_4MO	SMESG000005021
	-1.38799	15MO_vs_4MO	SMESG000041178
	-1.81104	15MO_vs_4MO	SMESG000045326
	-1.63854	15MO_vs_4MO	SMESG000027405
	-2.05105	15MO_vs_4MO	SMESG000052435
	2.43879	15MO_vs_4MO	SMESG000079496
	1.07962	15MO_vs_4MO	SMESG000026020
	-1.35153	15MO_vs_4MO	SMESG000014566
	1.35377	15MO_vs_4MO	SMESG000062986
	6.20857	15MO_vs_4MO	SMESG000042071
	-4.16026	15MO_vs_4MO	SMESG000077446
	-2.04901	15MO_vs_4MO	SMESG000050528
	-1.31163	15MO_vs_4MO	SMESG000025353
	-2.45318	15MO_vs_4MO	SMESG000014539
	-1.4914	15MO_vs_4MO	SMESG000010480
	-2.93025	15MO_vs_4MO	SMESG000058203
	-1.79895	15MO_vs_4MO	SMESG000072127
	1.28381	15MO_vs_4MO	SMESG000052481
	4.41448	15MO_vs_4MO	SMESG000057298
	1.04765	15MO_vs_4MO	SMESG000069906
	1.18805	15MO_vs_4MO	SMESG000066540
	-1.36559	15MO_vs_4MO	SMESG000052523
	-1.54116	15MO_vs_4MO	SMESG000068580
	-1.71912	15MO_vs_4MO	SMESG000062919
	-1.50524	15MO_vs_4MO	SMESG000026160
	3.37305	15MO_vs_4MO	SMESG000024136
	-1.12021	15MO_vs_4MO	SMESG000003495
	-1.26804	15MO_vs_4MO	SMESG000065026
	-1.49004	15MO_vs_4MO	SMESG000030623
	6.31476	15MO_vs_4MO	SMESG000042059
	1.06209	15MO_vs_4MO	SMESG000012954
	-1.76338	15MO_vs_4MO	SMESG000024281
	-1.23482	15MO_vs_4MO	SMESG000031073
	-1.36841	15MO_vs_4MO	SMESG000041861
	1.17698	15MO_vs_4MO	SMESG000026952
	-1.75034	15MO_vs_4MO	SMESG000066984
	-2.0876	15MO_vs_4MO	SMESG000030252
	-1.15619	15MO_vs_4MO	SMESG000051649
	4.90641	15MO_vs_4MO	SMESG000033054
	1.76044	15MO_vs_4MO	SMESG000006741
	1.04572	15MO_vs_4MO	SMESG000030921
	-2.62471	15MO_vs_4MO	SMESG000017039
	1.15926	15MO_vs_4MO	SMESG000058089
	-1.02093	15MO_vs_4MO	SMESG000044256
	-1.19923	15MO_vs_4MO	SMESG000040121
	-1.36209	15MO_vs_4MO	SMESG000022747
	5.86708	15MO_vs_4MO	SMESG000030689
	4.60346	15MO_vs_4MO	SMESG000039778
	-3.18952	15MO_vs_4MO	SMESG000076174
	-1.68618	15MO_vs_4MO	SMESG000023276
	-1.4786	15MO_vs_4MO	SMESG000017294
	-4.24259	15MO_vs_4MO	SMESG000026361
	5.70867	15MO_vs_4MO	SMESG000004375
	1.19493	15MO_vs_4MO	SMESG000039406
	-1.07689	15MO_vs_4MO	SMESG000025491
	2.55925	15MO_vs_4MO	SMESG000055536
	-1.19625	15MO_vs_4MO	SMESG000070153
	-1.2168	15MO_vs_4MO	SMESG000034079
	-1.0717	15MO_vs_4MO	SMESG000011426
	4.40269	15MO_vs_4MO	SMESG000003474
	6.3944	15MO_vs_4MO	SMESG000042755
	-1.41679	15MO_vs_4MO	SMESG000056461
	3.30489	15MO_vs_4MO	SMESG000016235
	-1.62721	15MO_vs_4MO	SMESG000068796
	4.53085	15MO_vs_4MO	SMESG000017600
	-1.02724	15MO_vs_4MO	SMESG000072747
	-2.66625	15MO_vs_4MO	SMESG000034935
	-1.0553	15MO_vs_4MO	SMESG000022949
	3.81458	15MO_vs_4MO	SMESG000076632
	-1.07007	15MO_vs_4MO	SMESG000071508
	-4.59392	15MO_vs_4MO	SMESG000076741
	-1.21268	15MO_vs_4MO	SMESG000043405
	-1.70103	15MO_vs_4MO	SMESG000010593
	-1.83118	15MO_vs_4MO	SMESG000009488
	-1.48912	15MO_vs_4MO	SMESG000052515
	-1.17452	15MO_vs_4MO	SMESG000027812
	5.25245	15MO_vs_4MO	SMESG000078551
	-1.42384	15MO_vs_4MO	SMESG000028674
	-1.55444	15MO_vs_4MO	SMESG000052436
	-1.48708	15MO_vs_4MO	SMESG000072257
	4.529	15MO_vs_4MO	SMESG000042372
	-1.65104	15MO_vs_4MO	SMESG000072873
	3.71227	15MO_vs_4MO	SMESG000018900
	-1.13692	15MO_vs_4MO	SMESG000009547
	2.12735	15MO_vs_4MO	SMESG000043376
	-1.16548	15MO_vs_4MO	SMESG000045994
	-1.59094	15MO_vs_4MO	SMESG000067876
	-1.10271	15MO_vs_4MO	SMESG000073595
	-1.34868	15MO_vs_4MO	SMESG000028231
	-1.21768	15MO_vs_4MO	SMESG000052363
	-1.52535	15MO_vs_4MO	SMESG000014578
	1.36388	15MO_vs_4MO	SMESG000058684
	-1.38148	15MO_vs_4MO	SMESG000017770
	4.52437	15MO_vs_4MO	SMESG000005874
	-1.67965	15MO_vs_4MO	SMESG000072576
	1.08432	15MO_vs_4MO	SMESG000034323
	-1.42216	15MO_vs_4MO	SMESG000062650
	2.90222	15MO_vs_4MO	SMESG000003622
	-1.02802	15MO_vs_4MO	SMESG000045786
	3.20124	15MO_vs_4MO	SMESG000062639
	-1.34472	15MO_vs_4MO	SMESG000030545
	2.54195	15MO_vs_4MO	SMESG000002021
	-1.31047	15MO_vs_4MO	SMESG000072903
	-1.36582	15MO_vs_4MO	SMESG000038811
	1.07423	15MO_vs_4MO	SMESG000068918
	3.95856	15MO_vs_4MO	SMESG000021837
	-2.06393	15MO_vs_4MO	SMESG000069225
	-5.41264	15MO_vs_4MO	SMESG000066357
	-1.31898	15MO_vs_4MO	SMESG000080324
	-1.16284	15MO_vs_4MO	SMESG000054822
	-4.6415	15MO_vs_4MO	SMESG000077439
	-1.04388	15MO_vs_4MO	SMESG000007013
	-4.59575	15MO_vs_4MO	SMESG000077431
	-1.13977	15MO_vs_4MO	SMESG000025924
	-2.3349	15MO_vs_4MO	SMESG000003988
	5.26584	15MO_vs_4MO	SMESG000075750
	-3.49871	15MO_vs_4MO	SMESG000048714
	-1.47476	15MO_vs_4MO	SMESG000030589
	-1.02532	15MO_vs_4MO	SMESG000051697
	-1.15702	15MO_vs_4MO	SMESG000017699
	2.69441	15MO_vs_4MO	SMESG000031839
	-1.00707	15MO_vs_4MO	SMESG000002926
	4.3966	15MO_vs_4MO	SMESG000043652
	-3.1491	15MO_vs_4MO	SMESG000001665
	-1.49516	15MO_vs_4MO	SMESG000051575
	2.98475	15MO_vs_4MO	SMESG000043068
	3.34929	15MO_vs_4MO	SMESG000022517
	3.39908	15MO_vs_4MO	SMESG000058721
	-1.23235	15MO_vs_4MO	SMESG000066725
	-1.37819	15MO_vs_4MO	SMESG000026133
	1.16181	15MO_vs_4MO	SMESG000026714
	-1.25889	15MO_vs_4MO	SMESG000002846
	-1.65977	15MO_vs_4MO	SMESG000072061
	1.08493	15MO_vs_4MO	SMESG000052499
	-1.66863	15MO_vs_4MO	SMESG000076267
	1.1599	15MO_vs_4MO	SMESG000038692
	-1.16657	15MO_vs_4MO	SMESG000026024
	1.34454	15MO_vs_4MO	SMESG000059819
	-1.00296	15MO_vs_4MO	SMESG000076407
	2.04396	15MO_vs_4MO	SMESG000059879
	5.74625	15MO_vs_4MO	SMESG000032165
	-1.54714	15MO_vs_4MO	SMESG000049083
	-1.03789	15MO_vs_4MO	SMESG000027271
	2.29125	15MO_vs_4MO	SMESG000051917
	-1.26568	15MO_vs_4MO	SMESG000009510
	1.23021	15MO_vs_4MO	SMESG000023359
	-1.77399	15MO_vs_4MO	SMESG000076635
	1.14336	15MO_vs_4MO	SMESG000059798
	-1.46143	15MO_vs_4MO	SMESG000020524
	1.52038	15MO_vs_4MO	SMESG000043375
	-1.01556	15MO_vs_4MO	SMESG000009544
	2.31402	15MO_vs_4MO	SMESG000011359
	-1.35115	15MO_vs_4MO	SMESG000009939
	6.65599	15MO_vs_4MO	SMESG000042052
	-2.10503	15MO_vs_4MO	SMESG000018757
	4.95651	15MO_vs_4MO	SMESG000072346
	1.35691	15MO_vs_4MO	SMESG000049776
	-1.16929	15MO_vs_4MO	SMESG000050966
	-3.73114	15MO_vs_4MO	SMESG000023733
	1.21838	15MO_vs_4MO	SMESG000069697
	4.61164	15MO_vs_4MO	SMESG000005115
	1.6009	15MO_vs_4MO	SMESG000033795
	-1.08544	15MO_vs_4MO	SMESG000007289
	2.21541	15MO_vs_4MO	SMESG000020661
	-1.81848	15MO_vs_4MO	SMESG000025545
	4.47624	15MO_vs_4MO	SMESG000033053
	-1.44002	15MO_vs_4MO	SMESG000035882
	3.83276	15MO_vs_4MO	SMESG000075605
	-1.08639	15MO_vs_4MO	SMESG000056674
	-1.35706	15MO_vs_4MO	SMESG000025507
	-1.03299	15MO_vs_4MO	SMESG000048844
	5.91911	15MO_vs_4MO	SMESG000039666
	-4.45477	15MO_vs_4MO	SMESG000077421
	2.02145	15MO_vs_4MO	SMESG000021243
	-1.09589	15MO_vs_4MO	SMESG000002858
	-1.2653	15MO_vs_4MO	SMESG000000960
	-1.60808	15MO_vs_4MO	SMESG000023233
	1.34636	15MO_vs_4MO	SMESG000010347
	2.12059	15MO_vs_4MO	SMESG000034316
	-1.59592	15MO_vs_4MO	SMESG000023723
	-1.04017	15MO_vs_4MO	SMESG000068121
	-1.35555	15MO_vs_4MO	SMESG000016915
	-1.27798	15MO_vs_4MO	SMESG000031845
	-1.03797	15MO_vs_4MO	SMESG000076841
	-1.04551	15MO_vs_4MO	SMESG000026107
	-1.12914	15MO_vs_4MO	SMESG000077536
	1.54218	15MO_vs_4MO	SMESG000079144
	-5.62519	15MO_vs_4MO	SMESG000014441
	-1.12928	15MO_vs_4MO	SMESG000067327
	1.08408	15MO_vs_4MO	SMESG000023554
	-1.36661	15MO_vs_4MO	SMESG000039976
	-2.61404	15MO_vs_4MO	SMESG000036682
	2.32095	15MO_vs_4MO	SMESG000055914
	-1.09919	15MO_vs_4MO	SMESG000003747
	-1.09344	15MO_vs_4MO	SMESG000018070
	-1.81587	15MO_vs_4MO	SMESG000064127
	-2.73409	15MO_vs_4MO	SMESG000001654
	2.94634	15MO_vs_4MO	SMESG000024103
	1.08982	15MO_vs_4MO	SMESG000077687
	-1.06631	15MO_vs_4MO	SMESG000052728
	-1.27123	15MO_vs_4MO	SMESG000055839
	2.3692	15MO_vs_4MO	SMESG000050123
	-1.22319	15MO_vs_4MO	SMESG000026563
	3.3302	15MO_vs_4MO	SMESG000031088
	-3.7772	15MO_vs_4MO	SMESG000058601
	-1.07193	15MO_vs_4MO	SMESG000054803
	-1.8949	15MO_vs_4MO	SMESG000076410
	1.05437	15MO_vs_4MO	SMESG000023216
	-3.18096	15MO_vs_4MO	SMESG000066844
	-2.01629	15MO_vs_4MO	SMESG000045327
	2.17906	15MO_vs_4MO	SMESG000019444
	3.05505	15MO_vs_4MO	SMESG000053105
	-1.87328	15MO_vs_4MO	SMESG000035883
	4.47009	15MO_vs_4MO	SMESG000035059
	-3.50989	15MO_vs_4MO	SMESG000063633
	-6.25154	15MO_vs_4MO	SMESG000050249
	-1.148	15MO_vs_4MO	SMESG000067198
	-1.36077	15MO_vs_4MO	SMESG000010434
	-1.28549	15MO_vs_4MO	SMESG000003547
	-1.08641	15MO_vs_4MO	SMESG000046915
	-3.41522	15MO_vs_4MO	SMESG000049064
	-1.17347	15MO_vs_4MO	SMESG000072038
	2.05613	15MO_vs_4MO	SMESG000040018
	-5.28301	15MO_vs_4MO	SMESG000021652
	-7.18988	15MO_vs_4MO	SMESG000038600
	-1.08433	15MO_vs_4MO	SMESG000051618
	-1.13533	15MO_vs_4MO	SMESG000002927
	-1.01767	15MO_vs_4MO	SMESG000036898
	2.2422	15MO_vs_4MO	SMESG000036670
	-1.34572	15MO_vs_4MO	SMESG000017276
	-3.02276	15MO_vs_4MO	SMESG000024982
	-2.59315	15MO_vs_4MO	SMESG000004892
	-1.25948	15MO_vs_4MO	SMESG000015360
	-1.09695	15MO_vs_4MO	SMESG000039107
	-1.43792	15MO_vs_4MO	SMESG000014373
	-1.12595	15MO_vs_4MO	SMESG000037910
	-1.15586	15MO_vs_4MO	SMESG000071076
	-2.74482	15MO_vs_4MO	SMESG000074843
	-1.16981	15MO_vs_4MO	SMESG000068317
	-1.62289	15MO_vs_4MO	SMESG000068771
	-1.01606	15MO_vs_4MO	SMESG000051239
	4.21524	15MO_vs_4MO	SMESG000068445
	1.88154	15MO_vs_4MO	SMESG000052331
	1.8098	15MO_vs_4MO	SMESG000011028
	-1.16773	15MO_vs_4MO	SMESG000077813
	1.62346	15MO_vs_4MO	SMESG000064723
	-1.19464	15MO_vs_4MO	SMESG000037829
	1.79365	15MO_vs_4MO	SMESG000007206
	-3.11689	15MO_vs_4MO	SMESG000048717
	-1.24235	15MO_vs_4MO	SMESG000034286
	-1.50572	15MO_vs_4MO	transcript:SMEST023232002
	-1.02305	15MO_vs_4MO	SMESG000016766
	-4.26835	15MO_vs_4MO	SMESG000024646
	-1.11563	15MO_vs_4MO	SMESG000038343
	1.43557	15MO_vs_4MO	SMESG000006040
	-1.18372	15MO_vs_4MO	SMESG000033194
	1.03272	15MO_vs_4MO	SMESG000058251
	-2.44626	15MO_vs_4MO	SMESG000068578
	-2.28988	15MO_vs_4MO	SMESG000028190
	2.42654	15MO_vs_4MO	SMESG000022932
	-1.1654	15MO_vs_4MO	SMESG000009515
	-2.58718	15MO_vs_4MO	SMESG000003290
	-1.13003	15MO_vs_4MO	SMESG000069482
	-1.68064	15MO_vs_4MO	SMESG000006982
	-1.22709	15MO_vs_4MO	SMESG000060655
	-1.42021	15MO_vs_4MO	SMESG000051639
	2.33701	15MO_vs_4MO	SMESG000056837
	3.45845	15MO_vs_4MO	SMESG000055011
	-1.64693	15MO_vs_4MO	SMESG000076389
	2.81059	15MO_vs_4MO	SMESG000016995
	4.59856	15MO_vs_4MO	SMESG000026775
	-1.18711	15MO_vs_4MO	SMESG000049670
	-1.32364	15MO_vs_4MO	SMESG000076169
	-1.32037	15MO_vs_4MO	SMESG000009915
	-1.21659	15MO_vs_4MO	SMESG000042122
	-1.05518	15MO_vs_4MO	SMESG000003991
	3.79283	15MO_vs_4MO	SMESG000030634
	-1.55911	15MO_vs_4MO	SMESG000027393
	-1.65686	15MO_vs_4MO	SMESG000076011
	2.14777	15MO_vs_4MO	SMESG000013963
	-1.00384	15MO_vs_4MO	SMESG000023095
	1.70944	15MO_vs_4MO	SMESG000040019
	-1.32841	15MO_vs_4MO	SMESG000062787
	-1.00358	15MO_vs_4MO	SMESG000000720
	-1.6522	15MO_vs_4MO	SMESG000038124
	-1.25848	15MO_vs_4MO	SMESG000046035
	-1.3344	15MO_vs_4MO	SMESG000051038
	-1.12477	15MO_vs_4MO	SMESG000075258
	4.39524	15MO_vs_4MO	SMESG000068086
	-2.22504	15MO_vs_4MO	SMESG000025383
	-4.04739	15MO_vs_4MO	SMESG000048473
	-7.08043	15MO_vs_4MO	SMESG000030489
	-1.23596	15MO_vs_4MO	SMESG000019346
	4.8489	15MO_vs_4MO	SMESG000014788
	-1.34004	15MO_vs_4MO	SMESG000045165
	-1.24207	15MO_vs_4MO	SMESG000059792
	-1.51625	15MO_vs_4MO	SMESG000046233
	-1.19539	15MO_vs_4MO	SMESG000017224
	-4.41579	15MO_vs_4MO	SMESG000076470
	1.52903	15MO_vs_4MO	SMESG000031061
	-2.71711	15MO_vs_4MO	SMESG000003282
	-1.66156	15MO_vs_4MO	SMESG000059887
	-1.63101	15MO_vs_4MO	SMESG000066354
	-3.1248	15MO_vs_4MO	SMESG000035036
	6.69501	15MO_vs_4MO	SMESG000022974
	2.13296	15MO_vs_4MO	SMESG000009387
	-2.23312	15MO_vs_4MO	SMESG000027231
	-1.72298	15MO_vs_4MO	SMESG000008858
	3.53166	15MO_vs_4MO	SMESG000020556
	-1.07687	15MO_vs_4MO	SMESG000080881
	1.24663	15MO_vs_4MO	SMESG000036334
	-1.42247	15MO_vs_4MO	SMESG000069029
	-1.0057	15MO_vs_4MO	SMESG000011757
	-1.03315	15MO_vs_4MO	SMESG000051933
	2.22806	15MO_vs_4MO	SMESG000004911
	3.83349	15MO_vs_4MO	SMESG000033062
	-1.40369	15MO_vs_4MO	SMESG000079509
	-1.12818	15MO_vs_4MO	SMESG000001583
	3.88783	15MO_vs_4MO	SMESG000062471
	-1.06506	15MO_vs_4MO	SMESG000022351
	-1.00607	15MO_vs_4MO	SMESG000078620
	-1.05066	15MO_vs_4MO	SMESG000025456
	-1.09076	15MO_vs_4MO	SMESG000054819
	-1.02039	15MO_vs_4MO	SMESG000037818
	-1.02623	15MO_vs_4MO	SMESG000008613
	-1.01913	15MO_vs_4MO	SMESG000080877
	-1.09199	15MO_vs_4MO	SMESG000053709
	2.24655	15MO_vs_4MO	SMESG000023959
	-3.5656	15MO_vs_4MO	SMESG000054032
	-2.81662	15MO_vs_4MO	SMESG000030298
	-1.22142	15MO_vs_4MO	SMESG000061669
	-1.38731	15MO_vs_4MO	SMESG000024818
	-1.29861	15MO_vs_4MO	SMESG000058498
	-1.08177	15MO_vs_4MO	SMESG000080402
	1.95905	15MO_vs_4MO	SMESG000059367
	1.57025	15MO_vs_4MO	SMESG000000287
	-1.28953	15MO_vs_4MO	SMESG000050468
	-4.16746	15MO_vs_4MO	SMESG000061107
	2.24493	15MO_vs_4MO	SMESG000066858
	-1.6406	15MO_vs_4MO	SMESG000066348
	-3.46654	15MO_vs_4MO	SMESG000018762
	4.12072	15MO_vs_4MO	SMESG000011517
	1.35444	15MO_vs_4MO	SMESG000018676
	-1.22839	15MO_vs_4MO	SMESG000051039
	-1.37028	15MO_vs_4MO	SMESG000065653
	1.64736	15MO_vs_4MO	SMESG000076036
	-1.89585	15MO_vs_4MO	SMESG000020095
	-1.16626	15MO_vs_4MO	SMESG000013144
	-1.48131	15MO_vs_4MO	SMESG000023025
	-1.0736	15MO_vs_4MO	SMESG000019657
	3.72608	15MO_vs_4MO	SMESG000061017
	1.09636	15MO_vs_4MO	SMESG000053453
	-1.50982	15MO_vs_4MO	SMESG000000227
	3.43048	15MO_vs_4MO	SMESG000014169
	-1.45297	15MO_vs_4MO	SMESG000067510
	-1.90672	15MO_vs_4MO	SMESG000050244
	-2.0338	15MO_vs_4MO	SMESG000053553
	-1.48944	15MO_vs_4MO	SMESG000014741
	2.27748	15MO_vs_4MO	SMESG000036544
	-1.27162	15MO_vs_4MO	SMESG000048970
	-1.19004	15MO_vs_4MO	SMESG000065664
	-1.09515	15MO_vs_4MO	SMESG000050971
	3.26874	15MO_vs_4MO	SMESG000000761
	2.2278	15MO_vs_4MO	SMESG000044371
	-1.0909	15MO_vs_4MO	SMESG000023012
	2.9951	15MO_vs_4MO	SMESG000013540
	-1.2379	15MO_vs_4MO	SMESG000014841
	-1.00729	15MO_vs_4MO	SMESG000016220
	3.51326	15MO_vs_4MO	SMESG000051915
	-1.09964	15MO_vs_4MO	SMESG000003369
	2.16518	15MO_vs_4MO	SMESG000066923
	-2.671	15MO_vs_4MO	SMESG000007460
	3.24071	15MO_vs_4MO	SMESG000032327
	1.00426	15MO_vs_4MO	SMESG000050535
	-2.0211	15MO_vs_4MO	SMESG000044463
	2.01828	15MO_vs_4MO	SMESG000081862
	-3.74893	15MO_vs_4MO	SMESG000077449
	2.28269	15MO_vs_4MO	SMESG000006744
	-1.26983	15MO_vs_4MO	SMESG000008835
	-1.35049	15MO_vs_4MO	SMESG000075755
	1.44131	15MO_vs_4MO	SMESG000030105
	-1.08161	15MO_vs_4MO	SMESG000046223
	1.34717	15MO_vs_4MO	SMESG000003494
	-2.03593	15MO_vs_4MO	SMESG000068579
	2.00144	15MO_vs_4MO	SMESG000078733
	-1.18408	15MO_vs_4MO	SMESG000055984
	-2.27838	15MO_vs_4MO	SMESG000012868
	-1.04603	15MO_vs_4MO	SMESG000076962
	1.02727	15MO_vs_4MO	SMESG000013715
	-1.21799	15MO_vs_4MO	SMESG000071150
	-3.17434	15MO_vs_4MO	SMESG000024645
	1.98398	15MO_vs_4MO	SMESG000038225
	-1.25678	15MO_vs_4MO	SMESG000038690
	-1.10682	15MO_vs_4MO	SMESG000002177
	3.25094	15MO_vs_4MO	SMESG000048937
	-4.07629	15MO_vs_4MO	SMESG000057616
	1.89251	15MO_vs_4MO	SMESG000078452
	-1.2643	15MO_vs_4MO	SMESG000031441
	-2.47495	15MO_vs_4MO	SMESG000078056
	1.11798	15MO_vs_4MO	SMESG000001542
	-1.10061	15MO_vs_4MO	SMESG000051036
	-1.27961	15MO_vs_4MO	SMESG000081194
	-1.25588	15MO_vs_4MO	SMESG000031800
	2.32719	15MO_vs_4MO	SMESG000054249
	-1.59938	15MO_vs_4MO	SMESG000078683
	-1.08864	15MO_vs_4MO	SMESG000068855
	-1.14335	15MO_vs_4MO	SMESG000017288
	5.24629	15MO_vs_4MO	SMESG000033798
	-1.16914	15MO_vs_4MO	SMESG000027395
	1.42033	15MO_vs_4MO	SMESG000018381
	-1.04861	15MO_vs_4MO	SMESG000066311
	1.05304	15MO_vs_4MO	SMESG000010546
	5.10934	15MO_vs_4MO	SMESG000070788
	1.24184	15MO_vs_4MO	SMESG000030111
	-4.27939	15MO_vs_4MO	SMESG000014770
	2.5377	15MO_vs_4MO	SMESG000022055
	-1.10682	15MO_vs_4MO	SMESG000030859
	4.18534	15MO_vs_4MO	SMESG000020012
	-1.10584	15MO_vs_4MO	SMESG000032754
	-1.1838	15MO_vs_4MO	SMESG000037969
	1.90631	15MO_vs_4MO	SMESG000074058
	3.33034	15MO_vs_4MO	SMESG000073847
	-1.2176	15MO_vs_4MO	SMESG000063499
	4.37077	15MO_vs_4MO	SMESG000030667
	1.52837	15MO_vs_4MO	SMESG000009856
	-2.20786	15MO_vs_4MO	SMESG000051944
	-1.07536	15MO_vs_4MO	SMESG000053042
	-1.60095	15MO_vs_4MO	SMESG000001671
	-1.56484	15MO_vs_4MO	SMESG000036145
	-1.10723	15MO_vs_4MO	SMESG000057754
	2.77394	15MO_vs_4MO	SMESG000020613
	-1.19611	15MO_vs_4MO	SMESG000067136
	2.94603	15MO_vs_4MO	SMESG000066997
	-1.1203	15MO_vs_4MO	SMESG000046339
	2.08854	15MO_vs_4MO	SMESG000028016
	-2.15628	15MO_vs_4MO	SMESG000064828
	2.91571	15MO_vs_4MO	SMESG000049779
	-1.25758	15MO_vs_4MO	SMESG000018072
	2.85524	15MO_vs_4MO	SMESG000055550
	-1.19512	15MO_vs_4MO	SMESG000001054
	-4.03567	15MO_vs_4MO	SMESG000026362
	-1.13984	15MO_vs_4MO	SMESG000023196
	1.14477	15MO_vs_4MO	SMESG000067658
	-3.33868	15MO_vs_4MO	SMESG000067697
	-1.14854	15MO_vs_4MO	SMESG000033305
	-2.50763	15MO_vs_4MO	SMESG000006262
	-1.22055	15MO_vs_4MO	SMESG000075620
	3.64617	15MO_vs_4MO	SMESG000056366
	-2.01521	15MO_vs_4MO	SMESG000043190
	-1.70079	15MO_vs_4MO	SMESG000050805
	1.41127	15MO_vs_4MO	SMESG000080985
	-1.32639	15MO_vs_4MO	SMESG000031780
	1.29731	15MO_vs_4MO	SMESG000010549
	-2.63588	15MO_vs_4MO	SMESG000077305
	3.27749	15MO_vs_4MO	SMESG000068085
	-1.12978	15MO_vs_4MO	SMESG000016838
	3.07908	15MO_vs_4MO	SMESG000012131
	2.89003	15MO_vs_4MO	SMESG000081966
	1.36788	15MO_vs_4MO	SMESG000078415
	2.0327	15MO_vs_4MO	SMESG000076358
	1.05122	15MO_vs_4MO	SMESG000077543
	2.48086	15MO_vs_4MO	SMESG000006785
	1.59387	15MO_vs_4MO	SMESG000023745
	2.83904	15MO_vs_4MO	SMESG000020534
	3.16288	15MO_vs_4MO	SMESG000033055
	-1.13859	15MO_vs_4MO	SMESG000077553
	-1.32236	15MO_vs_4MO	SMESG000073231
	1.40083	15MO_vs_4MO	SMESG000041431
	-1.17585	15MO_vs_4MO	SMESG000044348
	-3.57243	15MO_vs_4MO	SMESG000069376
	3.28058	15MO_vs_4MO	SMESG000010795
	2.86344	15MO_vs_4MO	SMESG000000719
	3.65528	15MO_vs_4MO	SMESG000066331
	1.50659	15MO_vs_4MO	SMESG000023215
	-1.69099	15MO_vs_4MO	SMESG000068032
	-1.06621	15MO_vs_4MO	SMESG000030143
	-1.46567	15MO_vs_4MO	SMESG000005899
	-2.3736	15MO_vs_4MO	SMESG000003648
	-1.24601	15MO_vs_4MO	SMESG000000044
	4.07979	15MO_vs_4MO	SMESG000005245
	-6.59536	15MO_vs_4MO	SMESG000044008
	-1.04703	15MO_vs_4MO	SMESG000074140
	1.16514	15MO_vs_4MO	SMESG000066564
	1.06585	15MO_vs_4MO	SMESG000004481
	4.13106	15MO_vs_4MO	SMESG000052426
	2.10574	15MO_vs_4MO	SMESG000013816
	-1.86126	15MO_vs_4MO	SMESG000049236
	-1.03793	15MO_vs_4MO	SMESG000014858
	-1.07628	15MO_vs_4MO	SMESG000079965
	4.05962	15MO_vs_4MO	SMESG000051573
	-1.09596	15MO_vs_4MO	SMESG000041593
	-3.14284	15MO_vs_4MO	SMESG000027903
	1.82494	15MO_vs_4MO	SMESG000000171
	-1.02514	15MO_vs_4MO	SMESG000065400
	3.59503	15MO_vs_4MO	SMESG000066328
	-1.39595	15MO_vs_4MO	SMESG000041912
	-1.03382	15MO_vs_4MO	SMESG000045177
	-1.01314	15MO_vs_4MO	SMESG000061668
	-6.57858	15MO-reg_vs_15MO	SMESG000043652
	-8.26688	15MO-reg_vs_15MO	SMESG000056366
	-6.48486	15MO-reg_vs_15MO	SMESG000039778
	-8.45551	15MO-reg_vs_15MO	SMESG000035058
	-5.90276	15MO-reg_vs_15MO	SMESG000055550
	-5.5968	15MO-reg_vs_15MO	SMESG000076632
	-5.82058	15MO-reg_vs_15MO	SMESG000018900
	-4.11115	15MO-reg_vs_15MO	SMESG000066166
	-4.80649	15MO-reg_vs_15MO	SMESG000013540
	-7.50932	15MO-reg_vs_15MO	SMESG000068086
	-6.76782	15MO-reg_vs_15MO	SMESG000029913
	-7.84036	15MO-reg_vs_15MO	SMESG000035059
	-7.80533	15MO-reg_vs_15MO	SMESG000061017
	-3.62367	15MO-reg_vs_15MO	SMESG000019444
	-6.42997	15MO-reg_vs_15MO	SMESG000043650
	-7.03742	15MO-reg_vs_15MO	SMESG000000723
	-7.62777	15MO-reg_vs_15MO	SMESG000074695
	-4.41546	15MO-reg_vs_15MO	SMESG000063803
	-7.7578	15MO-reg_vs_15MO	SMESG000020556
	-5.18675	15MO-reg_vs_15MO	SMESG000008022
	-2.83098	15MO-reg_vs_15MO	SMESG000064560
	-6.13761	15MO-reg_vs_15MO	SMESG000048937
	-3.81709	15MO-reg_vs_15MO	SMESG000066596
	-3.0617	15MO-reg_vs_15MO	SMESG000056569
	-4.45187	15MO-reg_vs_15MO	SMESG000051728
	-7.28763	15MO-reg_vs_15MO	SMESG000017600
	-4.75509	15MO-reg_vs_15MO	SMESG000063815
	-2.17111	15MO-reg_vs_15MO	SMESG000040239
	-6.61789	15MO-reg_vs_15MO	SMESG000055624
	-2.73773	15MO-reg_vs_15MO	SMESG000013396
	-7.73049	15MO-reg_vs_15MO	SMESG000042423
	-6.98806	15MO-reg_vs_15MO	SMESG000041014
	-5.17962	15MO-reg_vs_15MO	SMESG000066997
	-6.27858	15MO-reg_vs_15MO	SMESG000055918
	-2.68488	15MO-reg_vs_15MO	SMESG000053214
	-8.07766	15MO-reg_vs_15MO	SMESG000005115
	-2.28143	15MO-reg_vs_15MO	SMESG000080362
	-7.30354	15MO-reg_vs_15MO	SMESG000062471
	-6.14605	15MO-reg_vs_15MO	SMESG000052336
	-8.27528	15MO-reg_vs_15MO	SMESG000066650
	-7.05611	15MO-reg_vs_15MO	SMESG000055728
	-5.3971	15MO-reg_vs_15MO	SMESG000073892
	-2.27239	15MO-reg_vs_15MO	SMESG000036295
	-7.90876	15MO-reg_vs_15MO	SMESG000004375
	-1.45626	15MO-reg_vs_15MO	SMESG000059645
	-7.85634	15MO-reg_vs_15MO	SMESG000075750
	-6.31818	15MO-reg_vs_15MO	SMESG000068089
	-3.87742	15MO-reg_vs_15MO	SMESG000032554
	-5.09344	15MO-reg_vs_15MO	SMESG000062639
	-7.27821	15MO-reg_vs_15MO	SMESG000020555
	-8.1094	15MO-reg_vs_15MO	SMESG000033066
	-7.31383	15MO-reg_vs_15MO	SMESG000033055
	-5.80384	15MO-reg_vs_15MO	SMESG000020882
	-3.96436	15MO-reg_vs_15MO	SMESG000014715
	-7.85137	15MO-reg_vs_15MO	SMESG000051573
	-7.87725	15MO-reg_vs_15MO	SMESG000068087
	-8.35043	15MO-reg_vs_15MO	SMESG000042372
	-7.69818	15MO-reg_vs_15MO	SMESG000010457
	-7.22894	15MO-reg_vs_15MO	SMESG000070788
	-8.0698	15MO-reg_vs_15MO	SMESG000014786
	-2.19955	15MO-reg_vs_15MO	SMESG000050854
	-7.20444	15MO-reg_vs_15MO	SMESG000055123
	-5.53717	15MO-reg_vs_15MO	SMESG000016235
	-7.50848	15MO-reg_vs_15MO	SMESG000033053
	-3.16293	15MO-reg_vs_15MO	SMESG000055179
	-6.75459	15MO-reg_vs_15MO	SMESG000000719
	-4.90294	15MO-reg_vs_15MO	SMESG000027392
	-2.58855	15MO-reg_vs_15MO	SMESG000042387
	-7.50497	15MO-reg_vs_15MO	SMESG000033062
	-7.70267	15MO-reg_vs_15MO	SMESG000033054
	-2.02571	15MO-reg_vs_15MO	SMESG000061850
	-7.55246	15MO-reg_vs_15MO	SMESG000078551
	-6.5824	15MO-reg_vs_15MO	SMESG000073970
	-3.901	15MO-reg_vs_15MO	SMESG000050123
	-2.43203	15MO-reg_vs_15MO	SMESG000046103
	-5.99116	15MO-reg_vs_15MO	SMESG000003896
	-4.53723	15MO-reg_vs_15MO	SMESG000041448
	-1.99357	15MO-reg_vs_15MO	SMESG000040243
	-1.58048	15MO-reg_vs_15MO	SMESG000016934
	-3.65184	15MO-reg_vs_15MO	SMESG000077910
	-3.07417	15MO-reg_vs_15MO	SMESG000014532
	-2.66723	15MO-reg_vs_15MO	SMESG000035931
	-6.6884	15MO-reg_vs_15MO	SMESG000080469
	-1.67339	15MO-reg_vs_15MO	SMESG000043645
	-5.59523	15MO-reg_vs_15MO	SMESG000057600
	-2.13552	15MO-reg_vs_15MO	SMESG000035214
	-4.79139	15MO-reg_vs_15MO	SMESG000016959
	-4.05711	15MO-reg_vs_15MO	SMESG000023959
	-7.1822	15MO-reg_vs_15MO	SMESG000066328
	-7.65607	15MO-reg_vs_15MO	SMESG000078450
	-3.30233	15MO-reg_vs_15MO	SMESG000014778
	-5.86418	15MO-reg_vs_15MO	SMESG000069017
	-6.55077	15MO-reg_vs_15MO	SMESG000070956
	-1.50987	15MO-reg_vs_15MO	SMESG000007133
	-6.97101	15MO-reg_vs_15MO	SMESG000066331
	-7.35989	15MO-reg_vs_15MO	SMESG000033177
	-1.86188	15MO-reg_vs_15MO	SMESG000058604
	-2.01526	15MO-reg_vs_15MO	SMESG000079340
	-1.14027	15MO-reg_vs_15MO	SMESG000015713
	-2.46728	15MO-reg_vs_15MO	SMESG000006741
	-1.89616	15MO-reg_vs_15MO	SMESG000058473
	-6.13104	15MO-reg_vs_15MO	SMESG000073847
	-2.61608	15MO-reg_vs_15MO	SMESG000026221
	-1.94879	15MO-reg_vs_15MO	SMESG000074229
	-1.88524	15MO-reg_vs_15MO	SMESG000012423
	-1.43149	15MO-reg_vs_15MO	SMESG000046042
	-4.03719	15MO-reg_vs_15MO	SMESG000016995
	-3.3562	15MO-reg_vs_15MO	SMESG000057988
	-5.94043	15MO-reg_vs_15MO	SMESG000036322
	-2.67959	15MO-reg_vs_15MO	SMESG000067105
	1.33824	15MO-reg_vs_15MO	SMESG000020271
	1.02023	15MO-reg_vs_15MO	SMESG000014359
	-5.91832	15MO-reg_vs_15MO	SMESG000035925
	-1.96261	15MO-reg_vs_15MO	SMESG000039127
	-1.65769	15MO-reg_vs_15MO	SMESG000041494
	-2.85337	15MO-reg_vs_15MO	SMESG000023690
	-5.80688	15MO-reg_vs_15MO	SMESG000055011
	1.07474	15MO-reg_vs_15MO	SMESG000065959
	-3.82365	15MO-reg_vs_15MO	SMESG000031839
	-2.86493	15MO-reg_vs_15MO	SMESG000009904
	-6.60943	15MO-reg_vs_15MO	SMESG000049779
	-3.79031	15MO-reg_vs_15MO	SMESG000015274
	-5.31565	15MO-reg_vs_15MO	SMESG000009906
	-1.10628	15MO-reg_vs_15MO	SMESG000058914
	1.26285	15MO-reg_vs_15MO	SMESG000010459
	-7.40658	15MO-reg_vs_15MO	SMESG000010462
	-1.16779	15MO-reg_vs_15MO	SMESG000010732
	-1.32608	15MO-reg_vs_15MO	SMESG000063814
	-1.77766	15MO-reg_vs_15MO	SMESG000066260
	-2.11095	15MO-reg_vs_15MO	SMESG000018920
	1.01033	15MO-reg_vs_15MO	SMESG000080697
	-1.38326	15MO-reg_vs_15MO	SMESG000074719
	-1.66212	15MO-reg_vs_15MO	SMESG000036637
	-1.08626	15MO-reg_vs_15MO	SMESG000052600
	-2.65037	15MO-reg_vs_15MO	SMESG000046088
	-2.04441	15MO-reg_vs_15MO	SMESG000080027
	-2.41803	15MO-reg_vs_15MO	SMESG000026493
	2.3144	15MO-reg_vs_15MO	SMESG000066360
	1.56489	15MO-reg_vs_15MO	SMESG000005752
	-2.1907	15MO-reg_vs_15MO	SMESG000044972
	-4.24162	15MO-reg_vs_15MO	SMESG000008497
	-2.90434	15MO-reg_vs_15MO	SMESG000081862
	-1.39	15MO-reg_vs_15MO	SMESG000015161
	-1.35756	15MO-reg_vs_15MO	SMESG000076611
	1.25156	15MO-reg_vs_15MO	SMESG000040790
	-2.13934	15MO-reg_vs_15MO	SMESG000005044
	1.35042	15MO-reg_vs_15MO	SMESG000014375
	-1.73505	15MO-reg_vs_15MO	SMESG000064425
	-5.28876	15MO-reg_vs_15MO	SMESG000059290
	-1.71468	15MO-reg_vs_15MO	SMESG000041900
	1.14293	15MO-reg_vs_15MO	SMESG000011907
	-2.97971	15MO-reg_vs_15MO	SMESG000008014
	-1.70511	15MO-reg_vs_15MO	SMESG000052421
	-2.07122	15MO-reg_vs_15MO	SMESG000005952
	-5.67453	15MO-reg_vs_15MO	SMESG000008798
	-4.01634	15MO-reg_vs_15MO	SMESG000055536
	-1.224	15MO-reg_vs_15MO	SMESG000009882
	-2.41046	15MO-reg_vs_15MO	SMESG000021171
	-1.37079	15MO-reg_vs_15MO	SMESG000016243
	-1.65306	15MO-reg_vs_15MO	SMESG000022899
	-10.0208	15MO-reg_vs_15MO	SMESG000008635
	1.23953	15MO-reg_vs_15MO	SMESG000013972
	1.45632	15MO-reg_vs_15MO	SMESG000016300
	1.26652	15MO-reg_vs_15MO	SMESG000051496
	1.00742	15MO-reg_vs_15MO	SMESG000014775
	1.70131	15MO-reg_vs_15MO	SMESG000040592
	-1.03744	15MO-reg_vs_15MO	SMESG000061448
	-1.51917	15MO-reg_vs_15MO	SMESG000012462
	-1.70599	15MO-reg_vs_15MO	SMESG000044678
	-2.05463	15MO-reg_vs_15MO	SMESG000039124
	-1.01016	15MO-reg_vs_15MO	SMESG000006557
	-1.5595	15MO-reg_vs_15MO	SMESG000038877
	-2.02763	15MO-reg_vs_15MO	SMESG000023003
	-2.21917	15MO-reg_vs_15MO	SMESG000030111
	1.40452	15MO-reg_vs_15MO	SMESG000072747
	-3.61833	15MO-reg_vs_15MO	SMESG000048694
	1.03938	15MO-reg_vs_15MO	SMESG000016833
	-3.22164	15MO-reg_vs_15MO	SMESG000020770
	-1.15583	15MO-reg_vs_15MO	SMESG000061276
	-1.38027	15MO-reg_vs_15MO	SMESG000053425
	-1.35899	15MO-reg_vs_15MO	SMESG000017208
	-1.72028	15MO-reg_vs_15MO	SMESG000048936
	-1.59224	15MO-reg_vs_15MO	SMESG000020475
	1.01835	15MO-reg_vs_15MO	SMESG000007049
	-1.99019	15MO-reg_vs_15MO	SMESG000024438
	-2.06087	15MO-reg_vs_15MO	SMESG000061700
	-3.36356	15MO-reg_vs_15MO	SMESG000020707
	-1.24812	15MO-reg_vs_15MO	SMESG000023454
	-3.75849	15MO-reg_vs_15MO	SMESG000011028
	-1.01039	15MO-reg_vs_15MO	SMESG000022923
	1.14118	15MO-reg_vs_15MO	SMESG000050104
	1.16058	15MO-reg_vs_15MO	SMESG000024804
	-1.30589	15MO-reg_vs_15MO	SMESG000011782
	1.08923	15MO-reg_vs_15MO	SMESG000048977
	2.19095	15MO-reg_vs_15MO	SMESG000066348
	1.05976	15MO-reg_vs_15MO	SMESG000016870
	-4.73649	15MO-reg_vs_15MO	SMESG000013816
	-3.91819	15MO-reg_vs_15MO	SMESG000046671
	1.30939	15MO-reg_vs_15MO	SMESG000033713
	-5.17796	15MO-reg_vs_15MO	SMESG000005966
	1.709	15MO-reg_vs_15MO	SMESG000038603
	-2.19659	15MO-reg_vs_15MO	SMESG000021290
	1.89726	15MO-reg_vs_15MO	SMESG000026655
	1.45715	15MO-reg_vs_15MO	SMESG000023005
	-1.07005	15MO-reg_vs_15MO	SMESG000028726
	1.33055	15MO-reg_vs_15MO	SMESG000043809
	-7.35917	15MO-reg_vs_15MO	SMESG000056526
	-1.30098	15MO-reg_vs_15MO	SMESG000040169
	-1.10282	15MO-reg_vs_15MO	SMESG000026178
	1.43172	15MO-reg_vs_15MO	SMESG000041513
	-1.53183	15MO-reg_vs_15MO	SMESG000070282
	1.21793	15MO-reg_vs_15MO	SMESG000051020
	-1.19684	15MO-reg_vs_15MO	SMESG000048104
	1.64013	15MO-reg_vs_15MO	SMESG000017101
	-1.35477	15MO-reg_vs_15MO	SMESG000052528
	1.61034	15MO-reg_vs_15MO	SMESG000017294
	-1.58151	15MO-reg_vs_15MO	SMESG000050871
	-1.91388	15MO-reg_vs_15MO	SMESG000041066
	-1.62728	15MO-reg_vs_15MO	SMESG000032342
	-1.44213	15MO-reg_vs_15MO	SMESG000051694
	-2.06338	15MO-reg_vs_15MO	SMESG000059487
	-5.75935	15MO-reg_vs_15MO	SMESG000044522
	2.02165	15MO-reg_vs_15MO	SMESG000071150
	1.05558	15MO-reg_vs_15MO	SMESG000061508
	-1.64636	15MO-reg_vs_15MO	SMESG000067564
	1.1477	15MO-reg_vs_15MO	SMESG000000524
	1.07256	15MO-reg_vs_15MO	SMESG000033291
	1.21301	15MO-reg_vs_15MO	SMESG000038602
	-1.24858	15MO-reg_vs_15MO	SMESG000077964
	1.21862	15MO-reg_vs_15MO	SMESG000044635
	1.56888	15MO-reg_vs_15MO	SMESG000051697
	1.31676	15MO-reg_vs_15MO	SMESG000016869
	1.23204	15MO-reg_vs_15MO	SMESG000054710
	-1.05493	15MO-reg_vs_15MO	SMESG000036976
	-3.68078	15MO-reg_vs_15MO	SMESG000074782
	1.45077	15MO-reg_vs_15MO	SMESG000010367
	1.4456	15MO-reg_vs_15MO	SMESG000078620
	-1.5086	15MO-reg_vs_15MO	SMESG000048292
	1.18111	15MO-reg_vs_15MO	SMESG000050247
	-1.22511	15MO-reg_vs_15MO	SMESG000043657
	-1.30557	15MO-reg_vs_15MO	SMESG000077798
	-1.82965	15MO-reg_vs_15MO	SMESG000011805
	-1.4587	15MO-reg_vs_15MO	SMESG000041607
	-1.42674	15MO-reg_vs_15MO	SMESG000007068
	-1.28771	15MO-reg_vs_15MO	SMESG000046751
	-8.71276	15MO-reg_vs_15MO	SMESG000053385
	-1.64878	15MO-reg_vs_15MO	SMESG000008958
	-2.07612	15MO-reg_vs_15MO	SMESG000023836
	3.39245	15MO-reg_vs_15MO	SMESG000029204
	-5.16521	15MO-reg_vs_15MO	SMESG000062564
	-2.50952	15MO-reg_vs_15MO	SMESG000018611
	1.14943	15MO-reg_vs_15MO	SMESG000026496
	-2.36321	15MO-reg_vs_15MO	SMESG000076072
	-4.16079	15MO-reg_vs_15MO	SMESG000056837
	1.37897	15MO-reg_vs_15MO	SMESG000000645
	-1.1476	15MO-reg_vs_15MO	SMESG000008532
	-1.27697	15MO-reg_vs_15MO	SMESG000049500
	-1.0937	15MO-reg_vs_15MO	SMESG000059614
	-1.11902	15MO-reg_vs_15MO	SMESG000081400
	-2.806	15MO-reg_vs_15MO	SMESG000026004
	1.15717	15MO-reg_vs_15MO	SMESG000008382
	1.88656	15MO-reg_vs_15MO	SMESG000017288
	-1.59191	15MO-reg_vs_15MO	SMESG000064435
	-1.04834	15MO-reg_vs_15MO	SMESG000019723
	-4.14239	15MO-reg_vs_15MO	SMESG000074058
	-2.53109	15MO-reg_vs_15MO	SMESG000018381
	-3.52262	15MO-reg_vs_15MO	SMESG000056795
	-1.12284	15MO-reg_vs_15MO	SMESG000066105
	-1.48499	15MO-reg_vs_15MO	SMESG000080213
	-3.22866	15MO-reg_vs_15MO	SMESG000022932
	-1.25112	15MO-reg_vs_15MO	SMESG000032525
	-1.60274	15MO-reg_vs_15MO	SMESG000026952
	1.51022	15MO-reg_vs_15MO	SMESG000000646
	1.6967	15MO-reg_vs_15MO	SMESG000059203
	-3.86524	15MO-reg_vs_15MO	SMESG000004863
	-6.84395	15MO-reg_vs_15MO	SMESG000003624
	-1.37737	15MO-reg_vs_15MO	SMESG000069407
	-1.28807	15MO-reg_vs_15MO	SMESG000048503
	-1.09416	15MO-reg_vs_15MO	SMESG000004374
	1.1675	15MO-reg_vs_15MO	SMESG000049225
	1.15446	15MO-reg_vs_15MO	SMESG000033568
	1.02954	15MO-reg_vs_15MO	SMESG000015058
	1.03323	15MO-reg_vs_15MO	SMESG000016935
	-1.39092	15MO-reg_vs_15MO	SMESG000038692
	2.25214	15MO-reg_vs_15MO	SMESG000017258
	-1.15946	15MO-reg_vs_15MO	SMESG000026416
	1.25278	15MO-reg_vs_15MO	SMESG000016766
	-3.32663	15MO-reg_vs_15MO	SMESG000000555
	-1.92391	15MO-reg_vs_15MO	SMESG000006040
	-1.85705	15MO-reg_vs_15MO	SMESG000029274
	-1.24048	15MO-reg_vs_15MO	SMESG000061584
	1.11557	15MO-reg_vs_15MO	SMESG000016228
	-2.14129	15MO-reg_vs_15MO	SMESG000004481
	1.05464	15MO-reg_vs_15MO	SMESG000079488
	-4.36228	15MO-reg_vs_15MO	SMESG000059667
	2.14656	15MO-reg_vs_15MO	SMESG000066354
	-1.30991	15MO-reg_vs_15MO	SMESG000052499
	-3.88682	15MO-reg_vs_15MO	SMESG000066858
	1.24524	15MO-reg_vs_15MO	SMESG000074980
	-1.18468	15MO-reg_vs_15MO	SMESG000018848
	-1.05018	15MO-reg_vs_15MO	SMESG000059573
	1.07873	15MO-reg_vs_15MO	SMESG000040271
	-1.88399	15MO-reg_vs_15MO	SMESG000017178
	-2.91786	15MO-reg_vs_15MO	SMESG000009459
	1.34211	15MO-reg_vs_15MO	SMESG000068971
	1.28422	15MO-reg_vs_15MO	SMESG000023303
	-1.27652	15MO-reg_vs_15MO	SMESG000023227
	-3.35396	15MO-reg_vs_15MO	SMESG000020039
	-1.12055	15MO-reg_vs_15MO	SMESG000077687
	-2.72586	15MO-reg_vs_15MO	SMESG000038221
	1.02947	15MO-reg_vs_15MO	SMESG000044534
	1.25475	15MO-reg_vs_15MO	SMESG000049144
	1.01992	15MO-reg_vs_15MO	SMESG000053906
	-1.26671	15MO-reg_vs_15MO	SMESG000035060
	1.07994	15MO-reg_vs_15MO	SMESG000011386
	-5.18884	15MO-reg_vs_15MO	SMESG000033629
	1.30186	15MO-reg_vs_15MO	SMESG000021248
	1.03581	15MO-reg_vs_15MO	SMESG000027516
	-1.51096	15MO-reg_vs_15MO	SMESG000071383
	-1.65536	15MO-reg_vs_15MO	SMESG000018637
	-1.08935	15MO-reg_vs_15MO	SMESG000056865
	-1.0552	15MO-reg_vs_15MO	SMESG000022441
	-1.64338	15MO-reg_vs_15MO	SMESG000008152
	1.38487	15MO-reg_vs_15MO	SMESG000066362
	1.40615	15MO-reg_vs_15MO	SMESG000076582
	1.27026	15MO-reg_vs_15MO	SMESG000043633
	1.07266	15MO-reg_vs_15MO	SMESG000017193
	1.45619	15MO-reg_vs_15MO	SMESG000051567
	-1.16987	15MO-reg_vs_15MO	SMESG000013746
	1.94688	15MO-reg_vs_15MO	SMESG000027630
	2.21844	15MO-reg_vs_15MO	SMESG000006424
	-1.26805	15MO-reg_vs_15MO	SMESG000005104
	2.86073	15MO-reg_vs_15MO	SMESG000066361
	-6.77766	15MO-reg_vs_15MO	SMESG000004159
	1.37604	15MO-reg_vs_15MO	SMESG000077815
	-1.07464	15MO-reg_vs_15MO	SMESG000065075
	-1.07094	15MO-reg_vs_15MO	SMESG000056821
	1.00226	15MO-reg_vs_15MO	SMESG000002127
	-1.21144	15MO-reg_vs_15MO	SMESG000058514
	-1.14797	15MO-reg_vs_15MO	SMESG000014105
	-1.08541	15MO-reg_vs_15MO	SMESG000033605
	-1.56622	15MO-reg_vs_15MO	SMESG000079320
	-1.63302	15MO-reg_vs_15MO	SMESG000050379
	1.86516	15MO-reg_vs_15MO	SMESG000035957
	-1.14571	15MO-reg_vs_15MO	SMESG000015184
	-1.17911	15MO-reg_vs_15MO	SMESG000058605
	-4.73153	15MO-reg_vs_15MO	SMESG000003474
	-1.25478	15MO-reg_vs_15MO	SMESG000059798
	1.20164	15MO-reg_vs_15MO	SMESG000027520
	1.06276	15MO-reg_vs_15MO	SMESG000028598
	-1.21528	15MO-reg_vs_15MO	SMESG000033219
	1.17006	15MO-reg_vs_15MO	SMESG000071508
	-3.22984	15MO-reg_vs_15MO	SMESG000006820
	-6.08496	15MO-reg_vs_15MO	SMESG000025001
	-2.40193	15MO-reg_vs_15MO	SMESG000020661
	1.11001	15MO-reg_vs_15MO	SMESG000042374
	-1.00642	15MO-reg_vs_15MO	SMESG000038137
	1.71775	15MO-reg_vs_15MO	SMESG000025547
	3.21243	15MO-reg_vs_15MO	SMESG000059195
	-1.14122	15MO-reg_vs_15MO	SMESG000021962
	-4.0497	15MO-reg_vs_15MO	SMESG000046665
	-1.10377	15MO-reg_vs_15MO	SMESG000005000
	1.40696	15MO-reg_vs_15MO	SMESG000040823
	-4.10684	15MO-reg_vs_15MO	SMESG000021837
	-1.65703	15MO-reg_vs_15MO	SMESG000044680
	1.43005	15MO-reg_vs_15MO	SMESG000044242
	-1.28825	15MO-reg_vs_15MO	SMESG000051762
	-1.01052	15MO-reg_vs_15MO	SMESG000052545
	-1.32125	15MO-reg_vs_15MO	SMESG000052481
	1.55609	15MO-reg_vs_15MO	SMESG000008384
	-1.98181	15MO-reg_vs_15MO	SMESG000026219
	-2.01362	15MO-reg_vs_15MO	SMESG000043376
	1.01435	15MO-reg_vs_15MO	SMESG000077813
	1.02467	15MO-reg_vs_15MO	SMESG000071152
	-1.11355	15MO-reg_vs_15MO	SMESG000030921
	1.18157	15MO-reg_vs_15MO	SMESG000000954
	1.05081	15MO-reg_vs_15MO	SMESG000013315
	1.02273	15MO-reg_vs_15MO	SMESG000029667
	-4.08076	15MO-reg_vs_15MO	SMESG000072585
	-5.47899	15MO-reg_vs_15MO	SMESG000011517
	-5.65118	15MO-reg_vs_15MO	SMESG000003164
	-6.57034	15MO-reg_vs_15MO	SMESG000020529
	6.17832	15MO-reg_vs_15MO	SMESG000001775
	-2.88681	15MO-reg_vs_15MO	SMESG000037474
	1.36491	15MO-reg_vs_15MO	SMESG000011426
	1.22345	15MO-reg_vs_15MO	SMESG000051813
	1.44435	15MO-reg_vs_15MO	SMESG000052537
	1.6431	15MO-reg_vs_15MO	SMESG000063621
	-1.54566	15MO-reg_vs_15MO	SMESG000001542
	-2.53309	15MO-reg_vs_15MO	SMESG000036324
	-2.82331	15MO-reg_vs_15MO	SMESG000023215
	1.57264	15MO-reg_vs_15MO	SMESG000065495
	-2.61656	15MO-reg_vs_15MO	SMESG000078252
	-2.08657	15MO-reg_vs_15MO	SMESG000047501
	1.35284	15MO-reg_vs_15MO	SMESG000053709
	6.03805	15MO-reg_vs_15MO	SMESG000015089
	-4.57744	15MO-reg_vs_15MO	SMESG000020884
	1.03582	15MO-reg_vs_15MO	SMESG000037862
	-2.62354	15MO-reg_vs_15MO	SMESG000022971
	-2.15521	15MO-reg_vs_15MO	SMESG000041850
	-2.10086	15MO-reg_vs_15MO	SMESG000054972
	-1.0658	15MO-reg_vs_15MO	SMESG000059819
	-3.94378	15MO-reg_vs_15MO	SMESG000026775
	-2.85713	15MO-reg_vs_15MO	SMESG000078452
	-5.18934	15MO-reg_vs_15MO	SMESG000062565
	-1.50672	15MO-reg_vs_15MO	SMESG000031061
	-1.15167	15MO-reg_vs_15MO	SMESG000031473
	1.29983	15MO-reg_vs_15MO	SMESG000056368
	2.06967	15MO-reg_vs_15MO	SMESG000015116
	-4.78407	15MO-reg_vs_15MO	SMESG000021043
	-9.73697	15MO-reg_vs_15MO	SMESG000053386
	-3.54218	15MO-reg_vs_15MO	SMESG000042598
	1.47142	15MO-reg_vs_15MO	SMESG000020999
	1.08789	15MO-reg_vs_15MO	SMESG000072628
	2.29828	15MO-reg_vs_15MO	SMESG000069007
	-1.25157	15MO-reg_vs_15MO	SMESG000015163
	1.11802	15MO-reg_vs_15MO	SMESG000002927
	1.33052	15MO-reg_vs_15MO	SMESG000051649
	-1.31263	15MO-reg_vs_15MO	SMESG000000587
	-2.17183	15MO-reg_vs_15MO	SMESG000054971
	-1.60255	15MO-reg_vs_15MO	SMESG000030132
	1.98688	15MO-reg_vs_15MO	SMESG000050528
	-7.68638	15MO-reg_vs_15MO	SMESG000056220
	-6.57476	15MO-reg_vs_15MO	SMESG000053389
	1.39828	15MO-reg_vs_15MO	SMESG000039799
	-1.28821	15MO-reg_vs_15MO	SMESG000054393
	-8.5194	15MO-reg_vs_15MO	SMESG000073948
	-5.81029	15MO-reg_vs_15MO	SMESG000052366
	1.04139	15MO-reg_vs_15MO	SMESG000042601
	1.06899	15MO-reg_vs_15MO	SMESG000029673
	-4.52585	15MO-reg_vs_15MO	SMESG000002138
	-2.23092	15MO-reg_vs_15MO	SMESG000022517
	-1.08143	15MO-reg_vs_15MO	SMESG000025075
	-1.00159	15MO-reg_vs_15MO	SMESG000023807
	-1.04146	15MO-reg_vs_15MO	SMESG000044431
	-2.89058	15MO-reg_vs_15MO	SMESG000044371
	1.05682	15MO-reg_vs_15MO	SMESG000031796
	-1.52787	15MO-reg_vs_15MO	SMESG000035936
	1.11888	15MO-reg_vs_15MO	SMESG000041927
	-1.11212	15MO-reg_vs_15MO	SMESG000000990
	-1.03769	15MO-reg_vs_15MO	SMESG000060910
	1.53372	15MO-reg_vs_15MO	SMESG000050003
	1.04915	15MO-reg_vs_15MO	SMESG000003727
	-1.1886	15MO-reg_vs_15MO	SMESG000043375
	1.60833	15MO-reg_vs_15MO	SMESG000021280
	-1.50712	15MO-reg_vs_15MO	SMESG000039534
	-1.01532	15MO-reg_vs_15MO	SMESG000050535
	-1.62554	15MO-reg_vs_15MO	SMESG000040019
	-3.54116	15MO-reg_vs_15MO	SMESG000044331
	-1.03514	15MO-reg_vs_15MO	SMESG000020012
	1.07405	15MO-reg_vs_15MO	SMESG000038394
	-1.04019	15MO-reg_vs_15MO	SMESG000064592
	1.05456	15MO-reg_vs_15MO	SMESG000040510
	-1.09743	15MO-reg_vs_15MO	SMESG000054351
	1.38712	15MO-reg_vs_15MO	SMESG000033550
	1.23272	15MO-reg_vs_15MO	SMESG000008512
	-1.14334	15MO-reg_vs_15MO	SMESG000039406
	-2.69379	15MO-reg_vs_15MO	SMESG000006744
	-1.18348	15MO-reg_vs_15MO	SMESG000023359
	1.16774	15MO-reg_vs_15MO	SMESG000073430
	6.07244	15MO-reg_vs_15MO	SMESG000050249
	2.0615	15MO-reg_vs_15MO	SMESG000019754
	-1.35611	15MO-reg_vs_15MO	SMESG000067734
	-2.25583	15MO-reg_vs_15MO	SMESG000022834
	-1.50009	15MO-reg_vs_15MO	SMESG000069836
	-3.39522	15MO-reg_vs_15MO	SMESG000075605
	-3.68222	15MO-reg_vs_15MO	SMESG000024460
	-2.99458	15MO-reg_vs_15MO	SMESG000019085
	-2.45328	15MO-reg_vs_15MO	SMESG000031120
	-3.42904	15MO-reg_vs_15MO	SMESG000021594
	2.47589	15MO-reg_vs_15MO	SMESG000014523
	-2.42282	15MO-reg_vs_15MO	SMESG000006604
	1.01273	15MO-reg_vs_15MO	SMESG000051067
	-1.77842	15MO-reg_vs_15MO	SMESG000004148
	1.02498	15MO-reg_vs_15MO	SMESG000002557
	4.75348	15MO-reg_vs_15MO	SMESG000058962
	1.11847	15MO-reg_vs_15MO	SMESG000029910
	1.40289	15MO-reg_vs_15MO	SMESG000072466
	-3.51129	15MO-reg_vs_15MO	SMESG000013528
	1.67523	15MO-reg_vs_15MO	SMESG000027405
	1.88747	15MO-reg_vs_15MO	SMESG000021955
	-2.31215	15MO-reg_vs_15MO	SMESG000037990
	-3.01955	15MO-reg_vs_15MO	SMESG000066886
	1.41087	15MO-reg_vs_15MO	transcript:SMEST044524006
	1.05864	15MO-reg_vs_15MO	SMESG000042714
	1.04179	15MO-reg_vs_15MO	SMESG000005887
	2.29746	15MO-reg_vs_15MO	SMESG000045336
	1.37043	15MO-reg_vs_15MO	SMESG000035328
	-4.38452	15MO-reg_vs_15MO	SMESG000014788
	-1.70919	15MO-reg_vs_15MO	SMESG000045896
	-1.51979	15MO-reg_vs_15MO	SMESG000036201
	1.41986	15MO-reg_vs_15MO	SMESG000067876
	-1.46196	15MO-reg_vs_15MO	SMESG000079144
	-4.37212	15MO-reg_vs_15MO	SMESG000065899
	1.14029	15MO-reg_vs_15MO	SMESG000076268
	-3.99004	15MO-reg_vs_15MO	SMESG000043490
	-2.05397	15MO-reg_vs_15MO	SMESG000013963
	1.31216	15MO-reg_vs_15MO	SMESG000044440
	1.2598	15MO-reg_vs_15MO	SMESG000044525
	2.5407	15MO-reg_vs_15MO	SMESG000011445
	1.1088	15MO-reg_vs_15MO	SMESG000009949
	-1.17806	15MO-reg_vs_15MO	SMESG000054716
	1.03097	15MO-reg_vs_15MO	SMESG000068605
	-4.30419	15MO-reg_vs_15MO	SMESG000056222
	1.65218	15MO-reg_vs_15MO	SMESG000047477
	-1.00417	15MO-reg_vs_15MO	SMESG000040444
	2.07106	15MO-reg_vs_15MO	SMESG000044180
	1.10614	15MO-reg_vs_15MO	SMESG000032751
	1.65825	15MO-reg_vs_15MO	SMESG000015117
	-1.04173	15MO-reg_vs_15MO	SMESG000080893
	-1.81617	15MO-reg_vs_15MO	SMESG000030105
	-1.23743	15MO-reg_vs_15MO	SMESG000044444
	-1.34784	15MO-reg_vs_15MO	SMESG000074726
	-1.47359	15MO-reg_vs_15MO	SMESG000051040
	-1.938	15MO-reg_vs_15MO	SMESG000031598
	-4.22983	15MO-reg_vs_15MO	SMESG000000761
	-2.05376	15MO-reg_vs_15MO	SMESG000055914
	-1.33421	15MO-reg_vs_15MO	SMESG000017831
	1.38581	15MO-reg_vs_15MO	SMESG000053664
	-1.41571	15MO-reg_vs_15MO	SMESG000077543
	1.14957	15MO-reg_vs_15MO	SMESG000002023
	-2.26597	15MO-reg_vs_15MO	SMESG000003842
	1.58667	15MO-reg_vs_15MO	SMESG000017706
	-1.7009	15MO-reg_vs_15MO	SMESG000054249
	-1.66923	15MO-reg_vs_15MO	SMESG000000998
	-1.07394	15MO-reg_vs_15MO	transcript:SMEST039041002
	1.17916	15MO-reg_vs_15MO	SMESG000030612
	-3.12207	15MO-reg_vs_15MO	SMESG000000629
	-4.69415	15MO-reg_vs_15MO	SMESG000025962
	-1.34698	15MO-reg_vs_15MO	SMESG000067312
	-1.10498	15MO-reg_vs_15MO	SMESG000019802
	4.40226	15MO-reg_vs_15MO	SMESG000049880
	-3.50905	15MO-reg_vs_15MO	SMESG000068085
	1.12447	15MO-reg_vs_15MO	SMESG000030545
	-1.13762	15MO-reg_vs_15MO	SMESG000037146
	-1.49148	15MO-reg_vs_15MO	SMESG000037147
	1.01185	15MO-reg_vs_15MO	SMESG000026133
	1.62655	15MO-reg_vs_15MO	SMESG000016290
	-2.19011	15MO-reg_vs_15MO	SMESG000058684
	2.10732	15MO-reg_vs_15MO	SMESG000014534
	1.01181	15MO-reg_vs_15MO	SMESG000078718
	-1.80413	15MO-reg_vs_15MO	SMESG000028800
	1.40596	15MO-reg_vs_15MO	SMESG000002022
	1.50645	15MO-reg_vs_15MO	SMESG000053473
	1.07783	15MO-reg_vs_15MO	SMESG000051919
	-1.06333	15MO-reg_vs_15MO	SMESG000008990
	-2.86444	15MO-reg_vs_15MO	SMESG000034595
	1.22549	15MO-reg_vs_15MO	SMESG000052762
	-4.70271	15MO-reg_vs_15MO	SMESG000010378
	1.1307	15MO-reg_vs_15MO	SMESG000045165
	1.74427	15MO-reg_vs_15MO	SMESG000014554
	-4.52785	15MO-reg_vs_15MO	SMESG000072586
	-1.5523	15MO-reg_vs_15MO	SMESG000047814
	-1.9855	15MO-reg_vs_15MO	SMESG000000171
	-4.65361	15MO-reg_vs_15MO	SMESG000010389
	1.77539	15MO-reg_vs_15MO	SMESG000022803
	1.77905	15MO-reg_vs_15MO	SMESG000038124
	-4.32831	15MO-reg_vs_15MO	SMESG000056223
	1.11549	15MO-reg_vs_15MO	SMESG000044458
	-1.57458	15MO-reg_vs_15MO	SMESG000029537
	1.46777	15MO-reg_vs_15MO	SMESG000006021
	-3.82799	15MO-reg_vs_15MO	SMESG000054893
	1.68682	15MO-reg_vs_15MO	SMESG000056575
	1.72396	15MO-reg_vs_15MO	SMESG000045327
	-1.70988	15MO-reg_vs_15MO	SMESG000079138
	1.25662	15MO-reg_vs_15MO	SMESG000045326
	-4.53373	15MO-reg_vs_15MO	SMESG000053363
	-1.26135	15MO-reg_vs_15MO	SMESG000050177
	1.02427	15MO-reg_vs_15MO	SMESG000067310
	1.73479	15MO-reg_vs_15MO	SMESG000052435
	-1.31784	15MO-reg_vs_15MO	SMESG000051396
	-1.14135	15MO-reg_vs_15MO	SMESG000004884
	-1.7476	15MO-reg_vs_15MO	SMESG000044168
	-2.17849	15MO-reg_vs_15MO	SMESG000056144
	-2.4232	15MO-reg_vs_15MO	SMESG000063361
	1.09575	15MO-reg_vs_15MO	SMESG000065622
